# Supplementary material for: Chromatin architecture at susceptible gene loci in cerebellar Purkinje cells characterizes DNA damage–induced neurodegeneration
Source: Sci Adv. 2021 Dec 15;7(51):eabg6363. doi: 10.1126/sciadv.abg6363 (PMC11323782; doi:10.1126/sciadv.abg6363)
Supplement: Supplementary file 2 — Tables S1 to S6 [file sciadv.abg6363_tables_s1_to_s6.zip]

Archive with 6 entries (6 files):
- sciadv.abg6363_table_s1.xlsx
- sciadv.abg6363_table_s2.xlsx
- sciadv.abg6363_table_s3.xlsx
- sciadv.abg6363_table_s4.xlsx
- sciadv.abg6363_table_s5.xlsx
- sciadv.abg6363_table_s6.xlsx
