# Supplementary material for: Chromatin architecture at susceptible gene loci in cerebellar Purkinje cells characterizes DNA damage–induced neurodegeneration
Source: Sci Adv. 2021 Dec 15;7(51):eabg6363. doi: 10.1126/sciadv.abg6363 (PMC11323782; doi:10.1126/sciadv.abg6363)
Supplement: Supplementary file 2 — Tables S1 to S6 [file sciadv.abg6363_tables_s1_to_s6.zip › sciadv.abg6363_table_s1.xlsx]

## Sheet: Sequencing_Experiments_Overview
	Overview of Sequencing Experiments
	Total Stranded RNA-sequencing
	Sample_Name	Tissue	Age	Genotype
	TS42_G1_APTXATM_CB_1	Cerebellum	10-12 month	Atm Nes-cre; Aptx-/-
	TS43_G1_APTXATM_CB_2	Cerebellum	10-12 month	Atm Nes-cre; Aptx-/-
	TS44_G1_APTXATM_CB_3	Cerebellum	10-12 month	Atm Nes-cre; Aptx-/-
	TS53_G1_APTXATM_CB_4	Cerebellum	10-12 month	Atm Nes-cre; Aptx-/-
	TS52_G1_APTXATM_CB_5	Cerebellum	10-12 month	Atm Nes-cre; Aptx-/-
	TS50_G1_APTXATM_CB_6	Cerebellum	10-12 month	Atm Nes-cre; Aptx-/-
	TS41_G1_APTX_CB_1	Cerebellum	10-12 month	Aptx-/-
	TS51_G1_APTX_CB_2	Cerebellum	10-12 month	Aptx-/-
	TS45_G1_ATM_CB_1	Cerebellum	10-12 month	Atm Nes-cre
	TS54_G1_ATM_CB_2	Cerebellum	10-12 month	Atm Nes-cre
	TS00_C1_CNTRL_CB_1	Cerebellum	10-12 month	Control
	TS02_C1_CNTRL_CB_2	Cerebellum	10-12 month	Control
	TS04_C1_CNTRL_CB_3	Cerebellum	10-12 month	Control
	TS06_C1_CNTRL_CB_4	Cerebellum	10-12 month	Control
	TS42_G2_APTXATM_CTX_1	Cortex	10-12 month	Atm Nes-cre; Aptx-/-
	TS43_G2_APTXATM_CTX_2	Cortex	10-12 month	Atm Nes-cre; Aptx-/-
	TS44_G2_APTXATM_CTX_3	Cortex	10-12 month	Atm Nes-cre; Aptx-/-
	TS53_G2_APTXATM_CTX_4	Cortex	10-12 month	Atm Nes-cre; Aptx-/-
	TS52_G2_APTXATM_CTX_5	Cortex	10-12 month	Atm Nes-cre; Aptx-/-
	TS50_G2_APTXATM_CTX_6	Cortex	10-12 month	Atm Nes-cre; Aptx-/-
	TS01_C1_CNTRL_CTX_1	Cortex	10-12 month	Control
	TS03_C1_CNTRL_CTX_2	Cortex	10-12 month	Control
	TS05_C1_CNTRL_CTX_3	Cortex	10-12 month	Control
	TS07_C1_CNTRL_CTX_4	Cortex	10-12 month	Control
	polyA Enriched RNA-sequencing
	Sample_Name	Tissue	Age	Genotype
	polyA_Control_1_CB	Cerebellum	10-12 month	Control
	polyA_Control_2_CB	Cerebellum	10-12 month	Control
	polyA_Control_3_CB	Cerebellum	10-12 month	Control
	polyA_ATM_APTX_dKO_1_CB	Cerebellum	10-12 month	Atm Nes-cre; Aptx-/-
	polyA_ATM_APTX_dKO_2_CB	Cerebellum	10-12 month	Atm Nes-cre; Aptx-/-
	polyA_ATM_APTX_dKO_3_CB	Cerebellum	10-12 month	Atm Nes-cre; Aptx-/-
	polyA_ATM_APTX_dKO_4_CB	Cerebellum	10-12 month	Atm Nes-cre; Aptx-/-
	polyA_ATM_PARP_dKO_1_CB	Cerebellum	10-12 month	Atm Nes-cre; Parp1-/-
	polyA_ATM_PARP_dKO_2_CB	Cerebellum	10-12 month	Atm Nes-cre; Parp1-/-
	polII_Ser5 ChIP-sequencing
	Sample_Name	Tissue	Age	Genotype
	YD1_IGG_AB5_CNTRL	Cerebellum	10-12 month	Control
	YD1_INPUT_CNTRL	Cerebellum	10-12 month	Control
	YD2_INPUT_CNTRL	Cerebellum	10-12 month	Control
	YD3_INPUT_CNTRL	Cerebellum	10-12 month	Control
	YD4_INPUT_CNTRL	Cerebellum	10-12 month	Control
	YD5_INPUT_ATMAPTX	Cerebellum	10-12 month	Atm Nes-cre; Aptx-/-
	YD6_INPUT_ATMAPTX	Cerebellum	10-12 month	Atm Nes-cre; Aptx-/-
	YD7_INPUT_ATMAPTX	Cerebellum	10-12 month	Atm Nes-cre; Aptx-/-
	YD2_PolIICTDS5p_AB1_CNTRL	Cerebellum	10-12 month	Control
	YD3_PolIICTDS5p_AB1_CNTRL	Cerebellum	10-12 month	Control
	YD4_PolIICTDS5p_AB1_CNTRL	Cerebellum	10-12 month	Control
	YD5_PolIICTDS5p_AB1_ATMAPTX	Cerebellum	10-12 month	Atm Nes-cre; Aptx-/-
	YD6_PolIICTDS5p_AB1_ATMAPTX	Cerebellum	10-12 month	Atm Nes-cre; Aptx-/-
	YD7_PolIICTDS5p_AB1_ATMAPTX	Cerebellum	10-12 month	Atm Nes-cre; Aptx-/-
	Total_PolII_ChIP-sequencing
	Sample_Name	Tissue	Age	Genotype
	YD2_INPUT_CNTRL	Cerebellum	10-12 month	Control
	YD3_INPUT_CNTRL	Cerebellum	10-12 month	Control
	YD4_INPUT_CNTRL	Cerebellum	10-12 month	Control
	YD5_INPUT_ATMAPTX	Cerebellum	10-12 month	Atm Nes-cre; Aptx-/-
	YD6_INPUT_ATMAPTX	Cerebellum	10-12 month	Atm Nes-cre; Aptx-/-
	YD7_INPUT_ATMAPTX	Cerebellum	10-12 month	Atm Nes-cre; Aptx-/-
	YD2_PolIICTD_AB1_CNTRL	Cerebellum	10-12 month	Control
	YD3_PolIICTD_AB1_CNTRL	Cerebellum	10-12 month	Control
	YD4_PolIICTD_AB1_CNTRL	Cerebellum	10-12 month	Control
	YD5_PolIICTD_AB1_ATMAPTX	Cerebellum	10-12 month	Atm Nes-cre; Aptx-/-
	YD6_PolIICTD_AB1_ATMAPTX	Cerebellum	10-12 month	Atm Nes-cre; Aptx-/-
	YD7_PolIICTD_AB1_ATMAPTX	Cerebellum	10-12 month	Atm Nes-cre; Aptx-/-
	ATAC-sequencing
	Sample_Name	Tissue	Age	Genotype
	ATAC29_C1_CNTRL_WholeCB	Cerebellum	3 month	Control
	ATAC29_C2_ATMAPTX_dKO_WholeCB	Cerebellum	3 month	Atm Nes-cre; Aptx-/-
	ATAC68_C2_YD16_CNTRL_GranuleCell	Purified Granule Cells	3 month	Control
	ATAC68_C3_YD17_CNTRL_PurkinjeCell	Purified Purkinje Cells	3 month	Control
	ATAC69_C2_YD19_ATMAPTX_dKO_GranuleCell	Purified Granule Cells	3 month	Atm Nes-cre; Aptx-/-
	ATAC69_C3_YD20_ATMAPTX_dKO_PurkinjeCell	Purified Purkinje Cells	3 month	Atm Nes-cre; Aptx-/-

## Sheet: TotalStranded_MappingStats
	Mapping_Stats_TotalStranded
	Mapping Statistics from the TotalStranded RNA-seq samples
	FILES	Meta_Info	TOTAL_READS	MAPPED	NONDUPS_MAPPED	PERCENT_MAPPED	PERCENT_DUPS	Sample Type
	TS42_G2_APTXATM_CTX_1	Atm Nes-cre; Aptx-/-	76127058	71051035	60655154	0.933322	0.146316	Cortex
	TS43_G2_APTXATM_CTX_2	Atm Nes-cre; Aptx-/-	101463442	93716085	78679330	0.923644	0.16045	Cortex
	TS44_G2_APTXATM_CTX_3	Atm Nes-cre; Aptx-/-	71010882	66777876	56591723	0.940389	0.152538	Cortex
	TS53_G2_APTXATM_CTX_4	Atm Nes-cre; Aptx-/-	82731470	79185169	68336303	0.957135	0.137006	Cortex
	TS52_G2_APTXATM_CTX_5	Atm Nes-cre; Aptx-/-	104706196	97247246	83045193	0.928763	0.146041	Cortex
	TS50_G2_APTXATM_CTX_6	Atm Nes-cre; Aptx-/-	49475788	47851236	42244893	0.967165	0.117162	Cortex
	TS01_C1_CNTRL_CTX_1	Control	99139540	89161010	68009378	0.899	0.237	Cortex
	TS03_C1_CNTRL_CTX_2	Control	99811530	90717853	70552899	0.909	0.222	Cortex
	TS05_C1_CNTRL_CTX_3	Control	96122258	88670964	68535940	0.922	0.227	Cortex
	TS07_C1_CNTRL_CTX_4	Control	63742216	54654029	39896459	0.857	0.27	Cortex
	TS42_G1_APTXATM_CB_1	Atm Nes-cre; Aptx-/-	85101902	78504479	68614016	0.922476	0.125986	Cerbellum
	TS43_G1_APTXATM_CB_2	Atm Nes-cre; Aptx-/-	90959158	85491251	74822942	0.939886	0.124788	Cerbellum
	TS44_G1_APTXATM_CB_3	Atm Nes-cre; Aptx-/-	87266106	82989897	71981398	0.950998	0.132649	Cerbellum
	TS53_G1_APTXATM_CB_4	Atm Nes-cre; Aptx-/-	104239960	99328412	81208152	0.952882	0.182428	Cerbellum
	TS52_G1_APTXATM_CB_5	Atm Nes-cre; Aptx-/-	68632666	66325169	58710085	0.966379	0.114814	Cerbellum
	TS50_G1_APTXATM_CB_6	Atm Nes-cre; Aptx-/-	72879570	70061472	61392965	0.961332	0.123727	Cerbellum
	TS41_G1_APTX_CB_1	Aptx-/-	72277408	68497049	59753196	0.947697	0.127653	Cerbellum
	TS51_G1_APTX_CB_2	Aptx-/-	81829836	77381930	67820593	0.945644	0.12356	Cerbellum
	TS45_G1_ATM_CB_1	Atm Nes-cre	67985036	63698721	55670603	0.936952	0.126033	Cerbellum
	TS54_G1_ATM_CB_2	Atm Nes-cre	55589040	53247689	47787423	0.957881	0.102545	Cerbellum
	TS00_C1_CNTRL_CB_1	Control	64453856	59835302	48736576	0.928	0.185	Cerbellum
	TS02_C1_CNTRL_CB_2	Control	53700224	48849094	39794880	0.91	0.185	Cerbellum
	TS04_C1_CNTRL_CB_3	Control	155377988	142672104	113361675	0.918	0.205	Cerbellum
	TS06_C1_CNTRL_CB_4	Control	102896260	92741064	73198661	0.901	0.211	Cerbellum

## Sheet: CB_Expression_Difference
	CB_Expression_Difference
	Table showing the expression values and relative expression differences as calculated using LIMMA from adult mouse cerbellums.
	GeneName	TS42_G1_APTXATM_CB_1	TS43_G1_APTXATM_CB_2	TS44_G1_APTXATM_CB_3	TS53_G1_APTXATM_CB_4	TS52_G1_APTXATM_CB_5	TS50_G1_APTXATM_CB_6	TS41_G1_APTX_CB_1	TS51_G1_APTX_CB_2	TS45_G1_ATM_CB_1	TS54_G1_ATM_CB_2	TS00_C1_CNTRL_CB_1	TS02_C1_CNTRL_CB_2	TS04_C1_CNTRL_CB_3	TS06_C1_CNTRL_CB_4	APTXATM_vs_NORM_logFC	APTXATM_vs_NORM_pval	APTXATM_vs_NORM_fdr	APTX_vs_NORM_logFC	APTX_vs_NORM_pval	APTX_vs_NORM_fdr	ATM_vs_NORM_logFC	ATM_vs_NORM_pval	ATM_vs_NORM_fdr
	Gm10134	0.938172	0.650612	0.222987	0.396113	0.480467	0.666742	0.474589	0.501223	0.588127	0.121875	3.69458	151.103	236.247	8584.65	-6.98403	0.00296685	0.0251713	-7.03624	0.0814199	0.311642	-7.19285	0.0770259	0.349951
	Prl	0	0	3.51224	0	0	0	0.0404063	0	0	0	5.8233	53.4304	6.91415	116.012	-4.23563	0.00124209	0.0147651	-4.56937	0.0291535	0.181204	-4.59794	0.0285739	0.221465
	Rpl29	7.19276	7.66533	7.64972	7.41212	6.99266	10.1444	7.25247	8.33685	41.9825	61.2579	78.3049	77.9416	78.4642	80.9485	-3.18496	1.05905e-10	1.19471e-06	-3.18635	1.24072e-07	0.00108729	-0.627302	0.0125428	0.156203
	Rln3	0.0627094	0	0.0596198	0	0	0	0	0	0	0	13.5287	0	11.5841	12.4085	-2.78631	0.00417473	0.0313455	-2.81486	0.0945698	0.337341	-2.81486	0.0946106	0.387405
	Itpr1	40.6062	48.0709	39.4424	33.6074	44.3146	35.6828	307.77	293.149	310.638	284.019	231.943	348.02	278.418	277.934	-2.78272	1.02643e-08	2.89478e-05	0.0951298	0.603527	0.888244	0.079058	0.669566	0.95542
	Gm17497	3.72337	3.44282	1.17998	0.524024	0.762741	2.33402	2.26023	0	1.55609	1.93477	0	112.122	23.567	42.4688	-2.77414	0.0451137	0.152854	-3.36809	0.18515	0.476929	-2.76698	0.250335	0.603927
	Rps3a	42.5005	36.0845	38.4935	38.7982	36.3492	39.5458	35.4974	34.955	32.6444	29.8473	172.183	140.663	169.988	306.898	-2.26024	1.34116e-06	0.000355991	-2.38771	0.00146849	0.0457626	-2.55695	0.00112988	0.0598411
	AW551984	0.0208155	0.0834041	0.15832	1.01949	0.0596974	0.133839	0.977169	0.051897	0	1.15734	7.78939	4.32069	6.07132	2.10887	-2.22874	6.44855e-05	0.00274513	-1.97322	0.0166372	0.138564	-1.94681	0.0212672	0.194815
	Cnih3	0.614049	0.454226	0.488266	1.23503	0.356784	0.477699	1.28769	0.429459	0.335947	0.626551	6.88495	5.8697	7.02906	5.55385	-2.20783	1.21956e-07	9.17189e-05	-2.01455	0.000471015	0.0279659	-2.30939	2.66878e-05	0.0150533
	Pttg1	0.0889694	0.213891	0.169172	0.255438	0.30619	0.142978	0.129619	0.0760518	0.267714	4.88199	5.4368	2.79218	3.15868	5.76413	-2.10011	9.87103e-07	0.000320487	-2.21506	0.0011967	0.0413039	-0.906584	0.263065	0.619008
	Nts	0.0506581	0.0702617	0.385298	0.919716	0.217926	0.520338	0.21526	0.0541287	0	1.14507	5.77659	2.88955	7.12038	2.97112	-2.02129	4.20558e-05	0.00223262	-2.25416	0.00302989	0.0647253	-1.8823	0.0157969	0.171593
	Gh	0	0	2.36543	0	0	0	0.0839064	0.036923	0	0	1.3381	4.07107	1.43174	18.6707	-1.9951	0.0145843	0.0710017	-2.20262	0.0890907	0.327106	-2.2869	0.0807507	0.357698
	Car9	0.883449	0.353983	0.43396	0.547078	0.217172	0.379562	1.91276	1.1485	2.23375	1.10176	2.83192	7.73394	5.115	2.97896	-1.87605	3.63182e-05	0.00209568	-1.0945	0.0528842	0.245914	-1.03496	0.0704135	0.335015
	Lhx9	0.072401	0.133891	0.206502	1.40617	0.170562	0.230214	0.820403	0.103148	0.0756453	0.178702	4.39965	3.69223	4.85562	2.58092	-1.87236	4.36983e-05	0.00227171	-1.76038	0.00309525	0.0650232	-2.09212	0.000419981	0.0382227
	Gm10037	0.472809	1.39899	0.62932	1.83658	1.62718	1.36329	1.49247	0.10104	0.592795	0.442232	5.60276	6.29739	9.40594	4.5372	-1.74911	6.2434e-05	0.00270649	-2.13151	0.00605554	0.0887527	-2.2598	0.000725515	0.0506021
	Vip	0.0390137	0.0360741	0.0185458	0.757725	0.0479523	0	0.521022	0.0208433	0.0244572	0.212862	3.34906	3.36915	3.45977	1.36215	-1.74226	4.90095e-05	0.00241431	-1.59388	0.00868492	0.103185	-1.75464	0.00410451	0.0986839
	Syt6	0.350752	0.205821	0.410426	0.580984	0.198976	0.533802	1.04003	0.518929	1.47152	1.68241	3.53125	3.26826	3.32681	2.88812	-1.62988	4.4229e-08	6.65663e-05	-1.27066	0.000467969	0.0279563	-0.722022	0.000349448	0.0361663
	A230065H16Rik	0.136014	0.0419217	0.129312	0.191424	0.278627	0.160602	0.220175	0.145332	0	0.141353	2.55847	1.50616	3.22785	3.21118	-1.62092	2.06081e-06	0.000434542	-1.58629	0.00222345	0.0552484	-1.73235	0.0016691	0.0696457
	Rec8	1.05018	1.38722	1.17998	1.00198	1.34108	1.02812	1.02662	1.32615	1.38509	3.25296	13.9048	2.06806	2.47409	11.1593	-1.61822	0.00695538	0.0433934	-1.6104	0.121421	0.388748	-1.05766	0.287257	0.647217
	Pomc	0.857817	0.957289	2.41854	1.07407	1.2725	0.922668	0.574597	0.979799	0.778816	0.553339	2.42178	10.6946	1.54053	18.9499	-1.61054	0.0202833	0.0887916	-1.92632	0.121077	0.388087	-2.01335	0.1083	0.414408
	Camkv	0.913952	0.726957	1.1025	2.4232	0.676426	0.956466	1.80162	0.556538	0.739282	2.45117	5.85135	5.74655	6.40786	3.50812	-1.60038	6.88582e-05	0.00286465	-1.58573	0.0068754	0.0940342	-1.35524	0.017027	0.177034
	Cbln2	0.0116857	0.0648315	0.26664	2.26961	0.0287262	0	1.6883	0.037459	0.0293025	1.71237	3.71793	2.53853	3.80454	1.88335	-1.59697	0.00178527	0.0184767	-1.22349	0.0534607	0.247269	-1.22275	0.0555965	0.300135
	Pcbd1	1.36232	1.15754	1.15518	1.43022	1.04087	0.90699	1.51986	1.2196	1.70804	1.49233	7.86018	2.87375	7.73147	5.13159	-1.59439	7.34901e-05	0.00290892	-1.46907	0.0176973	0.142348	-1.33352	0.0243125	0.203917
	Sst	1.44211	1.74728	3.404	11.3378	1.46691	4.13199	5.49398	1.2221	0.436432	7.59694	11.9549	12.6751	15.481	6.00631	-1.55138	0.0123246	0.0633438	-1.65456	0.0420295	0.218507	-1.76692	0.0951953	0.38818
	Gm10709	2.0968	2.68013	2.81435	1.92685	2.57721	2.9644	2.24619	2.24046	6.72693	8.74851	8.93076	8.21024	9.74113	9.17146	-1.51879	9.86501e-08	9.17189e-05	-1.6242	5.66063e-06	0.0071192	-0.204129	0.148153	0.484942
	Rasgrf2	0.9917	1.15454	1.09917	2.34306	0.707348	1.22233	2.18342	0.801594	0.618462	2.3069	7.18306	4.39433	7.55091	3.12058	-1.51139	0.000242258	0.00540102	-1.39083	0.0268268	0.174606	-1.4407	0.0312445	0.231327
	Eps8l1	0.623316	0.47156	0.538733	0.2233	0.290199	0.491217	0.435707	0.58529	0.674929	0.323892	4.12115	0.742934	5.60916	3.40781	-1.48681	0.00169288	0.0179182	-1.41237	0.0697563	0.285582	-1.43119	0.0693719	0.332495
	Apoa2	0.805053	0.319026	0.328024	0.437024	0.848144	0.697296	0.558512	0.614434	0.86516	0.986058	2.2024	2.26948	4.53103	4.43036	-1.43534	7.01741e-05	0.00286465	-1.4086	0.00817234	0.100318	-1.1296	0.0184863	0.183701
	Mael	0.115603	0.0356308	0	0.0650794	0.0947259	0.105996	0.0935671	0.0205871	0.0241566	0.180211	21.8473	0	0.85845	0.633978	-1.43324	0.0998061	0.265264	-1.44989	0.364251	0.685309	-1.39237	0.382182	0.738286
	Zcchc12	3.02344	3.4726	4.04747	7.30438	3.38286	4.18106	4.13158	2.202	1.85285	4.05799	18.5828	9.64173	16.999	8.30697	-1.42882	0.000691502	0.0103271	-1.75364	0.0118343	0.118453	-1.84735	0.0116576	0.151771
	Ttc36	0.701787	0.865212	0.81548	0.855998	0.52713	0.300549	0.331343	0.374933	0.733234	0.425446	6.96623	5.4136	1.98479	1.45672	-1.40254	0.00251898	0.0226314	-1.70123	0.0383524	0.208815	-1.48491	0.0594411	0.31037
	Tph2	0.0567155	0.167815	0.0539212	0.239463	0.13942	0.133691	0.1928	0.0484808	0.34132	0.14146	3.42041	1.57922	2.73294	0.787335	-1.38594	0.000222279	0.0051646	-1.40098	0.0235939	0.164146	-1.25504	0.0344756	0.242062
	Vstm2b	0.716525	0.908621	0.642296	0.847083	0.931016	0.840066	1.19303	0.678115	0.308009	1.69142	4.21374	3.4197	4.2445	3.11185	-1.3822	6.76421e-08	8.47856e-05	-1.29933	0.000916931	0.0372083	-1.33134	0.0119282	0.153085
	Slc6a11	6.62258	8.29123	8.66437	9.18035	6.50112	8.41067	9.86363	5.94127	6.01615	13.0076	27.1082	20.8684	30.1727	13.5659	-1.37128	0.000129371	0.00381587	-1.40429	0.0193342	0.148525	-1.2132	0.0484388	0.281162
	Gm5263	0.0820577	0.0758749	0.31206	0.0692925	0.100858	0.100511	0.0996245	0.0876795	0.61729	0.383755	3.50518	0.777527	3.59104	0.820198	-1.352	0.001725	0.0181075	-1.38696	0.0579754	0.258711	-0.935009	0.157625	0.48773
	Slc17a6	4.33114	4.17698	6.25532	12.0728	4.34015	6.53066	8.38153	3.40458	3.06101	10.1814	20.6869	12.9004	21.5133	12.5251	-1.3409	0.00163486	0.0175146	-1.43711	0.0230039	0.161989	-1.36909	0.0483746	0.280934
	Meis2	0.769325	0.80153	1.01987	2.37441	0.639271	0.725951	1.60494	0.549951	0.455109	2.60972	5.31271	3.37737	4.84635	2.86105	-1.33092	0.000331182	0.00657391	-1.31448	0.0119974	0.119035	-1.12471	0.0594759	0.310409
	Basp1	3.17706	3.48942	4.67646	7.91229	3.01297	4.20828	5.93264	1.96446	2.48704	7.74325	15.8378	11.0584	16.181	7.28521	-1.32551	0.00132483	0.015376	-1.52413	0.0326011	0.191541	-1.23963	0.0687845	0.33123
	Nrgn	0.391631	0.915956	0.83228	7.17828	0.821141	0.297281	4.3911	0.763076	0.693199	1.43649	4.26465	5.715	4.3664	3.10124	-1.3075	0.0282478	0.11111	-0.776598	0.194976	0.490959	-1.37866	0.00414615	0.0988933
	Sfrp5	0.219483	0.391395	0.551483	0.820788	0.385385	0.668844	0.742307	0.418785	0.589675	0.708735	4.05079	2.52425	3.01691	1.55296	-1.29966	9.09968e-05	0.00323016	-1.22519	0.0124797	0.121144	-1.15719	0.0134774	0.159405
	Resp18	16.4864	22.3139	22.8675	32.0131	18.0121	20.2195	26.5426	20.6369	20.0211	33.8946	67.9581	41.7361	76.2782	40.0694	-1.29769	0.00050348	0.00846462	-1.17975	0.0227749	0.161427	-1.0299	0.0526198	0.292353
	Ngef	2.50061	2.38307	1.96751	2.52422	1.83705	1.73445	1.65173	1.07491	1.958	2.44942	7.84145	7.05386	7.50496	4.83632	-1.29547	6.14797e-06	0.000861556	-1.71684	0.000888468	0.0365796	-1.27135	0.00230837	0.0774171
	Baiap3	0.706282	0.700997	0.967184	1.21471	0.573425	0.680349	2.0847	0.67851	0.576805	2.31313	3.83663	4.11762	4.19455	1.78922	-1.27772	0.000101035	0.00338714	-0.935427	0.0709333	0.288464	-0.928983	0.0920842	0.382264
	Tfap2d	0.0169148	0	0.0160814	1.24266	0.0207902	0	0.616076	0.0180736	0.0212073	0	2.20757	1.63585	1.94455	1.3234	-1.25649	0.000725737	0.010605	-1.10434	0.00764008	0.0978913	-1.44837	0.000297554	0.0335204
	Mlh1	2.54163	2.62101	2.70246	2.33345	2.78334	1.97696	2.62432	2.25044	5.56915	6.03573	7.78406	6.86702	7.02576	7.08183	-1.23254	4.37897e-08	6.65663e-05	-1.25333	2.06605e-05	0.00951311	-0.267302	0.00734549	0.125173
	Matk	7.09974	8.30986	6.95881	6.2904	5.98942	6.32311	8.78936	6.25243	11.6558	11.9549	18.6106	19.1779	18.4486	13.6081	-1.2325	2.41832e-06	0.000488751	-1.1198	0.00348373	0.0692511	-0.51606	0.0246532	0.205629
	Gm12689	0.300878	0.104328	0.10727	0.285831	0.13868	0.417843	0.228306	0.442051	0.424387	0.644922	5.2798	0.157015	1.13453	3.31409	-1.22879	0.0181041	0.082685	-1.10363	0.218106	0.521836	-0.901845	0.300202	0.660813
	Kcnc2	0.740347	0.835701	0.877554	2.25307	0.638162	0.912224	1.94359	0.744837	0.596717	2.0909	4.61522	2.95835	4.6749	2.69854	-1.2275	0.000376191	0.00709091	-1.03611	0.0264156	0.173757	-1.06488	0.0361642	0.247478
	Tmem179	3.50213	3.93465	3.48473	3.8371	3.33253	3.78605	3.74895	3.13851	1.73117	5.06806	12.2399	9.771	12.2174	6.37692	-1.22636	3.53238e-05	0.00208632	-1.29246	0.00832848	0.101016	-1.41544	0.0267819	0.214486
	Mal2	0.622574	0.863497	0.857236	2.2026	0.725635	1.17516	1.81144	1.03225	0.874773	1.87411	4.64114	3.38339	4.50832	2.40808	-1.20183	0.000460894	0.0080423	-0.957457	0.0213584	0.156967	-0.999736	0.0243358	0.203917
	Zfp125	0.109713	0	0	0.277936	0	0.0367996	0.0665998	0.0586145	0.137555	1.1972	3.91085	0	0.431494	3.5582	-1.1578	0.0317455	0.120215	-1.16289	0.224566	0.530616	-0.589687	0.53152	0.855242
	Mettl7b	0.0485525	0.0224471	0.115401	0.0409995	0	0.0374228	0	0.0259394	0.0304369	0	4.41254	0.718408	0.714419	0.761668	-1.14152	0.00614892	0.0402472	-1.18454	0.104418	0.356573	-1.18138	0.105162	0.407928
	Zbtb7c	0.143426	0.0783659	0.037189	0.115609	0.112183	0.103423	0.0633201	0.090558	0.0245214	0.132118	2.7756	0.9789	1.41018	0.837531	-1.1274	0.000186671	0.00469538	-1.15526	0.0208679	0.154832	-1.15509	0.0214312	0.195683
	Slc6a7	2.14801	2.83502	1.80492	1.75365	1.59943	1.87529	2.11009	1.27615	2.29083	2.98725	5.9239	5.54598	6.21317	4.3812	-1.12104	1.05492e-05	0.00112948	-1.28341	0.00150918	0.0466023	-0.838266	0.00407509	0.0985447
	1110032A04Rik	2.0514	1.46503	1.6332	1.99986	1.98842	1.53071	3.07776	2.86912	4.64212	2.8859	5.00415	5.05184	3.93072	6.11186	-1.11022	4.06841e-06	0.000685011	-0.588948	0.0154571	0.134442	-0.351597	0.175238	0.506368
	Mmp17	5.23342	3.74971	5.74667	3.35231	4.53316	4.79938	5.47275	5.20883	7.18235	8.01189	11.7395	11.4236	10.4314	9.15975	-1.08019	2.34545e-05	0.00169067	-0.877142	0.000697357	0.0327752	-0.439319	0.0137736	0.161183
	Mylpf	0.349977	0.359564	0.628499	1.21497	0.621345	0.45075	0.566533	0.332404	0.243773	0.424335	4.09333	1.51088	1.95787	2.16108	-1.06529	0.000872747	0.011857	-1.19464	0.0161239	0.136711	-1.31294	0.0111792	0.149511
	Slc5a10	0.0922197	0.0487264	0.0501007	0.0111248	0.0323853	0.0482542	0.0319891	0.0563072	0.0165175	0.0205371	3.55237	0.62847	1.3967	0.29436	-1.0648	0.00732099	0.0446422	-1.06863	0.12263	0.391092	-1.10437	0.11351	0.423448
	Tdgf1	0.340422	0.443543	0.397207	0.313598	0.494494	0.643951	0.319368	0.248008	1.12523	1.27845	1.94066	2.10013	2.25088	1.73662	-1.06456	2.0274e-07	0.000123628	-1.22569	4.6031e-05	0.0128078	-0.447586	0.00373518	0.0951165
	Igfbp5	8.57007	10.7263	9.57654	10.2606	9.58265	11.2768	18.4371	15.2514	21.95	17.6584	20.6543	26.4222	22.4301	18.597	-1.05956	3.51753e-06	0.000615213	-0.362559	0.0832036	0.315185	-0.14309	0.439737	0.794176
	Accn4	0.245712	0.309815	0.201751	0.499857	0.274552	0.278069	0.352552	0.119339	0.280061	0.191518	2.46472	1.62001	2.11154	0.885833	-1.05708	0.000107642	0.00351405	-1.13462	0.0127828	0.122561	-1.12928	0.0114702	0.151109
	Gm9866	1.72896	1.70295	2.14406	2.20586	1.73241	1.66126	1.64277	1.58636	1.31948	2.72454	8.12698	3.44139	4.08375	5.00851	-1.05543	0.000326076	0.0065395	-1.18203	0.0171171	0.140129	-1.01308	0.0482735	0.280752
	Gm17247	2.64773	3.67234	1.88796	0.558959	6.50872	2.47669	1.60727	1.41456	0.829913	1.03188	8.16895	3.58859	6.42005	8.42762	-1.05277	0.0330501	0.123412	-1.55363	0.00802914	0.0997541	-1.93349	0.00346906	0.092081
	Ndst4	0.141294	0.324201	0.467678	1.82506	0.276581	0.447303	0.940306	0.173341	0.104978	0.766836	2.47559	1.70954	2.61567	1.76615	-1.05048	0.00224719	0.0211431	-1.04591	0.0126513	0.122048	-1.15677	0.00737169	0.12543
	Foxb1	0.0499111	0.0184602	0.00949042	0.0337174	0.0245386	0.0170095	0.060596	0	0.0125154	0.0311222	2.27582	0.62109	1.74232	0.39266	-1.04928	0.00142455	0.0160623	-1.04308	0.0612459	0.266211	-1.05444	0.0591428	0.309745
	1700024N20Rik	0.918754	0.983664	0.59765	1.02083	0.653778	1.17069	0.469658	0.620019	1.27316	0.753805	4.42898	2.2263	1.96849	3.35132	-1.04491	0.000267633	0.00579496	-1.32969	0.00744707	0.0971218	-0.957843	0.0295444	0.225293
	E130304I02Rik	1.09561	0.823112	0.195306	0.578234	0.252494	0.35481	0.831349	0.365835	1.11609	0.853966	2.74834	1.51611	1.0339	3.98063	-1.04245	0.00443439	0.0326317	-0.983161	0.0759544	0.299647	-0.658498	0.178861	0.511514
	Grm5	1.9308	2.24063	2.39828	4.77458	2.50059	2.53234	3.70237	1.92461	1.93879	4.03338	7.77194	5.59328	7.80267	5.01784	-1.03355	0.000711014	0.0104644	-1.00445	0.0194114	0.148814	-0.951895	0.0291192	0.223617
	Ssx9	0.09896	0.0457518	0.188169	0.125348	0.18245	0.15931	0.120145	0.15861	0.0620367	0.154267	0.355314	1.0369	1.26226	3.58768	-1.03099	0.00579151	0.0387739	-1.02209	0.112464	0.371336	-1.06323	0.102693	0.402529
	Gm17623	5.95739	4.59043	4.7199	2.51532	0.610193	5.7362	5.42455	4.24369	6.84678	4.64344	8.84516	9.3818	8.72129	6.14295	-1.02321	0.0357606	0.130365	-0.661178	0.0222803	0.159939	-0.463929	0.0967314	0.391181
	Ddc	2.34073	2.51802	1.86178	3.08763	2.89583	2.20347	2.21031	1.6674	1.38106	2.09873	9.15189	5.21281	7.36074	3.62909	-1.02254	0.001083	0.0135673	-1.26425	0.0204731	0.152906	-1.37168	0.0166923	0.175495
	Oprl1	2.71751	3.56935	3.1679	3.33267	2.7618	2.84063	3.26429	1.90843	2.64866	5.43381	9.06078	5.76801	8.43489	5.87178	-1.00808	3.72633e-05	0.00213666	-1.21075	0.00793083	0.0991881	-0.750503	0.0707885	0.336026
	Gda	0.159142	0.172522	0.339123	0.824846	0.209093	0.376795	0.779505	0.322498	0.192647	0.556049	1.75317	1.43727	2.1421	1.38175	-1.00136	7.18848e-05	0.00289592	-0.795156	0.00889127	0.104415	-0.966499	0.00343776	0.0919649
	Scn3a	0.479832	0.596372	0.622079	1.13663	0.612746	0.778199	0.934354	0.565973	0.543003	1.38915	2.96944	1.75827	3.21715	1.8078	-0.99571	0.000146262	0.00409583	-0.955145	0.0142259	0.129474	-0.813483	0.0440315	0.269663
	Gm3625	1.16812	0.270025	2.22113	1.233	1.43575	0.647828	1.41818	0	1.46455	1.82096	4.43005	7.22055	0.551678	3.21509	-0.995268	0.0576837	0.181464	-1.41044	0.150107	0.437957	-0.648643	0.417656	0.773975
	Gpx3	2.07425	1.17497	1.74109	2.08295	1.21732	1.20956	2.10993	1.17806	1.10117	1.98089	5.67733	3.30134	3.94634	3.69208	-0.993016	0.000195326	0.00481102	-0.965198	0.0137048	0.127215	-1.02169	0.010871	0.147524
	Gm11129	0	0	0.524433	0	0	0.637124	0	0	3.45797	0	0.977141	2.52965	0.385944	1.95188	-0.988956	0.00783738	0.0466316	-1.20886	0.0417297	0.217639	-0.130669	0.8704	1
	Slc25a41	0.0972635	0.134902	0.300532	0.0821328	0.089661	0.0390506	0.0885641	0.0519635	0.365839	0.189528	0.979822	1.41106	3.00935	0.274022	-0.987182	0.00557296	0.0377476	-1.05419	0.0886689	0.326141	-0.801861	0.169038	0.49965
	1700101I19Rik	0.22913	0.494354	0.508297	0.128991	0.0938758	0.299401	0	0.244828	0.287277	0.119063	0.927253	1.52841	1.0552	3.13571	-0.984314	0.00150086	0.0166646	-1.18508	0.0267507	0.174353	-1.07974	0.0341263	0.241517
	Stx1a	0.742269	0.68634	0.744904	0.824123	0.523746	0.593267	0.600781	0.367186	0.43085	0.578555	2.63704	2.60509	3.03493	1.29592	-0.980301	0.000114682	0.00360873	-1.16611	0.00905479	0.104772	-1.14337	0.00907868	0.137012
	Rpl34	15.1658	92.8933	103.718	110.872	11.3285	38.2558	11.8511	13.2503	45.6977	75.1702	117.448	54.8105	124.987	74.1857	-0.974582	0.21772	0.448826	-2.71665	0.00157599	0.0475934	-0.576808	0.257772	0.612196
	Enc1	1.25002	1.0571	1.16455	2.86965	1.09634	1.41718	1.85318	1.0202	1.18134	1.56674	4.39508	4.22506	4.33147	2.28223	-0.966906	0.0017735	0.018414	-0.97304	0.0227883	0.161428	-0.993998	0.0143843	0.16474
	Gm17320	0.620562	2.00831	1.76996	0.524024	1.90685	1.62944	0.75341	0.331538	0.778043	0.967383	2.70365	3.46819	5.47794	2.93386	-0.963794	0.00522073	0.0361208	-1.5684	0.00358515	0.0697312	-1.27675	0.00593731	0.114168
	Gm10597	0.55938	0.581886	0.199432	0.35427	1.89074	0.668016	0.339565	0.224138	3.33134	4.03303	1.44898	3.59286	1.02379	3.56683	-0.962948	0.0153225	0.073492	-1.31819	0.0334367	0.194033	0.548164	0.271904	0.63052
	Hebp2	1.06048	1.16804	0.682038	0.882336	0.594219	1.13272	0.549082	0.333274	1.01675	1.45867	3.12217	1.50904	3.59224	3.01563	-0.962566	0.000446352	0.00792336	-1.37065	0.0061308	0.0891257	-0.738884	0.0549802	0.298619
	Zfp781	0.895237	0.827783	0.773754	0.446709	0.500158	0.863842	0.642251	0.304363	0.510192	1.20526	2.48768	1.60021	3.02663	2.36288	-0.962467	5.70478e-05	0.00261608	-1.18553	0.00340231	0.0684732	-0.8672	0.0197091	0.187548
	Lyrm7	0.860318	0.760909	0.770515	0.863357	0.812228	0.734595	0.529815	0.812678	0.625301	1.74931	3.28205	1.84418	2.0579	3.04471	-0.961005	1.99748e-05	0.00153812	-1.07298	0.00596965	0.087916	-0.728836	0.0662609	0.325059
	Ccl27a	8.28412	8.79372	8.75741	6.49033	7.16793	6.1093	8.06058	7.22194	31.9091	28.2056	28.9272	18.8324	5.94095	17.3313	-0.958166	0.0258609	0.104434	-0.941595	0.204267	0.502387	0.903159	0.220586	0.566125
	Gpr26	0.468518	0.499865	0.413618	1.0456	0.585355	0.502594	0.656328	0.305321	0.393762	0.577872	2.4339	2.11213	2.30929	1.44812	-0.955091	4.87678e-05	0.00241431	-1.05279	0.00329335	0.0673265	-1.04051	0.0021365	0.0759337
	Oprk1	0.242119	0.106046	0.169614	0.322821	0.101808	0.0496612	0.193389	0.0680806	0.111839	0.178785	1.29975	0.960192	2.26479	0.742462	-0.95387	0.000294953	0.00613905	-0.995105	0.0203271	0.152416	-0.975023	0.0211019	0.193956
	Tcf7l2	0.721268	0.737462	0.81101	2.03217	0.775705	0.97355	1.94501	0.74845	0.556496	0.616242	2.65314	3.38455	3.82689	1.68023	-0.949291	0.00171798	0.0180657	-0.74158	0.0891356	0.327125	-1.25828	0.00679834	0.120447
	Arhgdig	1.00832	0.866533	1.2406	1.35232	0.801926	0.870251	1.03695	0.874595	0.535428	1.90472	4.48015	2.30651	3.49748	1.78973	-0.947677	0.000725403	0.010605	-0.990696	0.0286749	0.180091	-0.878673	0.0905132	0.37902
	Kcnh5	0.381414	0.440844	0.788006	1.95725	0.414709	0.49211	1.15767	0.407545	0.331066	1.3378	2.58492	1.68155	2.95133	1.8702	-0.946536	0.00308257	0.025951	-0.890798	0.0217471	0.158406	-0.873256	0.0381776	0.253267
	Nps	0.069272	0	0	0.146239	0	0	0	0	0	0	2.79204	0.215794	1.52458	0.352409	-0.945189	0.0123655	0.0634675	-0.994112	0.136593	0.414111	-0.994112	0.136642	0.464644
	Alad	11.5006	12.5958	11.1261	8.50288	10.4102	10.7586	14.7394	13.6738	27.9726	18.8205	14.8198	28.7789	32.5308	15.5525	-0.94485	0.00309435	0.0260115	-0.573326	0.217381	0.520825	0.083701	0.853843	1
	Hjurp	3.68215	12.9695	12.5632	9.41568	15.6639	4.58151	16.2952	4.06491	17.4481	25.6731	21.8002	22.2744	14.0011	14.4636	-0.941864	0.0432351	0.148474	-1.00095	0.145118	0.429903	0.243993	0.441467	0.795426
	Cpne6	1.10212	0.984647	0.658426	1.04386	0.640702	1.07695	1.7449	0.795692	0.569528	1.19569	2.86927	2.35495	3.24645	2.22586	-0.936805	1.58586e-05	0.00137616	-0.717928	0.0262031	0.173168	-0.976073	0.00512947	0.105413
	Ecel1	0.0785677	0.0817287	0.112045	0.140984	0.0241421	0.156576	0.202698	0.0209876	0.0246265	0.306194	1.25384	1.77366	1.36598	0.306877	-0.933147	0.000777837	0.0110236	-0.920065	0.048359	0.234462	-0.85795	0.0635292	0.320009
	Fam19a2	0.511333	0.752493	0.88327	1.14333	0.557671	0.523047	1.05798	0.42324	0.243797	1.61667	3.02646	1.49487	3.35107	1.58984	-0.928231	0.000970347	0.0126549	-0.930472	0.0436867	0.223101	-0.854434	0.109904	0.417371
	Nsg2	19.9821	20.9737	21.0214	25.7261	20.8812	19.7542	31.7543	20.9389	24.6861	30.6313	48.1407	41.0773	45.176	32.816	-0.926171	2.29876e-05	0.00167534	-0.661116	0.0432008	0.221421	-0.57253	0.033256	0.238606
	8030423J24Rik	0.308496	0.190167	0.260708	0.23156	0.168523	0.154772	0.0832306	0.109877	0.0859518	0.213737	0.962884	1.69013	1.11096	1.55743	-0.923963	4.34892e-06	0.00071274	-1.07544	0.00145668	0.0456758	-1.0091	0.00224847	0.0767701
	Lrrc7	1.57332	1.81313	1.55722	3.11298	1.75232	1.38537	2.18461	1.58251	1.57344	2.60366	5.0419	3.69127	5.196	3.64171	-0.923507	0.000381451	0.00714809	-0.897799	0.00592549	0.0876662	-0.811163	0.015451	0.169308
	Lmo3	0.560944	0.36082	0.656973	1.03661	0.439658	0.482415	0.67116	0.373523	0.468864	0.506926	2.28488	1.73671	2.83017	1.31037	-0.922571	0.000307028	0.00632041	-0.979087	0.0117803	0.118453	-1.0053	0.00849988	0.132574
	Slc35d3	0.0453206	0.104764	0.0969474	0.172216	0.013926	0.0962514	0.0275114	0.0847446	0.0568217	0.30026	1.21316	1.18393	1.1774	0.707127	-0.921312	1.36854e-06	0.000357695	-0.963548	0.00111656	0.0406491	-0.812537	0.00454287	0.101473
	Npy	4.68382	4.81752	3.90267	7.68816	4.91604	5.94599	10.2229	10.4593	8.77567	7.54764	8.77631	15.8846	11.5977	8.24511	-0.920894	0.00185263	0.0189562	-0.0542652	0.855695	1	-0.365316	0.265372	0.622254
	Chst1	2.28959	2.70287	2.6523	2.2056	2.06282	2.32565	2.95517	1.87641	2.6616	2.98012	5.47559	5.99411	6.18655	3.9932	-0.915863	1.67836e-05	0.00140951	-0.912601	0.0104815	0.11245	-0.733961	0.0104757	0.144558
	Gm16432	1.50413	1.34256	1.34736	1.51242	1.5709	1.41027	1.45668	1.30143	4.34941	2.4013	4.02554	2.91272	4.24499	3.35746	-0.912306	1.72396e-06	0.000409432	-0.953348	0.00159918	0.0477735	-0.110236	0.659228	0.947598
	3110082J24Rik	0.95128	0.604727	0.678309	0.351442	0.876924	0.308087	0.360915	0.571754	0.298172	0.185367	1.22458	1.89425	2.47017	2.76911	-0.911639	0.000650365	0.00994142	-1.05051	0.010159	0.110868	-1.28808	0.00432532	0.0997617
	Prl2c3	0.245304	0.291627	0.366486	1.59797	0.689159	0.238225	1.78691	0.673998	0.263619	0.109257	1.1771	1.68316	1.24791	3.88249	-0.904281	0.0136825	0.0682674	-0.389652	0.41945	0.742705	-1.25706	0.0267655	0.214447
	Pts	4.83499	6.36008	6.43001	6.73181	6.50872	5.97988	6.53392	6.64229	7.14447	7.6269	15.9232	9.50967	10.362	14.4731	-0.903037	0.000216663	0.00510267	-0.809399	0.0225428	0.160718	-0.66577	0.0432245	0.267186
	Slc6a4	0	0.00985071	0.0101285	0	0.0130943	0	0	0	0.0267139	0	1.43203	0.6904	1.25388	0.322122	-0.89579	0.000317646	0.006422	-0.903698	0.0291355	0.181204	-0.884681	0.0313329	0.231559
	Slit1	0.204776	0.165071	0.214654	0.26603	0.206517	0.166388	0.267737	0.129039	0.052665	0.25374	1.47373	1.26917	2.0722	0.454132	-0.894914	0.000748516	0.0107626	-0.903395	0.0439412	0.223854	-0.961928	0.0377724	0.251668
	Chrm3	0.183398	0.226106	0.247014	0.696907	0.281772	0.363679	0.51954	0.146972	0.210778	0.309721	2.54597	0.963782	1.77801	0.882634	-0.892646	0.00131386	0.0153037	-0.895922	0.0466908	0.230607	-0.964057	0.0304571	0.228601
	Il34	2.38826	2.07029	2.19176	3.03911	1.93658	2.20335	2.09411	1.94936	2.28734	2.53372	5.29671	6.31615	5.50387	3.61455	-0.891454	0.000124016	0.0037422	-1.01333	0.00548349	0.0846228	-0.839237	0.0114984	0.151109
	Vipr2	3.26662	1.93767	1.66585	1.79931	1.70991	2.89548	1.56071	1.6276	2.10851	1.93534	4.269	4.67379	5.80872	4.76645	-0.891315	0.000364581	0.00697143	-1.17408	0.000246977	0.0218407	-0.954352	0.00065138	0.0483435
	4732415M23Rik	1.4951	0.797565	1.03874	1.79666	0.777466	1.33197	1.04721	0.430104	1.36984	1.25498	3.80393	0.884307	3.76221	5.11906	-0.889481	0.0211419	0.0913099	-1.23591	0.0816559	0.311941	-0.801845	0.198801	0.538584
	Ldb2	0.63473	0.335374	0.431041	1.50268	0.682636	0.497997	1.1972	0.314886	0.568433	0.865786	2.73012	1.63385	2.38045	1.57495	-0.887774	0.00127924	0.0150559	-0.839238	0.0366854	0.203265	-0.829986	0.0115469	0.151248
	Gm17379	1.41843	5.24621	9.4398	5.38997	2.61511	0.932804	0.86104	3.03121	9.78111	4.42232	2.66987	13.3676	9.7942	6.47497	-0.883412	0.153386	0.354181	-1.56002	0.0776268	0.303696	-0.0790088	0.910968	1
	Slitrk5	2.36759	2.67059	2.2804	2.56975	2.20919	2.77356	2.67879	2.34436	3.19377	3.8647	5.82581	5.77827	6.14878	4.03938	-0.87979	1.43489e-05	0.00129676	-0.865234	0.00498161	0.0799514	-0.500417	0.0402271	0.258209
	2900097C17Rik	61.4191	63.4536	62.4865	47.7094	50.5434	64.475	53.7655	46.474	66.3196	61.9125	114.903	115.621	110.746	90.2805	-0.878159	3.43241e-05	0.0020631	-1.08756	0.000732734	0.0333979	-0.735577	0.00261886	0.0818202
	Ahcy	5.30613	3.55248	3.77518	2.19583	2.69224	3.76121	2.90106	3.74222	2.74625	2.83025	7.46652	8.90026	5.60001	6.96301	-0.874425	0.00155044	0.0169728	-0.92154	0.00621782	0.0897546	-1.10481	0.00201791	0.074454
	Dlk2	0.68495	0.741472	0.921215	0.282144	0.657078	0.209215	0.141977	0.446266	0.272293	0.208343	1.90787	2.19385	2.63867	0.983399	-0.873945	0.00173016	0.0181137	-1.15473	0.0122163	0.120063	-1.20643	0.00828217	0.131376
	Prph	0.159716	0.0147681	0.22777	0.283226	0.0981543	0.296187	0.445986	0.0170658	0	0.323671	1.26569	0.964582	2.20509	0.501657	-0.871925	0.00137188	0.0157118	-0.827041	0.0731008	0.293001	-0.903002	0.0519494	0.291004
	Magee2	0.347708	0.226247	0.355064	0.663356	0.411544	0.210527	0.469049	0.233926	0.242192	0.281056	2.56594	1.06271	2.19469	0.629091	-0.869621	0.00364063	0.0287452	-0.885573	0.0749827	0.297361	-0.979531	0.0536481	0.294503
	Gabra5	0.370513	0.176488	0.71519	0.796406	0.234601	0.246509	0.477093	0.143962	0.0985385	2.18782	2.22496	0.958947	2.29525	1.06303	-0.867024	0.00223173	0.0210482	-0.977727	0.0280281	0.17825	-0.452049	0.436085	0.790087
	Tekt5	0.413019	0.381899	0.439791	0.544079	0.345201	0.379254	0.56161	0.158874	0.310699	0.952896	2.38186	1.67039	1.40859	1.02408	-0.863456	8.26345e-05	0.00305999	-0.937202	0.0167819	0.139203	-0.687105	0.0604945	0.312352
	Cpne4	0.284362	0.138772	0.240313	0.520272	0.155339	0.105452	0.287698	0.0928412	0.217877	0.430974	1.1707	1.28101	1.78301	0.818055	-0.858967	0.000109592	0.00351722	-0.915281	0.00662988	0.0923924	-0.761037	0.0131464	0.157878
	Sfrp2	0.163583	0.041252	0.155523	0.175808	0.0913918	0.055132	0.216657	0.07945	0.149161	0.208642	1.28546	1.4248	1.20364	0.276527	-0.836834	0.000913494	0.0121594	-0.794006	0.0552353	0.251355	-0.753632	0.0622492	0.316749
	Sgcz	0.590425	0.454949	0.598758	0.855889	0.62894	0.643676	0.728769	0.346981	0.382467	0.859044	2.37661	1.7716	2.39893	1.22848	-0.836808	0.000106048	0.00349953	-0.927121	0.0123913	0.120882	-0.855955	0.0190688	0.185684
	Htr7	0.264353	0.366652	0.359042	0.470376	0.139252	0.177512	0.206322	0.060528	0.177557	0.853627	1.72958	0.914105	1.80013	0.922477	-0.834844	0.000210772	0.00505944	-1.02575	0.00759819	0.0978913	-0.640378	0.0825319	0.36038
	Lhfpl5	1.38433	2.25108	1.81535	1.77362	1.61349	1.64838	1.24602	1.93822	2.57353	1.82315	3.25607	4.15149	4.47225	3.69478	-0.832647	1.52288e-05	0.00133175	-0.923267	0.00304495	0.0647253	-0.6171	0.0114596	0.151109
	Tal1	0.134335	0.137288	0.134438	0.286578	0.104282	0.0965588	0.197428	0.135983	0.141832	0.154304	1.22864	0.839318	1.47431	0.712487	-0.831439	2.7305e-05	0.00179608	-0.807674	0.00754162	0.0976707	-0.830428	0.00659056	0.118957
	Tacr3	0	0.0146347	0.0150475	0.280668	0.00972677	0	0.182548	0.0253674	0	0.185047	1.13353	0.815362	0.920197	0.628788	-0.830744	1.35492e-05	0.00127907	-0.760619	0.00293283	0.0638713	-0.777166	0.00319144	0.0892846
	Snhg11	88.0351	82.9894	77.4727	79.5516	75.6581	97.2189	117.883	118.149	149.244	144.316	158.893	145.571	169.271	124.144	-0.828442	2.11501e-05	0.00157488	-0.328878	0.0667981	0.279599	-0.0167848	0.907952	1
	Cd83	4.89554	7.56146	5.27056	6.18349	5.93243	4.93893	6.3119	4.3321	4.91032	5.67531	12.1638	9.78959	12.1499	9.86492	-0.824778	8.85948e-05	0.0031982	-0.93469	0.00427547	0.0754959	-0.926129	0.00115512	0.0601537
	Pak6	0.243104	0.206054	0.0834623	0.564535	0.215802	0.0791229	0.377132	0.173173	0.169332	0.410551	1.08788	1.36905	1.56792	0.715474	-0.821822	0.00024938	0.00552703	-0.765346	0.0129944	0.123237	-0.750416	0.0151175	0.167913
	Bai2	8.57888	10.5855	8.77518	5.16686	9.09978	7.4389	7.52652	7.28281	6.77575	9.26891	14.4018	19.3855	15.7264	11.7251	-0.820194	0.00207795	0.0201256	-0.936001	0.00717103	0.0957766	-0.847443	0.0175777	0.179804
	Chrna7	2.07471	1.97712	1.8316	1.74302	2.08168	1.97391	2.8273	1.74181	2.36233	3.10223	5.16372	4.11935	4.85701	2.9433	-0.81936	7.33639e-05	0.00290892	-0.681604	0.0450607	0.226326	-0.484398	0.0858377	0.368398
	Rasgrp2	0.658929	0.793626	0.690717	0.924518	0.789132	0.675114	0.857426	0.736568	0.86004	1.0746	2.24146	2.12227	2.3616	1.68862	-0.819016	1.14548e-06	0.000335641	-0.784041	0.00105026	0.039711	-0.654729	0.00279146	0.0841598
	Ptk2b	0.546414	0.375519	0.477372	1.06624	0.798666	0.652485	1.46125	0.757426	0.527696	0.656113	1.87473	1.76724	1.60435	2.3587	-0.818424	0.000102321	0.00341109	-0.473747	0.0510324	0.241352	-0.860595	0.00111718	0.0596405
	Trpm2	3.6953	3.48483	2.79118	2.44808	3.06142	3.32631	3.31149	3.67796	4.47436	4.88214	6.0238	7.31507	6.73806	5.09751	-0.817071	5.38378e-05	0.00253279	-0.690009	0.00608866	0.0889301	-0.352528	0.0594996	0.31046
	Ankfn1	0.224902	0.15019	0.308853	0.485338	0.138215	0.357503	0.242709	0.133505	0.250645	0.662235	1.7818	0.942608	1.85961	0.628116	-0.816364	0.00109589	0.0136681	-0.916118	0.0275681	0.177054	-0.63536	0.0992285	0.396351
	Tnc	0.55751	0.817828	1.29123	0.824752	1.12318	0.902793	3.37921	2.1096	4.64067	3.75082	1.20692	3.81558	2.71542	2.20465	-0.81592	0.00346051	0.0278589	0.137843	0.72114	0.980319	0.626164	0.132379	0.457248
	Fam132a	2.55964	2.57623	3.14421	2.54401	3.48019	2.5894	3.1901	4.67128	2.61281	2.93084	5.04106	5.41836	5.50491	6.92297	-0.815486	2.04434e-05	0.00155165	-0.455814	0.0529253	0.245964	-0.827166	0.00182047	0.0716813
	Rorc	7.75702	6.40748	5.1023	4.37657	5.24031	6.3877	10.2827	8.66911	8.38558	8.95725	10.1662	12.0587	9.27841	12.5215	-0.812981	0.000376514	0.00709091	-0.191974	0.255757	0.568315	-0.303586	0.0804325	0.357369
	Fam19a1	0.357224	0.254083	0.287374	0.866284	0.326487	0.271558	0.444818	0.166381	0.126324	0.799608	1.98775	1.0148	2.1516	0.810269	-0.811146	0.00217001	0.0206494	-0.899033	0.0339873	0.195831	-0.765843	0.0835286	0.363364
	Cartpt	0	0.252106	0	0.0863381	0.167559	0.166544	0.165509	0	0.0854601	0.584414	2.16024	0.512796	1.25209	0.325348	-0.81046	0.00664632	0.0422287	-0.848241	0.0990364	0.345981	-0.567593	0.253465	0.60632
	Hist1h2ad	1.09358	0.818573	0.94068	2.06678	1.40814	0.828072	0.252893	0.500785	0.522323	0.730611	3.16948	2.46391	1.96205	3.74962	-0.809951	0.00195921	0.0194516	-1.46118	0.00193685	0.0517882	-1.21789	0.00361615	0.0941635
	Rwdd2a	4.48503	5.27812	5.12549	6.36959	4.4268	4.03695	5.63768	3.92097	4.82801	4.83765	10.691	8.08429	11.4809	7.61621	-0.80737	0.000329835	0.00657391	-0.85504	0.015503	0.134789	-0.825657	0.00897139	0.135786
	Pgk1	40.6898	40.7177	40.9041	47.605	42.4092	41.3957	40.9987	37.67	44.7539	48.2154	80.9426	66.3601	76.1043	75.4859	-0.805384	6.66278e-07	0.000250543	-0.906349	0.000318086	0.0246621	-0.670626	0.00107417	0.0592554
	Rab26	3.61109	4.53506	3.62106	3.21621	3.22394	3.46203	3.64254	3.07143	4.66263	3.5848	7.17638	7.94384	6.32402	6.72736	-0.804715	8.62412e-06	0.00102409	-0.883517	0.000607132	0.0313069	-0.654577	0.00449837	0.101316
	Tac2	0.0438044	0.0810076	0.0416462	0.0739799	0	0.385489	0.0531819	0.0468054	0.109841	0.614573	0.80922	0.450205	2.45992	0.474754	-0.8013	0.00939755	0.0528202	-0.865336	0.0990524	0.345981	-0.514957	0.305445	0.663917
	1600029I14Rik	0.634515	0.586706	0.402169	0.625108	0.606582	0.228287	0.813148	0.150663	0.265179	0.659423	1.56393	1.65984	1.76233	1.4946	-0.797974	9.22878e-06	0.00106235	-0.858115	0.00907301	0.104827	-0.853585	0.00142716	0.0659007
	Ppp1r14c	1.38077	1.47316	1.81765	1.52474	1.49405	1.4216	1.38981	1.27361	1.36127	1.9501	3.16805	3.28024	3.85967	3.20569	-0.797089	4.13923e-07	0.000186779	-0.906626	0.000147438	0.0186882	-0.727404	0.0024379	0.0790287
	Tradd	2.59247	1.74485	1.9785	1.83176	1.75579	1.88519	2.05548	1.56406	1.87946	2.69424	4.30471	5.00057	3.41299	3.92477	-0.797025	3.43871e-05	0.0020631	-0.873631	0.00310525	0.065164	-0.653007	0.0143323	0.164395
	Mrap2	1.24112	0.834624	1.12634	1.13142	0.936091	1.03762	1.91777	0.934335	1.09633	2.26456	2.88319	2.05332	2.93468	2.40858	-0.794939	8.25675e-06	0.00101244	-0.579908	0.0453217	0.226981	-0.440882	0.110152	0.418027
	Shisa9	1.70545	1.70656	2.22113	2.09117	1.66547	2.34724	2.83637	2.09688	1.9625	2.22157	5.09549	3.17669	5.01559	3.44015	-0.794786	0.00023393	0.00530445	-0.567076	0.0563243	0.254412	-0.725065	0.0202789	0.190825
	Psd	19.1706	21.5538	18.7199	11.751	17.2544	17.1499	21.4757	18.9742	26.5157	25.2174	28.3411	35.982	31.1546	28.289	-0.794768	0.000629296	0.00972508	-0.585534	0.00662289	0.0923924	-0.243392	0.0924667	0.383119
	Kif5a	71.4243	77.5955	70.476	59.4853	70.9406	69.1335	91.1517	89.0434	103.271	100.056	124.082	123.594	128.103	111.035	-0.794762	1.91935e-06	0.000416611	-0.427759	0.00171969	0.0496335	-0.255398	0.0134307	0.159387
	Ntrk1	0.138116	0.0106424	0	0.0388766	0	0.0892648	0.0838416	0.0122982	0.0144305	0.0717688	1.5764	0.132144	1.10429	0.757927	-0.794522	0.0033205	0.0271932	-0.791011	0.0853012	0.31943	-0.797573	0.0832682	0.362635
	Thsd7b	0.158212	0.172889	0.268927	0.368411	0.200353	0.190678	0.215364	0.133192	0.510931	0.732427	1.44354	0.757832	1.44397	0.934879	-0.79384	3.90945e-05	0.00216189	-0.85517	0.00585012	0.087156	-0.391944	0.088028	0.372283
	Vwa5b2	1.45415	1.60619	1.69529	1.45018	1.56086	1.734	2.20481	1.82796	2.36764	2.67713	3.59266	4.12657	4.10912	2.32159	-0.792544	0.000109357	0.00351471	-0.570566	0.0509412	0.241293	-0.345408	0.171585	0.503004
	Cps1	0.00536219	0.213201	0.132548	0.0860324	0.164769	0.0340593	0.110672	0.108861	0.443716	0.0501542	0.725535	0.944108	0.948202	1.03924	-0.791825	1.04409e-06	0.000323556	-0.783825	0.000231096	0.0214509	-0.633887	0.0109633	0.147939
	Cnfn	0.288394	0.876182	0.156677	0.27832	0.151915	0.231574	0.100038	0.396195	0.103309	0.192674	2.12603	1.42552	0.697081	1.05618	-0.791055	0.00301744	0.0254979	-0.871886	0.0316847	0.189069	-0.983395	0.0172783	0.178823
	Sh2d5	3.43533	3.77745	3.75559	2.45188	3.6207	3.09475	4.05804	3.95929	4.05314	3.9737	7.4321	6.88654	6.98826	4.89211	-0.788958	0.000185491	0.00468706	-0.578631	0.0207836	0.154555	-0.577237	0.0209418	0.193168
	Nrsn1	8.00307	8.96188	10.3617	14.4104	8.22195	12.8132	9.66752	7.89246	11.0761	15.506	20.1369	17.1435	20.6929	15.9965	-0.788709	0.00144959	0.0162715	-0.993479	0.00145282	0.0456758	-0.457847	0.0551899	0.299038
	Asb16	0.27241	0.0387514	0.249027	0.398133	0.0772667	0.305211	0.356167	0.123146	0.105089	0.440988	1.28722	1.28416	1.22162	0.679113	-0.788081	0.000108474	0.00351405	-0.767604	0.00866431	0.103049	-0.735533	0.0143116	0.164386
	AC188461.4	1.01557	1.4215	1.1427	1.84105	1.22535	1.15702	1.52709	1.15484	1.51861	2.2658	3.86813	2.19171	3.54524	2.3903	-0.783199	0.000519101	0.0086499	-0.753341	0.0239509	0.16526	-0.455835	0.123205	0.442027
	Vstm2l	2.77545	4.12229	3.82302	4.5213	2.90099	3.03538	4.37785	3.75954	3.34279	5.62118	7.369	7.85382	7.24344	4.78168	-0.782368	0.000854253	0.0117094	-0.607597	0.035968	0.200869	-0.523667	0.112182	0.421527
	Lrfn2	0.120934	0.0860168	0.114976	0.400628	0.0914717	0.161825	0.24847	0.109339	0.0816435	0.246529	1.24964	0.972631	1.40196	0.468805	-0.780584	0.000390887	0.00727057	-0.757236	0.0249056	0.168897	-0.776597	0.0236875	0.203182
	Rpl3	70.3419	70.4248	67.5629	77.4185	68.1927	74.2308	65.2594	61.4571	60.9995	62.5721	129.046	120.922	124.234	118.11	-0.778779	3.60899e-08	6.65663e-05	-0.946908	1.29534e-05	0.00885617	-0.982078	6.0496e-06	0.00740765
	A830018L16Rik	0.599414	0.776759	1.01497	1.75126	0.736749	0.594141	1.19519	0.61243	0.53759	1.73924	3.49339	1.56778	2.81806	1.42985	-0.777705	0.00720583	0.044251	-0.773717	0.0737936	0.294538	-0.648283	0.164472	0.494303
	Glra3	0.0249194	0.115209	0.236916	0.561142	0.24503	0.309473	0.62525	0.0798798	0.135387	0.543849	1.95787	0.628852	1.49808	0.651302	-0.77032	0.00370464	0.028982	-0.672443	0.12011	0.386194	-0.673351	0.105191	0.407928
	Pak3	3.78143	3.84648	4.53725	6.6217	4.06842	4.1177	4.22334	3.25372	4.23201	6.2971	10.8953	6.02919	10.008	6.87933	-0.767608	0.00306442	0.0258369	-0.969208	0.0199918	0.151053	-0.578714	0.113867	0.424148
	Dbndd1	9.78689	10.0677	9.5749	7.85943	10.9595	9.19158	10.0275	10.1347	11.6693	10.2726	16.7692	17.2902	17.318	16.2988	-0.76658	3.62221e-06	0.00062166	-0.693009	5.99029e-06	0.0071192	-0.58402	0.000265121	0.0315418
	Slc5a7	0.0115096	0.0266061	0.038299	0.0583149	0.0282933	0.0261499	0.17467	0.00614909	0.0216457	0.233248	1.18379	0.508148	1.30857	0.242886	-0.765431	0.00138012	0.0157546	-0.689527	0.083436	0.315747	-0.643398	0.102234	0.401496
	Tph1	0.0875229	0.0674402	0.0138685	0.0123179	0.0896463	0.0241935	0.0531298	0.031173	0.018289	0	0.810335	0.205675	0.533343	2.01394	-0.765094	0.00680361	0.0428181	-0.774123	0.115212	0.377048	-0.820534	0.10004	0.398288
	Vstm2a	4.61292	4.68277	5.11138	6.18952	5.58909	4.64031	5.73995	4.74477	4.41484	6.6408	11.7619	7.6166	11.0362	7.77509	-0.764471	0.000370251	0.00703757	-0.73841	0.0242788	0.166397	-0.690582	0.0476347	0.279297
	Hsf4	2.29526	1.91642	2.2636	1.67784	1.55794	1.8262	1.72604	1.75702	2.10461	2.16284	4.77824	3.92778	4.5039	2.79935	-0.763449	0.000245201	0.00545584	-0.849486	0.00877962	0.103873	-0.656627	0.0222725	0.198972
	Lynx1	39.9697	38.6865	36.0299	30.9705	37.5843	33.7423	38.2409	35.5565	59.8085	58.9712	60.0886	67.3181	57.2119	63.061	-0.762093	5.07017e-06	0.000788918	-0.729741	0.000370866	0.0260406	-0.0567112	0.459728	0.811011
	A730017C20Rik	0.598977	0.995425	0.954241	1.53106	0.736211	1.02457	1.14977	0.570822	0.56831	1.12301	2.97105	1.82872	3.39696	1.42966	-0.761107	0.00348922	0.0279857	-0.848881	0.0478863	0.233449	-0.859073	0.0453833	0.273196
	Tnnt2	0.108612	0.0753216	0	0.0687872	0.100123	0.143646	0.032966	0.0290134	0	0.84657	0.859744	0.722804	1.21107	0.581222	-0.757944	1.33632e-05	0.00127215	-0.827384	0.00336456	0.0682041	-0.428987	0.211763	0.555256
	Lrrtm4	0.758946	0.732813	0.938659	2.06443	0.941086	0.788055	1.72868	1.07647	0.875759	1.51815	2.79929	1.95806	2.46992	2.30916	-0.757311	0.00147547	0.0164718	-0.501769	0.0275818	0.177092	-0.633019	0.0142474	0.164172
	Rab27b	0.808324	0.879316	0.936994	1.66447	1.03071	0.897373	1.14405	0.831371	1.15978	1.26682	3.22065	1.77441	2.96385	1.91219	-0.756577	0.00100411	0.0129678	-0.78303	0.0217964	0.158611	-0.623885	0.0403412	0.258647
	A230006K03Rik	1.02401	0.934866	1.35559	1.93739	1.00371	0.978752	1.96713	0.747909	0.633811	1.05073	3.24325	2.39214	3.43657	1.88179	-0.756389	0.00126451	0.0149371	-0.693596	0.0761497	0.300155	-1.00875	0.0086837	0.133826
	Tnfrsf21	3.75418	3.63842	4.08468	3.29502	3.18054	3.59039	4.67754	3.5286	4.88197	5.90354	7.48118	6.63151	6.82924	6.06426	-0.755752	1.66854e-06	0.000409432	-0.609245	0.0055467	0.0850037	-0.279592	0.0459187	0.274545
	Ankrd34c	0.204597	0.322721	0.274612	0.691077	0.0591702	0.111822	0.526017	0.0900176	0.0603573	0.337705	1.56073	0.946596	1.50101	0.648641	-0.754337	0.00158961	0.0172096	-0.723263	0.0424538	0.219638	-0.838169	0.0198174	0.188485
	4932411E22Rik	0.134125	0.0826794	0.0956378	0.198205	0.151117	0.213317	0.271397	0.0477714	0.168162	0.243933	1.33065	0.684651	1.07908	0.69927	-0.753373	2.92557e-05	0.00187519	-0.741641	0.0119162	0.118595	-0.678935	0.0115356	0.151248
	Bglap	0.338488	0.0625968	0.128725	0.45733	0.0832081	0	0.739712	0.289342	0.0848774	0.211065	1.57732	0	2.11066	0.871223	-0.75318	0.0319247	0.120651	-0.394027	0.489712	0.810332	-0.779864	0.194177	0.532064
	Ncs1	17.8991	20.2973	18.5509	17.0445	16.8934	18.473	19.0417	17.8667	22.7704	27.6531	31.3167	35.7645	32.8887	26.0098	-0.753105	1.40506e-05	0.00129676	-0.731796	0.00412566	0.0744665	-0.307291	0.11011	0.417952
	Celf6	1.18685	1.28479	1.02746	1.40962	0.865774	1.23521	1.60493	1.39188	1.53643	1.1131	3.48435	2.47943	3.14657	1.70276	-0.750929	0.000546773	0.0089135	-0.54283	0.0726445	0.29168	-0.651445	0.0483439	0.280828
	2410018M08Rik	6.96862	6.6867	6.92075	6.29839	6.77285	6.16595	5.77574	6.0539	7.64306	6.09312	11.6372	10.9112	12.5102	12.3528	-0.750638	7.82613e-08	8.49753e-05	-0.892824	6.13679e-05	0.0138409	-0.713243	0.00140191	0.0659007
	Hist1h2bm	0.966371	0.367935	0.918759	0.816038	0.838433	0.418553	0.483103	0.242959	0.285085	0.708922	1.27384	3.6488	0.949542	2.25228	-0.748077	0.0138811	0.068832	-1.07544	0.0499301	0.238569	-0.949169	0.0767213	0.3492
	Hipk4	1.61864	1.12957	1.92603	1.22929	1.32632	1.27727	1.68088	2.04498	2.20809	2.33283	2.76808	3.13372	3.82156	2.5316	-0.747729	0.0001227	0.00372651	-0.498203	0.0236554	0.164473	-0.303542	0.0871853	0.370553
	Gm19345	0.42123	0.0834624	0.143027	0	0.221888	0.0733725	0.109587	0.257193	0.33951	0.375227	0.750055	0.366631	1.2767	1.54605	-0.747155	0.00254529	0.0227885	-0.708192	0.0640103	0.273057	-0.507619	0.141835	0.473596
	Galntl6	1.22051	1.34205	1.80328	2.11699	1.11497	1.39645	2.00242	1.14551	1.42684	2.08261	3.5982	2.96818	3.15097	2.89184	-0.74295	0.000131731	0.00383899	-0.707138	0.00882061	0.103927	-0.599246	0.00665348	0.119288
	Pcdh7	5.07069	4.88991	6.31508	7.3128	5.05775	5.2754	6.27224	4.96421	4.65994	7.54869	11.26	9.22822	11.8788	8.19931	-0.742237	0.000364338	0.00697143	-0.745339	0.0114637	0.116769	-0.666459	0.0414615	0.262179
	Gm9775	1.26753	0.732516	2.5608	0.802761	0.778969	0.798629	0.38472	0.507888	1.58919	2.71691	2.95635	2.64638	1.81581	2.56508	-0.738807	0.00830051	0.0484783	-1.26347	0.000721381	0.0333979	-0.161227	0.485773	0.835341
	Vwc2l	0.127978	0.171586	0.255513	0.518734	0.196625	0.226348	0.458358	0.17777	0.120342	0.538659	1.33047	0.598828	1.81515	0.765037	-0.738188	0.00152521	0.016819	-0.662435	0.0696146	0.285312	-0.65983	0.0823452	0.360053
	Stap2	9.76916	6.68707	3.74173	6.00572	5.23022	5.92097	7.90701	8.64534	9.31773	6.63348	8.56537	12.0429	9.6639	12.8669	-0.733568	0.00811347	0.0477579	-0.330426	0.132598	0.407751	-0.393116	0.1367	0.464771
	Capza1	9.20756	7.73746	8.24837	10.7372	8.56525	8.02177	7.65633	8.48273	7.31015	7.89661	15.3259	13.7966	16.0062	15.5033	-0.733537	1.46914e-05	0.00129967	-0.832709	0.000171678	0.0203766	-0.908173	8.87284e-05	0.0214851
	Cntnap5a	1.02259	1.37932	1.31299	2.58609	1.41237	1.67766	2.00305	1.21656	1.05079	2.78557	3.97484	2.57535	3.7128	2.66713	-0.730934	0.00204476	0.0199541	-0.698617	0.0265345	0.17383	-0.587646	0.122409	0.441219
	Crygn	0.465421	0.322765	0.0368742	0.491273	0.38137	0.130275	0.141264	0.124327	0	0.181384	0.740843	1.57679	1.03749	1.32192	-0.730796	0.000665792	0.0100681	-0.922021	0.00435192	0.0757635	-0.981629	0.00455832	0.101473
	Hist1h2bj	2.57339	2.02257	2.81359	1.6298	2.45131	3.07279	1.71836	1.37485	1.4519	1.40406	4.45356	4.69592	4.66617	4.69148	-0.730021	0.000165802	0.00441149	-1.14679	1.87203e-05	0.00944953	-1.21239	2.00039e-07	0.00165292
	Faim2	21.7273	22.7897	22.8936	18.4865	18.5326	22.2075	23.7544	25.265	32.4134	33.028	34.8349	44.7943	34.3801	29.3849	-0.726652	0.000183627	0.00466446	-0.515295	0.0368759	0.203926	-0.112133	0.550181	0.865861
	Mpped1	0.871548	0.898219	0.958078	0.896959	0.624885	0.527364	0.815639	0.921557	0.557744	1.1039	2.3463	2.16318	2.35315	1.13139	-0.721416	0.000729547	0.0106255	-0.658937	0.036988	0.20419	-0.704053	0.0453681	0.273177
	Tcf20	31.7006	33.7694	32.7714	34.64	34.5884	32.2255	39.1958	41.4968	45.2555	35.709	53.9958	53.2746	54.2599	60.7145	-0.721172	6.29449e-08	8.3539e-05	-0.450661	0.00149968	0.0465931	-0.45498	0.0130429	0.157703
	Mid1	0.869473	0.713862	0.812384	0.791179	0.727809	0.825019	0.855407	0.985104	2.61253	1.8929	1.44047	3.09299	1.29561	2.29084	-0.720157	0.00116889	0.0141864	-0.618938	0.0820465	0.312639	0.133349	0.668004	0.954134
	Npm3	3.55565	2.41928	3.44425	2.54931	2.96851	2.80267	2.89147	2.4731	3.11217	3.66037	6.15929	4.73962	5.4754	5.58291	-0.717544	5.52595e-05	0.0025813	-0.815349	0.000905662	0.0369066	-0.563444	0.00449952	0.101316
	Mapkapk3	0.974526	0.797694	0.698682	0.715	0.873808	0.894147	0.484898	0.751095	1.7326	2.10443	1.65343	2.17224	2.02619	2.15799	-0.716168	1.7974e-06	0.000410452	-0.893158	0.00075234	0.0337327	-0.0401672	0.708047	0.982168
	Nat8l	16.675	18.6837	18.4907	13.0023	15.5889	16.824	16.1072	15.146	19.2994	22.602	25.9718	36.082	29.9196	20.7423	-0.71593	0.00133709	0.0154748	-0.784906	0.0230815	0.162242	-0.387626	0.172106	0.503575
	Shc3	5.3101	5.96726	6.59619	6.3333	4.95459	5.87929	6.16453	5.05267	6.196	5.43799	11.6425	9.2492	12.0792	8.24737	-0.714932	0.000170142	0.00449503	-0.764752	0.0112733	0.116052	-0.717072	0.0122091	0.154548
	Tmem91	1.71915	1.9681	1.7234	1.97512	2.17053	1.93629	2.47055	1.69947	1.78886	1.60433	3.99874	4.1759	4.51081	2.64853	-0.714109	0.000142333	0.00402924	-0.641818	0.0353258	0.198858	-0.825445	0.00955164	0.139275
	Ly6h	2.02054	3.13677	2.53773	2.71198	2.22205	2.22724	2.91788	1.64763	2.71996	2.66902	5.71933	3.98158	5.36734	3.814	-0.711279	0.000346153	0.00675641	-0.813324	0.0224802	0.160607	-0.615371	0.019597	0.18719
	Dnahc11	4.37956	4.36665	3.74922	4.0915	5.43241	4.53213	5.54842	5.45313	7.35138	6.86023	7.52819	8.0518	6.68688	9.26138	-0.709584	6.51223e-05	0.00276702	-0.442425	0.0190686	0.147997	-0.124706	0.372359	0.729613
	Npas1	0.299152	0.237095	0.460478	0.264644	0.245128	0.317299	0.10377	0.471859	0.732276	0.199861	1.57895	0.625789	1.73801	0.788364	-0.709327	0.00125792	0.0148703	-0.739883	0.0578372	0.258309	-0.562154	0.133462	0.459439
	Sh3glb2	58.0451	60.3378	51.1769	39.3536	56.2129	51.557	71.7217	67.5929	76.851	75.1831	76.6533	100.871	85.4584	82.9641	-0.707719	0.000365675	0.00698591	-0.30165	0.0582281	0.25946	-0.17678	0.198289	0.538314
	Rasal1	1.28274	2.21967	1.18469	0.959395	1.76808	1.20029	2.84771	1.56642	1.98735	1.42831	3.13257	3.75821	2.6197	2.32074	-0.707526	0.00165601	0.0176824	-0.31933	0.235756	0.543759	-0.541798	0.0358473	0.246613
	Kcnq2	14.4484	14.9991	14.6983	11.8311	13.7712	15.1919	16.0231	15.9924	18.5393	20.1151	24.5172	26.0517	23.8628	20.5627	-0.706802	1.60485e-05	0.0013873	-0.536233	0.00396387	0.0732455	-0.280102	0.0479161	0.280291
	1500009L16Rik	2.39694	2.51646	2.68239	2.53008	3.22231	1.98837	2.94038	3.06805	2.34783	3.38625	5.73846	4.59406	4.49762	4.34885	-0.705905	7.13986e-05	0.00288722	-0.527252	0.00614442	0.089133	-0.590482	0.0156479	0.170751
	Pate2	0.134478	0.161649	0.166209	0.124914	0.0826446	0.12926	0.0816336	0.17243	0.219187	0.209636	0.442442	1.17144	1.01785	0.842299	-0.705409	7.90617e-05	0.00299317	-0.714016	0.0147112	0.131151	-0.605126	0.0247347	0.20608
	Gkn3	2.01168	1.7622	3.22116	2.08616	2.16893	1.79811	1.71392	2.63974	0.929227	2.20068	3.27874	4.7049	5.53524	3.31046	-0.704985	0.00195829	0.0194516	-0.704262	0.0410033	0.215716	-1.04317	0.0216036	0.196382
	X99384	3.00379	3.33166	2.78291	1.85971	2.5784	2.72223	3.34222	2.91915	2.6476	3.42228	5.15861	5.55493	5.15948	4.21105	-0.703703	0.000206517	0.0049887	-0.540405	0.00581104	0.0868183	-0.579022	0.00836154	0.131833
	Tmem196	2.49925	2.28736	2.59433	2.6273	2.63302	2.77513	2.01253	1.85298	1.95044	2.50459	4.49108	3.54739	5.84317	5.5844	-0.699579	0.000153922	0.00420434	-0.982237	0.00519497	0.0823076	-0.848873	0.0113316	0.150479
	Lrfn5	3.77572	4.05956	4.18048	6.18278	4.21739	4.07477	5.01043	4.15708	3.79389	5.84378	8.79551	6.77627	8.82846	6.67893	-0.699096	0.000514536	0.00858651	-0.645255	0.0111015	0.115107	-0.604272	0.036552	0.248446
	Stk32c	1.9849	1.24853	2.15669	1.84715	2.05795	1.30329	1.65573	1.00994	1.01576	1.87337	4.31413	3.41102	4.34685	2.13013	-0.698821	0.00343217	0.0276856	-0.945833	0.0238837	0.164992	-0.88693	0.03484	0.242761
	Ublcp1	13.8521	14.1934	17.0757	16.4435	15.6932	13.829	13.5614	13.2158	15.0958	21.3491	27.797	22.0313	25.5229	25.6368	-0.697787	1.63398e-05	0.00139204	-0.862722	0.000488134	0.0280236	-0.46409	0.0438232	0.268898
	Eif2s3x	31.5593	20.5493	20.5155	31.6708	21.4028	26.0494	21.1806	30.8851	28.7545	20.2824	42.5261	37.7563	41.2784	42.1107	-0.695509	0.00112084	0.013849	-0.654979	0.0120829	0.119673	-0.734684	0.0060168	0.114365
	Hist1h3a	5.13184	4.12623	4.29564	4.33351	3.29093	3.34873	3.31839	2.98012	3.70663	2.17389	6.14581	8.20326	7.49811	6.98775	-0.695045	0.000214295	0.00507568	-0.979391	0.000608066	0.0313069	-1.08057	0.00388281	0.0964616
	Ttc39a	5.37328	4.47742	4.26714	4.96444	4.55314	5.11539	6.18589	4.33645	5.46876	6.7996	8.40054	8.5237	8.69078	7.82707	-0.694922	1.07196e-06	0.000323556	-0.595179	0.00801759	0.0996655	-0.397258	0.0084057	0.131888
	Gm11127	0.37677	0.348381	0.63213	0.318158	0.626537	0.454057	0.349797	0.686758	0.416809	0.414593	1.08572	1.40718	2.38137	0.806752	-0.694777	0.00235512	0.021795	-0.641226	0.0841812	0.316998	-0.733208	0.0496107	0.284669
	Clec3b	1.11325	1.50232	1.08701	1.19414	1.25737	1.04763	0.986282	1.51101	6.71475	1.03188	1.00533	3.09661	3.3331	3.471	-0.694165	0.011825	0.0616584	-0.669399	0.164736	0.450628	0.156648	0.828144	1
	Olfr690	0.168288	0.285281	0	0.165793	0.275793	0.250122	0.204315	0.299696	0.246161	0.174894	0.405609	0.806749	1.74462	0.935562	-0.691611	0.00278127	0.0240979	-0.615294	0.0889255	0.326871	-0.663477	0.0723121	0.339614
	Layn	0.633765	1.04865	0.808673	1.04218	0.717472	0.792905	0.850434	1.2118	1.35918	1.45595	2.28898	1.5646	1.83742	2.21256	-0.691085	4.68558e-05	0.00236818	-0.549626	0.0137164	0.127215	-0.298886	0.0601251	0.311348
	Pde1b	3.92213	4.71132	4.77701	4.74419	4.9684	4.17679	4.68455	3.65471	5.12124	6.3565	8.84701	7.47722	8.92586	6.70171	-0.690756	3.05102e-05	0.00191214	-0.797044	0.00446691	0.0762292	-0.41349	0.04262	0.265193
	Nmnat3	0.345396	0.140523	0.236433	0.326665	0.118869	0.102496	0.268376	0.147624	0.207863	0.47382	0.980118	1.37345	0.992132	0.538758	-0.689741	0.000278418	0.00594856	-0.691346	0.0171128	0.140129	-0.546154	0.046655	0.276789
	Zglp1	0.796285	0.327239	0.392546	0.697316	0.652483	0.793298	0.465473	0.535713	0.369763	0.919493	1.48271	1.37985	2.1568	1.37073	-0.689698	0.000333917	0.00659855	-0.781507	0.00368126	0.0705994	-0.669318	0.0234378	0.202452
	Kcng4	18.3684	22.2237	17.4336	14.7707	16.555	18.1931	17.9488	18.4644	21.9406	17.8003	29.3424	33.3721	28.4816	26.4518	-0.689595	0.000131051	0.00383075	-0.658349	0.00158978	0.0476978	-0.545495	0.00988983	0.141213
	Elfn2	1.14329	1.55161	1.30318	1.14191	0.967041	1.09789	1.64923	1.1231	1.0558	1.56187	3.03671	2.99634	3.07436	1.38227	-0.68957	0.00214318	0.0204545	-0.57682	0.105452	0.358569	-0.624244	0.0862779	0.369114
	Hs3st2	0.498636	0.327599	0.623775	0.376744	0.354826	0.496308	0.589452	0.252378	0.279684	0.715949	1.69305	1.41818	1.31662	0.938482	-0.688763	5.65787e-05	0.00260516	-0.720929	0.0107851	0.114187	-0.650132	0.0207967	0.192812
	1700123K08Rik	0.0853495	0.236756	0.189337	0.288288	0.139872	0	0.138161	0.0607978	0.0356696	0	1.59451	0.14569	0.858113	1.14117	-0.686111	0.00890992	0.0509571	-0.755051	0.0951926	0.338706	-0.865697	0.0656804	0.324121
	Ifnk	0.0370024	0.205286	0.0703588	0.343708	0.181921	0.0875037	0.0898476	0	0.0927853	0.346095	1.39119	0.470802	0.852611	0.797553	-0.686104	0.000597454	0.00945285	-0.825417	0.013036	0.123328	-0.609086	0.0455363	0.273533
	Nptx2	0.140119	0.151155	0.0666078	0.157762	0.0430555	0.147177	0.0283526	0.0374296	0.0146398	0.109215	1.32092	0.857287	0.905981	0.264143	-0.68489	0.00119937	0.0144475	-0.797472	0.0321377	0.190066	-0.758894	0.0388935	0.255388
	Col27a1	2.1405	2.24697	2.67866	1.41759	2.19323	1.69733	2.85053	1.93174	2.61992	2.37296	3.95037	4.41993	3.0396	4.22326	-0.684678	0.000570344	0.00914577	-0.537838	0.0324923	0.191108	-0.481257	0.0205904	0.192205
	Nrarp	0.659874	0.674381	0.75944	0.752738	0.455332	0.477913	0.548147	0.494795	0.624128	0.974527	1.85929	1.76577	2.12486	0.883541	-0.684421	0.000880451	0.0119236	-0.779899	0.0228934	0.161665	-0.544558	0.0814687	0.358528
	Gm10655	0.0426442	0.0788621	0.0608148	0.108031	0.157244	0.0893563	0	0.250612	0.106932	0.0332386	0.329172	2.0632	0.683059	0.354562	-0.680771	0.0127751	0.0649169	-0.642303	0.18423	0.476072	-0.70675	0.14412	0.478502
	Lzts1	1.46366	1.68452	1.30272	1.03874	0.66984	1.18762	1.38	0.648865	0.95659	2.01466	2.18501	3.41714	2.17123	2.46699	-0.680693	0.00135061	0.015579	-0.832065	0.0159902	0.136552	-0.538114	0.0817895	0.359129
	Kcnip2	0.48784	0.734115	0.627501	1.10661	0.599611	0.819272	1.38198	0.664354	0.371782	0.626283	2.30471	1.69706	1.78984	1.31407	-0.680616	0.000337973	0.00665702	-0.468069	0.0841027	0.316888	-0.882815	0.00430599	0.099745
	Glra2	0.567371	0.533364	0.63831	1.35747	0.488154	0.564893	0.998806	0.313225	0.284542	0.722313	1.85567	1.62533	2.29595	1.07214	-0.680522	0.00269699	0.02364	-0.72341	0.0464513	0.230034	-0.846736	0.0183001	0.182612
	Gm17687	2.15848	1.1975	0.410426	2.91631	6.36723	1.79272	1.04822	2.76762	3.78873	2.01889	4.26515	7.12965	3.7408	1.77091	-0.67987	0.180649	0.395358	-0.809776	0.186154	0.478415	-0.356959	0.504044	0.851808
	Syt16	0.333915	0.54626	0.358164	1.21464	0.452514	0.442111	0.925142	0.548911	0.54747	0.907599	1.69482	1.14829	1.82599	1.21154	-0.677644	0.00195755	0.0194516	-0.506187	0.0340157	0.195831	-0.513461	0.0313726	0.231559
	Pam	12.577	12.4553	13.5936	13.1469	13.2898	12.8287	13.0743	11.6851	12.5003	18.1685	24.1232	20.4317	26.0608	16.099	-0.676755	0.000276727	0.00592927	-0.741621	0.0207808	0.154555	-0.473858	0.127924	0.449918
	6030405A18Rik	0.183572	0.0625359	0.146971	0.497679	0.154379	0.21191	0.14076	0.0722652	0.0726813	0.21086	1.03463	1.00929	1.14766	0.548586	-0.675358	0.000306542	0.00631799	-0.795965	0.00460164	0.0770411	-0.752667	0.00668083	0.119448
	Kcnn1	1.15699	0.844948	1.2261	0.952112	0.896721	0.809702	0.849963	1.0394	1.23809	1.47046	1.92187	1.98069	2.35781	2.37818	-0.674675	1.10266e-05	0.00114646	-0.698757	0.000856282	0.0360737	-0.423052	0.00666175	0.119288
	Gm14378	0.969808	0.589283	0.922027	0.889135	0.647088	0.70197	0.807375	0.62175	0.729551	0.99348	2.6689	1.43361	0.911645	2.81672	-0.67408	0.00780671	0.0465104	-0.730675	0.0934066	0.334993	-0.613555	0.143206	0.47676
	Tubb3	59.5899	47.2559	46.724	31.0106	60.464	46.5574	53.8583	47.3496	31.8881	39.9216	74.4813	79.3513	77.2206	74.5367	-0.673049	0.00358468	0.0285246	-0.587184	0.00037264	0.0260406	-1.07658	0.000193661	0.0280088
	4930415F15Rik	0.168288	0.0583529	0.0199996	0.319744	0.0517112	0.186218	0.204315	0.0449543	0.0527487	0.163963	0.606098	0.477399	1.66615	0.657538	-0.671913	0.00288165	0.0246552	-0.681779	0.0641143	0.273397	-0.701002	0.0573446	0.304891
	Stac2	2.28529	2.05892	2.06128	2.36687	1.38044	1.95033	3.35552	2.54621	3.33054	3.36459	3.59121	5.05259	4.13456	2.63553	-0.670259	0.00159181	0.0172146	-0.280147	0.292543	0.612846	-0.134513	0.568651	0.87864
	Ltbp4	1.13927	1.12502	1.26191	0.602443	2.01887	1.43918	1.9136	0.915946	1.73348	1.8191	2.55089	4.04907	2.75495	1.32752	-0.669143	0.0181818	0.0829059	-0.582516	0.183089	0.47471	-0.34996	0.338137	0.697545
	Pcdh11x	1.23955	1.07313	1.35803	1.69041	1.13527	1.05625	1.21727	1.10801	1.34317	2.09825	3.36174	2.00505	3.08837	2.04701	-0.668659	0.000703217	0.0103912	-0.725472	0.0182103	0.144295	-0.407847	0.1437	0.478053
	Clstn2	5.07709	7.74221	6.52028	6.01025	5.77901	8.44291	10.8284	7.1676	8.53013	10.34	9.4828	11.6412	11.5182	11.2073	-0.667754	0.000620723	0.00965845	-0.279363	0.185174	0.476929	-0.198486	0.152227	0.486814
	Htr1f	0.0237441	0.0329325	0.0338614	0.190478	0.0583684	0.0428877	0.115309	0.0126854	0.0595394	0.0555214	0.94323	0.380615	0.646154	0.834388	-0.66744	6.5475e-05	0.00276906	-0.666727	0.0108051	0.114228	-0.673845	0.00918484	0.137968
	Pcdh8	0.111841	0.330925	0.226839	0.207773	0.265766	0.427048	0.171992	0.0956025	0.0841338	0.244086	0.94964	1.56954	1.20914	0.437882	-0.667085	0.00177159	0.0184027	-0.817694	0.0273118	0.176009	-0.782224	0.0336369	0.239784
	Camk2a	4.32121	3.79057	3.29918	5.36466	3.83795	4.11883	7.69842	5.38573	6.28947	6.2878	7.42575	8.19189	8.59029	4.70052	-0.665907	0.00288637	0.0246769	-0.114156	0.697296	0.963758	-0.146311	0.576296	0.884831
	Ctxn1	0.559722	0.42754	0.64783	1.17135	1.55539	0.74372	1.18182	0.832096	0.976368	0.758732	2.25571	2.17031	2.37296	0.959776	-0.664794	0.0125472	0.0641925	-0.523562	0.11915	0.384257	-0.624382	0.072386	0.339791
	Col11a1	0.384624	0.452637	0.498646	0.646299	0.467971	0.492454	0.650918	0.419277	0.511457	0.89029	1.56751	1.13223	1.89531	0.952413	-0.664167	0.000189771	0.00472062	-0.623715	0.026992	0.17525	-0.480654	0.0716883	0.337732
	Timp2	5.76625	6.96547	6.71908	6.55108	5.21189	6.72501	6.84468	4.16188	4.08803	7.49911	12.6923	10.255	11.477	8.24587	-0.66248	0.000350995	0.00680339	-0.859641	0.0206061	0.153488	-0.812237	0.0362844	0.247925
	Sds	0.296142	0.205371	0.328477	0.0416788	0.33366	0.123145	0.329578	0.131846	0.216589	0.461651	0.863497	0.757865	1.1264	0.972265	-0.662472	3.597e-05	0.00209164	-0.650202	0.00253433	0.0588873	-0.529805	0.00712016	0.123282
	Dok7	2.84043	3.34	2.99601	2.67914	2.08155	2.24795	2.70675	2.17605	1.88141	2.94079	4.54014	4.97435	5.8863	3.98887	-0.661108	0.000415559	0.00757951	-0.759093	0.00570023	0.086141	-0.785157	0.0115593	0.151277
	Cmtm7	2.01997	2.36955	2.17842	1.80757	2.26043	2.21011	4.06292	3.41471	2.26798	2.30292	4.586	4.70106	3.33828	3.3513	-0.659171	9.13256e-05	0.00323016	-0.0667597	0.70411	0.968843	-0.591834	0.0151366	0.167913
	Cdk14	9.19951	10.8029	11.3168	11.5328	9.68481	10.505	11.9983	9.75553	10.605	15.1352	20.1236	15.2122	19.7899	14.1107	-0.658214	0.000266096	0.00578944	-0.615144	0.0278854	0.178028	-0.40437	0.135681	0.462351
	Fcrls	0.681444	0.363518	0.411148	0.376246	0.257714	0.524122	0.286382	0.196035	0.345036	0.143001	1.21443	0.934643	1.08525	1.88798	-0.656749	0.000477119	0.00819236	-0.861531	0.00668093	0.0927601	-0.862084	0.00818478	0.13069
	Anxa11	1.38417	0.896923	1.45068	1.15044	1.00471	1.36892	1.1909	1.49065	1.94041	1.41019	2.24578	3.02924	2.87642	1.84491	-0.655949	0.000388141	0.00724337	-0.569024	0.0259976	0.172517	-0.380463	0.101514	0.400594
	Ctrb1	0.100745	0.0310514	0.0638544	0.226861	0	0.0697285	0.122312	0.0358824	0.126311	0	1.09276	0.84198	0.837318	0.181259	-0.655463	0.0018217	0.0187164	-0.657481	0.0570945	0.256453	-0.680345	0.0532248	0.293777
	Lrrc69	0.503644	0.44352	0.205213	0.425295	0.353735	0.236207	0.232938	0.563775	0.661525	0.336481	1.16042	0.872618	1.16076	1.38369	-0.655032	3.63098e-05	0.00209568	-0.62171	0.00922655	0.105616	-0.519803	0.0153256	0.169001
	Heyl	0.157568	0.27925	0.23095	0.155232	0.161391	0.186669	0.183329	0.0771665	0.11524	0.194457	1.14441	0.505389	1.23561	0.732004	-0.654769	0.000214127	0.00507568	-0.73591	0.0155621	0.134904	-0.704101	0.0176043	0.179804
	Hist1h4m	29.1201	40.8343	43.7471	40.1074	30.3275	37.8628	17.812	34.6779	32.3294	23.6792	46.8336	60.6923	43.8805	91.4577	-0.654096	0.0149416	0.0722021	-1.19116	0.0439741	0.223887	-1.04445	0.0377996	0.251668
	Kcnk12	4.98501	6.87142	6.02665	3.84573	4.10367	4.82256	5.34236	5.24433	6.94452	5.25265	7.50852	10.055	8.19235	8.22974	-0.650446	0.00177617	0.0184248	-0.586782	0.00489366	0.0793038	-0.423352	0.0430056	0.266491
	Pnma2	1.10662	1.33202	1.39449	1.48188	1.26358	0.993733	1.23222	0.671676	0.673198	1.57197	3.9047	1.86915	2.88079	1.86964	-0.649379	0.00265121	0.0233745	-0.873114	0.0349742	0.197965	-0.770261	0.0674886	0.328093
	Gm10337	0.361054	0	0.514898	0	0	0.141567	0.219174	0.578685	0	0.281421	2.11996	0.725903	0.460079	0.355688	-0.647661	0.028073	0.110609	-0.381174	0.390412	0.712613	-0.674616	0.159321	0.489121
	9330154J02Rik	0.340766	0.222417	0.0952874	0.236975	0.0985506	0.225856	0.681415	0.25702	0.276451	0.124992	0.876448	0.450339	1.23666	1.05328	-0.647532	0.000448929	0.00793776	-0.371075	0.169473	0.457102	-0.649891	0.0260649	0.211624
	Vamp1	27.3765	27.7481	28.0222	30.4912	24.3679	29.9644	30.0661	26.2905	29.316	36.9266	50.0711	42.5312	47.887	37.7476	-0.647214	5.58465e-05	0.00259261	-0.637658	0.00750314	0.0973466	-0.417884	0.0506869	0.287825
	Gm17669	1.02493	0.710776	0.791725	1.24414	0.86608	1.58308	0.466628	0.684466	3.53382	4.19407	1.97522	2.50433	2.17609	1.99934	-0.646985	0.000467834	0.00810075	-1.00611	0.000260247	0.0221705	0.62029	0.00196672	0.0737097
	Gm11096	10.4516	9.18086	6.95564	12.3559	10.2769	12.3916	8.24786	8.93408	12.4487	8.96102	16.3074	16.5133	13.3111	19.9597	-0.645541	0.00369984	0.0289735	-0.857323	0.00445434	0.0762216	-0.585232	0.0391013	0.255944
	1700018L24Rik	0.652269	0.536109	1.06801	0.856799	0.534475	0.363607	0.395953	0.890555	0.318032	0.564895	2.1933	0.666413	2.01929	1.74655	-0.640912	0.0103345	0.0563204	-0.665876	0.105682	0.358824	-0.84368	0.0479335	0.28032
	Slc10a4	0.0390597	0.0577867	0.0371353	0.0197901	0	0	0.0189686	0.0166943	0.0195888	0	1.52616	0.246845	0.69697	0.220042	-0.64008	0.00862208	0.0497014	-0.650783	0.127218	0.398764	-0.662287	0.12231	0.441219
	Kcnq4	0.836072	0.906607	0.903273	0.62899	0.924865	0.749985	0.950462	0.836501	0.867184	1.14931	1.88828	2.41171	1.80048	1.34875	-0.639205	0.00012272	0.00372651	-0.584182	0.017244	0.140631	-0.502202	0.0343866	0.241995
	Zim1	0.33012	0.477436	0.193142	0.478904	0.197675	0.307893	0.462451	0.325603	0.488184	0.580595	1.35761	0.856236	1.61535	0.573424	-0.635749	0.00191789	0.0192554	-0.565135	0.0700869	0.286364	-0.425644	0.138571	0.46807
	Cryba4	0.552976	0.136349	0.175244	0.0622603	0.0453113	0.393895	0.044757	0.0393907	0.323543	0.172405	1.84864	0	0.719106	1.58862	-0.635596	0.0552182	0.175915	-0.856576	0.145895	0.431019	-0.599091	0.281863	0.641709
	Cntn5	0.326861	0.420497	0.594491	1.36806	0.567689	0.362347	1.01797	0.318884	0.329629	0.653537	1.92173	1.10631	1.83514	1.0448	-0.634904	0.0080297	0.0473885	-0.58312	0.0835497	0.316017	-0.72094	0.0236606	0.203132
	Fam70b	0.243358	0.202519	0.185094	0.2877	0.149557	0.0977212	0.325	0.208024	0.335626	0.455239	1.46466	0.502924	1.07261	0.529651	-0.634172	0.00157519	0.0171274	-0.549132	0.0854024	0.319544	-0.409067	0.168422	0.499072
	Rimbp2	0.908139	1.02057	1.11577	1.1385	0.747	1.16543	1.31458	0.947963	1.05977	1.41568	2.40883	2.08995	2.61848	1.48098	-0.633412	0.000314031	0.00639927	-0.554429	0.0341824	0.196234	-0.483329	0.0505149	0.287154
	Npn2	6.35455	0.734469	3.02074	1.00613	1.95262	2.88732	0.964365	3.81932	3.48563	3.71475	17.4579	5.1549	2.44805	0.650612	-0.633209	0.374698	0.622716	-0.712725	0.551234	0.846973	-0.132925	0.904036	1
	L3mbtl1	0.340377	0.344008	0.30103	0.15374	0.116752	0.432638	0.2787	0.34678	0.148868	0.370192	1.10676	0.929418	1.06144	0.830638	-0.632609	2.60699e-05	0.0017662	-0.592703	0.000600488	0.0313069	-0.657503	0.00173401	0.0696457
	Hpcal4	4.98362	6.42902	5.12862	4.99901	5.18249	4.73808	5.92583	4.41495	5.70302	6.03619	9.16819	9.44515	8.90303	7.21878	-0.632181	6.94655e-05	0.00286465	-0.654919	0.00963659	0.107841	-0.489584	0.00959777	0.139275
	Scn4b	8.4115	10.1194	10.2042	8.73742	7.21114	8.97197	10.7759	8.77516	9.14752	13.9491	13.8586	16.4198	15.1255	12.1828	-0.631203	0.000254804	0.00559231	-0.513493	0.0196729	0.149912	-0.314413	0.187973	0.523392
	Col25a1	0.760121	0.38225	0.401484	0.942165	0.786758	0.727887	0.78253	0.712453	0.417991	1.1988	2.1232	1.35776	2.05615	0.909784	-0.630781	0.00416929	0.0313455	-0.551397	0.0755252	0.29879	-0.536111	0.141694	0.473334
	4930404N11Rik	0.736307	0.660197	0.381835	0.226096	0.356517	0.618427	0.297978	0.357614	0.587466	0.313041	1.11661	3.18	0.64691	0.907026	-0.628664	0.033275	0.12405	-0.790416	0.12679	0.398194	-0.669267	0.186333	0.521648
	Doc2b	4.72657	7.1809	6.07169	4.61997	5.4485	5.39241	7.654	7.59748	7.92138	7.92185	9.05366	11.1546	8.75004	7.6559	-0.628396	0.000896435	0.0120283	-0.224402	0.186188	0.478447	-0.175737	0.28218	0.641913
	Cx3cl1	8.9154	9.89903	9.17751	7.91592	7.93932	9.78766	9.88467	9.60309	12.1028	11.57	14.6717	17.3467	14.7911	11.1058	-0.628057	0.000457795	0.00801065	-0.511233	0.038887	0.210204	-0.254693	0.217018	0.561289
	Tspan17	12.5913	14.0928	14.9727	8.99801	12.0345	12.062	14.3514	14.96	16.847	16.2594	18.7487	21.451	19.9629	18.2254	-0.626585	0.000728027	0.0106178	-0.393431	0.00398222	0.0734644	-0.228318	0.0287385	0.222435
	Mocos	0.361492	0.534807	0.216029	0.27037	0.444315	0.300905	0.476498	0.364186	0.20719	0.434719	0.73299	1.23481	1.24205	1.17438	-0.626281	0.000100825	0.00338513	-0.5546	0.0104324	0.11229	-0.6635	0.00796724	0.129374
	Epor	0.846868	1.08424	0.789661	1.08644	0.780673	0.783434	1.5027	1.0615	1.06178	1.11707	1.99742	2.18901	1.5978	1.91653	-0.625859	1.71622e-05	0.00141837	-0.361003	0.0337706	0.195017	-0.481615	0.00398029	0.0974103
	Amn	0.300521	0.0490372	0.117647	0.179132	0.0651838	0.0904377	0.171697	0.0377776	0.0886554	0.303132	0.772438	0.586371	1.64172	0.245393	-0.625327	0.00813816	0.0478503	-0.661338	0.103774	0.355558	-0.550121	0.16251	0.492195
	Zfhx4	2.01814	1.48294	2.12896	2.96602	2.17178	1.8829	2.62222	2.16788	1.67968	2.41978	3.45271	2.89498	4.79711	4.05387	-0.625271	0.00210485	0.0202604	-0.48706	0.0500761	0.238843	-0.649271	0.0275375	0.217573
	Iltifb	3.13688	4.33839	5.78623	4.16578	4.77829	4.35304	5.794	4.81282	4.63885	2.84207	5.70922	5.5231	8.00471	10.8404	-0.622415	0.0111197	0.0592426	-0.395256	0.243043	0.552999	-0.828365	0.0587163	0.30814
	Ccl5	0.312139	0.494777	0.254366	0.150618	0.328846	0.494655	0.541372	0.190585	0.335444	0.903663	0.803555	1.28487	1.09088	1.05563	-0.621461	9.43699e-05	0.0032836	-0.598719	0.0120272	0.119225	-0.363613	0.103821	0.405402
	Eif4ebp3	1.92174	1.11059	1.2561	1.31851	1.37785	0.996892	1.40961	0.898361	1.65648	0.811354	2.21007	1.69407	2.41712	4.41465	-0.620689	0.0102195	0.0559372	-0.733734	0.0766814	0.301344	-0.697218	0.104992	0.407786
	Cys1	0.417274	0.370994	0.747657	1.04353	0.74959	0.606379	0.720935	0.857426	0.66402	1.00074	1.35598	1.9391	1.73976	1.13205	-0.620223	0.0013522	0.0155814	-0.49625	0.0260593	0.172557	-0.466895	0.0432539	0.267222
	Cd300lh	0.454496	0.258616	0.299149	0.147613	0.171885	0.21765	0.169783	0.410921	0.526001	0.0545005	3.24153	0.643422	0.516093	0.306323	-0.619875	0.0714958	0.210534	-0.585351	0.342644	0.663674	-0.603632	0.341603	0.700467
	Crip3	0.172678	0.239501	0.738767	0.340236	0.212241	0.370162	0.419289	0.738033	0.613414	0.717826	1.44787	0.811278	1.34652	0.69006	-0.618677	0.00228255	0.0213274	-0.382722	0.130337	0.403659	-0.298683	0.184706	0.519695
	Kcnh2	4.68575	5.59204	5.42772	3.93894	3.84244	4.5234	5.19194	3.56657	5.37939	6.03944	8.30988	10.2228	7.54245	5.24415	-0.618093	0.00476018	0.0341523	-0.70032	0.0604429	0.264806	-0.366631	0.214333	0.558082
	Krt1	0.255839	0.168973	0.173739	0.21604	0.134766	0.373596	0.399354	0.0781047	0.290215	0.24689	1.47224	1.05974	0.889082	0.267486	-0.617393	0.00477758	0.0341979	-0.605356	0.113397	0.372898	-0.559012	0.117338	0.431522
	Sema7a	22.277	30.0913	25.5785	19.0099	22.6823	22.6765	23.0741	24.5274	31.0235	27.3873	31.3608	46.5972	35.1198	34.706	-0.616245	0.00192043	0.0192554	-0.598756	0.02075	0.154407	-0.316332	0.140351	0.47143
	Slc18a2	2.33408	2.18718	2.67333	3.32686	3.19617	2.73489	2.76719	2.72832	2.66126	3.01585	6.24637	3.29129	5.76912	4.01387	-0.615871	0.00461516	0.0334277	-0.604882	0.0685342	0.283078	-0.571866	0.0823114	0.360045
	Fgf1	24.6941	23.3521	21.5791	26.5993	22.4376	24.3982	26.612	22.4943	32.8923	30.6143	37.438	38.7146	40.4061	31.8684	-0.614912	2.6479e-05	0.00177275	-0.575883	0.00719055	0.0957766	-0.21392	0.109002	0.416128
	Tac1	0.288075	0.559376	0.739482	3.74622	0.4603	1.61471	1.18913	0.338592	0.144472	2.42501	2.51045	1.70556	2.9217	1.33978	-0.613936	0.134988	0.324691	-0.835821	0.0515544	0.24258	-0.625965	0.286386	0.646403
	Sh3bp1	1.58533	1.39608	1.40469	1.18389	1.5774	1.45424	1.74141	1.91289	1.9606	2.50497	2.86332	2.75101	2.81026	2.4448	-0.612029	1.56586e-06	0.000392544	-0.394174	0.00167032	0.0488158	-0.205211	0.0731768	0.341425
	Rtn2	11.726	12.4618	12.5092	10.982	10.9685	10.8428	11.4444	12.4317	13.1551	13.5315	18.3299	18.8903	18.5246	16.8836	-0.60759	1.1776e-06	0.00034063	-0.566137	0.000336721	0.0248271	-0.416452	0.000640767	0.0477129
	Cryab	14.4536	12.3884	15.6772	15.1131	11.7713	13.8768	12.3597	12.8116	14.6233	12.5001	23.7642	20.1533	18.7402	24.0897	-0.607508	0.000219958	0.00514814	-0.732454	0.00265193	0.0606823	-0.636011	0.00707499	0.122884
	1700125D06Rik	0.202978	0.0938419	0	0.128551	0.0623706	0.200797	0.0616076	0.108442	0.0636219	0.0791046	1.01759	0.354972	0.63355	0.838227	-0.605677	0.000397416	0.00733756	-0.641913	0.0180965	0.143999	-0.659895	0.0161586	0.173236
	Htr2c	3.39778	0.744547	4.44829	5.7281	3.05909	2.70551	5.53231	2.93964	3.174	5.94337	7.23983	3.31982	4.912	5.63337	-0.604001	0.131127	0.318419	-0.268915	0.477128	0.799239	-0.183211	0.623346	0.922346
	1700042G07Rik	0.154737	0.143078	0.294228	0.261332	0.855855	0.257454	0.375727	0.413346	0.0970028	0.241218	1.85195	0.4873	0.754984	1.10379	-0.60392	0.015281	0.0733708	-0.512619	0.139049	0.418686	-0.769612	0.0503816	0.286989
	Bcan	25.4835	27.8461	23.6298	15.8834	21.6173	23.0134	21.2864	21.8322	20.5421	25.4416	36.162	36.6502	38.1247	29.203	-0.603856	0.00287776	0.02465	-0.668696	0.00356007	0.0697312	-0.587332	0.0128383	0.157013
	Pgpep1l	0.155953	0.0576808	0.0296538	0.0526768	0.153347	0.170845	0.34081	0.199964	0.117318	0.145867	0.619572	0.136033	0.904022	1.24124	-0.603311	0.00587056	0.0390828	-0.400193	0.246788	0.557781	-0.565002	0.122439	0.441219
	1810041L15Rik	0.78559	1.04303	0.73731	0.87175	0.847977	0.90628	0.825376	0.683367	0.757655	1.13829	1.6465	2.3289	2.18003	1.27242	-0.60059	0.000350267	0.00679513	-0.688329	0.0160116	0.136594	-0.543045	0.0453585	0.273177
	Pla2g4b	4.76911	2.8023	0.75358	0.556835	3.26655	2.84566	0.655022	2.77567	0.701492	0.674918	3.71084	4.19955	2.94794	4.40008	-0.600373	0.151896	0.351856	-0.935322	0.059549	0.262976	-1.50167	0.000255468	0.0315176
	1700012L04Rik	0.29787	0.495767	0.396472	1.05643	0.512562	0.578664	0.867928	0.190966	0.298769	0.0928688	1.45487	1.22519	1.48326	1.18717	-0.600277	0.000779163	0.0110354	-0.645934	0.0269424	0.175081	-0.970087	0.000333762	0.0353537
	Coro6	6.02743	6.76054	5.14531	4.26538	4.72155	6.59946	6.46746	5.3065	5.41498	6.68311	9.69386	9.18316	9.7732	7.10954	-0.599375	0.00185539	0.0189675	-0.525226	0.0225624	0.160737	-0.492387	0.0294245	0.224766
	Inha	7.99704	6.42349	7.25745	4.50199	5.85785	6.38191	6.4972	5.45925	7.49453	6.70544	10.4575	9.89725	10.4865	9.48894	-0.597703	0.00104643	0.0133086	-0.670334	0.000553783	0.0299627	-0.452988	0.00106958	0.0591466
	Tnni3	0.653223	0.936206	0.496832	0.744666	1.08389	1.23318	0.912023	0.523481	1.55609	2.85123	1.24522	2.0288	3.18754	1.10771	-0.596552	0.0179549	0.0821402	-0.70561	0.0959482	0.339952	0.172783	0.657799	0.946449
	Gm3500	0.578979	1.8033	1.23128	2.40596	0.318361	2.17073	0.332965	0.390723	1.49002	2.82644	3.02095	1.69159	4.06702	1.57124	-0.595632	0.105857	0.275562	-1.33966	0.0127539	0.1225	-0.158819	0.694315	0.972808
	1700016C15Rik	0.426636	0.215176	0.110623	0.327515	0.190685	0.151201	0.0941762	0.124327	0.340394	0.483692	1.31708	0.470173	1.09709	0.682225	-0.595294	0.00169684	0.0179485	-0.747309	0.0200519	0.151207	-0.400838	0.128732	0.451114
	Nrg3	4.73056	4.57326	3.72085	5.01684	4.44523	3.74103	4.76051	4.83247	5.41895	5.69577	6.96208	7.05878	8.35142	6.04179	-0.591967	0.00021179	0.00505944	-0.476056	0.012837	0.122724	-0.298415	0.0612375	0.314663
	Timm8a1	4.10855	3.00429	3.48761	3.78802	3.65858	3.3766	3.07938	4.07645	2.81213	4.83623	6.99651	3.53115	7.17592	6.51679	-0.59193	0.00649179	0.0416812	-0.594101	0.111314	0.36955	-0.54237	0.174924	0.505984
	Tox3	0.0887573	0.131311	0.0590691	0.344769	0.120002	0.169374	0.301723	0.218128	0.133538	0.124526	0.954598	0.879066	0.896481	0.287954	-0.591311	0.00121936	0.0145889	-0.458779	0.0806078	0.310195	-0.616249	0.0328706	0.237017
	Dhcr24	4.45178	5.44971	4.67537	3.23469	3.87203	4.60774	5.0367	4.05352	3.59739	5.40659	7.20263	7.35654	7.29137	6.33945	-0.590756	0.000488129	0.00833878	-0.541044	0.00359097	0.0697611	-0.566384	0.0166015	0.174866
	Kctd16	1.99508	2.18796	2.29378	3.76122	2.22407	1.6644	1.83072	1.68558	0.901658	2.0975	4.52479	3.81756	4.71281	2.99852	-0.590473	0.00664143	0.0422143	-0.848772	0.0052311	0.0825621	-1.03279	0.0137082	0.160794
	Grem2	0.389736	0.353016	0.574706	0.691796	0.449701	0.361636	0.618017	0.348447	0.48864	0.830735	1.56153	1.1564	1.53402	0.685503	-0.589105	0.00130838	0.0152776	-0.577296	0.0479274	0.233449	-0.41685	0.120311	0.437745
	Nol3	1.47429	1.01761	1.09566	0.929326	1.39096	0.692822	1.44957	1.27577	1.21059	1.13294	2.34484	1.89758	2.48619	1.8487	-0.588488	0.000733744	0.0106598	-0.407743	0.0159472	0.13634	-0.528547	0.00536032	0.10895
	Gngt2	0.506772	0.208262	0.428271	0.459636	0.507533	0.354466	0.364599	0.541491	0.09413	0.146296	0.97593	0.882812	1.24503	1.39518	-0.588207	9.84633e-05	0.00334859	-0.544169	0.00933809	0.1063	-0.917189	0.000839608	0.0539693
	Nell1	4.61743	5.20609	5.0409	4.86913	5.64057	4.80407	6.70512	7.69088	6.64056	7.5597	8.13616	8.56392	7.99821	7.53078	-0.587897	1.33053e-06	0.000355991	-0.145217	0.0980808	0.344045	-0.162257	0.0677059	0.328558
	Plekha5	35.8569	35.3981	34.3386	33.2631	34.9425	32.6483	41.9831	47.9306	54.3202	46.9953	49.7861	51.2533	47.7631	60.8104	-0.587578	9.08856e-06	0.00105157	-0.213645	0.140623	0.42213	-0.0455494	0.725809	0.996756
	Pwwp2b	1.94067	1.40843	1.54469	0.971827	1.37293	1.25535	1.47942	1.73605	2.17852	1.98753	2.48885	2.95805	2.85554	2.16588	-0.587389	0.000553147	0.00897849	-0.468219	0.0109869	0.114683	-0.225615	0.0962791	0.390482
	Doc2a	0.058682	0.238746	0.212005	0.307229	0.158679	0.142646	0.327724	0.100324	0.147148	0.256139	0.937209	0.83544	1.11684	0.327449	-0.586849	0.0012296	0.0146863	-0.556727	0.0598758	0.263454	-0.566645	0.0491094	0.283262
	6330403A02Rik	1.37351	1.63833	1.66713	1.19077	1.15361	1.61978	1.43965	1.40402	1.71059	1.66296	2.36376	3.41998	2.58578	2.33215	-0.586618	0.000299815	0.00621159	-0.592152	0.00907394	0.104827	-0.442395	0.0257427	0.210209
	Rnf157	6.71319	10.0534	9.35601	6.28421	9.00427	9.32026	7.71189	8.7166	6.76741	9.89206	14.793	13.7893	13.1222	10.6599	-0.584289	0.00315465	0.0263097	-0.606048	0.00987368	0.109201	-0.606448	0.0303916	0.228601
	Ass1	3.86387	3.99497	4.09095	3.38144	4.03677	3.18239	3.11315	3.47177	3.30301	4.5175	8.06432	6.20634	7.00004	3.89577	-0.583794	0.00549147	0.0373595	-0.729708	0.0501146	0.238843	-0.545571	0.126561	0.447151
	Zfhx3	0.195693	0.165869	0.227396	0.431486	0.169261	0.253457	0.404776	0.240077	0.179472	0.302237	0.889969	1.00056	1.01912	0.547546	-0.583306	0.000119079	0.00366373	-0.490233	0.0191728	0.148204	-0.581052	0.00938599	0.138941
	Plk5	22.1428	24.1389	21.8832	11.862	20.8194	19.35	28.8179	24.2324	23.2352	26.8009	23.4146	37.6221	29.0597	30.8526	-0.582683	0.0185278	0.0840283	-0.168374	0.453406	0.77657	-0.247986	0.278879	0.638141
	Begain	3.25848	3.78178	3.05521	2.7326	2.00252	3.81024	2.91929	2.38918	2.46532	4.78181	6.09015	6.04961	5.64548	3.09248	-0.582157	0.0154364	0.0738657	-0.736415	0.0504238	0.239659	-0.439922	0.264196	0.620398
	Pcyox1l	5.83334	4.36967	5.01241	3.47929	4.08409	4.36062	5.02024	4.1185	5.57321	4.90358	6.98317	9.72951	6.41312	6.10035	-0.581773	0.0034837	0.0279651	-0.56184	0.0438352	0.223657	-0.395517	0.105625	0.409187
	Habp4	19.3279	22.1543	22.9336	19.7814	20.2034	22.956	24.1561	22.2397	23.2576	27.886	32.7096	33.5544	33.2963	29.2728	-0.580566	9.98999e-06	0.00109948	-0.455776	0.00206283	0.0536878	-0.325122	0.0235154	0.202656
	Arhgap36	0.0687467	0.0544858	0.0933709	0.0580522	0.0362132	0.068366	0.0238468	0.0314814	0.0246265	0.306194	1.02945	0.496202	0.722675	0.219359	-0.580063	0.0010842	0.0135748	-0.628934	0.0408392	0.215183	-0.458059	0.125005	0.445092
	Ankrd6	1.71738	1.81147	1.80814	2.11624	1.89195	1.3881	2.30898	2.54186	2.33662	2.73668	3.79689	2.68285	3.95573	2.39241	-0.578438	0.0012097	0.0145273	-0.278134	0.220587	0.52521	-0.233508	0.299557	0.66032
	Aifm3	43.5178	45.4492	38.913	23.8203	41.8477	38.0828	47.6825	49.0019	53.3059	51.3027	54.5919	63.5995	56.3166	53.6546	-0.576562	0.00818701	0.0479923	-0.23123	0.0358956	0.200609	-0.119925	0.195035	0.53338
	Ptpru	4.7418	4.62559	4.29645	2.94921	4.80677	4.73149	5.49313	4.59656	5.9179	6.58752	6.98993	8.28073	7.72595	5.08834	-0.576488	0.004004	0.0305767	-0.394219	0.112477	0.371336	-0.128965	0.539045	0.858893
	Dok3	1.2909	1.30052	2.03328	0.862301	1.51561	1.43714	1.7076	2.12047	3.21283	1.38162	2.33275	3.39416	3.427	1.45386	-0.57643	0.0155367	0.0742015	-0.289031	0.372673	0.694379	-0.165056	0.677955	0.961591
	A930017M01Rik	4.34171	4.57398	4.19547	5.7699	5.64264	4.27263	5.87606	3.34628	5.53275	8.65444	8.43097	7.09792	8.6085	6.43349	-0.576214	0.000608315	0.00954436	-0.652646	0.0408283	0.215183	-0.113885	0.607126	0.909199
	Galntl1	8.48732	8.75702	9.08836	6.05574	7.40591	7.7248	8.57193	8.01024	7.75842	8.30955	12.1192	14.669	13.0342	9.50389	-0.574728	0.00207842	0.0201256	-0.506604	0.0382731	0.208501	-0.547101	0.0299343	0.226652
	Zfp467	8.62579	9.22399	7.7939	5.97032	7.01072	8.15263	9.84284	8.00309	8.62706	8.89169	11.6825	12.5878	11.848	11.9003	-0.574679	0.000330755	0.00657391	-0.395907	0.00685197	0.0938726	-0.413796	0.000119681	0.0227799
	Pnmal1	9.73465	7.6126	9.40621	9.04082	6.0585	7.50559	6.13453	8.19289	10.1229	8.17972	13.3485	11.2789	12.4543	13.3869	-0.573468	0.00121815	0.0145889	-0.746734	0.00322998	0.0666509	-0.427448	0.0145566	0.165445
	Abcb9	6.39512	6.70321	6.45908	4.66512	6.27027	5.73401	5.91697	6.28555	6.97752	5.5427	9.03202	10.583	8.86078	9.23553	-0.571655	0.00016936	0.00448485	-0.551834	0.00134511	0.0436242	-0.52651	0.0069219	0.12144
	Acvr1b	13.1801	15.9523	14.5011	10.1089	13.295	13.4943	16.1561	15.5205	17.2314	15.5726	19.6782	23.3145	19.8658	18.4562	-0.571088	0.00082878	0.0114929	-0.336336	0.0223813	0.160256	-0.290214	0.0445761	0.27142
	Camkk1	12.1889	13.3526	11.2683	10.3604	11.9576	12.3463	13.8642	12.6728	13.7247	14.004	17.0408	22.065	17.9937	15.942	-0.570802	0.000212865	0.00506609	-0.424195	0.0339686	0.195831	-0.363978	0.0497789	0.285198
	Ctxn3	4.12808	10.1226	9.88871	8.25338	7.95904	8.54538	6.51044	5.36227	7.63666	6.97147	13.286	11.8119	10.142	13.8502	-0.570451	0.0270135	0.107568	-0.932354	0.00224648	0.055333	-0.668914	0.00589408	0.11405
	Gpr165	0.366464	0.547376	0.428811	0.825214	0.658315	0.400022	0.627446	0.180725	0.259184	0.541979	1.84417	0.869582	1.88672	0.73021	-0.569721	0.00907969	0.051575	-0.711633	0.074669	0.29686	-0.704138	0.0650763	0.323015
	5031439G07Rik	17.1846	18.2799	15.5808	11.3878	15.9925	16.1223	16.2671	15.9255	17.6555	18.6484	25.1148	25.4741	25.8625	18.824	-0.569068	0.0026249	0.023262	-0.526964	0.0198507	0.150461	-0.363567	0.0658278	0.324706
	Gabra3	1.59428	1.57193	2.28133	2.63071	1.51965	2.38958	1.90595	1.1994	1.98866	3.61382	4.55064	2.53877	3.87598	2.8991	-0.568344	0.00738092	0.0448822	-0.798123	0.0246646	0.167976	-0.243453	0.424799	0.779835
	Fam65b	1.66781	2.32796	1.67149	2.14843	2.19356	2.12458	2.42467	2.67312	2.62381	2.42605	3.30813	3.84816	3.37118	3.34367	-0.567627	4.53693e-05	0.00232114	-0.331375	0.00482386	0.0790959	-0.340832	0.00370326	0.094517
	Epha5	1.06094	1.55147	1.70487	2.32737	1.6371	1.53493	2.2471	1.33077	1.76393	3.2718	3.58291	2.37948	3.59442	2.1399	-0.566671	0.00585794	0.0390103	-0.490935	0.110193	0.367247	-0.170135	0.564429	0.875605
	Paqr9	4.89773	6.3569	5.36902	4.14673	5.67042	4.85519	7.06015	6.36553	6.6267	6.7486	7.74281	9.48893	8.43708	7.07879	-0.565931	0.000603311	0.00950552	-0.247045	0.100924	0.349993	-0.250346	0.0859275	0.36847
	Mme	0.203732	0.11043	0.173657	0.474588	0.267679	0.462796	0.272933	0.375326	0.44921	1.0842	1.03239	0.683139	0.976267	0.866666	-0.564248	0.000284902	0.00603565	-0.510429	0.00354205	0.0697312	-0.117014	0.534391	0.855952
	Syt13	21.7482	21.6328	18.734	14.8873	18.6514	17.0549	18.1443	17.1367	23.5238	20.3096	28.073	30.7159	26.7236	26.7612	-0.563978	0.000495009	0.00839729	-0.639354	0.000418712	0.0265365	-0.344425	0.0135181	0.159767
	Cpne5	0.0634018	0.124577	0.0753476	0.190732	0.0827985	0.0397323	0.182815	0.046575	0.0844597	0.172963	0.607687	0.695049	0.822794	0.381474	-0.563719	4.17118e-05	0.00222367	-0.540718	0.0113288	0.116235	-0.521101	0.0109153	0.147524
	C1ql4	0	0	0	0.0287794	0	0	0.0413772	0	0.0427301	0.318772	0.830941	0.359568	0.835314	0.0627406	-0.563065	0.00424688	0.0316825	-0.540641	0.108275	0.363745	-0.340107	0.294783	0.655132
	Dcc	0.336737	0.728277	0.596883	1.08922	0.603295	0.834644	0.977022	0.408594	0.350634	0.818541	1.87411	1.28313	1.76034	1.10053	-0.561965	0.00280733	0.0242197	-0.573641	0.045515	0.227513	-0.664225	0.023722	0.203182
	Tmem191c	4.03275	4.33704	5.15048	3.08386	3.7654	4.9699	4.9381	4.14259	4.23154	4.91055	7.68955	6.50843	7.40829	5.20617	-0.56194	0.00296766	0.0251713	-0.467079	0.0427497	0.220512	-0.458062	0.0429021	0.26618
	Metrn	9.00384	7.69899	8.24857	6.60663	7.27933	6.84567	10.3476	8.52318	10.6312	9.36864	10.7712	14.77	10.7253	10.7901	-0.561636	0.000729176	0.0106255	-0.283958	0.156266	0.443569	-0.204801	0.256231	0.609497
	Cdh24	0.327569	0.494717	0.436003	0.368815	0.295255	0.362134	0.755619	0.350011	0.342248	0.561706	1.35117	1.12082	1.08712	0.646589	-0.560958	0.000210394	0.00505944	-0.402274	0.0930819	0.334285	-0.490862	0.0365698	0.248446
	5530401A14Rik	0.179341	0.165828	0.255758	0.440559	0.210411	0.0870661	0.346395	0.148076	0.122647	0.559144	1.1727	0.500501	1.15179	0.487664	-0.560803	0.00289091	0.024697	-0.53172	0.073233	0.293114	-0.44205	0.153838	0.486814
	Pde11a	0.0639968	0.0657498	0.0608438	0.240183	0.0524396	0.161936	0.17266	0.0759791	0.0445764	0.0886787	0.908123	0.459138	0.889106	0.342006	-0.560275	0.000774711	0.011	-0.537124	0.0396853	0.212497	-0.612093	0.0247856	0.206352
	Nme6	3.41136	2.71836	3.53333	2.57621	3.20436	2.6223	3.06415	3.37836	4.93775	4.4532	5.27039	4.04241	4.8877	5.44856	-0.560057	0.000318225	0.006422	-0.480667	0.0115576	0.117407	-0.0488277	0.697946	0.974929
	Scn2b	36.5971	33.6222	39.3256	30.7881	32.8076	37.8656	34.1423	38.9648	46.0809	39.8387	51.0058	45.081	50.9847	62.9858	-0.559947	0.000391861	0.00728268	-0.503702	0.0235192	0.163934	-0.277131	0.133758	0.46018
	Ptp4a3	1.37671	1.51889	1.42043	1.16254	1.4037	1.20691	1.4815	1.42924	2.08895	2.23148	2.46803	3.09926	2.46414	1.89522	-0.559406	0.000178564	0.00459905	-0.493056	0.0231162	0.162375	-0.129256	0.422315	0.777788
	Robo2	2.20359	2.78681	3.20702	3.43054	3.02843	2.79009	5.10138	3.56514	3.87528	4.8755	5.40034	4.56692	5.39004	3.70614	-0.557449	0.000985925	0.0128054	-0.116453	0.573573	0.862927	-0.0962521	0.594588	0.899617
	Rem2	2.38359	1.10929	1.56079	1.4796	2.11482	1.56563	1.41818	1.34934	2.79057	2.2885	3.07542	3.461	3.04106	2.24251	-0.557295	0.00392939	0.0301637	-0.720949	0.00482314	0.0790959	-0.154119	0.358786	0.717571
	Gpr61	1.56773	1.50192	1.47513	1.66505	1.29124	1.36906	1.77581	1.33839	1.80347	1.86443	2.68841	2.92753	3.22465	1.87191	-0.556759	0.000433876	0.00780195	-0.515156	0.0442373	0.224238	-0.361634	0.0954938	0.388764
	Pcdh19	0.50452	0.485273	0.758088	0.683124	0.773358	0.565415	0.79558	0.591753	0.458056	0.998929	1.55753	1.42824	1.95441	0.76867	-0.555348	0.00255071	0.0228069	-0.497516	0.0861012	0.320194	-0.483412	0.126002	0.4465
	Gm10322	3.72337	1.80338	2.02281	1.49721	1.52548	1.66193	2.36786	1.79978	2.00068	0.967383	2.85154	5.34275	3.38552	2.32887	-0.55421	0.0400282	0.141024	-0.501009	0.154345	0.442313	-0.838797	0.0587821	0.308179
	Mrpl14	10.2061	7.17388	9.61543	8.2674	8.40079	7.61372	8.18589	9.07952	9.14834	8.20701	12.3156	13.7822	12.4058	13.2597	-0.553724	0.000214393	0.00507568	-0.533487	0.000701637	0.0327752	-0.526922	0.000798293	0.0528185
	1700019L03Rik	0.98142	1.09852	0.769371	0.523419	0.783022	0.644312	0.689827	1.19584	0.97143	0.912583	1.9162	2.03914	1.59274	1.06728	-0.55278	0.0020959	0.0202171	-0.446667	0.0908088	0.330442	-0.435108	0.063444	0.319885
	Cobl	0.689294	0.705472	1.00551	1.02639	0.801949	0.939993	1.30958	0.562227	0.666305	1.01711	2.19294	1.57875	1.96995	1.24778	-0.552611	0.000558592	0.00903752	-0.519506	0.0777358	0.303964	-0.570653	0.0278594	0.21842
	Gm10594	0.0699224	0.129308	0.53182	0.47236	0.515656	0.570657	0.424456	0.52299	2.98067	3.37903	2.30388	0.394592	0.392767	1.5086	-0.552605	0.0714055	0.210515	-0.443552	0.368941	0.690277	1.0596	0.0691226	0.332283
	Cd70	0.424517	0.392531	0.605403	0.537716	0.478298	0.500101	0.515397	0.567001	1.0645	0.71692	0.569352	1.29023	1.86856	1.19868	-0.552172	0.00412894	0.0311875	-0.501806	0.112737	0.371596	-0.21285	0.463774	0.814293
	Accn3	1.94796	1.78701	1.48742	1.34703	1.71558	1.63942	1.56424	1.54058	1.76923	1.76938	3.0034	2.94059	2.96649	2.61033	-0.550674	1.71244e-05	0.00141837	-0.603065	0.00012964	0.0179462	-0.485384	0.000329022	0.035182
	Atp1a3	64.1089	82.2813	76.2697	43.3061	57.3377	71.5314	74.2957	66.1394	83.2736	83.7726	87.0707	124.665	101.885	73.1425	-0.550643	0.0261091	0.10506	-0.430994	0.132474	0.407552	-0.181518	0.469323	0.819932
	Sema4a	2.86252	3.14527	2.40339	1.74228	2.63877	2.37274	2.85473	2.02585	1.911	2.39054	3.61992	5.15777	4.58845	3.33764	-0.55062	0.00319944	0.0265584	-0.585424	0.0344935	0.196874	-0.705894	0.0134365	0.159387
	Slc16a6	1.4544	1.26648	1.42973	1.4547	1.52729	1.44175	1.46575	1.65211	1.76152	1.89303	2.3787	2.26207	2.82362	2.79269	-0.550492	3.15843e-06	0.000579354	-0.475521	0.00405779	0.0739514	-0.33108	0.0140083	0.162877
	Grm7	4.42205	5.66553	5.75805	6.06424	4.68732	5.05951	6.89773	6.13117	5.79263	6.03316	9.96436	7.25874	8.88136	6.79389	-0.548656	0.00118056	0.0142913	-0.284143	0.156496	0.443569	-0.402859	0.0613103	0.31474
	Galntl4	8.37505	5.95776	5.74087	5.61673	6.25596	6.66894	5.81428	5.95764	6.91809	7.77212	10.2095	9.4908	10.7462	8.79184	-0.546734	0.000532025	0.00878648	-0.647269	0.000842566	0.0358679	-0.37181	0.012281	0.154548
	BC048609	0.273275	0.252684	0.415698	0.8769	0.873303	0.698021	0.398132	0.875991	0.13705	0.852007	1.29199	2.06702	0.595573	1.28956	-0.545167	0.0237541	0.0988662	-0.475069	0.180634	0.470623	-0.633453	0.129145	0.451608
	G0s2	5.76636	5.00477	5.61679	5.49666	4.43513	4.70397	6.52836	4.76281	4.21363	3.80519	6.97605	6.52337	9.47143	9.32027	-0.544945	0.00114893	0.0140517	-0.446158	0.0910899	0.330932	-0.842271	0.00698023	0.122178
	Gfra1	1.11677	1.22253	1.09226	1.10563	1.0492	0.890103	1.58961	0.843526	0.643759	1.06056	2.48034	1.70078	2.60542	1.48339	-0.544286	0.000867846	0.0118239	-0.471169	0.109145	0.365467	-0.718754	0.0227377	0.19977
	Col16a1	1.68217	1.76175	1.70265	1.50745	1.65969	1.33434	1.60465	1.10046	1.44191	1.81064	3.34044	2.73114	3.23295	2.02944	-0.543901	0.000534136	0.00879156	-0.698646	0.0175907	0.141845	-0.53509	0.034374	0.241995
	Oprm1	0.975201	0.92176	1.06108	1.39079	0.812406	1.16313	1.22343	1.07675	0.896632	0.996591	2.45451	1.60034	2.48712	1.52368	-0.543462	0.00157933	0.017156	-0.472629	0.0538821	0.248049	-0.615697	0.0228571	0.20035
	Pdyn	0.0624203	0.0692605	0.047476	0.137046	0.0613773	0.113036	0.212193	0.0266787	0.0156522	0.467068	1.03539	0.350992	0.608847	0.393462	-0.543238	0.000725169	0.010605	-0.498205	0.0636308	0.272234	-0.368336	0.199847	0.539924
	Ephb6	2.62081	2.67958	2.40888	2.19305	3.13368	2.42655	2.73967	2.76652	1.46922	2.49329	5.73293	3.76063	4.50015	3.13	-0.542954	0.00285444	0.024506	-0.468927	0.0857519	0.319857	-0.822678	0.0283583	0.220627
	Necab2	0.708496	0.989637	1.51916	0.903783	0.555844	0.84379	1.06148	0.644285	0.718194	2.63191	2.13556	1.61356	2.51879	1.02487	-0.542344	0.0143325	0.070191	-0.586342	0.083142	0.315057	-0.146103	0.730195	0.998945
	Pdgfb	1.99056	1.77451	1.84396	1.38782	1.75655	1.61915	1.93336	1.42886	1.6894	1.14574	3.437	3.27291	2.72514	2.49483	-0.542129	0.00013888	0.00397373	-0.570414	0.0119048	0.118595	-0.722449	0.00623014	0.116484
	Rps12	62.858	58.8676	52.5306	59.0637	54.9528	58.8201	55.5396	49.496	49.6984	50.4761	76.4336	86.8015	86.9171	88.1927	-0.540345	8.46141e-06	0.00101244	-0.677353	0.000725141	0.0333979	-0.742147	0.000213065	0.0291344
	Ptprn2	16.5836	20.4219	17.6996	14.2184	15.5334	17.6352	18.159	17.0544	18.6252	19.8792	24.7423	29.2916	25.5924	21.1626	-0.539623	0.000962367	0.0125726	-0.485363	0.0181766	0.144172	-0.36316	0.0472563	0.278198
	2200002K05Rik	0.575155	0.489833	0.460478	0.856333	0.725534	0.609271	0.5329	0.598386	0.607253	1.06176	1.38583	1.47853	1.43202	1.10517	-0.539519	7.72158e-05	0.00296788	-0.583578	0.00104757	0.039711	-0.36578	0.0408051	0.259391
	Galnt14	0.866711	0.727714	0.464097	0.858068	0.636723	0.432417	0.592649	0.447078	0.487123	1.05603	1.4609	1.02933	1.88518	1.31059	-0.537205	0.00134031	0.0154918	-0.661993	0.0100561	0.110524	-0.458085	0.078396	0.35326
	Caskin1	10.0529	12.6958	10.4798	6.77326	10.1494	10.1887	10.8397	9.95259	10.5406	11.24	14.0504	18.5687	15.4443	11.9186	-0.535869	0.0100714	0.0553816	-0.473893	0.0520044	0.243806	-0.412187	0.0757337	0.347346
	BC030500	0.556766	0.68642	0.794002	1.47315	0.821194	0.425413	0.923807	0.832873	0.860938	0.954726	1.7313	1.45289	2.00735	1.11327	-0.533292	0.00900662	0.051302	-0.443974	0.0409001	0.215358	-0.421512	0.0480088	0.280366
	Ccdc153	0.767988	1.6485	1.19953	1.1349	1.28107	1.25254	1.59839	0.674067	0.928494	1.11169	2.76847	1.25054	2.40991	2.52447	-0.531196	0.00933768	0.0525903	-0.607359	0.106453	0.359874	-0.654912	0.047611	0.279297
	Prr24	6.83024	5.23293	6.64553	4.64412	4.88445	5.76502	4.97547	5.06134	5.33833	5.06104	8.2902	9.94922	7.74093	8.35547	-0.529626	0.00114233	0.0140072	-0.666172	0.00164062	0.048421	-0.623681	0.00229994	0.0774171
	Ky	0.0874801	0.101111	0.129953	0.10619	0.107523	0.0710892	0.126121	0.0876312	0.0685501	0.102278	0.297581	0.846846	0.794936	0.479942	-0.529553	0.000364057	0.00697143	-0.521314	0.0330114	0.193004	-0.549519	0.0277376	0.217979
	Ankrd9	5.00495	4.41408	4.19791	4.54846	3.52335	4.18135	4.78534	5.13788	6.0287	5.89214	5.94677	8.08802	6.15909	6.51737	-0.528644	0.000408331	0.00749614	-0.357508	0.0410372	0.215716	-0.133473	0.335093	0.693995
	Gm17647	0	0	0	0	0	0	0	0	0	0	0	1.45492	0	0.761601	-0.52814	0.0612504	0.188763	-0.52814	0.302769	0.623481	-0.52814	0.302829	0.662122
	Hspb8	7.24991	5.61165	6.61202	6.56531	6.43122	5.69848	6.59151	7.02802	7.97923	6.1367	10.5481	9.84027	8.72447	9.2999	-0.527772	6.05746e-05	0.00269033	-0.438806	0.00356192	0.0697312	-0.402597	0.0250761	0.207731
	Siah3	0.559534	0.760845	0.970057	0.583665	0.970914	0.178144	0.479518	1.05506	1.11419	0.513087	1.92524	1.63989	1.4882	0.650394	-0.527691	0.0254292	0.103394	-0.444582	0.193926	0.489303	-0.407935	0.228134	0.576827
	Nfatc2	1.06881	0.697842	0.622131	0.390486	0.343166	0.950924	0.444896	0.769122	0.672754	0.58485	1.34205	1.51141	1.56839	1.15872	-0.527532	0.00341785	0.0276194	-0.579828	0.00563578	0.0855682	-0.553541	0.00176256	0.0702595
	Gpc5	3.51732	4.0678	3.96292	4.25574	4.18123	3.5954	4.37227	3.1076	3.09352	5.30305	6.84872	5.68512	7.63801	4.58106	-0.526931	0.00151964	0.0167777	-0.594248	0.0516775	0.242855	-0.481466	0.137011	0.4654
	4930579C15Rik	0.230312	0.212958	0.0973175	0.518622	0.503252	0.163284	0.900985	0.57421	1.09086	1.27655	1.42487	0.547154	0.409754	1.1677	-0.526352	0.0150937	0.0727166	-0.0890953	0.763033	1	0.24569	0.407611	0.763935
	Htr4	0.0447732	0.0354854	0.0608104	0.135029	0.102201	0.0956401	0.0621236	0.0956812	0.0561354	0.129621	0.666178	0.422994	0.889038	0.297124	-0.525684	0.000455788	0.00801065	-0.52522	0.0320301	0.189974	-0.507293	0.0370469	0.249657
	Kcnab3	7.96901	8.73593	7.91113	7.03655	8.1359	7.99432	6.66848	5.09142	8.53456	10.703	11.3146	15.5281	12.0721	9.35036	-0.525456	0.00159882	0.0172349	-0.914432	0.0111683	0.115322	-0.286308	0.247664	0.601032
	Tmtc1	3.6492	3.51223	3.86128	4.47974	3.92189	3.98236	5.04298	4.62437	4.08967	5.50588	7.0134	5.57777	6.15913	5.50619	-0.525018	5.79783e-05	0.00262672	-0.271926	0.0514012	0.242162	-0.290744	0.102913	0.403113
	Ret	2.56441	2.32617	2.19118	1.70635	1.94005	2.23016	2.07888	1.98571	3.02187	3.30816	3.18279	4.09812	3.48621	3.39126	-0.524407	0.000178347	0.0045987	-0.578402	0.00178715	0.0505285	-0.121172	0.246804	0.600041
	Abra	1.74124	1.23488	1.63938	2.35543	1.80772	1.73065	1.49827	2.27598	2.26789	2.18732	2.36708	2.75073	2.75761	4.02336	-0.524223	0.00370803	0.0289884	-0.457856	0.0860982	0.320194	-0.283932	0.173961	0.505852
	Prrg3	0.738271	0.951986	0.864241	1.07721	1.0247	0.94899	1.29875	0.762018	1.39158	1.56582	2.26854	1.39499	1.89723	1.62084	-0.523965	0.00023592	0.0053335	-0.464304	0.0514951	0.242453	-0.164649	0.297774	0.658407
	Hecw1	8.02296	8.091	7.12476	7.76132	7.38423	7.8357	9.61052	8.69709	10.9314	10.9705	11.7231	11.2948	11.7575	11.2473	-0.523833	1.42532e-07	9.45825e-05	-0.301767	0.00151348	0.0466023	-0.0652027	0.0384583	0.25401
	Rab11fip4	22.7856	25.6836	22.221	16.8965	22.1276	21.2359	24.8891	23.6528	26.4543	28.006	31.1982	35.7941	30.5609	29.1646	-0.523753	0.000871472	0.011857	-0.367315	0.0118281	0.118453	-0.20767	0.0759838	0.347789
	Thy1	51.7452	57.133	58.826	63.1221	47.5845	56.5704	67.3666	62.5547	70.5593	76.329	81.9406	83.9953	82.7055	73.2785	-0.523463	0.000109055	0.00351471	-0.303788	0.00953578	0.107548	-0.129357	0.134315	0.460547
	Tmem132a	31.4082	32.7895	31.9184	15.7571	29.5524	25.4104	28.2717	28.3466	41.2677	33.7022	34.1559	55.4475	36.2893	34.7237	-0.523415	0.0486645	0.16104	-0.460228	0.109242	0.365632	-0.07429	0.775289	1
	Fbxl19	8.32707	8.03898	8.16602	5.61501	7.56073	7.46815	6.78931	7.78653	9.35569	8.48596	10.4118	13.0389	11.4794	9.99631	-0.522828	0.00112486	0.0138912	-0.557668	0.00784169	0.0988404	-0.296989	0.0577013	0.305672
	Pnck	15.9795	19.6707	15.0262	15.9991	17.2808	17.1787	18.2466	15.4165	16.8738	15.5386	24.5522	26.9188	25.1104	21.8617	-0.521419	0.000113921	0.0036012	-0.523183	0.00622834	0.089849	-0.57122	0.00222676	0.0765472
	Vit	0.317003	0.429208	0.290621	0.181646	0.194816	0.404524	0.384866	0.205652	0.227114	0.33533	1.17918	0.503166	0.715583	1.15198	-0.521004	0.00161698	0.0173725	-0.529258	0.0463881	0.229851	-0.542805	0.0392947	0.256072
	Susd1	0.289282	0.392868	0.36957	0.580164	0.166669	0.258057	0.417062	0.251144	0.362693	0.620065	0.81281	1.01316	1.16393	0.706553	-0.519436	0.000455228	0.00801065	-0.52503	0.00931489	0.106175	-0.366849	0.0422283	0.264507
	Gm10406	0.262874	1.4736	1.42144	2.5944	0.201939	1.72594	0.219416	0.070221	1.70972	1.99773	1.96757	1.04784	4.40955	1.55114	-0.518001	0.218131	0.449162	-1.40546	0.0258976	0.172104	-0.0865031	0.848542	1
	Dapk1	1.37167	1.31044	1.51582	1.28223	1.71082	1.47693	1.56699	1.3737	1.53573	1.91734	3.06548	2.31847	2.63673	2.0367	-0.517634	0.000187257	0.00469538	-0.501164	0.0155299	0.134815	-0.361245	0.0556133	0.300135
	Shkbp1	1.96123	1.61563	1.51429	0.762826	1.41713	1.45828	1.71727	1.54947	2.14598	1.76028	2.67702	2.70743	2.65118	1.91082	-0.515965	0.00530686	0.0364929	-0.398509	0.0267304	0.174353	-0.235523	0.140587	0.471703
	Tmem132b	2.1938	2.36659	1.67506	2.00224	1.78099	1.70092	2.05907	1.28437	1.36254	2.50791	3.54165	2.95964	3.53711	2.83683	-0.515698	0.000204785	0.0049769	-0.670125	0.00900152	0.104665	-0.547092	0.0383689	0.253716
	Nefm	13.1856	13.3297	14.9985	12.6039	9.84931	14.002	14.6424	10.3786	15.1211	21.539	19.8531	20.7812	20.8455	14.6568	-0.514677	0.00362447	0.0287021	-0.57348	0.0467116	0.230614	-0.0586827	0.797092	1
	Camk1d	6.2894	6.91532	5.82496	6.5972	6.27897	5.97666	9.45388	7.97749	9.50549	10.4247	8.81549	10.0405	10.3851	8.61081	-0.514545	1.90417e-05	0.00150216	-0.10724	0.367553	0.688921	0.0702005	0.488237	0.837625
	Mn1	0.538423	0.517929	0.429332	0.414331	0.362913	0.497271	0.37956	0.292295	0.234093	0.324905	1.10423	1.27892	1.39897	0.638709	-0.514482	0.000681918	0.0102502	-0.642084	0.0175367	0.141815	-0.704486	0.012683	0.156711
	Arhgef4	9.45481	9.7566	9.23944	8.69582	8.61275	9.22078	9.89137	7.59995	9.10382	12.2899	14.6568	13.5702	13.9127	12.0044	-0.514093	7.16574e-06	0.000940864	-0.583549	0.00773857	0.0981946	-0.323725	0.0746235	0.344376
	Rasl10a	0.402527	0.421823	0.306156	0.0906421	0.494751	0.141366	0.553858	0.372756	0.302806	0.209164	0.574548	1.27799	0.768156	0.874823	-0.513434	0.00290258	0.0247533	-0.346459	0.0978567	0.343901	-0.565108	0.0204519	0.191229
	Syce3	0.372337	0.631184	0.176996	0.314415	0.762741	0.283252	0.376705	0.265231	0.0778043	0.193477	1.49408	0.552552	0.616199	1.61514	-0.513209	0.0244774	0.100736	-0.60785	0.0927862	0.333802	-0.826527	0.0390902	0.255944
	Gm14446	0.376539	0.29843	0.21735	0.590503	0.347107	0.230048	0.244901	0.158061	0.32035	0.377345	1.61117	0.378201	0.938037	0.905854	-0.513192	0.011507	0.0604614	-0.669258	0.0607617	0.265455	-0.501723	0.126353	0.446971
	Fam110a	0.93235	1.45665	1.03924	1.23526	0.908868	0.876735	1.38566	1.16799	2.03559	1.27801	1.49687	2.53349	2.11577	1.74358	-0.513138	0.00158546	0.0171894	-0.373844	0.0723726	0.291168	-0.164339	0.44352	0.796815
	Ldb3	0.413708	0.502761	0.174187	0.309424	0.631985	0.105652	0.365942	0.15156	0.140789	0.165837	1.55552	0.434122	0.883346	0.959566	-0.512868	0.0145865	0.0710017	-0.612661	0.0651223	0.275871	-0.733706	0.0334028	0.239021
	Ptprf	2.45501	2.40314	2.65957	2.04353	2.23801	2.57562	2.56962	2.20748	2.14633	3.13566	3.60892	5.29248	4.55736	2.37653	-0.510954	0.0107002	0.0576727	-0.513393	0.133437	0.408959	-0.421108	0.225179	0.572578
	Pdzk1ip1	0.448519	0.21956	0.150502	0.445583	0.19457	0.346441	0.256253	0.310101	0.165394	0.0822575	1.97608	0	0.577423	1.47171	-0.510707	0.101941	0.268973	-0.52472	0.346428	0.667245	-0.716692	0.217498	0.561785
	Gabrq	0.0180783	0.0222882	0.0687503	0.203546	0.0222202	0	0.117058	0	0	0.319395	0.755822	0.279107	0.856884	0.21383	-0.509505	0.00376548	0.029346	-0.505081	0.0820111	0.312557	-0.384995	0.190508	0.526487
	Gm3494	1.05473	0.73985	0.587826	2.08842	0.670541	1.28617	0.574027	0.466339	1.18559	1.5875	1.32394	1.85513	3.11644	1.47592	-0.509027	0.0535468	0.172146	-0.916534	0.0210958	0.155771	-0.270083	0.369733	0.727661
	Plekhm2	16.1412	17.7561	15.1823	11.0688	16.0936	15.3306	16.5061	14.9331	16.7221	17.2592	19.8916	23.8723	22.8115	21.3629	-0.508962	0.00195158	0.01944	-0.457614	0.00456922	0.0767615	-0.350469	0.00867779	0.133826
	Col5a1	2.12612	2.11664	1.80913	1.06825	2.08624	1.75101	2.44361	2.62769	2.94113	2.72331	3.3508	3.464	2.80018	2.40578	-0.508633	0.00439491	0.032422	-0.171931	0.251129	0.563518	-0.0558208	0.689487	0.969295
	Robo1	3.13112	3.15376	3.68456	4.16725	3.34505	3.9365	4.12657	3.838	3.95534	3.89256	5.96556	5.24363	5.93398	4.8372	-0.508543	0.000192467	0.00475964	-0.379193	0.0111168	0.115107	-0.39561	0.00833868	0.131833
	Hist1h2bf	2.26148	2.09109	1.90434	1.52774	1.19127	1.59053	1.41203	2.27834	0.567077	0.906528	2.56322	2.75391	3.24933	3.04193	-0.508512	0.00172632	0.0181075	-0.469358	0.0307635	0.186594	-1.17145	0.000281537	0.032543
	Fhit	1.60643	1.83785	1.91557	2.78202	1.00397	2.74689	1.12392	1.33827	3.37958	3.1409	2.78664	3.65248	4.14744	2.25553	-0.508355	0.0360078	0.131097	-0.89533	0.0109205	0.114433	0.0389529	0.861934	1
	Nelf	19.4517	18.1444	19.0105	15.7112	17.891	17.3953	16.3024	16.6081	18.0984	20.5241	28.5714	25.8013	28.9766	20.94	-0.50802	0.000535208	0.00879292	-0.622373	0.0105762	0.11282	-0.406276	0.0529628	0.293381
	Rhobtb2	5.7164	7.21303	6.08628	5.57941	5.62931	6.18579	7.00255	7.29791	8.14797	6.60551	8.57753	9.95208	8.46127	9.1594	-0.507791	6.27379e-05	0.00270649	-0.298287	0.0102722	0.111548	-0.264643	0.0557701	0.300592
	Kcng3	0.0355029	0.0410348	0.0168769	0.0749499	0.0109093	0.0646385	0.107758	0.00948381	0.0111281	0.0691811	0.471258	0.511066	0.623862	0.326427	-0.507768	4.34455e-06	0.00071274	-0.484267	0.00495131	0.0796801	-0.508662	0.00324499	0.0893938
	AC168205.1	0.654346	0.683961	0.405722	0.552553	0.559489	0.331097	1.38161	0.911967	0.85607	0.620899	1.34998	0.781354	0.64882	2.20856	-0.507619	0.0207285	0.0901981	-0.0237482	0.944413	1	-0.322723	0.356331	0.715118
	Kcnab1	15.6412	16.2477	13.9077	17.008	15.6572	15.6518	21.647	20.7657	20.8804	19.6143	21.6435	23.0779	20.7824	25.4784	-0.507415	3.58776e-05	0.00209164	-0.0930057	0.347317	0.66776	-0.157052	0.150229	0.486814
	Gm3436	0.404841	0.489518	0.680968	0.197228	0.306213	0.12396	0.510413	0.415939	0.507579	0.461188	0.987389	0.867066	1.11243	0.754508	-0.507367	0.00181302	0.0186697	-0.397053	0.00758603	0.0978913	-0.375716	0.00807809	0.129721
	Tmem200b	4.56385	3.41464	4.43836	2.53003	3.59693	2.94031	4.77953	3.72253	5.06684	3.63872	3.69938	8.08632	5.2134	5.42932	-0.507353	0.0304491	0.116697	-0.298798	0.353541	0.674554	-0.276719	0.400647	0.757078
	Hrh2	0.170883	0.246886	0.365543	0.396823	0.131271	0.407067	0.518662	0.171178	0.0937334	0.166491	0.899447	0.693065	0.870544	0.830916	-0.507279	8.76246e-05	0.0031726	-0.44993	0.0164578	0.138199	-0.689592	0.000157232	0.025948
	Gm8104	0.321381	0.109482	0.128651	0.214252	0.270273	0.381114	0.246431	0.307252	0.0848292	0.0791046	0.96652	0	1.13374	1.25258	-0.507222	0.046509	0.156058	-0.457981	0.296185	0.616715	-0.6965	0.138625	0.46807
	Defb1	0.0683187	0.0947566	0	0.605753	0	0.138472	0.0414721	0.0364996	0.0428281	0.213002	0.864528	0.507341	0.765075	0.364564	-0.507029	0.00855414	0.0494234	-0.634574	0.00963378	0.107841	-0.520205	0.0263967	0.213157
	Ano3	9.0938	8.01836	7.9024	8.81205	7.01653	6.8099	8.8454	11.8624	13.2285	12.8188	11.8436	10.1701	11.4247	13.3666	-0.506867	0.000502515	0.00845469	-0.168814	0.328123	0.648216	0.148553	0.229077	0.57781
	Zmat3	3.288	2.84582	3.48222	3.19298	3.0028	3.37314	4.14042	3.52143	3.79644	3.82632	5.11531	5.19074	5.32225	4.25039	-0.506273	2.64767e-05	0.00177275	-0.304518	0.0352107	0.198574	-0.307406	0.0199975	0.189266
	Rps19-ps1	0.261289	0.362402	0.434728	0.386123	0.642308	0.404808	0.317225	0.348988	0.737094	0.305489	0.799571	0.464854	1.96133	1.06476	-0.50616	0.0187388	0.0845943	-0.587968	0.116672	0.379684	-0.412024	0.267421	0.625084
	Cbr3	1.27295	1.12995	1.69432	1.56939	1.43943	1.35242	1.11273	0.598469	1.27679	2.06375	2.44823	2.14569	2.48308	2.58764	-0.506087	5.27536e-05	0.00251968	-0.892759	0.00154589	0.0470666	-0.369508	0.0480038	0.280366
	Creg2	1.20709	1.40111	1.29413	1.31426	1.40158	1.28613	1.25347	1.28979	0.882292	1.72958	2.89632	1.9742	2.92807	1.57025	-0.505711	0.00227133	0.0212638	-0.533901	0.0604359	0.264806	-0.537	0.104357	0.406416
	4931422A03Rik	2.24049	1.59359	1.96625	1.86769	1.87118	1.69806	2.96424	1.81083	1.76466	1.97022	2.57752	3.66874	2.88133	3.22527	-0.505521	0.00024124	0.00539611	-0.285377	0.190306	0.483984	-0.505561	0.0108419	0.147448
	Extl3	10.9988	11.2484	10.7459	9.0479	9.97829	10.6747	11.6835	10.8524	11.1157	11.2726	14.4153	17.7105	15.0455	13.9454	-0.505426	0.000116978	0.0036389	-0.403457	0.0153092	0.133833	-0.411361	0.0125551	0.156203
	Cdc42ep4	16.4812	18.8228	14.9207	14.0651	14.8919	17.0162	22.5372	21.4428	20.7295	17.3191	18.7135	29.4818	21.1691	24.2037	-0.505217	0.00338994	0.0275229	-0.0667306	0.743772	0.996618	-0.270824	0.247478	0.600974
	Upp2	6.6937	6.36342	6.74177	6.92419	6.33761	5.7816	7.26321	6.9623	7.89408	8.82058	9.98132	9.14852	9.53063	9.72733	-0.504993	1.70905e-06	0.000409432	-0.385035	0.000279394	0.022701	-0.180653	0.0236435	0.203062
	Eml2	19.9298	22.3429	19.4395	18.4851	19.0804	20.9721	19.9587	15.3325	18.6393	27.3232	31.7005	31.0278	30.2579	23.0481	-0.504075	0.000479999	0.00822929	-0.687048	0.0153238	0.133833	-0.336832	0.17996	0.512593
	Tmem25	18.0276	18.9895	17.2991	12.98	18.8026	18.9223	17.3616	17.6247	20.2856	20.4593	23.0262	26.3384	26.6438	24.3131	-0.503503	0.00113938	0.0139995	-0.493639	0.00123659	0.0419547	-0.284854	0.0108911	0.147524
	Lrrc55	0.287598	0.44638	0.302725	0.459696	0.353491	0.314774	0.374107	0.241451	0.592386	0.608451	1.11637	0.772539	1.03728	0.799597	-0.502794	2.89005e-05	0.00186301	-0.560171	0.00354209	0.0697312	-0.267001	0.0367674	0.24874
	Adam23	19.4582	25.0225	23.0095	22.5645	22.2937	23.4759	28.8668	28.2604	29.9341	31.7911	29.7858	34.7071	35.4001	30.1132	-0.502659	0.000113381	0.0036012	-0.176238	0.117223	0.380653	-0.0687354	0.500306	0.848971
	Tnk2	17.9772	21.4787	20.3114	13.2645	18.4878	18.4612	19.3652	18.698	20.1925	22.1886	25.5005	32.7471	26.9297	20.6231	-0.502111	0.0096367	0.053698	-0.436708	0.0735113	0.293863	-0.290302	0.195485	0.534264
	Sorcs2	1.19002	1.15344	1.30506	0.899115	1.17398	1.08107	1.5525	1.1377	1.39385	1.61101	1.92132	2.46316	2.3103	1.47189	-0.501924	0.000622964	0.00966635	-0.368837	0.0901708	0.329216	-0.270851	0.155174	0.486814
	Apol8	1.42745	1.48489	1.59038	1.71392	1.08286	1.04597	1.39456	0.905617	1.8736	1.75585	2.48825	2.18757	2.51669	2.28297	-0.501461	0.000327351	0.00654759	-0.656038	0.00246007	0.0578063	-0.25837	0.00557331	0.111284
	Apoc3	0.0420126	0.116541	0.119828	0	0.103277	0	0.15302	0.0897818	0.0526743	0	0	1.1627	0.910308	0.23662	-0.501013	0.0376149	0.135052	-0.423532	0.311282	0.631634	-0.55123	0.204269	0.54625
	Hcn3	1.75655	1.65861	1.1959	1.01819	1.28076	1.14957	1.40968	1.18499	1.25047	1.58958	1.82047	3.05412	2.39955	2.02378	-0.500094	0.0033735	0.0274281	-0.521023	0.0306442	0.186315	-0.447784	0.0539576	0.295412
	Acpl2	12.8246	9.63861	8.01007	8.2503	9.88478	8.08266	13.4154	11.8169	13.3504	14.9831	12.8899	15.78	13.0196	12.881	-0.499129	0.00407887	0.0309024	-0.102507	0.38766	0.709502	0.0534863	0.635829	0.931713
	Il17re	0.589036	0.976621	0.511738	0.385916	0.499305	0.847379	0.863095	1.24793	1.18417	0.823249	1.31312	1.25624	1.26832	1.33355	-0.498976	0.000735105	0.0106619	-0.163828	0.102769	0.35351	-0.200178	0.0541047	0.296001
	Epha6	1.77357	1.72404	2.03929	2.84813	1.49986	2.00602	2.3373	1.7979	1.77703	2.6112	4.02891	2.183	3.78057	2.96401	-0.49868	0.0115837	0.0607372	-0.449682	0.108312	0.36378	-0.398185	0.163243	0.493132
	Mgat4c	1.46544	1.64029	1.79654	2.37724	1.78223	1.92357	1.32032	0.980707	1.32481	2.42873	3.93862	2.0221	3.88257	2.43567	-0.49764	0.0121395	0.0626756	-0.891803	0.0230329	0.162042	-0.49458	0.168917	0.49965
	Cdh13	1.95752	2.00913	2.16505	2.17645	1.79649	2.2521	1.73491	1.55478	1.84072	2.48193	3.75369	3.53453	3.86872	2.29624	-0.497195	0.00147825	0.0164947	-0.706245	0.0161065	0.136637	-0.45552	0.0823808	0.360129
	Kif26b	7.636	7.94607	7.32982	5.41489	6.39281	7.66973	7.72558	8.43024	8.835	10.4938	9.60109	11.3428	10.2924	10.0516	-0.496563	0.000777739	0.0110236	-0.31753	0.00957329	0.107673	-0.088447	0.387549	0.743745
	4930467E23Rik	3.36624	2.66794	2.15152	2.0543	1.77321	1.88933	1.85455	2.14602	1.98612	2.91042	3.82028	2.4317	3.5921	4.99339	-0.495885	0.0209731	0.0909826	-0.624246	0.0523921	0.244786	-0.434846	0.16242	0.492195
	Sntg1	2.714	2.752	3.21811	3.53813	3.05846	3.0269	3.64302	2.60669	3.13511	3.39416	5.08857	4.3928	5.06938	4.29337	-0.495729	5.78169e-05	0.00262503	-0.477848	0.0176055	0.141913	-0.418961	0.0047984	0.103008
	Ankrd24	6.74786	8.23009	6.20766	5.05234	6.06638	5.64556	7.19372	5.90546	7.5095	8.56557	9.50623	9.96102	9.79619	7.82658	-0.495359	0.00242641	0.022137	-0.444319	0.0195836	0.149474	-0.181984	0.176738	0.508811
	Rangap1	17.126	19.5606	20.2821	18.8104	16.3545	17.9357	19.2744	19.7412	20.8377	24.5938	25.1717	29.9805	27.0018	23.0279	-0.494025	0.000223188	0.00516468	-0.406319	0.0173139	0.140922	-0.201093	0.184625	0.519695
	Hspa12a	9.65881	11.7607	10.6698	10.5737	10.5179	10.4661	14.8616	12.8632	15.328	17.8918	15.6598	16.5279	15.1113	14.0708	-0.493354	1.06599e-05	0.00113448	-0.138062	0.175173	0.463663	0.10609	0.292207	0.652294
	Col18a1	5.62559	6.6097	6.18398	3.82179	5.71875	5.51494	7.57737	7.81882	9.3925	6.82083	6.84752	10.9415	7.43189	7.9492	-0.493244	0.0108033	0.0580345	-0.0763815	0.704035	0.968843	-0.0245459	0.916934	1
	Scn3b	1.44482	1.92768	1.66843	2.11699	1.84882	1.53572	2.16261	1.80462	1.45579	2.35514	3.37046	2.70373	3.23549	2.26108	-0.493096	0.00088994	0.0120051	-0.376698	0.0552064	0.251274	-0.429878	0.0785941	0.353648
	Gpr115	0.730073	0.252024	0.277641	0.23016	0.275185	0.340253	0.85091	0.34324	1.5988	0.940827	1.38822	0.445592	0.750037	1.10089	-0.493056	0.0106459	0.0574898	-0.25952	0.37027	0.691894	0.250764	0.375244	0.731868
	Vmn2r29	1.22221	0.419758	1.00706	1.22866	0.386288	0.654846	0.409827	1.55469	2.34964	0.16331	1.62756	0.452832	1.8104	2.71093	-0.492649	0.0996316	0.264956	-0.404452	0.436293	0.760682	-0.347666	0.588992	0.895298
	1700101E01Rik	0.0861725	0.0796796	0.191163	0.0485114	0	0.160149	0.0348734	0.0613841	0.0360136	0.0447776	0.407758	0.839403	0.722146	0.249298	-0.492011	0.00166278	0.0177162	-0.55179	0.0340766	0.196082	-0.562371	0.0319192	0.233661
	Rapgefl1	10.5712	5.71842	7.40796	4.78195	6.6587	4.84229	6.80816	3.85472	7.29998	7.03928	7.62709	12.9453	10.4874	7.64998	-0.491726	0.0603364	0.186762	-0.764129	0.0632207	0.271202	-0.356227	0.204409	0.546382
	Klc2	32.2496	36.0252	31.1522	25.4707	30.4191	30.2433	31.7588	33.8062	43.2385	39.2106	39.7943	55.1528	42.3591	39.1	-0.491691	0.00246616	0.0223311	-0.403803	0.0602676	0.264596	-0.0829771	0.637891	0.932977
	2410124H12Rik	0.888532	1.0172	0.965434	1.21478	1.14411	1.19859	2.36297	1.67276	1.6445	0.593621	2.41983	1.83427	1.44979	2.00724	-0.4914	0.000462741	0.00806206	0.044534	0.806026	1	-0.501847	0.112256	0.421527
	Pde2a	5.62485	5.09636	5.01139	4.13444	4.86995	5.0254	4.56126	4.84597	4.80797	5.79051	8.32698	7.91868	7.45096	5.9146	-0.490392	0.000649084	0.0099353	-0.550323	0.0125607	0.121629	-0.410972	0.0458967	0.274545
	Ccdc160	0.465421	0.537941	0.497802	0.687782	0.357535	0.588722	0.541513	0.352259	0.413335	0.997614	1.77197	0.921668	1.88454	0.347194	-0.489701	0.0412737	0.143862	-0.563033	0.19404	0.489482	-0.344202	0.424884	0.779876
	B130024G19Rik	0.578388	1.24788	1.28308	1.54664	2.2512	0.782668	1.63848	1.03002	0.362583	1.80328	1.43558	0.832848	3.69604	3.49926	-0.489604	0.156252	0.359071	-0.429269	0.422606	0.746483	-0.673141	0.290422	0.650308
	Kifc2	29.2962	34.9141	28.786	22.487	30.3181	28.7117	30.6441	30.4129	31.5184	38.2214	40.7324	46.3916	41.6545	35.6018	-0.489569	0.00228285	0.0213274	-0.410956	0.0157171	0.135472	-0.231155	0.151419	0.486814
	Agbl4	0.571684	0.542339	0.762337	0.890267	0.574907	0.546095	0.748152	0.587051	0.614367	0.810171	1.58015	0.978266	1.8799	0.92473	-0.489357	0.00396587	0.0303349	-0.469502	0.0786868	0.306145	-0.432044	0.0995236	0.397003
	1700022I11Rik	0.471667	0.510048	0.646041	0.540057	0.412691	0.462482	0.485288	0.444186	0.531224	0.872358	0.903014	0.996396	1.54402	1.06297	-0.489229	0.000221716	0.0051646	-0.528879	0.0126282	0.122048	-0.319607	0.101694	0.400703
	Klhdc8a	2.92357	3.92267	3.33677	2.84586	2.95877	2.84304	2.64302	2.30376	2.85191	3.67646	5.47557	4.34835	5.14882	4.25747	-0.489056	0.000497754	0.00841662	-0.737573	0.00188906	0.0514287	-0.446698	0.023696	0.203182
	Birc7	0.798735	0.738552	0.537124	0.773184	0.646509	1.02668	1.01703	0.395504	0.122126	0.425168	1.0409	2.03016	1.53612	1.30497	-0.488997	0.00221778	0.0209538	-0.547483	0.0687641	0.283473	-0.955309	0.00632431	0.117343
	Arsi	0.0901118	0.0648061	0.0951913	0.0930033	0.0492256	0.0319894	0.0486234	0.0320951	0.0627665	0.0624328	0.565524	0.415869	0.543284	0.488844	-0.488916	1.13402e-07	9.17189e-05	-0.530096	0.000174694	0.0204219	-0.499534	0.000216655	0.0292992
	Atp13a2	19.0829	19.7886	17.9901	9.85844	18.2886	15.381	17.8106	18.7415	18.9182	20.9967	21.7984	30.8824	25.2335	17.3756	-0.488457	0.0514712	0.167478	-0.336336	0.223651	0.529321	-0.217037	0.413722	0.769721
	Smpd3	3.0574	3.07895	3.18018	2.22391	3.36722	2.8107	3.71192	3.16983	3.68147	2.97293	3.59255	5.73769	4.87773	4.09404	-0.487588	0.00315286	0.0263097	-0.315752	0.143936	0.428247	-0.355321	0.118474	0.43365
	Gm17349	0.101316	0.84314	0.192649	0.34222	0	0.159759	0.615029	0.108257	0.127027	0	0.156723	1.38409	0.976506	0.714643	-0.487084	0.0631292	0.192857	-0.386159	0.326596	0.646586	-0.719824	0.0789463	0.354535
	Lingo2	1.4512	1.78453	2.11933	2.70987	1.70094	1.83507	1.83452	1.75843	1.52873	2.67039	3.54386	2.3698	4.11245	2.51992	-0.486473	0.0109694	0.0587031	-0.543058	0.0511911	0.241561	-0.419362	0.171115	0.502303
	Insrr	0.23937	0.194342	0.199823	0.128182	0.150694	0.136277	0.262261	0.193386	0.212277	0.263935	0.449444	0.657073	0.676253	0.814903	-0.48574	2.08107e-05	0.0015651	-0.421781	0.00991075	0.109504	-0.409496	0.0105562	0.145313
	Stil	0.427272	0.610575	0.416772	0.445147	0.60701	0.419558	0.707374	0.616631	0.660931	0.536314	0.82824	1.11269	1.11218	1.28846	-0.484915	7.29332e-05	0.00290728	-0.323276	0.025626	0.171178	-0.379929	0.0161171	0.173236
	Glra1	0.7104	0.576205	1.10197	1.33659	0.520834	0.843054	1.11971	0.306291	0.281267	4.4103	2.15749	1.29689	1.87931	1.04366	-0.484853	0.0163847	0.0770471	-0.619163	0.0903854	0.32966	0.0428039	0.94918	1
	9030418K01Rik	4.32275	4.9311	4.72094	4.66948	4.84553	4.47541	5.18444	4.73104	4.87695	5.7161	7.51213	6.68784	7.34094	6.17878	-0.483971	9.49987e-06	0.00107707	-0.410291	0.00671755	0.0929643	-0.332666	0.0226962	0.199638
	Olfm2	2.07171	2.59437	2.71407	2.12135	1.42356	2.48666	2.63405	2.59711	2.61791	4.24674	3.29668	3.76771	4.244	2.75123	-0.483817	0.00695668	0.0433934	-0.309431	0.0956368	0.339672	-0.0403505	0.858496	1
	Syt5	1.12532	1.70269	2.28565	3.39791	1.90707	2.02456	1.59393	1.56679	1.23988	1.91372	3.18199	3.39118	3.93422	2.41904	-0.483575	0.0328577	0.123023	-0.70125	0.00846301	0.101565	-0.71566	0.0163626	0.174303
	BC017612	1.24893	0.779507	0.801493	0.738248	1.11293	1.61761	0.492796	0.900783	0.391468	1.11949	1.94933	1.8575	2.2971	1.31811	-0.483149	0.00837257	0.0487489	-0.750016	0.0113465	0.116248	-0.72216	0.0303996	0.228601
	Map4k2	16.0882	18.8672	15.4292	11.2512	15.16	14.6849	15.7923	17.1842	17.4027	18.5792	20.8661	23.9434	22.3761	19.0324	-0.48295	0.00394337	0.0302209	-0.36344	0.0191464	0.148193	-0.244059	0.0633062	0.319462
	Usp13	2.19276	2.20922	2.22296	1.89147	2.10589	2.12595	2.42363	2.2758	2.39941	2.18695	3.2964	3.33958	3.45885	3.36009	-0.482675	1.17956e-07	9.17189e-05	-0.381739	4.57647e-05	0.0128078	-0.406697	0.000102847	0.0219447
	Rasd2	3.81612	4.44994	3.42655	3.7506	3.6351	3.78069	3.64211	4.15685	3.12325	3.17274	5.26598	8.70832	5.4157	4.1815	-0.482396	0.0129956	0.0657712	-0.454799	0.164645	0.450542	-0.693045	0.056096	0.301773
	Slc39a11	1.98151	2.37692	1.82279	1.52855	1.64561	1.55277	2.3797	1.76248	1.67863	2.72161	2.72813	3.28297	3.04083	2.64589	-0.482356	0.000505386	0.00847763	-0.358067	0.0292659	0.181534	-0.310786	0.111108	0.419765
	Atp2b4	2.47991	4.36264	3.66647	3.08499	3.29349	3.01375	3.66144	3.1663	2.60421	1.95479	5.5084	5.02767	5.04028	4.38038	-0.482097	0.00238608	0.0219823	-0.439285	0.00691073	0.0940342	-0.872688	0.00103328	0.05862
	Gm14025	0.112101	0.192502	0.137029	0.283987	0.334622	0.187068	0.349971	0.359345	0.401571	0.4244	0.281676	0.680772	0.833255	1.03118	-0.481467	0.00339703	0.02754	-0.31305	0.188289	0.481325	-0.25227	0.272945	0.631569
	Bai1	10.9097	11.2505	9.30443	5.88096	8.83137	9.68013	9.02052	7.82614	10.4408	11.3355	12.2593	17.9139	13.8892	9.74125	-0.481083	0.0388677	0.138143	-0.589563	0.0685375	0.283078	-0.252469	0.352177	0.711162
	Ogdhl	19.6996	19.1417	18.4992	14.4326	18.1837	20.1132	20.7503	16.6844	18.581	22.4565	27.5581	27.1441	26.7623	22.2615	-0.479915	0.000933477	0.0123236	-0.452693	0.0215515	0.157616	-0.324728	0.052443	0.291865
	Tubb2a	63.2597	64.4573	66.8474	61.6761	64.3938	55.1639	66.0489	62.1885	68.9393	83.664	91.7761	91.7502	94.0781	74.2408	-0.479687	0.000182769	0.00466446	-0.444494	0.0144009	0.130138	-0.203007	0.206231	0.54846
	Nefl	36.5111	35.6587	45.9813	46.1687	35.3009	38.3044	34.1415	34.2477	37.777	53.2347	62.1385	47.5867	64.779	48.8868	-0.479495	0.00393294	0.0301637	-0.67849	0.0104544	0.112364	-0.296634	0.228625	0.577566
	Hrasls	1.11344	1.58682	1.10714	1.72518	1.44387	1.15519	1.50062	1.14606	1.49845	1.49686	2.49548	2.04911	2.29443	2.23805	-0.479028	0.000421818	0.00765037	-0.495272	0.00315585	0.0656849	-0.386685	0.00168862	0.0696457
	Elfn1	0.0701603	0.108123	0.0889382	0.190903	0.0766534	0.0442864	0.151431	0.049978	0.0390956	0.206591	0.644671	0.422655	0.75108	0.32536	-0.478588	0.000211688	0.00505944	-0.47336	0.0214534	0.157271	-0.447121	0.0318188	0.233386
	Klf2	0.999887	0.50701	1.04262	0.708156	0.872176	1.04502	1.03772	1.03393	1.15253	1.78497	1.89539	2.69463	1.56829	0.611183	-0.47848	0.0512099	0.16682	-0.341417	0.386545	0.708852	-0.0751811	0.848711	1
	Ly86	2.98766	4.4477	2.10194	3.70864	2.09314	2.95224	2.82925	1.85156	1.79801	1.72324	4.71959	4.07922	5.25337	4.11313	-0.477938	0.0210353	0.0910936	-0.740432	0.00739982	0.0968881	-0.999978	0.000344734	0.0358428
	Kcnab2	17.8403	18.8135	20.7449	17.4892	17.895	19.3615	19.6309	17.1068	14.8165	19.393	27.0772	27.038	29.7248	22.1618	-0.476731	0.000237222	0.00535756	-0.501316	0.0160925	0.136637	-0.607228	0.0160854	0.173231
	A430078G23Rik	0.502649	0.632094	0.583018	0.730062	0.753731	0.62841	0.659075	0.665986	0.579791	0.3291	1.02009	2.27895	1.06861	0.961008	-0.476707	0.00872244	0.0501008	-0.4536	0.135684	0.41252	-0.651886	0.059596	0.310532
	6030419C18Rik	30.3971	35.7521	36.9682	27.9289	30.1347	32.765	37.9328	36.0358	45.8307	38.9115	39.8364	60.2187	41.5039	41.6666	-0.476165	0.00537143	0.0368247	-0.281181	0.215179	0.517742	-0.0940046	0.667882	0.954134
	Lingo1	3.65218	4.47201	3.859	2.71761	3.00004	3.46859	4.1816	2.65633	3.52493	3.73448	4.76184	6.84922	5.41979	4.24345	-0.475555	0.00775671	0.0462859	-0.521133	0.0783388	0.30537	-0.43248	0.0654579	0.32366
	Rims3	25.0339	28.7747	24.6668	19.2951	27.8203	26.0051	31.1047	23.0647	24.4113	25.9904	30.8213	41.8394	35.6247	33.5917	-0.475406	0.0034788	0.0279518	-0.383194	0.0875348	0.323446	-0.469085	0.0189736	0.185237
	Rhbdl3	0.821214	1.33437	1.28104	1.30613	0.88197	0.929909	1.49069	1.07342	0.929653	1.65304	2.26686	1.5095	2.10576	1.74647	-0.474645	0.00165951	0.017703	-0.347682	0.0664736	0.278905	-0.353963	0.113747	0.424045
	Ache	6.83476	7.31331	6.62092	5.30079	6.2757	6.83416	5.94391	5.53337	5.75334	8.22394	9.24557	11.1608	9.6213	7.90167	-0.473737	0.00111272	0.0137864	-0.629229	0.0069811	0.0945992	-0.400524	0.0887378	0.374094
	1100001G20Rik	0	0.0634622	0.0652521	0.579566	0	0.29904	0.166653	0.146671	0.0860509	0	1.05642	0	0.576519	1.00626	-0.472524	0.0676775	0.202566	-0.465433	0.237871	0.546535	-0.615801	0.139859	0.4706
	Tmem121	4.04491	3.25754	3.59752	2.39254	3.29916	3.53693	3.05513	3.10708	3.76265	3.13824	5.68596	4.47156	5.11425	4.78981	-0.472387	0.00182706	0.0187458	-0.555764	0.00212115	0.0542459	-0.434303	0.0114719	0.151109
	Camp	0.198249	0.274968	0.424084	0.502226	0.121835	0.0527125	1.02293	0	0.497119	0.540833	0.955283	0.205022	0.204112	2.21313	-0.472347	0.12414	0.306708	-0.288872	0.631963	0.910437	-0.194146	0.704385	0.980053
	2310030G06Rik	0.191864	0.133056	0.15961	0.344287	0.442169	0.321812	0.436759	0.179383	0.661525	0.486028	0.904902	0.914334	0.601258	0.602079	-0.472315	0.000560784	0.00906333	-0.426002	0.0276432	0.177221	-0.154443	0.239296	0.590182
	Cd36	0.116943	0.177644	0.277953	0.345627	0.215604	0.233574	0.212966	0.124954	0.188511	0.338557	1.15148	0.515556	0.576894	0.624087	-0.471792	0.00121881	0.0145889	-0.54127	0.0264262	0.173757	-0.430556	0.0585362	0.307639
	6330527O06Rik	0.563743	0.464913	1.08642	1.65972	0.468179	0.756072	0.721424	0.341883	0.0191029	4.84533	2.50117	0.477222	2.11453	1.3515	-0.471745	0.117136	0.294827	-0.706899	0.148932	0.436192	-0.0235378	0.978547	1
	Nxph3	2.34152	4.92066	2.59044	3.3913	2.56403	2.79113	4.41062	2.69906	3.41612	3.38469	5.07957	5.2172	2.98239	5.40978	-0.471668	0.0402329	0.141568	-0.317059	0.313832	0.634015	-0.340908	0.205345	0.54757
	Usp20	7.50528	8.73156	7.85351	5.10677	7.21726	7.35273	8.36569	7.16248	8.11807	9.03499	10.01	12.0332	10.466	9.22647	-0.471498	0.00494305	0.0349061	-0.381401	0.0276569	0.177221	-0.251749	0.0794889	0.355557
	Grip2	0.777051	1.13763	0.749028	0.642499	0.683151	0.779077	0.956503	0.761096	0.838934	1.00944	1.57236	1.90968	1.87573	0.746816	-0.46978	0.012006	0.062163	-0.415777	0.161864	0.447837	-0.36532	0.206325	0.548563
	Hs3st5	1.05483	1.13642	1.29728	1.53632	1.01104	1.13641	1.87985	1.69582	2.59651	1.91591	2.27805	2.05325	2.05339	1.76144	-0.469751	0.000141497	0.00401062	-0.121394	0.183573	0.475029	0.0955175	0.442571	0.796085
	Tmc4	0.906617	0.510273	0.737029	0.31067	0.613692	0.637482	0.781659	1.23548	1.3179	0.880758	1.20081	0.881949	1.25366	1.63814	-0.469749	0.00367462	0.028897	-0.158611	0.398727	0.7211	-0.0934471	0.600757	0.904659
	Creb3l3	0.168801	0.144076	0.0617249	0.153507	0.207476	0.189051	0.14188	0.124869	0.390717	0.323867	1.06336	0.458253	0.625213	0.328179	-0.469254	0.00232482	0.0216121	-0.494246	0.057202	0.25663	-0.234536	0.289395	0.649678
	Fam19a4	0.0409537	0	0.0129786	0.0230552	0.0167789	0	0	0.0145865	0.0171155	0.0212807	0.766859	0	0.820752	0.214063	-0.469158	0.0186615	0.084407	-0.480945	0.175515	0.464132	-0.46396	0.188251	0.523669
	Bzrap1	22.4928	25.2172	21.7304	13.2801	22.762	22.4136	22.8492	22.1364	24.2338	25.6194	31.2144	33.4023	28.1371	25.297	-0.469098	0.0214582	0.0922173	-0.369937	0.0324563	0.191108	-0.228075	0.127984	0.449918
	Dbn1	8.43867	8.93031	8.51054	6.47216	7.64822	8.37842	9.46976	8.324	8.0322	9.63989	11.1247	13.9708	12.5149	8.92612	-0.469046	0.00428552	0.0318268	-0.338364	0.135561	0.412295	-0.349673	0.135528	0.462301
	Arhgap24	1.19789	1.04323	1.09914	1.55259	0.778969	0.902456	0.947003	1.45855	0.785865	1.19424	2.50434	1.36182	2.54164	1.34484	-0.467799	0.0161086	0.0763051	-0.396206	0.19098	0.484582	-0.540564	0.0923876	0.383101
	Kcnmb2	0.387771	0.235891	0.417175	0.585959	0.175595	0.319293	0.346894	0.23988	1.16427	0.795382	0.900786	0.760301	1.22777	0.61598	-0.467631	0.00202732	0.0198699	-0.527688	0.0175092	0.141694	0.081478	0.634345	0.930444
	2210021J22Rik	3.55531	4.7792	3.77781	3.17884	3.63545	3.95266	3.3008	3.09657	4.4201	3.07389	7.03531	5.37357	5.57748	4.70756	-0.467418	0.00246048	0.0223124	-0.657705	0.00854929	0.102161	-0.494853	0.0520681	0.291143
	Fam163b	0.422796	0.325783	0.344542	0.246516	0.0866107	0.438122	0.354426	0.150587	0.302908	0.172619	0.789263	1.24527	0.917821	0.375571	-0.467336	0.0077062	0.046221	-0.531412	0.0660594	0.277996	-0.545703	0.0564369	0.302794
	Cdk5r1	14.9944	17.9553	15.6599	12.3941	12.9566	14.7543	15.1863	15.4904	15.186	15.6129	18.9983	23.9728	19.2919	20.7939	-0.467128	0.00188027	0.0190734	-0.408068	0.0138725	0.12796	-0.402743	0.014698	0.165696
	Drd5	0.106306	0.127785	0.0808548	0.17056	0.0261325	0.0434117	0.0258128	0.0227178	0.0399851	0.0497156	0.257529	0.509048	1.26901	0.203095	-0.467071	0.0199335	0.0879599	-0.558673	0.124194	0.393936	-0.52998	0.13993	0.470647
	Tmem130	12.8705	15.7302	16.0123	11.2629	13.3263	16.2487	15.4453	12.7084	13.4472	15.1967	22.3349	24.464	21.1663	13.4939	-0.466937	0.0237381	0.0988662	-0.477323	0.141071	0.422917	-0.450442	0.151504	0.486814
	Ankrd35	1.21266	0.91598	0.982411	0.649021	0.608793	1.07735	1.15085	0.739117	0.385453	1.10495	1.77624	1.35126	1.62709	1.73916	-0.4662	0.00134123	0.0154945	-0.43681	0.016778	0.139203	-0.616371	0.0272053	0.216129
	Fbxl8	0.794111	0.907048	0.458914	0.355011	0.650702	0.562597	0.68055	0.848516	0.839457	0.364096	1.15733	1.20432	1.20943	1.32922	-0.465804	0.000842202	0.0115935	-0.335626	0.0019827	0.0523813	-0.489664	0.0156584	0.170751
	Aldh1b1	0.285167	0.203753	0.172529	0.131348	0.175251	0.133083	0.141633	0.124651	0.0162516	0.222271	0.561977	0.280318	1.0368	0.74312	-0.465232	0.00291412	0.0248289	-0.526674	0.0514281	0.242238	-0.550552	0.0553306	0.29947
	Cmpk2	2.62662	2.97129	2.67432	2.60341	3.03379	2.73253	3.32462	2.41842	2.67425	3.74611	5.37451	3.7495	3.82942	4.01813	-0.465212	0.000408843	0.00749945	-0.43682	0.056686	0.255228	-0.317674	0.138252	0.467582
	Slc27a3	0.28745	0.310089	0.466866	0.44501	0.529962	0.305099	0.378068	0.383928	0.330363	0.429429	1.05947	0.787634	0.996151	0.825542	-0.463859	6.80924e-05	0.00285028	-0.470759	0.00168137	0.0489485	-0.472838	0.00233436	0.0779108
	Zfp109	3.80943	2.67363	4.58172	2.95844	2.93344	2.87736	3.12044	4.82237	5.12142	3.57738	5.25381	3.5854	5.03646	5.86133	-0.463564	0.0136391	0.0681259	-0.26129	0.310371	0.630694	-0.149299	0.52145	0.85344
	Gm9821	4.00978	3.35455	1.90611	1.77362	2.81627	3.42951	2.43409	4.48852	3.95007	4.31602	4.49698	5.95696	4.08723	2.84194	-0.463546	0.0644767	0.195957	-0.26828	0.441236	0.76537	-0.0275567	0.917686	1
	Dlk1	0.0256067	0.0414352	0.152157	0.0702754	0.0157368	0.0212921	0.0699491	0.0478817	0.0802624	0.0299384	0.635839	0.602845	0.484481	0.134826	-0.460725	0.00139072	0.0157972	-0.453265	0.0520748	0.243942	-0.458804	0.0510659	0.288601
	Syt2	39.3089	43.4219	38.1832	29.8481	37.2875	40.047	48.192	39.4017	51.1683	53.3533	46.0349	67.7769	51.677	46.598	-0.460608	0.00719668	0.0442188	-0.259513	0.253947	0.566497	-0.00316134	0.986846	1
	Nat1	0.862429	0.69521	0.840962	1.06439	1.06002	1.05135	0.77858	0.779742	1.46944	1.24101	2.2764	1.2785	1.4984	1.63373	-0.460567	0.00176136	0.0183726	-0.57338	0.0181209	0.143999	-0.170409	0.348482	0.707183
	Efhd2	8.59456	8.6179	10.7045	7.7435	9.76411	8.79659	12.7127	8.19419	12.5167	11.8572	13.5562	12.697	12.194	12.5536	-0.459508	0.000241702	0.00539611	-0.291355	0.158199	0.444186	-0.0598495	0.268417	0.626535
	Ndst3	24.2214	25.3676	24.3483	26.7622	25.4706	23.7267	28.4526	28.768	33.4792	34.4608	34.3683	32.9289	35.5335	36.0349	-0.459287	9.48872e-07	0.000319529	-0.269691	0.00169581	0.0492332	-0.0297937	0.509823	0.85344
	Ccdc107	13.1227	11.7831	12.8369	14.0452	13.2144	11.4157	14.358	15.3057	16.5322	15.3795	19.1384	19.3548	17.1561	15.9366	-0.459046	0.000139139	0.00397373	-0.251798	0.0479457	0.233449	-0.153029	0.172011	0.50351
	Kifc3	7.5232	7.81275	7.70913	5.88801	7.21706	7.17352	7.37277	7.38506	7.1318	8.0637	10.6047	11.0775	11.3071	8.32413	-0.458791	0.00114108	0.0139995	-0.426558	0.026531	0.17383	-0.391484	0.0419431	0.263819
	Parva	6.68925	6.80469	6.29213	5.04435	5.49579	6.34071	6.90123	8.08029	9.18221	8.25201	8.08461	9.84916	9.05949	8.04309	-0.45847	0.000600209	0.00946987	-0.200152	0.126487	0.397785	-0.00368656	0.971657	1
	Gm17720	19.858	16.3215	12.5864	14.9056	12.2039	22.2266	18.7515	21.2184	30.4301	37.8354	18.9132	21.4174	30.6749	19.8984	-0.45767	0.0487356	0.161181	-0.154409	0.518014	0.829349	0.583491	0.0592796	0.309957
	Gm514	4.22755	3.51013	3.79369	3.98881	4.40081	4.61138	5.44681	5.78475	5.30038	6.11952	6.10763	6.23778	6.64033	5.00177	-0.45754	0.000390785	0.00727057	-0.0755439	0.521586	0.829349	-0.0573748	0.65024	0.94037
	H2-Q2	0	0.0218246	0.0224401	0.0398624	0.0290107	0	0.0286558	0.05044	0	0.25756	0.643172	0.373529	0.44076	0.173804	-0.456296	0.000287808	0.00605715	-0.427221	0.034507	0.196901	-0.317784	0.129442	0.452086
	Adcy2	5.55278	6.65836	6.01224	5.74025	6.05121	5.65563	6.85315	5.2454	5.59615	7.61961	8.50289	9.02751	9.49713	7.19708	-0.456279	0.000165807	0.00441149	-0.44229	0.0332646	0.193582	-0.3357	0.0914707	0.380838
	Stra6	0.677636	0.286436	0.552215	0.400554	0.642517	0.471045	0.740433	0.734405	0.485487	0.422542	0.479539	1.57281	0.83975	1.55074	-0.455916	0.0231575	0.0971153	-0.242786	0.422536	0.746483	-0.500026	0.136415	0.464209
	Abhd8	51.7258	57.8325	55.3976	42.678	53.7646	50.4595	53.4895	50.1065	58.2486	53.8732	69.8486	78.6767	69.7677	67.5789	-0.455881	0.000449043	0.00793776	-0.455196	0.00225656	0.0555208	-0.343496	0.00771196	0.127564
	Chrna4	0.789534	0.868813	0.955353	0.4408	0.537344	0.783329	0.792194	0.418326	0.621753	0.925636	1.51223	1.61703	1.61836	0.795378	-0.455625	0.00774279	0.0462642	-0.564504	0.0491865	0.236669	-0.416017	0.0987339	0.395251
	Zfp575	0.543359	0.442128	0.320285	0.422125	0.574351	0.494481	0.686068	0.452856	0.722124	0.559042	0.854672	1.02769	1.30053	0.87561	-0.455487	0.000158526	0.00428344	-0.358805	0.0340448	0.195949	-0.292658	0.0497364	0.2851
	Ccdc61	1.53207	0.830909	1.75071	0.796144	0.506985	0.985702	0.751174	1.44814	2.06863	0.80376	1.84729	0.741967	2.20107	2.72504	-0.455047	0.0956445	0.257725	-0.421524	0.305105	0.62523	-0.237229	0.584426	0.891296
	Adam11	25.7002	21.1887	20.0378	14.9184	21.0685	22.2752	22.5332	19.1141	24.2581	22.6802	25.3157	35.314	30.3091	24.7497	-0.455043	0.0154562	0.0739444	-0.445447	0.0596091	0.263036	-0.276683	0.165813	0.495899
	Rac3	5.70271	5.60579	5.60598	5.42336	5.34202	6.00798	5.34389	4.37778	6.21278	6.77528	7.43996	9.83955	9.16459	6.25295	-0.45496	0.00201158	0.0198072	-0.63369	0.0284522	0.179614	-0.275155	0.212232	0.55567
	3110056O03Rik	9.24423	9.49744	7.91631	5.89372	8.94075	8.11489	9.75131	8.879	11.0096	9.20026	10.5743	13.5802	11.8595	10.5491	-0.454644	0.00616344	0.0402996	-0.28791	0.0648051	0.275355	-0.184988	0.225936	0.57362
	Disp2	17.0468	21.2451	15.8693	10.6823	16.3664	17.3131	19.1843	18.5557	17.1456	22.6425	20.6336	33.0993	24.5668	15.041	-0.45424	0.0815578	0.230821	-0.239349	0.49529	0.815853	-0.17926	0.623943	0.922685
	L3mbtl4	0.341119	0.304151	0.277982	0.761282	0.569014	0.472915	0.650798	0.312419	0.626253	0.455798	1.14642	0.671165	1.25343	0.897228	-0.453772	0.00385839	0.0298229	-0.427005	0.0564905	0.254704	-0.36302	0.0594255	0.310361
	Gm10775	0.173324	0.160264	0.0470813	0.418174	0.152168	0.0821174	0.0901837	0.0264569	0.0931324	0.192994	1.62923	0.186357	0.605066	0.299955	-0.453289	0.0611412	0.188478	-0.594445	0.17052	0.458223	-0.48404	0.248861	0.602501
	B630019K06Rik	3.96025	4.11303	4.2614	4.35988	3.52866	3.92755	3.89879	3.26158	4.04049	4.68766	6.54378	6.96297	6.23477	4.12356	-0.45314	0.00440749	0.0324973	-0.588265	0.0441573	0.224084	-0.359472	0.154468	0.486814
	Nr4a1	4.8762	1.13555	6.92532	5.58169	6.82212	5.42203	7.76189	11.6684	10.7479	17.9807	7.65659	12.5583	7.55833	2.58114	-0.452328	0.358751	0.605377	0.444041	0.489296	0.80994	0.947234	0.184185	0.519189
	Hist1h3g	2.69769	1.87082	2.08388	1.85089	0.759863	1.2689	1.2282	1.08094	1.62068	0.43806	1.69922	2.92172	2.5856	3.77528	-0.451841	0.0790611	0.225651	-0.7689	0.0295192	0.182319	-0.918425	0.0516506	0.290102
	Bmp8a	0.198167	0.0458089	0.176628	0.146422	0.350131	0.12433	0.300737	0.238211	0.41927	0.154459	0.42059	1.24124	0.94167	0.0584583	-0.450944	0.0469952	0.157245	-0.333718	0.379834	0.701007	-0.321329	0.408836	0.765188
	Prrt4	0.4017	0.549075	0.249071	0.324462	0.322001	0.43944	0.360471	0.354574	0.437949	0.422007	1.02498	0.752744	0.964624	0.801808	-0.450626	0.000100653	0.00338513	-0.471833	0.0016977	0.0492332	-0.396835	0.00346765	0.092081
	Rnf180	3.14781	4.21112	3.54987	3.35093	3.21046	2.94331	3.65906	3.54237	3.77869	3.62809	5.60467	4.36451	5.42926	4.64862	-0.449958	0.000790904	0.0111527	-0.380629	0.0171709	0.140315	-0.348854	0.0234979	0.202656
	Chrm2	1.51139	1.43633	1.72132	2.6589	1.48356	1.66296	1.87954	1.45793	1.44094	2.36426	3.00112	2.43462	3.50636	2.06574	-0.449797	0.012615	0.0643726	-0.480548	0.0539766	0.248231	-0.373325	0.155439	0.486814
	Etv4	1.95263	2.04701	2.62501	1.89043	2.01784	2.1579	3.23133	2.25917	2.8068	3.12148	3.37239	2.99314	3.72522	2.92619	-0.449673	0.000252084	0.00555422	-0.192058	0.234964	0.542809	-0.0989936	0.34593	0.704069
	C1qtnf2	0.442746	0.204693	0.280622	0.228476	0.574418	0.363123	0.268764	0.315386	0.400907	0.115032	0.649633	0.920334	1.16694	0.648443	-0.449578	0.00211037	0.0202604	-0.505612	0.0168337	0.13934	-0.553343	0.0242207	0.203906
	Trim47	0.513568	0.612335	0.385473	0.2739	0.847182	0.485486	0.393797	0.389903	0.423617	0.463501	1.79108	0.653513	1.08109	0.878104	-0.44941	0.0176144	0.0811032	-0.566241	0.0613316	0.266211	-0.513751	0.0805093	0.357531
	Hdac6	6.01416	6.78585	6.07768	4.62914	5.63311	5.68942	6.82063	5.7564	6.27995	7.63305	6.33838	11.1725	11.0023	5.82401	-0.449405	0.0417669	0.145105	-0.347449	0.337032	0.657681	-0.222319	0.528254	0.853879
	Acp1	5.81934	9.60046	6.01571	10.1681	6.24529	5.19283	5.86627	4.97851	4.67577	5.66419	16.5834	6.26712	7.59166	11.7046	-0.449394	0.147192	0.344387	-0.762277	0.128912	0.401784	-0.82131	0.109139	0.416186
	D130043K22Rik	1.09013	1.15199	1.41227	1.21391	0.920258	1.0908	1.06898	1.38242	1.68219	2.03553	2.18128	1.80064	2.15334	1.59653	-0.448607	0.000287817	0.00605715	-0.396532	0.0225746	0.16076	-0.034528	0.7731	1
	Uchl1	42.2939	43.4498	48.0241	46.9655	42.1645	47.6966	40.2542	30.6822	33.8579	47.827	66.8849	59.7739	69.3461	52.6461	-0.448539	0.00039935	0.00736725	-0.797015	0.00658697	0.0922884	-0.606539	0.0273871	0.217083
	Zfp618	0.404989	0.45561	0.356158	0.27074	0.472889	0.319013	0.438422	0.270459	0.456988	0.394582	0.876842	0.899294	1.01323	0.738872	-0.447778	1.94943e-05	0.00151818	-0.475441	0.00286452	0.0630767	-0.398948	0.0023429	0.0779902
	6430548M08Rik	35.0281	40.2298	33.6942	28.2589	34.7297	35.3047	42.2148	37.2333	41.8566	42.1698	43.9565	60.0627	44.9492	41.8335	-0.447124	0.00483221	0.0344252	-0.246222	0.217379	0.520825	-0.164629	0.366303	0.725276
	Hcn4	0.399983	0.326334	0.231148	0.238419	0.250632	0.381962	0.304697	0.217883	0.294993	0.476814	0.864563	0.943858	1.02318	0.357031	-0.44692	0.00295904	0.0251457	-0.494664	0.0524742	0.244972	-0.360993	0.129367	0.451964
	Dnaja4	3.12451	3.74205	3.08373	3.26665	3.47462	3.14483	3.81748	3.44455	4.10396	3.86567	4.71915	5.5427	4.3334	4.89067	-0.445493	7.36206e-05	0.00290894	-0.339635	0.017939	0.143474	-0.232665	0.0530654	0.293446
	Impdh1	5.44185	5.19072	5.3589	3.88907	4.81583	5.49974	5.52192	5.2026	6.07592	6.32222	7.71666	8.44933	7.22692	5.59656	-0.445466	0.00415499	0.0313214	-0.362429	0.0775823	0.303575	-0.183914	0.303097	0.662356
	Adc	12.4606	12.3628	12.7389	10.7538	11.3757	11.8594	12.6038	10.5681	10.9703	11.6367	16.5686	16.4767	17.1119	16.1566	-0.445421	4.76624e-06	0.000752	-0.486455	0.00160289	0.0477735	-0.514994	4.12153e-05	0.0162457
	B4galt5	8.95731	10.4021	9.18194	6.93057	8.23543	8.963	9.20842	9.1703	9.27886	8.88981	10.8936	14.0429	12.0928	12.1005	-0.445326	0.00196706	0.019508	-0.377355	0.0152722	0.133659	-0.392568	0.0138928	0.162073
	Ihh	0.0241581	0.0446757	0.0229679	0	0.0445396	0.0389859	0.0146649	0.0774396	0.0908664	0.0376597	0.201142	0.550781	0.838559	0.125625	-0.445293	0.00706454	0.0438246	-0.422371	0.138118	0.416919	-0.397272	0.157037	0.487646
	Fam113b	0.311692	0.689191	0.283452	0.389085	0.383106	0.183605	0.625214	0.376487	0.441764	0.485892	0.729655	1.1703	0.987426	0.59225	-0.44375	0.00418793	0.0314018	-0.311777	0.111734	0.370058	-0.343005	0.0667065	0.326358
	Adig	0.329919	0.04358	0.224046	0.358194	0.231719	0.29317	0.286105	0.251801	0.236368	0.146944	0.237883	1.55449	0.96767	0.309052	-0.443511	0.0572281	0.180459	-0.412973	0.299758	0.620478	-0.504528	0.219499	0.564113
	Slc35c1	1.73654	1.61447	1.60588	1.2821	1.31797	1.37581	1.72811	1.83524	1.76082	1.74554	2.19131	2.9444	2.16239	2.26194	-0.443126	0.000394963	0.00731022	-0.279488	0.0547148	0.249995	-0.29408	0.045518	0.273533
	Phlda3	4.81573	3.83869	3.94696	3.99646	4.10764	4.54194	2.87293	3.57091	2.57649	6.11575	7.89946	5.44462	7.20011	4.29575	-0.443061	0.0123251	0.0633438	-0.747619	0.0353703	0.198926	-0.485793	0.258004	0.612618
	Prkg2	0.167881	0.177408	0.245116	0.445547	0.257932	0.214116	0.10919	0.16657	0.135312	0.439295	0.907616	0.491727	1.02233	0.43994	-0.442968	0.00327443	0.0269751	-0.576806	0.0261014	0.172625	-0.40847	0.104747	0.407005
	1700007G11Rik	0.424316	0.235407	0.484092	0.752445	0.208613	0.297541	0.412122	0.544063	0.478796	0.0661459	0.728876	1.01108	1.04215	0.782464	-0.441552	0.00331201	0.0271334	-0.353144	0.0159856	0.136552	-0.587028	0.0181134	0.1822
	Foxp2	1.37478	1.63789	1.66314	3.28926	1.89015	1.78324	2.63203	2.114	1.74576	1.78594	3.28867	2.88568	3.33636	2.25677	-0.441499	0.0256888	0.104056	-0.219885	0.2091	0.508869	-0.501972	0.0170588	0.177201
	Olfr461	0.664041	0.467815	0.360757	0.587441	0.349792	0.362781	0.729416	0.540597	0.594683	0.29576	1.5005	0.425703	0.867801	1.32193	-0.441178	0.0192558	0.0861663	-0.280752	0.339118	0.659961	-0.464105	0.155769	0.486814
	Atxn7l3	15.407	18.4236	17.6004	16.6084	16.6389	15.9475	17.2927	16.1025	18.2102	18.3136	22.3143	26.6756	23.6527	20.1719	-0.441173	0.00030663	0.00631799	-0.445697	0.0157363	0.135492	-0.322688	0.0420207	0.264087
	Wfs1	4.55496	4.83	4.02066	2.94301	3.8625	4.06414	4.46465	4.01864	4.8202	5.26361	4.66992	8.9799	5.91991	4.44906	-0.440369	0.0390549	0.138612	-0.376065	0.250506	0.56294	-0.170748	0.577507	0.88535
	Lmo1	2.92029	3.18887	2.8293	3.26451	2.52965	2.27158	3.88312	2.13967	2.71988	2.81815	4.32582	4.1283	5.19443	3.24969	-0.439704	0.00388573	0.0299499	-0.403243	0.164819	0.450691	-0.458388	0.0391255	0.255944
	H2-D1	30.4813	31.4342	27.1203	18.7512	27.9377	24.489	34.6153	31.0554	33.6861	32.7603	32.398	42.4882	34.9984	35.1774	-0.439454	0.0142267	0.0699308	-0.134319	0.329959	0.65061	-0.116009	0.366021	0.7251
	Mrpl3	14.3395	15.3433	17.5437	15.7221	15.8561	14.8077	15.3529	13.7435	18.234	21.6588	21.6922	19.7543	22.2783	22.2498	-0.439197	3.27309e-05	0.00201219	-0.533141	0.00102135	0.0391727	-0.10609	0.288262	0.648098
	Chpf2	5.79869	6.25968	5.69237	3.90324	5.53129	5.20909	5.2211	5.20579	5.93446	6.18491	7.2576	8.87528	7.85806	6.60163	-0.438516	0.0045927	0.033333	-0.470318	0.0112733	0.116052	-0.286334	0.0598983	0.31103
	Ptchd2	3.23698	2.98265	3.06677	1.42862	2.77948	2.40641	2.44423	1.91617	2.89181	2.6549	4.2324	4.27882	3.85516	3.18388	-0.438475	0.0229044	0.0964479	-0.618885	0.00672802	0.0929643	-0.367876	0.0265658	0.213478
	Dio2	4.03787	3.67677	4.51123	6.08817	3.67816	4.71437	5.26933	6.19251	4.30447	5.30405	7.22676	5.37252	7.70233	5.25013	-0.438261	0.0161498	0.0764042	-0.121965	0.540045	0.838286	-0.337626	0.141121	0.47277
	Ubxn11	2.41589	2.2713	2.50217	2.14264	2.65421	2.07402	3.08055	2.36508	2.6567	2.71411	3.90952	3.54989	3.24177	3.41006	-0.438047	4.85845e-05	0.00241431	-0.287017	0.0428772	0.220521	-0.294941	0.00748911	0.126191
	Cmya5	1.34984	2.01979	1.06108	0.993391	1.18022	1.95199	1.7975	1.49066	1.16608	1.30095	2.25421	1.86512	2.31275	2.57268	-0.437851	0.012227	0.0629541	-0.29615	0.0426426	0.220211	-0.537827	0.00369782	0.094517
	Tmem132d	0.668431	0.379853	0.661978	0.611484	0.718881	0.453583	0.608645	0.50591	0.226975	0.911755	1.79628	0.941548	1.10267	0.824461	-0.437539	0.00625329	0.0406632	-0.456861	0.0720087	0.290429	-0.4801	0.139288	0.469538
	Gm4392	5.6235	5.52477	4.67813	3.9325	6.04793	5.4132	4.2671	3.66159	5.06761	4.38319	6.22366	7.44728	7.90208	7.92436	-0.437528	0.00316129	0.0263331	-0.751862	0.00180427	0.0506024	-0.545983	0.00640289	0.118064
	Rpl23a	44.0725	40.2365	38.6261	38.5853	34.6814	37.2105	32.2275	35.1295	36.7744	28.3502	47.5072	46.0379	58.3719	61.1286	-0.436478	0.00154032	0.016903	-0.636488	0.00981671	0.108891	-0.693874	0.0141889	0.164009
	Hs3st4	0.0467027	0.0777307	0.222009	0.520574	0.160728	0.189127	0.306184	0.0199609	0.0819763	0.495067	0.729328	0.493934	0.830042	0.438302	-0.435951	0.00445348	0.0327188	-0.484457	0.0313401	0.187866	-0.344453	0.119281	0.435474
	1700003E16Rik	0.65386	0.658335	0.980818	0.834349	0.803668	0.891629	1.11137	1.22653	0.801574	0.74748	2.38428	1.40907	1.54917	0.690096	-0.435697	0.0285638	0.111943	-0.167126	0.595085	0.881338	-0.456347	0.185386	0.52081
	Poc1a	0.401347	0.484052	0.364984	0.442059	0.321718	0.379267	0.402525	0.522071	0.809493	1.1425	1.14553	0.781241	0.997125	0.673815	-0.435539	0.000162404	0.0043673	-0.37179	0.0304639	0.185613	0.058619	0.682521	0.96466
	Cacna1h	0.3185	0.307888	0.330336	0.229221	0.209082	0.288943	0.413048	0.224302	0.26773	0.366736	0.74861	0.84207	0.918155	0.449811	-0.434818	0.000288211	0.00605715	-0.395395	0.0417997	0.217752	-0.394289	0.0337209	0.2398
	Slc28a2	0.0533134	0.021127	0	0.0128628	0.00936118	0.01721	0.0184933	0.00813799	0	0.0237455	1.04254	0	0.221947	0.440335	-0.434555	0.0302098	0.115996	-0.442422	0.218218	0.522009	-0.444559	0.21658	0.560704
	Dok6	0.773498	0.971615	1.11002	1.55898	1.25566	1.09936	1.25802	0.927852	0.896599	1.30817	2.29919	1.57582	2.13583	1.4999	-0.434082	0.00529562	0.036449	-0.453439	0.0387614	0.210124	-0.449384	0.0459639	0.274545
	Fndc8	0.907636	1.08085	0.862918	0.917406	1.1663	1.15605	1.18542	1.30778	1.6035	1.32915	2.38314	1.94138	1.96566	0.846939	-0.433869	0.0212537	0.0915861	-0.274876	0.363884	0.685062	-0.141958	0.630378	0.927102
	Fgfr3	13.2175	14.7142	13.9819	11.6797	12.4207	14.6083	14.0165	12.8261	11.6524	15.7641	18.1758	19.9424	23.2344	13.6813	-0.433811	0.00996208	0.054995	-0.432216	0.111043	0.369087	-0.416792	0.156947	0.487646
	Gm17343	4.96449	4.08038	4.19547	5.12379	4.06795	3.97029	5.35758	7.66222	6.22435	7.73906	8.44188	7.83393	5.22196	4.3787	-0.433731	0.0276	0.109247	0.029918	0.926398	1	0.128484	0.677161	0.960766
	Zfp772	2.85231	2.55163	2.61257	2.77086	2.92151	2.49338	3.04062	3.23356	2.93651	2.20514	4.46367	2.76689	4.39594	4.59723	-0.433598	0.00364015	0.0287452	-0.271734	0.226073	0.53236	-0.491306	0.0733944	0.342012
	Dok4	1.9103	1.81925	1.46817	1.44892	1.30756	1.48544	1.361	2.00451	1.86444	1.60488	2.52727	2.68884	2.33354	2.31641	-0.433443	0.000203458	0.00495726	-0.378836	0.0240626	0.16572	-0.342366	0.00456941	0.101571
	Klhl1	0.585333	0.714958	0.989324	1.6781	0.994783	0.784682	1.08789	0.633156	0.534551	1.34054	2.08871	1.34579	2.15535	1.01185	-0.43279	0.0392962	0.139068	-0.495993	0.106443	0.359874	-0.45852	0.174979	0.506008
	Npy5r	0.025745	0.0833181	0.122383	0.19566	0.0158218	0.0873066	0.0625128	0.0137544	0.0161392	0.260867	0.716616	0.206364	0.809775	0.234986	-0.43265	0.0078982	0.0468472	-0.49904	0.077927	0.304343	-0.373877	0.180923	0.514095
	Rprm	0.30603	0.113189	0.407334	0.413477	0.35107	0.206171	0.173388	0.152598	0.102318	0.318044	1.41352	0.304825	1.06715	0.431282	-0.432214	0.0371617	0.133872	-0.587202	0.114075	0.374474	-0.535518	0.150239	0.486814
	Dmrtc1a	0.788268	0.839309	0.749431	0.786667	0.675273	0.29731	1.27602	0.714655	0.329436	0.59579	1.0482	1.70817	1.19915	1.1551	-0.432126	0.00492423	0.0348169	-0.196877	0.311393	0.631689	-0.636551	0.00964144	0.139275
	Kcnip4	35.5138	38.8324	34.2237	39.5563	36.2459	34.5083	47.526	44.8475	52.4834	48.9658	49.1065	48.156	48.3076	52.347	-0.43088	1.0741e-05	0.00113774	-0.0970966	0.0935253	0.335312	0.0351199	0.503617	0.851642
	Tmem198	6.39158	5.61842	5.52321	3.70743	4.97893	5.3026	4.54991	5.44284	6.66025	5.48289	6.77577	9.90185	7.73778	5.57219	-0.430828	0.0256383	0.103907	-0.482201	0.0925319	0.333233	-0.245268	0.337079	0.696381
	Arhgef19	2.31211	1.99268	1.79174	1.31881	1.30832	2.16081	1.55714	2.19083	1.78307	2.16259	2.725	3.35042	2.72396	2.2989	-0.430825	0.0086142	0.0496687	-0.395074	0.049922	0.238569	-0.340413	0.049816	0.285296
	Disc1	0.489506	0.539295	0.673329	0.246255	0.448044	0.60149	0.569009	0.712227	0.574555	0.50331	0.980704	0.896321	0.99456	1.19109	-0.430743	0.000547877	0.00892505	-0.29637	0.0116822	0.117983	-0.387691	0.00278189	0.0841005
	Col24a1	0.0625514	0.0886853	0.0673988	0.239453	0.10251	0.0818315	0.151884	0.0490136	0.0470551	0.117012	0.500185	0.454471	0.707899	0.322491	-0.43058	0.000241544	0.00539611	-0.438764	0.0152245	0.133396	-0.462288	0.0112547	0.149993
	Tbc1d9b	21.5188	21.5617	20.9421	15.2521	19.5945	19.9024	19.8127	20.0197	21.6855	25.0299	26.7831	30.5427	27.7471	22.909	-0.430576	0.00368179	0.0289337	-0.413517	0.0205203	0.153	-0.197152	0.199418	0.539288
	Fhod3	2.20869	3.32569	2.82775	2.97206	2.69442	2.24063	3.10949	2.96619	2.86587	3.70067	4.55923	3.83673	4.07551	3.48237	-0.430364	0.0018798	0.0190734	-0.300827	0.0274509	0.176704	-0.222354	0.137665	0.466504
	Gprin2	1.02329	0.791355	0.442214	0.581304	0.617434	0.718311	0.74541	0.576516	0.396554	0.406047	1.52243	1.21414	0.989961	1.39143	-0.429402	0.00234233	0.0217241	-0.452891	0.0130095	0.1233	-0.696286	0.00180551	0.0712168
	Dlgap2	0.297671	0.263009	0.257849	0.262536	0.300828	0.354976	0.200775	0.197907	0.140991	0.340292	0.924434	0.48405	0.975687	0.608823	-0.429288	0.00051034	0.00853543	-0.533342	0.0160991	0.136637	-0.489166	0.0305922	0.228929
	Dpp10	23.1784	29.1967	25.7316	27.3539	25.9658	25.1873	33.9137	36.9363	39.831	37.3461	36.7174	33.8451	35.2241	35.8408	-0.428578	4.58389e-05	0.00232911	7.6052e-05	0.998821	1	0.120762	0.0429054	0.26618
	Lgals3bp	2.62074	1.4185	1.8596	1.72726	1.3199	1.51647	2.11084	1.32501	1.05787	1.81353	2.6057	2.77101	1.55933	4.10725	-0.428531	0.0559678	0.177776	-0.441114	0.225156	0.531212	-0.601618	0.123246	0.442027
	Tubb6	2.18698	3.21356	2.38547	1.87539	3.00061	2.59279	2.20234	2.40927	1.65794	1.58569	4.77807	3.30322	3.02998	3.98323	-0.428353	0.0120284	0.0622297	-0.51667	0.030872	0.186738	-0.850535	0.00488087	0.103791
	Rab11fip5	9.34035	10.8587	10.4758	8.50352	9.18428	9.13322	10.8969	9.30451	10.1493	11.5802	12.8367	16.6197	13.0635	10.8373	-0.427777	0.00373368	0.0291741	-0.35831	0.106657	0.360345	-0.261195	0.202134	0.543117
	Rps29	122.895	114.173	112.54	124.784	97.8426	118.783	96.175	108.394	101.507	91.8615	156.326	130.268	156.831	179.577	-0.427533	0.0017451	0.0182283	-0.595226	0.0110426	0.114897	-0.674882	0.00640709	0.118064
	Agap2	17.7675	19.3624	18.2696	12.2216	16.7037	17.4514	19.9854	17.2445	19.7637	19.8828	22.4724	31.2962	23.5689	16.6315	-0.427471	0.0385904	0.137461	-0.290908	0.319652	0.640099	-0.201142	0.467345	0.8177
	Aifm2	1.6988	1.7493	1.56005	1.74426	1.83888	1.79719	1.75779	1.90801	1.67004	2.18178	2.61086	3.40048	2.38857	2.37278	-0.427277	0.000314675	0.00640188	-0.374382	0.0388995	0.210204	-0.332806	0.0793577	0.35527
	Agrn	8.95003	9.8193	8.55198	4.68288	8.74201	8.07119	9.15297	7.86707	8.2797	10.7038	11.4081	12.7745	12.3788	8.20278	-0.427244	0.0560022	0.177806	-0.344129	0.14811	0.434659	-0.208779	0.375484	0.732148
	Ocel1	1.82047	1.95951	2.13802	2.12743	1.90505	1.99755	2.21704	2.30653	2.75591	2.23166	2.95527	3.08587	3.17155	2.86917	-0.427011	1.10219e-06	0.000327205	-0.301232	0.000686482	0.0324936	-0.206038	0.0393522	0.256072
	Acsl5	4.11344	4.19697	4.15351	4.67929	4.1958	3.93444	4.98255	3.55662	3.59234	4.99722	6.46362	5.36874	6.58067	5.66484	-0.426868	5.44527e-05	0.00255418	-0.423083	0.0363455	0.202015	-0.415683	0.0369765	0.249435
	Rab36	1.93692	1.83282	1.78986	1.22288	1.77996	1.22215	1.73621	1.51837	1.6568	2.3704	2.74116	2.74411	2.58512	2.03084	-0.426429	0.00339248	0.0275229	-0.420129	0.0144161	0.130138	-0.231158	0.173296	0.50484
	Slc25a25	13.8257	13.5567	14.3884	12.6799	13.3105	13.4124	14.3671	16.3603	16.6253	19.0395	18.5403	19.8909	19.7194	16.1312	-0.426222	5.60922e-05	0.00259335	-0.256418	0.0672315	0.280332	-0.0539856	0.640745	0.934278
	Gm6990	0.427974	0.158291	0.0813776	0	0.841645	0.717264	0.831349	0	0.643898	0.133432	1.35314	1.16875	0.512431	0.340106	-0.426009	0.105136	0.27431	-0.406213	0.335308	0.656075	-0.393757	0.278608	0.637971
	Mfsd9	0.809673	0.590614	0.692803	0.759685	0.707683	0.616063	0.983005	1.10546	0.530132	0.88353	0.699844	1.86413	1.18485	1.51987	-0.425336	0.00973873	0.0541062	-0.155185	0.53317	0.833723	-0.42255	0.15145	0.486814
	Eif5a2	13.9268	14.312	15.4645	16.3254	14.2501	14.1252	14.6408	15.1296	15.6731	19.45	22.9923	16.8986	21.1373	19.7706	-0.424095	0.000607601	0.00954436	-0.408346	0.0279152	0.178117	-0.191048	0.272554	0.631353
	Fam84a	6.51452	5.48569	6.1768	5.39688	5.27666	6.17681	4.89103	5.06756	7.05143	7.66806	8.96981	8.29019	7.72163	7.68539	-0.423951	0.00012902	0.00381587	-0.614297	0.000468376	0.0279563	-0.131638	0.138634	0.46807
	Vpreb1	0.225903	0.0895209	0.0613638	0	0.0396658	0.0389523	0.0391806	0.0689657	0.0809232	0.100616	0.732382	0.195492	0.127057	0.842529	-0.423701	0.0195726	0.0869285	-0.450322	0.147289	0.433263	-0.400865	0.186514	0.521648
	Hist1h4c	118.092	132.204	135.718	119.716	106.591	138.691	94.9411	104.588	121.02	88.6368	163.944	163.881	152.973	191.54	-0.423422	0.00116336	0.0141345	-0.743477	0.00133972	0.0435543	-0.68817	0.010105	0.142404
	3110021A11Rik	1.77778	1.00643	1.79368	1.3174	1.38241	1.48514	1.67384	1.20178	1.31917	1.01805	2.05611	1.83415	1.97436	3.48637	-0.423354	0.0188724	0.0849603	-0.434396	0.125295	0.39583	-0.599901	0.0490382	0.283112
	Rbks	3.80198	3.09259	3.4516	3.40364	2.91628	3.44001	2.95001	2.29086	3.11815	2.71833	4.87274	4.83233	4.62647	4.96023	-0.423141	2.99536e-05	0.00188775	-0.691266	0.000593471	0.0313069	-0.573102	0.000166096	0.0268206
	Lysmd1	5.08892	5.09664	4.37685	4.65449	5.04671	5.33337	4.84901	4.38727	5.58475	4.49991	7.63383	7.17664	6.41236	6.60291	-0.422918	5.73132e-05	0.00262292	-0.500624	0.00214196	0.0544221	-0.40023	0.014551	0.165445
	Grin2d	0.603308	0.709991	0.47451	0.365881	0.492109	0.526033	0.752439	0.656361	0.625758	0.812238	0.807292	1.82316	1.21586	0.544485	-0.422827	0.0239034	0.0993202	-0.262844	0.376639	0.697895	-0.252092	0.399304	0.75548
	Nr0b2	0.920975	0.291971	0.375257	0.355522	0.420451	0.369204	0.990348	1.09654	1.28666	0.902435	0.652037	1.51078	0.96923	0.709677	-0.422659	0.0191864	0.0859751	0.0795803	0.702887	0.968391	0.10961	0.624992	0.923415
	Mapk11	7.01947	9.24483	7.05664	5.13372	8.74776	7.32017	10.5675	9.35264	9.12224	10.2003	10.6961	11.0758	8.98418	9.9139	-0.422609	0.013971	0.0691408	-0.0254693	0.806176	1	-0.0649716	0.531913	0.855242
	Scnn1b	0.356386	0.488985	0.360687	0.242698	0.254345	0.244776	0.404765	0.147407	0.417999	0.770621	0.586251	0.980178	0.975537	0.586996	-0.422494	0.00105104	0.0133522	-0.480595	0.0311807	0.18755	-0.160893	0.365266	0.724238
	Slc15a2	19.8132	3.68338	21.9293	8.59227	4.38275	3.28021	3.79479	17.6873	13.6646	13.3849	13.7893	4.32126	22.9367	9.70095	-0.422434	0.526109	0.745654	-0.332038	0.716915	0.976869	0.285607	0.678624	0.962002
	Atcay	18.4893	19.8239	20.4436	16.293	18.6684	19.0248	19.9694	20.0371	25.0107	21.241	25.9272	29.4031	25.7259	21.4139	-0.422425	0.00107137	0.0135052	-0.333368	0.0538302	0.247911	-0.137816	0.387401	0.743745
	Retnlg	0.195967	0.135901	0.139734	0.248222	0.120433	0.165417	0.118959	0.104696	0.0614245	0	0	0.279099	0.087594	3.29652	-0.422277	0.29381	0.532744	-0.491955	0.515233	0.829349	-0.601858	0.43191	0.786312
	Ptpn5	2.39489	3.30912	3.07595	3.38072	2.49927	3.61044	2.75397	2.56862	1.94888	2.57812	5.35971	3.59539	5.71886	3.28103	-0.421994	0.0240121	0.0995368	-0.55694	0.068233	0.282484	-0.729144	0.0357899	0.246562
	Spry1	1.84759	2.1156	1.72592	2.2314	1.57114	1.55196	2.30832	1.83643	2.37032	2.51178	2.64022	3.40792	2.78338	2.39958	-0.421926	0.00158368	0.0171866	-0.3072	0.0697203	0.285526	-0.139744	0.279893	0.639353
	1700016K19Rik	0.388104	0.11962	0.43048	0.273107	0.19876	0.396051	0.746048	0.0345577	0.243297	0.403339	0.663343	1.0026	0.384191	0.969832	-0.42179	0.00657078	0.0419971	-0.369215	0.25201	0.564353	-0.394251	0.0910878	0.380015
	Amigo1	9.0252	9.93784	9.57239	7.32296	8.44831	8.8185	10.5219	8.91198	9.62605	10.7065	11.0228	13.8841	12.0278	11.8211	-0.421558	0.000891879	0.0120207	-0.299102	0.0484595	0.234551	-0.237456	0.0699704	0.334341
	Tnnt1	0.0562549	0.156049	0.0267416	0.237518	0.138287	0.131079	0.170744	0.0300545	0	0.0438474	0.579132	0.187819	0.943301	0.400157	-0.421511	0.00851437	0.0493073	-0.452813	0.0995286	0.347037	-0.556931	0.0525875	0.292353
	Tubd1	1.05046	1.15759	1.08079	0.899196	0.919711	1.18316	0.873519	0.753408	1.3892	1.41322	1.77465	1.4795	1.73949	1.97494	-0.419748	7.01809e-05	0.00286465	-0.594324	0.00120653	0.0414335	-0.188536	0.06363	0.320094
	Zfp516	2.75698	2.87013	2.84477	2.33135	2.93366	2.79393	3.37528	2.6863	2.6106	2.54863	4.48208	3.62722	4.02522	3.96534	-0.419732	6.09978e-05	0.00269152	-0.320714	0.0286467	0.180091	-0.486736	0.0016021	0.0695125
	2900055J20Rik	1.52437	1.4857	1.56677	3.02673	2.12681	1.39323	1.30049	1.0125	0.878123	1.09182	2.85895	3.66232	2.99602	1.75031	-0.419724	0.0546344	0.174549	-0.80139	0.0223546	0.160256	-0.91983	0.013276	0.158483
	Sema6b	7.00733	7.17382	8.01659	4.89071	6.02421	6.70163	7.12557	6.04784	7.81481	7.16975	9.0637	11.0241	9.23423	7.48633	-0.419711	0.0116228	0.0609137	-0.420029	0.0496091	0.237589	-0.254742	0.155024	0.486814
	Dgkb	6.94226	6.03314	5.90306	7.97308	6.37495	6.10128	6.94681	6.13676	7.83831	8.5526	9.64334	7.7728	10.8811	8.24091	-0.419677	0.00330454	0.027092	-0.418066	0.0415458	0.217182	-0.131055	0.410401	0.766497
	Acp5	0.148194	0.137028	0.100638	0.12514	0.026021	0.0363601	0.0514054	0.113105	0.0530861	0.0330024	0	0.322519	0.206549	1.87611	-0.419296	0.142012	0.336155	-0.436119	0.40632	0.729017	-0.48884	0.356377	0.715118
	Zcwpw2	2.72902	2.36233	2.53936	2.99092	3.49701	2.68355	3.66571	4.03274	4.29516	5.06886	5.29866	2.86333	4.63919	3.77526	-0.419234	0.0150627	0.072601	-0.062268	0.789645	1	0.164061	0.502123	0.850466
	Myo18a	11.5849	13.1059	11.9339	7.49607	11.0522	11.5502	12.5824	11.8829	12.1985	13.4118	13.9104	18.9325	15.2179	12.639	-0.41902	0.0249449	0.10205	-0.275588	0.167248	0.453592	-0.21538	0.266838	0.624354
	Rasl10b	16.0786	15.5792	16.222	13.6135	13.7359	16.3181	13.7964	11.6576	15.374	15.8739	20.1807	20.2002	21.244	21.1212	-0.418961	6.65888e-05	0.00280294	-0.663788	0.00040877	0.0262743	-0.383319	0.000108101	0.0221726
	Sytl5	0.56959	0.131668	0.332301	0.557502	0.286401	0.305449	0.392913	0.470291	0.405759	0.585223	0.992113	0.628951	0.984883	0.67161	-0.418821	0.00396765	0.0303349	-0.34003	0.0341969	0.196234	-0.279116	0.0761677	0.348045
	Nudt14	3.90649	2.18812	2.96407	2.09345	3.23179	2.67355	2.87303	2.32787	2.35473	3.10343	5.71957	3.27998	3.17491	4.5035	-0.418343	0.0431044	0.14816	-0.497985	0.0982085	0.344172	-0.450502	0.132619	0.457446
	Bend6	67.0476	65.7943	67.9689	65.6996	70.1464	68.2624	76.5006	77.9887	86.2248	84.3549	91.016	85.8995	96.1345	89.1484	-0.41792	4.94167e-07	0.000197809	-0.225452	0.00721854	0.096071	-0.0842732	0.149448	0.486814
	Fkrp	6.61694	7.09174	6.11732	5.86877	6.4298	6.22807	6.74238	6.24387	6.34331	7.18368	9.14207	10.4199	8.21077	7.86545	-0.417822	0.00040597	0.00747103	-0.39705	0.0242751	0.166397	-0.347228	0.0430772	0.266643
	Flywch1	40.7259	42.4372	40.6338	32.8945	37.6467	38.7974	41.3232	39.2131	45.3809	45.9817	49.17	62.3714	50.7756	47.1206	-0.417112	0.00163578	0.0175161	-0.362839	0.0401653	0.21348	-0.184582	0.206794	0.54925
	Wnk2	11.1469	12.2678	10.6552	6.8636	10.1177	12.2426	11.9549	11.6291	11.6365	12.1186	12.9493	19.8836	14.7982	10.5812	-0.416728	0.0624563	0.191459	-0.248402	0.376623	0.697895	-0.238924	0.394012	0.750629
	Flrt1	3.97058	4.28252	4.19063	2.89354	3.818	4.13776	4.24656	4.02531	3.90097	3.32863	5.18397	6.42869	5.64507	4.77522	-0.415749	0.00280531	0.0242132	-0.335658	0.0342248	0.196234	-0.492461	0.012345	0.154824
	Akr1b3	3.95451	3.49572	3.91633	3.79539	3.36412	3.79264	4.60103	3.86353	3.55786	3.63883	5.23329	4.4252	5.66391	5.94266	-0.415709	0.000267479	0.00579496	-0.269034	0.0908702	0.330442	-0.451822	0.0120061	0.153648
	Itpr3	3.59166	3.90621	2.21137	1.28983	2.58602	3.31914	3.82555	3.0978	2.65037	2.83048	4.47607	5.11409	2.55446	3.98468	-0.41557	0.119088	0.29801	-0.150331	0.575229	0.864587	-0.400318	0.163396	0.493287
	Klk9	0.0807782	0.0560188	0.0383992	0.085265	0.0992856	0.0634176	0.0735532	0.0431562	0.0253194	0	0.328249	0.978113	0.580833	0	-0.415519	0.0299089	0.11541	-0.431909	0.209127	0.508879	-0.495547	0.160172	0.489651
	Mfsd3	1.38704	1.16824	1.33176	1.17126	1.401	1.02302	1.16711	0.98315	0.585416	1.90533	2.19199	2.29364	2.064	1.48465	-0.415341	0.00102509	0.0131634	-0.528866	0.013968	0.128316	-0.478867	0.159748	0.489627
	Ncald	36.1066	30.361	30.4739	39.8556	33.7576	33.3838	39.1862	36.3891	40.8476	33.5726	44.5298	44.9322	48.8538	43.6999	-0.41534	0.000512749	0.00856936	-0.261414	0.00821963	0.100461	-0.288687	0.0318863	0.23358
	Adcy5	5.91743	6.59182	5.83605	4.03126	4.88537	5.40843	5.45526	4.81935	6.12397	6.91844	7.96357	9.04044	7.70799	5.72855	-0.415137	0.0162532	0.0766955	-0.475449	0.0497238	0.238088	-0.182167	0.359236	0.718089
	Slc8a1	42.1394	38.2079	38.5758	45.0564	44.8187	43.4727	41.2412	40.0769	40.2435	46.5619	54.8829	48.6113	61.2074	61.3639	-0.41488	0.000602023	0.00949186	-0.459229	0.0115994	0.11756	-0.370731	0.0367187	0.248555
	Apba1	14.2512	15.9558	15.7098	12.1177	12.5921	15.9906	15.2572	15.4051	17.6369	19.4994	18.8416	23.172	19.5638	16.7884	-0.414825	0.00444284	0.0326832	-0.325612	0.0596644	0.263063	-0.0663564	0.648049	0.939127
	Scn1a	43.2241	43.2451	37.6601	43.6266	44.1251	46.5289	50.4894	52.0909	48.4395	58.9594	56.5676	55.2077	62.7618	56.2866	-0.414756	7.22244e-05	0.00289592	-0.165358	0.0441078	0.224034	-0.106905	0.336465	0.695614
	A930003A15Rik	0.0798578	0.184602	0.0379617	0.101152	0.0981543	0.195941	0.290861	0	0.0500618	0	0.567386	0.451319	0.4491	0.475221	-0.41358	9.05551e-06	0.00105157	-0.386287	0.0224958	0.160668	-0.535216	0.000120731	0.0227799
	Cacna2d2	9.30522	11.5622	9.76313	6.22552	8.86617	9.46674	11.1728	9.58665	11.4609	11.3888	10.9633	15.3057	13.0478	10.7849	-0.413465	0.026871	0.10716	-0.239865	0.216499	0.519699	-0.109592	0.518083	0.85344
	Ppp2r4	29.6037	30.3646	29.1604	24.7225	28.159	28.4278	28.3176	27.2468	32.99	32.3848	37.8467	39.7771	39.412	35.4487	-0.413276	6.54814e-05	0.00276906	-0.441624	0.000772375	0.0340358	-0.214399	0.0122298	0.154548
	Gpr176	1.91755	2.41589	1.4236	1.28379	2.00007	1.08679	1.18721	1.2816	1.12067	1.85785	3.04657	2.32517	1.65675	3.32828	-0.413082	0.0495323	0.16305	-0.658827	0.0374252	0.205848	-0.51867	0.105905	0.409571
	Cyp11a1	0.318846	0.403441	0.303137	0.481807	0.247515	0.307358	0.427852	0.233104	0.778482	0.392403	0.683795	0.748731	0.954898	0.768252	-0.412977	5.85965e-05	0.0026285	-0.42879	0.00652466	0.0920013	-0.182749	0.198612	0.538584
	Eml3	7.87785	8.73068	7.39118	5.16432	7.82962	7.01811	8.00841	6.99786	6.63983	6.56633	10.436	11.7087	8.79819	9.21775	-0.411998	0.0118572	0.0617699	-0.371751	0.0399473	0.21292	-0.530627	0.00885891	0.135051
	Dact3	7.6258	7.1973	6.87957	6.50176	6.18823	6.04463	6.47059	6.16745	6.73497	8.14408	9.29813	10.4347	9.91281	7.65716	-0.411825	0.00127176	0.0149835	-0.489036	0.0142193	0.129474	-0.28826	0.106007	0.409895
	Rassf4	0.643256	0.672935	0.682987	0.705748	0.756008	0.698233	0.843667	0.592003	0.488607	1.2809	1.65543	0.674453	1.6701	1.16641	-0.411758	0.00909415	0.0516312	-0.394497	0.158468	0.444243	-0.289425	0.364769	0.723721
	Bcl11a	0.935039	1.00715	1.07339	1.00377	1.00255	1.03963	1.23182	0.882183	1.10997	1.01568	1.66599	1.57289	1.97822	1.50048	-0.411619	1.15745e-05	0.00119208	-0.383365	0.0183627	0.144997	-0.374436	0.00739469	0.125443
	Adcyap1	2.28253	2.07097	2.46845	3.57782	1.73589	2.31773	2.75384	2.65231	1.50243	2.40178	5.06817	3.25199	3.58374	2.3919	-0.411228	0.0502301	0.164819	-0.273417	0.321772	0.642171	-0.617196	0.0824718	0.36023
	Pth2r	0.0246785	0.0798666	0.035194	0.0729379	0.0151663	0.0988027	0.194751	0.0922923	0.170177	0.346238	0.524329	0.346848	0.411042	0.329463	-0.410485	5.46901e-06	0.000813394	-0.294307	0.0128442	0.122741	-0.158512	0.132065	0.456652
	Pld3	17.0915	17.2066	18.0988	13.7319	15.7157	16.3003	16.783	17.1955	17.2016	19.2853	24.2473	25.1932	22.6393	16.8671	-0.410254	0.00679657	0.0427858	-0.353914	0.109328	0.365757	-0.258702	0.2229	0.569221
	Gm9961	1.25247	0.402817	0.517722	0.505822	0.669316	0.567691	0.595015	0.232743	0.47792	0.254668	2.43532	1.11556	0.767144	0.722652	-0.410186	0.0884916	0.243982	-0.629163	0.134022	0.409876	-0.671447	0.107417	0.412727
	Smcr7	4.51174	4.79429	4.71616	3.57051	4.41313	3.93301	3.81425	3.68504	3.86492	6.31522	6.09545	6.19116	5.86073	6.05056	-0.410059	0.000214204	0.00507568	-0.569618	6.19448e-06	0.0071192	-0.240646	0.225955	0.57362
	Zfp951	1.10072	0.70622	1.49499	1.34681	1.18725	1.06282	1.14546	2.47228	1.83069	1.75092	2.1188	1.17832	1.4497	2.88939	-0.409895	0.0409154	0.143042	-0.0555042	0.874402	1	-0.0235551	0.932808	1
	Sh3bgr	7.03522	6.04644	4.39476	6.30257	6.06959	5.43016	7.69265	7.73405	9.1881	7.94411	7.21961	8.32121	9.69488	7.26629	-0.409805	0.00785349	0.0466557	-0.058195	0.667989	0.939072	0.0734567	0.620055	0.91989
	A530053G22Rik	0.0390393	0.16244	0.204137	0.346145	0.431853	0.156279	0.521364	0.792563	0.0734195	0.273859	0.936951	0.108394	1.19509	0.447569	-0.409774	0.0587395	0.183761	0.0311517	0.926715	1	-0.466833	0.212105	0.555622
	Iqsec3	6.49991	7.21491	6.5261	5.05053	6.03482	7.38035	6.30954	5.91484	5.91594	8.6982	9.56267	9.77361	9.91152	6.54746	-0.409259	0.0122138	0.0629024	-0.468788	0.055836	0.252865	-0.264706	0.307042	0.665348
	Kcnj11	6.23831	9.09129	7.18346	5.40691	4.61961	6.67044	5.31577	7.52478	6.30329	5.07381	8.57995	9.65588	8.14171	9.02592	-0.409129	0.0235498	0.0982882	-0.42262	0.0354346	0.199073	-0.562357	0.0037702	0.0953611
	1700007I08Rik	0.734256	1.30281	1.4905	0.938426	0.780526	0.804184	1.32512	0.784559	1.66701	1.17555	1.53258	1.30538	2.41732	1.43701	-0.408784	0.0210394	0.0910941	-0.374462	0.143333	0.427357	-0.132594	0.538404	0.858661
	Smyd5	6.07481	5.81652	5.13759	4.72507	5.00721	5.53736	6.3861	5.14671	6.14423	6.20121	8.61576	8.14492	7.29287	5.98883	-0.408474	0.00250101	0.0225444	-0.32651	0.108115	0.363423	-0.236315	0.168193	0.499072
	Ankrd33b	1.00473	1.1281	1.15613	0.956164	1.31823	1.14422	1.47636	1.64868	1.84956	1.97646	1.54716	2.2605	1.77698	1.68908	-0.408166	0.00039461	0.00731022	-0.131903	0.298307	0.61883	0.0535153	0.649828	0.940075
	Jakmip1	6.59943	6.58771	5.33258	4.40382	6.08726	6.40737	6.51989	5.6744	5.40142	6.41821	9.27384	8.42896	8.09005	6.76333	-0.407989	0.00709169	0.043859	-0.360066	0.0441956	0.224127	-0.40001	0.0357828	0.246562
	Sh3pxd2a	2.31999	2.29258	2.53316	1.99754	2.45617	2.32234	2.65421	2.61276	2.66962	3.32372	3.18488	3.62687	3.31626	3.48005	-0.407712	1.63501e-05	0.00139204	-0.275798	0.00246901	0.0578462	-0.14318	0.147346	0.483692
	Grhl2	0.963395	0.651401	0.71557	0.833863	0.828885	0.770733	0.97957	1.01653	1.06444	0.779069	1.63737	1.11405	1.63519	1.16868	-0.407471	0.000717081	0.0105262	-0.249928	0.105521	0.358604	-0.310021	0.0809031	0.357881
	Phf15	7.36008	7.66169	7.32702	5.79409	7.06785	7.3341	8.67052	7.55482	7.5609	7.49849	9.66786	11.205	9.20969	8.83981	-0.406863	0.000840316	0.0115888	-0.233607	0.091336	0.331317	-0.326288	0.0231264	0.201303
	1700010I14Rik	0.144675	0.252684	0.198679	0.502249	0.256854	0.179013	0.429358	0.412231	0.221698	0.350826	1.10074	0.589024	0.330744	0.698383	-0.406203	0.0107102	0.0577128	-0.222186	0.307241	0.627144	-0.367492	0.128475	0.450732
	Slurp1	0.680845	1.25909	1.07883	1.10195	0.627627	0.679822	0.757715	1.15186	0.426812	0.884465	1.06982	1.90962	1.80267	1.32143	-0.405787	0.0157644	0.074974	-0.363396	0.112652	0.37159	-0.609563	0.0334214	0.239078
	Bcl11b	0.113845	0.101871	0.087287	0.244988	0.0586796	0.0590272	0.164968	0.0667082	0.0782743	0.154571	0.595066	0.399136	0.639349	0.274218	-0.40566	0.00065949	0.0100266	-0.398494	0.0288881	0.180604	-0.397181	0.0275971	0.217573
	Ogfod1	10.5965	11.4216	11.4344	10.6771	11.1834	10.4642	11.9933	11.9998	12.8918	13.3094	15.8505	14.2436	15.7919	13.5767	-0.405336	1.86609e-05	0.00148773	-0.284978	0.0146368	0.13089	-0.167506	0.0816336	0.358916
	Tmem200a	0.504522	0.279904	0.709904	1.15882	0.421678	0.169554	0.808538	0.431269	0.986786	0.534813	1.04126	1.02232	1.11612	0.8263	-0.405112	0.0333652	0.124263	-0.312895	0.0495295	0.237359	-0.194704	0.188667	0.523936
	Sowahb	5.54496	6.87858	5.14832	3.90197	6.06438	5.84354	8.01165	7.39381	9.68125	8.35819	6.77606	9.23089	7.0078	7.58718	-0.404843	0.0149702	0.0722942	0.0161857	0.905759	1	0.217247	0.181373	0.51466
	Sfpi1	0.32218	0.352068	0.236691	0.284426	0.125998	0.300825	0.497828	0.14083	0.0734436	0.388095	0.538186	0.948637	0.533473	0.727963	-0.404672	0.000700121	0.0103717	-0.360914	0.0835808	0.316017	-0.459717	0.0383986	0.253764
	Gabbr2	17.6479	23.3418	20.9347	14.6219	18.5068	18.9412	23.2098	21.3534	23.9882	23.6826	23.8728	30.5705	24.9049	22.2645	-0.404632	0.0130449	0.0659315	-0.173082	0.272243	0.589356	-0.0787557	0.586122	0.892935
	Aldh1a7	0.230683	0.0799881	0.164488	0.170447	0.035442	0.0947262	0.140034	0.16946	0.234995	0.089902	0.575328	0.397878	0.743155	0.29111	-0.404293	0.00127636	0.0150299	-0.369841	0.046394	0.229851	-0.362949	0.0597056	0.310746
	2410017P09Rik	1.94152	3.16527	3.10882	3.53784	2.70034	2.14641	4.094	2.78424	4.86844	3.42483	3.14933	5.06302	3.58318	4.0988	-0.403678	0.0266936	0.10667	-0.165454	0.464685	0.788989	0.0494452	0.818778	1
	Ppia	84.2554	81.0156	82.6355	92.722	83.8229	79.2299	79.806	76.2614	80.3471	81.5247	115.364	104.326	117.476	108.062	-0.402941	2.42334e-05	0.00172554	-0.505634	0.000623385	0.0316477	-0.453281	0.000814434	0.0529546
	Pou4f1	0.00785314	0.00726143	0.00746623	0.0265259	0.0289572	0	0.00953432	0.0167823	0.00984605	0.0734528	0.415533	0.201885	0.658693	0.139492	-0.402702	0.00234011	0.0217241	-0.40242	0.0745049	0.296417	-0.363073	0.10012	0.398468
	Clec2l	26.6933	32.278	28.2598	25.365	28.39	27.0767	31.418	32.4307	33.5984	28.9685	33.6501	40.7499	38.681	36.2389	-0.402248	0.000411076	0.00752816	-0.215988	0.0544503	0.249283	-0.247896	0.0651688	0.32308
	Col5a3	0.467323	0.517633	0.444299	0.258972	0.341046	0.496666	0.721028	0.577361	0.476057	0.280777	1.03855	0.862336	0.840168	0.763632	-0.401972	0.000139769	0.00398668	-0.185369	0.0557017	0.252625	-0.446377	0.00479592	0.103008
	Reep1	12.7756	13.6028	13.3009	13.4804	14.2565	13.0486	15.0313	13.6265	13.0197	17.5371	17.5828	17.2383	19.9298	17.491	-0.401926	9.67002e-06	0.00108366	-0.313589	0.0113721	0.116248	-0.239391	0.140141	0.471097
	Hdhd3	3.88096	3.56568	4.32429	4.07043	3.70673	4.62334	5.07192	3.51293	8.73991	5.85728	3.39914	6.90632	10.1328	3.97735	-0.401614	0.134531	0.32383	-0.33998	0.492266	0.812795	0.302685	0.544274	0.862414
	Mfsd5	7.64338	8.60113	7.93334	7.50841	7.10374	7.57751	6.68468	6.94289	9.6045	5.99755	9.39385	13.6519	10.2207	9.2838	-0.401595	0.00337104	0.0274281	-0.559444	0.0253316	0.170454	-0.41854	0.151451	0.486814
	Bcl3	0.0322021	0.0446637	0.0306156	0.0815779	0.0395801	0.0100156	0.136836	0	0.0605612	0.150598	0.604513	0.351619	0.349948	0.213939	-0.401391	0.000222805	0.0051646	-0.364844	0.0422616	0.219096	-0.31375	0.0566008	0.303188
	Entpd3	0.579479	0.575803	0.468701	0.650009	0.340177	0.469188	0.630029	0.49904	0.737379	1.03817	1.19238	0.872054	1.22504	0.733643	-0.401191	0.0013188	0.0153296	-0.351722	0.0470948	0.231847	-0.0840975	0.580706	0.888082
	AC175035.2	4.91732	4.08886	2.62341	2.98731	3.00023	3.3418	2.23339	3.62881	3.54832	4.41182	5.42144	5.90936	4.47575	3.81237	-0.400574	0.0329115	0.123143	-0.59597	0.0497558	0.238089	-0.237089	0.253422	0.60632
	Sun2	11.5634	12.9828	10.9168	6.90905	11.222	10.8912	11.7719	10.3291	12.0278	11.5169	14.022	18.6835	13.3192	11.8749	-0.400505	0.0460574	0.155202	-0.34514	0.138034	0.416876	-0.258907	0.228154	0.576827
	Acaa1b	0.405625	0.521825	0.72098	0.327632	0.563588	0.504694	0.535282	0.471102	0.154779	0.467368	0.910947	1.13911	0.919275	0.971134	-0.400484	0.000349786	0.00679513	-0.400021	0.00135347	0.0436242	-0.607298	0.00424274	0.0992608
	Gm17507	0.827416	0.765072	0	0.698699	0	0	2.00909	0	0	0	1.18667	0	1.44854	0.761601	-0.400393	0.233821	0.466538	-0.0147218	0.981907	1	-0.809386	0.110167	0.418027
	Camk2n1	21.8442	22.6464	24.1327	24.9721	21.7165	23.047	21.8984	18.9075	20.858	21.2946	31.3833	31.389	33.4069	27.0087	-0.399903	0.000138966	0.00397373	-0.570551	0.00428374	0.0754959	-0.522403	0.00305151	0.0875872
	E030019B06Rik	0.372828	0.254016	0.373115	0.364539	0.289419	0.359525	0.452642	0.314503	0.56585	0.214124	0.624363	0.909914	0.984186	0.562247	-0.399822	0.00038108	0.00714708	-0.34979	0.0457955	0.228203	-0.352957	0.0857452	0.368102
	Shank2	7.9074	9.27279	8.2677	5.06813	7.60093	8.06457	9.63641	9.15028	11.8587	10.5857	9.07336	14.3072	9.80691	8.87829	-0.399363	0.0460075	0.155114	-0.124496	0.581845	0.870298	0.107781	0.637584	0.932709
	Abcg4	5.86498	5.66425	5.76024	3.63736	4.95543	5.19298	5.20243	4.5707	5.49399	5.44852	6.99614	7.83267	6.91003	6.61154	-0.398354	0.00625548	0.0406632	-0.45816	0.00305648	0.0647253	-0.319469	0.00591604	0.114131
	Rerg	0.513568	0.316581	0.488266	0.845111	0.598863	0.592854	0.31975	0.211059	0.280673	1.0264	0.961135	0.854076	1.93409	0.637928	-0.398335	0.0358325	0.130585	-0.693527	0.0500099	0.238715	-0.343882	0.338792	0.69813
	Pgam2	2.30494	2.26243	2.89937	1.70682	1.91775	1.47344	1.85124	1.85661	2.17852	2.32172	3.35056	2.37271	3.80167	2.75288	-0.39803	0.0232721	0.0974509	-0.498714	0.0304758	0.185636	-0.311518	0.117389	0.431552
	Rap1gap2	17.7651	22.7354	17.6748	13.6799	16.3152	17.4604	19.6956	16.4083	18.0644	19.6388	23.1188	25.1604	22.5756	22.2376	-0.39674	0.00764799	0.0459776	-0.353275	0.0139346	0.128252	-0.289702	0.00789002	0.129078
	Cacna1g	10.1588	13.9339	10.6819	6.87114	10.4424	10.7092	12.5104	11.5268	13.9574	12.4408	11.9942	21.4473	13.3886	10.5615	-0.396713	0.10267	0.270329	-0.190124	0.554804	0.848874	-0.0659215	0.835641	1
	Diras1	18.661	17.9544	16.1784	14.2674	12.8816	16.9817	15.0141	14.184	19.6532	18.1775	20.0253	23.6974	20.1225	22.026	-0.396528	0.00459535	0.0333377	-0.523687	0.00205488	0.05366	-0.171743	0.104597	0.406884
	Ssxb5	0.69272	0.411766	1.2231	0.62674	1.4596	0.382879	0.660798	0.898788	0.37222	1.23414	1.48952	0.944002	1.53936	1.32673	-0.396501	0.0588061	0.183841	-0.380939	0.0432402	0.221472	-0.401302	0.16003	0.489627
	Fbrsl1	5.49039	5.43849	5.32789	2.76045	4.80139	5.34032	5.11042	4.99667	5.08761	5.35176	5.76998	8.96322	6.51453	5.5245	-0.396392	0.0624148	0.191358	-0.325111	0.16486	0.450748	-0.286312	0.211796	0.555256
	A930039A15Rik	5.45121	3.84036	4.13377	3.3428	6.3811	4.27618	4.96364	3.81377	2.9291	6.67684	8.47552	8.75689	8.40753	2.11263	-0.396201	0.274655	0.509383	-0.428963	0.496467	0.816956	-0.393288	0.567415	0.877752
	Osbpl10	3.45287	4.20789	2.88943	3.13071	2.95318	4.24488	3.59319	3.21337	4.06976	4.09277	5.36264	5.43111	4.21373	4.49087	-0.395961	0.00682934	0.0429322	-0.411276	0.0184065	0.144997	-0.203326	0.124631	0.444223
	Gng13	25.147	29.2664	29.5404	30.3657	28.7189	28.7975	42.1993	36.033	36.0995	35.4555	38.6145	42.8198	29.1546	42.9049	-0.395951	0.00562571	0.0379567	0.0388181	0.848705	1	-0.0823252	0.670721	0.955815
	Hist1h3b	3.69935	2.22118	5.34415	3.48899	2.48014	3.10188	2.91643	2.41274	3.97555	2.6213	4.83441	4.73211	3.59982	5.53325	-0.395375	0.0691159	0.20545	-0.623023	0.0144113	0.130138	-0.407577	0.104034	0.405626
	Jph3	26.1424	30.7914	26.9646	19.1363	25.6694	26.3342	29.3525	25.7457	30.4971	28.7773	31.5793	42.2319	33.0006	30.2829	-0.395334	0.0170714	0.0793251	-0.296185	0.125588	0.396313	-0.19203	0.26354	0.619631
	Nxn	9.27667	8.25778	8.44956	8.22614	8.71767	8.10573	9.41175	8.69918	10.6141	8.96664	10.0933	12.274	11.4886	12.2383	-0.395282	8.11634e-05	0.00302604	-0.313835	0.0216549	0.15802	-0.215377	0.107002	0.411834
	Fam173a	45.5741	42.209	43.7181	34.2398	43.2932	40.033	43.9841	44.4792	44.7219	44.519	51.6281	55.4922	60.1278	51.8878	-0.395031	0.000993485	0.0128637	-0.299852	0.0110445	0.114897	-0.287485	0.0128241	0.157013
	Zfp850	1.0446	0.965893	1.02323	0.935559	0.894863	0.629005	0.883916	0.304409	1.30969	1.1843	1.73555	0.798828	1.84787	1.83741	-0.394587	0.0189834	0.0853022	-0.679771	0.0620975	0.267989	-0.160901	0.517757	0.85344
	C530008M17Rik	2.36281	2.75386	2.83153	2.02069	2.03662	2.33191	3.09332	2.17519	2.29872	3.38815	3.77062	4.09512	3.64004	2.43541	-0.394535	0.0103584	0.0563692	-0.29942	0.215978	0.519055	-0.221719	0.35479	0.71351
	Chga	25.9251	25.8596	25.4754	16.7465	20.8153	24.2601	23.4622	22.9998	28.6148	34.3447	30.6146	38.3096	30.1133	24.2676	-0.394444	0.0327247	0.122746	-0.375785	0.10425	0.356401	0.0413321	0.844475	1
	Cpne7	0.0756868	0.07776	0.0799531	0.170434	0.051682	0.0668596	0.173569	0.0898579	0.0105438	0.104877	0.510486	0.421185	0.53109	0.265009	-0.394391	7.02134e-05	0.00286465	-0.336432	0.0193179	0.148524	-0.434445	0.00830983	0.131477
	Map2k3	2.9543	3.59632	3.07932	2.97535	3.29804	3.38203	2.99444	2.99742	2.14086	3.25336	3.78986	6.53698	4.81727	3.45482	-0.394321	0.0190542	0.0855013	-0.468888	0.115265	0.377117	-0.597538	0.0854847	0.367373
	5330417C22Rik	0.682928	0.693194	0.732272	0.650401	0.561701	0.796732	0.735617	0.515739	0.60516	0.784446	1.47311	1.35798	1.57682	0.598694	-0.394142	0.0130339	0.0659057	-0.448857	0.117498	0.381063	-0.387495	0.158672	0.488597
	Gm5901	5.76714	5.52501	6.07652	5.0457	5.8827	5.93275	6.53256	7.43281	7.37976	7.41467	7.54282	8.64898	7.8629	7.20738	-0.394135	7.64445e-05	0.00296347	-0.142871	0.159868	0.445606	-0.0675392	0.387563	0.743745
	Tef	55.2693	68.2776	53.5115	59.1937	57.2175	61.3841	71.5056	64.8197	63.389	80.2288	72.1055	90.0723	78.9538	71.3548	-0.393889	0.00138412	0.0157546	-0.189506	0.170685	0.458223	-0.123409	0.440492	0.794436
	Shc2	3.60757	3.46807	3.19354	2.2959	3.65653	3.27692	3.20947	2.90513	3.75821	4.27361	4.61414	4.50574	4.7123	4.35898	-0.393453	0.00241612	0.0221106	-0.452003	0.000230354	0.0214509	-0.146902	0.0401762	0.258049
	Plbd2	4.42527	4.8769	4.13998	3.49787	4.41932	4.20168	4.49801	4.35732	4.04025	4.77279	5.55718	7.39638	6.05744	4.78772	-0.393271	0.00549097	0.0373595	-0.343535	0.0900013	0.328897	-0.352365	0.0976812	0.392989
	Ncrna00086	3.99842	3.70877	3.78947	3.19591	3.87906	3.78518	3.32785	3.18411	3.13713	3.95937	6.20373	4.50114	5.64074	4.59964	-0.392814	0.00141131	0.0159609	-0.542003	0.0127942	0.122568	-0.451894	0.0373798	0.250723
	Pbx4	1.37199	1.32975	1.2101	0.795633	1.03618	1.21672	1.46501	0.635847	1.20204	1.31418	1.65256	2.05764	2.28585	1.38515	-0.392678	0.00597572	0.0395159	-0.491723	0.0872774	0.323024	-0.322868	0.0875127	0.371104
	Ghrh	0	0.160131	0	0.0974929	0	0.190927	0.280339	0.185045	0.0723761	0.629924	0.633757	0.299431	0.246823	0.48018	-0.392428	0.00195742	0.0194516	-0.191792	0.208041	0.507385	-0.0897179	0.696624	0.974108
	Speg	8.6319	9.86341	8.48193	4.79729	9.00629	8.59694	10.3157	9.1555	9.57077	9.72022	10.2776	14.8605	11.191	8.15936	-0.392237	0.0873164	0.241811	-0.149212	0.558729	0.851127	-0.159299	0.526501	0.85344
	Gm14412	5.06812	6.25414	4.2094	6.01385	4.60829	3.7705	6.4962	4.93218	5.55112	7.01949	8.31955	4.72634	6.72561	7.83272	-0.392082	0.0464683	0.156046	-0.220235	0.411653	0.735053	-0.0999685	0.69439	0.972853
	Mon1a	5.5108	5.01617	5.55229	4.93152	5.96411	4.92056	4.77896	6.04129	6.24528	6.96181	5.95682	8.28191	8.37696	6.71854	-0.391283	0.00266362	0.0234569	-0.37425	0.0857332	0.319857	-0.122506	0.46696	0.817279
	Car11	26.8177	23.181	25.5679	22.6458	30.1439	24.9912	33.1063	22.5103	35.791	29.6184	31.718	40.3834	34.9464	28.7136	-0.391008	0.00541959	0.0370423	-0.292362	0.23281	0.540364	-0.0471517	0.78589	1
	Mycl1	0.459439	0.495625	0.639027	0.524473	0.501958	0.513958	0.743726	0.963648	0.565365	0.570317	0.875896	1.32311	1.16096	0.681469	-0.390844	0.00144413	0.0162251	-0.108403	0.521011	0.829349	-0.34748	0.071395	0.337301
	Egfl6	0.0440636	0.0305576	0.0837852	0.111627	0.0812387	0.0787361	0.106993	0.0353118	0.0828685	0.13738	0.651559	0.228509	0.645481	0.164926	-0.390469	0.00520046	0.0360058	-0.391515	0.104376	0.356566	-0.339585	0.143515	0.47758
	Gm10654	1.89703	1.06257	0.502917	0.523704	0.112099	0.440739	0.0221455	0.506748	0.0228696	0.028435	1.19666	1.44127	1.00558	1.1496	-0.390347	0.142593	0.336877	-0.821237	0.00825029	0.100672	-1.09622	9.49132e-05	0.0214851
	Dusp15	4.15011	4.29688	3.65694	2.82847	3.73241	3.59381	3.5862	3.51019	4.64951	3.27063	5.00061	5.83358	5.02615	4.74576	-0.389843	0.00236026	0.0218219	-0.432627	0.00344691	0.0690055	-0.321583	0.0755475	0.346866
	Fat3	5.70989	5.64517	6.11731	7.22633	6.12969	5.93104	5.8647	5.80973	4.71124	6.26268	9.53372	6.52067	9.17375	8.33606	-0.389835	0.00404754	0.0307369	-0.445953	0.0392852	0.211386	-0.532196	0.039112	0.255944
	Zfp69	0.731433	0.48975	0.695396	0.521806	0.434007	0.518369	0.459319	0.485096	0.426903	0.334202	0.754519	1.05645	1.03854	1.38147	-0.389819	0.0017983	0.018586	-0.47473	0.0168155	0.139302	-0.568223	0.00946362	0.139275
	Vmn2r85	0.0783352	0.135812	0.111714	0.214984	0.0722122	0.0686611	0.249651	0.125553	0.0491073	0.290024	0.479989	0.557174	0.582313	0.236659	-0.389475	0.000498692	0.00841662	-0.29717	0.0671928	0.280222	-0.324969	0.080307	0.357176
	Prf1	0.0725096	0.0402277	0.0965121	0.0367378	0.106947	0.0230582	0.0176065	0.0619818	0.0181821	0.0452136	1.22307	0.186563	0.185685	0.196002	-0.388765	0.0541952	0.173619	-0.419852	0.253045	0.565788	-0.430924	0.242208	0.593348
	Grhpr	9.14553	9.08045	9.6463	7.93897	8.38062	8.76233	9.832	7.26069	9.10311	9.7222	12.7778	14.1954	12.1744	8.86493	-0.388691	0.00753746	0.0455437	-0.441205	0.109062	0.365409	-0.303322	0.180852	0.514095
	Eci3	0.442271	0.0408947	0.189217	0.224082	0.1359	0.0690462	0.429561	0.141771	0.0831761	0.0344724	0.63597	0.327631	0.537065	0.685947	-0.388511	0.00460992	0.033422	-0.269761	0.12578	0.396626	-0.541103	0.00598972	0.114304
	Ighg2c	0.0245767	0.0227249	0	0	0.0302076	0	0	0.446428	0	0	0.392566	0.490483	0.0593908	0.40403	-0.388187	0.00153349	0.0168692	-0.140337	0.553292	0.848344	-0.406584	0.0532289	0.293777
	Iglon5	3.52576	3.91212	3.66563	2.29538	3.32705	3.85627	3.52109	3.17183	3.80733	3.82964	4.37151	6.22796	4.32177	4.28137	-0.38789	0.0196142	0.0870536	-0.404258	0.0583141	0.259708	-0.254357	0.171644	0.503004
	Ahi1	35.6428	33.5182	36.0761	39.507	35.4475	34.3029	40.6578	36.4973	38.4481	42.2271	51.627	46.1343	52.3067	39.1969	-0.387637	0.00126851	0.0149608	-0.280808	0.109136	0.365467	-0.217549	0.18517	0.520275
	4930502E18Rik	0.166991	0.0772042	0.0198454	0.0352532	0.0769689	0.140476	0.0506849	0.0669117	0.130855	0.195239	1.0337	0.355815	0.35407	0.0852161	-0.387132	0.0304596	0.116713	-0.422252	0.182411	0.473607	-0.287281	0.339331	0.69862
	Chst8	3.90546	3.8202	3.7011	2.18447	3.24133	2.71568	2.85102	4.52189	3.81018	4.42419	3.52029	6.14737	4.82614	3.88484	-0.386891	0.0464986	0.156046	-0.255969	0.369877	0.69134	-0.108421	0.636784	0.932039
	Spr	12.5202	10.6811	12.3638	11.6972	9.67379	10.5918	11.7899	9.98819	12.0843	10.9102	15.5362	16.0278	13.9184	14.469	-0.386777	0.000646493	0.00990237	-0.429516	0.00625356	0.09004	-0.354979	0.00628782	0.116955
	Mfsd12	3.28549	3.95348	3.87957	2.76805	3.74321	3.40952	3.95241	3.71096	4.27914	3.74188	4.3944	6.44576	4.62002	4.2429	-0.386379	0.00925569	0.0523113	-0.28013	0.16018	0.445865	-0.229325	0.244414	0.596837
	Pgbd5	33.263	37.5868	32.2658	25.4342	30.0665	30.7433	36.1525	34.7813	35.0395	34.3718	36.6809	51.6008	39.2793	39.0345	-0.386213	0.0118033	0.0615737	-0.213719	0.227253	0.533759	-0.243961	0.176676	0.508764
	Rab42-ps	0.117426	0.434311	0.334921	0.0661056	0.288659	0.168942	0.38017	0.167294	0.343525	0.915264	0.799959	0.373295	0.877838	0.430556	-0.386027	0.0109949	0.0588065	-0.338806	0.119664	0.385253	-0.00103023	0.996457	1
	Odz3	1.7817	2.14538	2.1806	2.18382	1.8222	2.13718	2.31648	1.6871	1.69206	2.68419	3.06011	3.03529	3.74625	2.18725	-0.385731	0.00456348	0.0332191	-0.41047	0.0889059	0.326853	-0.333295	0.185052	0.520089
	Pim2	6.01566	6.81494	6.05163	5.12903	6.10491	6.72714	5.99486	7.90633	7.88924	6.88001	7.9539	10.1084	8.87423	6.60274	-0.385041	0.00671949	0.0424688	-0.236007	0.28084	0.600307	-0.151442	0.422333	0.777788
	Kcnc1	25.2416	33.5204	27.2865	17.2756	21.715	28.5894	29.7037	30.9293	27.8928	29.2048	29.4789	42.2978	31.9578	29.8857	-0.384407	0.0660327	0.199335	-0.120769	0.508879	0.829349	-0.204672	0.284957	0.645019
	Mboat7	8.37455	9.46343	9.11015	6.37204	7.55201	7.366	8.59409	8.95771	8.87508	9.63318	11.0471	12.9701	9.96069	9.19562	-0.38365	0.0115515	0.0606385	-0.260775	0.128197	0.400608	-0.192609	0.240723	0.59215
	Prss48	1.12996	1.42211	0.865398	1.0867	1.00306	0.819629	1.21943	1.20737	0.983827	0.978596	1.31943	1.34948	1.69885	2.44475	-0.38344	0.0144431	0.070564	-0.269455	0.217322	0.520825	-0.429333	0.0771591	0.350274
	Ttc30a2	0.587624	0.439853	0.545371	0.448953	0.533095	0.335529	0.645477	0.388689	0.385915	0.174483	0.763413	1.27834	0.742162	0.976416	-0.382594	0.00138469	0.0157546	-0.351415	0.0669223	0.279806	-0.596097	0.0117025	0.151927
	Sgsm1	15.5659	16.1915	14.2887	10.2591	13.8686	15.3219	15.3596	15.4051	18.3727	16.4018	17.1174	22.4409	18.3152	17.3483	-0.382524	0.0160639	0.0761896	-0.265809	0.0875599	0.323486	-0.101313	0.474809	0.825065
	Mapk13	1.6263	1.89949	1.2817	1.12033	0.683837	1.18342	1.55878	1.34902	2.06584	1.53447	1.90921	2.18192	1.90024	1.83601	-0.382379	0.0220358	0.0941079	-0.268884	0.0102202	0.111181	-0.0836573	0.423261	0.778164
	Bfsp2	0.132471	0.244979	0.233896	0.175785	0.279122	0.0545209	0.206781	0.161767	0.332176	0.32451	0.254529	0.584018	0.890093	0.511623	-0.382292	0.00625662	0.0406632	-0.38258	0.0841942	0.316998	-0.216701	0.270029	0.628304
	Hgsnat	18.3014	18.7627	16.6809	14.6563	16.0167	17.8257	18.723	16.7989	18.1782	21.7872	22.2174	25.6764	19.8665	22.3542	-0.382233	0.00155622	0.0170032	-0.323074	0.0385591	0.20943	-0.165065	0.251985	0.605204
	Dexi	12.5024	12.8889	11.1728	10.0323	9.4626	12.1928	11.3256	11.6174	13.1746	12.7703	15.5699	15.8806	15.5059	13.3379	-0.382099	0.00281117	0.024236	-0.363151	0.00722799	0.0960832	-0.199252	0.056798	0.303684
	Hist1h2bb	7.36735	8.98511	9.84235	8.36651	8.58693	10.0669	6.7084	10.383	7.6444	6.33646	12.1902	11.6071	10.0956	13.5527	-0.381521	0.00362512	0.0287021	-0.450553	0.0794956	0.307806	-0.684749	0.00509051	0.105413
	Tmcc2	32.4725	36.3612	36.2551	25.7562	31.299	31.7639	32.9212	33.3698	37.5513	37.006	41.8726	41.9515	42.422	42.3221	-0.381502	0.00203698	0.019913	-0.337409	8.63631e-07	0.00324754	-0.17257	1.99373e-05	0.0142656
	Nrbf2	3.7131	4.20811	3.99877	4.34249	5.04848	4.16856	4.4681	4.93302	4.75838	3.8674	4.88905	6.90392	6.15569	5.47279	-0.381378	0.00278308	0.0241044	-0.258617	0.118589	0.383277	-0.364114	0.0624639	0.317269
	Gm7292	48.0184	62.6974	61.9612	72.2996	68.8445	0.313354	71.237	52.9715	79.6091	79.1951	39.0507	45.7827	49.4137	35.7037	-0.381336	0.744901	0.936032	0.533082	0.0435565	0.222738	0.897843	0.00253833	0.0799856
	Stc1	0.070972	0.00656245	0.0202426	0.0359588	0.0785094	0.021732	0.0344662	0.0151669	0.00889828	0.0221274	0.403456	0.137141	0.54523	0.357983	-0.381205	0.000684008	0.0102664	-0.400619	0.0326801	0.19178	-0.413743	0.029351	0.224488
	Gm10036	33.9255	10.6296	25.6963	29.3382	39.3119	6.03432	36.722	25.6041	26.7764	12.186	26.0098	41.2752	30.0317	15.7034	-0.381203	0.499127	0.721426	0.191731	0.670157	0.940362	-0.535359	0.341087	0.699919
	Ecscr	0.42782	0.420309	0.483006	0.745112	0.624434	0.538556	0.941424	0.228565	0.871632	0.416826	1.33132	0.944881	0.769911	0.994038	-0.381154	0.0017662	0.0184002	-0.373005	0.16344	0.449126	-0.29657	0.138754	0.468369
	Syt3	10.5677	10.4635	10.4028	7.63117	8.94732	9.42907	9.99423	8.03264	9.85186	12.3377	12.4257	14.8718	12.6769	11.0755	-0.380965	0.00525912	0.0362691	-0.458842	0.026714	0.174298	-0.187098	0.255995	0.60913
	Fam176b	0.740706	0.815352	0.972484	0.729725	0.780353	0.84831	0.813629	0.716075	0.707563	1.09969	1.16914	1.28166	1.35973	1.65813	-0.380919	0.000146962	0.00410403	-0.420064	0.00766078	0.0978913	-0.318003	0.0552972	0.29947
	Tpbg	1.89359	3.40286	2.41083	3.28145	1.79111	2.95997	4.40801	3.65957	2.03349	3.28557	3.50235	4.10518	3.63432	3.36304	-0.380775	0.0292319	0.113791	0.112563	0.287113	0.606823	-0.36485	0.0777971	0.351488
	Fam5b	4.06219	4.28022	4.40785	4.39367	4.09971	4.09251	4.2613	4.79084	4.74684	5.31294	5.33847	6.43152	5.9331	5.53388	-0.380562	1.78175e-05	0.00145651	-0.300212	0.0178819	0.143271	-0.174268	0.0929979	0.38376
	Arf5	44.7605	37.7847	40.0177	33.222	39.3345	34.4122	33.7981	33.111	40.3913	36.8646	47.2041	54.1207	51.9908	46.5398	-0.380486	0.00177587	0.0184248	-0.562032	0.00102437	0.0391727	-0.361568	0.00923468	0.138165
	Kcna4	1.10644	1.06331	1.4006	2.02611	1.46691	1.12596	1.72819	1.50105	1.52751	1.56009	2.81223	1.64603	2.53509	1.42804	-0.380427	0.0420664	0.145814	-0.223762	0.373972	0.695595	-0.262047	0.300354	0.660813
	Gpr161	0.616282	0.940699	0.809126	0.809527	1.022	1.02858	1.03325	0.867552	1.2878	1.37244	1.46766	1.39433	1.67678	1.19338	-0.379705	0.000925932	0.0122815	-0.316639	0.021378	0.157047	-0.0589402	0.524751	0.85344
	Ppp1r9b	54.0434	57.5046	52.3231	39.7775	49.143	50.7904	47.8118	46.986	52.1917	49.267	60.8947	81.6706	63.7415	58.7915	-0.379558	0.0122783	0.0631322	-0.463034	0.0316227	0.188899	-0.367549	0.065905	0.324775
	Bub1b	3.06153	3.42405	0.0849273	0.109719	2.04618	1.06421	0.0295777	1.83955	1.25234	2.22804	1.46635	2.50155	1.61062	2.35999	-0.379511	0.426243	0.678824	-0.786949	0.154767	0.442633	-0.129766	0.606847	0.909021
	Otof	0.572746	1.48053	0.532604	0.564843	0.364831	0.415063	1.09125	0.214418	3.61667	2.00727	1.12706	1.78277	1.36087	0.409893	-0.379151	0.124161	0.306726	-0.402755	0.335061	0.655908	0.822581	0.0693815	0.332495
	Egr1	1.46809	2.16213	1.95785	1.83432	2.1882	1.51437	2.58082	1.95196	1.41589	2.69245	2.43856	4.5245	2.51972	1.77594	-0.378225	0.0644059	0.195813	-0.18304	0.579382	0.86834	-0.305457	0.420687	0.777113
	Asap3	1.37478	1.44069	1.47462	0.666782	0.76256	1.05886	0.701875	1.00945	0.822056	1.11003	1.41541	1.62593	2.03593	1.90049	-0.377737	0.0222217	0.0945414	-0.563921	0.00838236	0.10133	-0.479468	0.013465	0.159405
	Nr1h3	4.77192	4.09323	3.65228	3.71279	4.72169	4.38943	3.86232	4.37731	5.81357	5.31013	5.07133	7.05845	5.74565	5.33142	-0.377464	0.00381681	0.0296131	-0.402987	0.0345949	0.197043	-0.0442105	0.752044	1
	Icmt	37.5556	49.738	41.0603	27.1299	38.3275	38.7633	52.9962	54.1006	61.0288	55.4961	43.0139	64.3267	48.0772	46.5139	-0.377001	0.0510204	0.166465	0.100204	0.598058	0.883827	0.218286	0.28732	0.64728
	N4bp3	2.0009	2.85084	2.69196	2.41224	2.44386	2.43688	2.58203	2.70273	3.36067	3.02108	3.10635	4.64261	3.6554	2.78298	-0.376361	0.00976116	0.0541508	-0.303478	0.156584	0.443569	-0.102094	0.600083	0.903991
	Kcnj16	3.81364	4.0965	4.10404	5.13204	3.76986	4.60638	5.73339	5.09797	5.1375	5.27462	5.95646	5.18233	6.79149	5.34727	-0.376025	0.0026795	0.023505	-0.0838036	0.501565	0.822246	-0.130045	0.286105	0.646091
	Fam189b	2.56035	2.05475	2.23212	1.75411	1.80505	2.20726	2.39293	2.15763	2.44694	2.47007	2.67927	3.88758	3.04793	2.55207	-0.375846	0.00634315	0.0410187	-0.29291	0.113688	0.37353	-0.213455	0.210931	0.554444
	Asphd1	6.87252	7.64236	7.18732	5.23834	6.97998	6.74868	6.69698	6.00996	7.5962	7.75316	8.89902	11.5723	8.50477	7.59226	-0.375599	0.0128283	0.0651434	-0.450939	0.0501294	0.238864	-0.211037	0.263441	0.619529
	Ppp1cc	78.2446	70.6359	63.8437	59.6934	69.0654	69.7985	67.611	72.2381	77.9442	75.9683	82.7919	93.748	88.0869	91.4146	-0.375573	0.000625043	0.00967894	-0.343044	0.00349984	0.069327	-0.206011	0.0170587	0.177201
	Asgr1	6.5586	4.69572	5.34778	4.48065	6.21389	4.96278	4.06427	4.55029	5.93883	5.32504	7.72311	7.23825	6.43693	7.51736	-0.375515	0.00504811	0.0353463	-0.631616	0.00092639	0.037229	-0.31019	0.0155225	0.169762
	St8sia4	1.78909	2.33636	2.45459	2.35215	2.5373	1.75495	2.16541	1.76461	1.81519	2.1797	3.70813	2.76261	3.68001	2.52954	-0.375495	0.00990636	0.0547678	-0.483486	0.0351726	0.198495	-0.467158	0.0378099	0.251668
	Ncan	1.58974	2.31978	2.18841	1.23406	1.80641	1.81362	2.1462	1.61903	1.77517	2.50404	2.69327	2.98537	3.07092	1.90931	-0.375152	0.021132	0.0913092	-0.340089	0.116408	0.379317	-0.220613	0.292732	0.652631
	Shisa7	0.763768	1.17856	0.749715	0.703585	0.908279	0.79634	1.17415	0.837291	0.721303	1.29113	1.63568	1.40041	1.50065	1.064	-0.374791	0.0021743	0.0206791	-0.258287	0.107104	0.361424	-0.267521	0.16354	0.493427
	Hist1h3c	1.08746	0.524621	0.764174	0.958216	0.290568	0.928032	0.975845	0.555721	1.06703	0.737054	0.452607	1.29456	1.12075	2.63045	-0.374752	0.161796	0.367988	-0.36037	0.410448	0.733695	-0.248296	0.556744	0.870528
	Cdh4	2.01906	2.27653	1.84422	1.00014	1.69073	1.89941	2.39468	2.28195	2.05205	2.38423	2.42439	3.61787	2.42304	2.01607	-0.374729	0.0425124	0.146908	-0.0988426	0.6195	0.899546	-0.153454	0.459905	0.811224
	Vav2	2.22504	2.3317	1.71945	1.2526	2.18786	1.87616	1.89788	1.47525	1.58082	2.16119	2.97864	2.9973	3.10556	2.08986	-0.374571	0.0177171	0.0814122	-0.492818	0.0263734	0.17369	-0.399957	0.0605639	0.312367
	Csmd3	4.06934	4.21747	4.42776	6.09224	4.3944	4.52711	5.2071	4.39457	5.20528	5.02427	7.005	5.73245	7.43679	5.03846	-0.374104	0.0139634	0.0691184	-0.323012	0.120216	0.386423	-0.243586	0.191831	0.528537
	Cacng4	2.15317	1.9752	1.51307	1.40139	1.48538	1.48146	1.67386	1.81872	0.970998	1.57877	2.40375	2.55035	2.7471	2.08931	-0.374077	0.00329938	0.0270594	-0.325054	0.0160281	0.136637	-0.609233	0.00940242	0.138941
	Cib2	4.98874	5.55465	6.30418	5.68711	6.28503	5.1483	6.23338	4.79747	6.17657	5.99467	8.0327	6.34038	8.57808	7.63933	-0.37375	0.00219126	0.020799	-0.41037	0.0450706	0.226326	-0.280642	0.0680819	0.329484
	Add2	15.519	18.8621	15.3174	12.1371	14.3793	16.7448	16.6151	15.5312	18.9305	19.1008	19.8517	23.0421	20.3506	17.876	-0.373707	0.0098954	0.0547475	-0.313138	0.0353	0.198762	-0.0830256	0.455622	0.807205
	Fscn1	3.81941	5.76592	7.73887	5.48198	7.17176	5.83441	7.57071	4.21196	3.64386	4.04457	6.83391	10.4415	7.68211	6.96565	-0.373695	0.0661067	0.199487	-0.408822	0.202936	0.500617	-0.874416	0.00656306	0.118678
	Map3k10	17.3447	17.1748	17.7977	13.007	16.0785	15.9129	15.9603	17.2796	17.8515	17.6304	19.7994	25.0808	21.0798	19.2862	-0.373303	0.00478905	0.0342582	-0.334488	0.043322	0.22179	-0.244519	0.0948379	0.387677
	Tubb2b	39.8451	40.1388	42.7885	36.408	40.6499	34.0159	48.582	44.148	49.8207	53.4648	45.4671	54.6592	50.1735	52.6877	-0.373057	0.000712617	0.0104811	-0.125965	0.222857	0.528217	0.0271648	0.763892	1
	Actc1	0.181998	0.0934915	0.153805	0.256142	0.173986	0.0756557	0.122755	0.0864295	0.20283	0.409808	0.657017	0.467157	0.562207	0.313958	-0.372746	0.0004695	0.00811713	-0.43646	0.0101976	0.111095	-0.198814	0.168685	0.499457
	2700081O15Rik	2.91362	3.67124	2.70763	2.59145	3.23626	2.83961	3.43588	2.19457	2.61999	3.34134	4.0142	4.8724	3.73527	4.04142	-0.372457	0.00210602	0.0202604	-0.45189	0.0470446	0.2317	-0.377248	0.0305072	0.228749
	BC007180	2.87237	2.92007	2.57998	2.61314	2.57471	2.95419	3.7827	2.63394	3.22989	4.26329	4.05631	4.23371	3.83203	3.33744	-0.372429	0.000132497	0.00385233	-0.219168	0.189733	0.483374	-0.0405541	0.757873	1
	Hist1h2bg	6.74786	6.28399	8.1109	6.95986	5.09481	6.88832	4.50583	9.06419	7.19123	6.08606	8.78343	8.84167	7.63241	10.4099	-0.371778	0.0102327	0.0559684	-0.406745	0.209156	0.508895	-0.373272	0.0411338	0.260911
	Gpr123	2.861	2.8133	2.52363	2.17804	2.08527	2.5667	2.5462	2.0001	2.22915	2.36173	3.66863	3.74853	4.11761	2.67476	-0.3717	0.00619809	0.04044	-0.470258	0.0387454	0.210124	-0.455721	0.0315913	0.232612
	Mprip	28.5452	32.1836	30.6647	23.2469	30.0448	29.3183	33.5645	34.8269	37.4833	35.0019	34.6106	42.9151	37.5744	35.8679	-0.371157	0.00351419	0.0281289	-0.134091	0.22374	0.529421	-0.0531054	0.61335	0.91479
	Cdh9	0.0462674	0.20535	0.123166	0.687629	0.0796151	0.156235	0.70777	0.0889869	0.116018	0.129826	0.617499	0.487561	0.628655	0.478776	-0.370829	0.0184346	0.0837539	-0.186149	0.388972	0.710835	-0.466469	0.000571836	0.0443508
	Zfp280b	5.42909	4.76605	4.58933	4.25882	4.95624	5.07964	5.08718	5.27027	5.77373	5.61185	6.31775	6.78068	6.73127	6.36107	-0.370812	8.06665e-05	0.00301324	-0.288329	0.00073114	0.0333979	-0.172978	0.00544514	0.109788
	Gm8618	0.118437	0.0547566	0	0	0	0	0.575168	0	0	0	0	0	0.324914	1.35583	-0.370802	0.136435	0.327125	-0.0827816	0.86342	1	-0.410534	0.370905	0.728475
	Rsl1	1.04833	1.9721	0.996678	1.54155	1.04414	1.54363	1.82135	1.48709	1.2917	1.6624	1.88258	2.21207	1.9625	2.01107	-0.370717	0.0130443	0.0659315	-0.186564	0.0511946	0.241561	-0.287415	0.0175493	0.179731
	Camk2g	27.8323	31.626	26.5298	23.8422	25.7161	27.1299	32.1791	25.9228	26.9178	34.2584	35.9438	37.1777	37.8259	30.4247	-0.370527	0.00191609	0.0192554	-0.277193	0.0962401	0.340607	-0.20717	0.202877	0.544141
	Unc5d	1.14293	1.40285	1.22445	2.23204	1.23903	1.39392	1.78055	1.12036	1.00604	1.57146	2.56914	1.6809	2.73929	1.65611	-0.370514	0.0337669	0.12518	-0.362751	0.163956	0.449802	-0.459123	0.0904655	0.378905
	Amotl1	3.82438	3.59773	3.82566	3.22945	3.67056	3.77304	3.74678	3.81989	3.51071	4.03326	5.18109	5.06902	5.46403	4.37513	-0.370188	0.00013128	0.00383176	-0.329041	0.0121286	0.119697	-0.334591	0.0186363	0.183765
	Syna	0.0882141	0.0951619	0.111824	0.0744911	0.0903543	0.184409	0.178498	0.219934	0.1106	0.0458385	0.300249	0.524312	0.338072	0.578429	-0.369956	0.000168774	0.0044746	-0.254521	0.0548639	0.250382	-0.408398	0.0122741	0.154548
	Sdsl	1.85664	1.32488	1.51574	1.34627	2.05878	1.526	1.00455	1.44475	1.21451	2.01342	1.81423	2.41191	2.88099	2.3737	-0.369746	0.00781862	0.0465645	-0.597037	0.0160063	0.136594	-0.374327	0.107726	0.413492
	Tctn1	4.00362	4.8471	3.66427	2.89397	4.36977	3.43925	3.78487	3.58204	3.65429	3.46178	5.23071	6.36886	4.97913	4.51357	-0.369479	0.0157136	0.0748554	-0.413705	0.0259049	0.172104	-0.45285	0.0189953	0.185256
	Ttbk1	4.71695	5.7824	5.40425	3.2458	4.56132	5.25225	4.39639	4.54158	5.69931	5.21795	6.23628	8.59985	6.52967	4.87652	-0.369468	0.050897	0.166305	-0.445306	0.0894842	0.32791	-0.206227	0.372299	0.729613
	Htr2a	0.250648	0.287385	0.276426	0.677298	0.369689	0.323202	0.340822	0.267819	0.163413	0.531393	1.05681	0.690713	0.988183	0.366281	-0.369395	0.0196963	0.0872719	-0.427203	0.08353	0.315997	-0.393333	0.144748	0.479137
	Gm6807	3.38793	2.72945	2.87021	2.94587	2.55621	2.91401	3.29871	2.00715	2.69161	3.08517	3.06803	4.85299	2.90666	5.87303	-0.369389	0.0486167	0.160935	-0.483945	0.197064	0.493523	-0.372774	0.255251	0.60832
	Gfra4	3.49261	5.16712	3.52609	2.75266	3.74088	3.24371	4.58356	4.28278	3.21122	4.38158	5.48754	5.4118	4.74901	4.20348	-0.36883	0.021004	0.0910454	-0.129056	0.29334	0.613604	-0.319164	0.0889362	0.374711
	Mgat5	13.4671	14.2252	13.7899	9.40115	12.4429	13.2417	13.3027	12.8657	14.2835	15.1172	15.63	18.1872	17.0999	15.7447	-0.368813	0.00773944	0.0462642	-0.324502	0.00779323	0.0985599	-0.16812	0.0760471	0.347789
	Map2k2	17.9836	17.2127	16.7208	11.9857	14.9491	14.7268	16.2549	15.7484	16.4602	17.4346	17.081	25.1258	21.8854	17.9138	-0.36866	0.0254959	0.103535	-0.322941	0.131683	0.406135	-0.24521	0.229684	0.57817
	Hpca	19.2758	20.3654	19.6483	21.0293	21.3866	17.3519	20.7126	18.0391	27.5534	25.2087	26.2925	29.098	27.0422	21.5139	-0.36764	0.00226883	0.0212638	-0.400396	0.0386863	0.209918	0.027706	0.842832	1
	C2cd2l	6.50172	7.72133	6.9263	4.80545	6.12445	6.72992	6.97574	6.67544	7.77253	6.83552	6.99596	11.0663	8.81895	7.82843	-0.367635	0.0270793	0.107754	-0.289544	0.177128	0.46623	-0.205967	0.324734	0.682692
	Hap1	19.825	20.0921	20.2489	14.7764	18.902	18.5194	19.3033	16.5377	15.1141	17.3499	24.0471	29.9492	28.3372	17.0531	-0.366883	0.0446943	0.151821	-0.423795	0.164774	0.450676	-0.557834	0.0857235	0.368102
	Tatdn3	14.3419	10.3784	9.62221	8.62742	13.3535	12.1514	12.4913	7.68784	8.90051	9.87011	18.1683	11.907	13.5675	16.2424	-0.366782	0.051027	0.166465	-0.544345	0.0940285	0.336261	-0.605925	0.0253536	0.209116
	Osbpl5	3.54997	4.08243	3.97776	3.0607	3.91416	3.73304	3.2234	3.06801	2.79581	3.74358	5.15943	5.61417	5.26976	4.31174	-0.36677	0.00132656	0.0153881	-0.550123	0.00340693	0.0684732	-0.516295	0.0146454	0.165696
	Cacng8	4.26812	4.48657	4.91211	3.68003	3.1476	3.77845	3.38182	2.73631	4.22467	3.50184	6.77156	5.56895	5.36118	4.36661	-0.366426	0.0166809	0.0780334	-0.67522	0.0128843	0.122798	-0.413866	0.0618623	0.31592
	Pdxk	12.1322	12.5027	12.2972	9.83742	10.7034	12.6497	11.4758	11.4478	13.5857	14.5991	14.9249	20.0913	15.2858	11.8948	-0.366367	0.021047	0.0911095	-0.387072	0.125877	0.39682	-0.111575	0.617234	0.917696
	Slc6a2	0.00490482	0	0.0886001	0.140821	0	0	0.0297741	0	0.0122991	0.0535223	0.49056	0.134829	0.444149	0.310299	-0.366344	0.00141883	0.0160299	-0.398448	0.0290793	0.18099	-0.373183	0.0364325	0.248446
	Kpna2	3.90102	4.70664	3.76397	4.72693	4.6522	4.08975	3.67975	4.47819	5.491	5.9682	5.3816	4.58646	6.84241	6.74261	-0.366316	0.00859419	0.0495786	-0.429927	0.0676811	0.281288	-0.0203794	0.90947	1
	Slitrk4	5.9125	6.00204	6.49139	7.43579	7.0387	6.90722	8.72373	7.89509	8.74076	9.1349	8.7278	7.66551	9.79945	9.17219	-0.366065	0.00115422	0.0140765	-0.0769511	0.489289	0.80994	0.0184364	0.857103	1
	Rgs11	1.12404	1.10048	0.901024	1.04223	1.1784	1.07023	1.32453	0.97732	0.95334	1.30559	2.30299	1.0374	2.13223	1.39181	-0.366032	0.0214533	0.0922135	-0.313707	0.258841	0.57249	-0.32841	0.241146	0.592622
	Cspg5	13.4773	15.9847	13.7792	11.4717	12.2039	12.1322	14.5683	12.0238	13.5006	13.8823	17.3905	18.6902	17.6657	15.1204	-0.365712	0.00364741	0.0287584	-0.351551	0.0320533	0.18999	-0.306576	0.0206978	0.192729
	Ablim2	14.6929	14.7682	14.2709	10.7204	14.6898	14.7213	15.4233	15.2262	16.3363	17.3282	16.7421	20.1687	19.7783	16.3866	-0.365624	0.00629117	0.0408229	-0.233504	0.0840503	0.316743	-0.10661	0.373547	0.730413
	Dbp	17.6824	23.7091	16.7004	20.5556	14.223	15.8201	16.9195	13.7345	15.9697	20.4529	18.3012	32.4102	23.9507	20.6959	-0.365536	0.0757845	0.21929	-0.581008	0.0781099	0.304794	-0.349304	0.244711	0.597206
	Sema3f	1.64059	2.13325	1.49477	1.37094	1.6909	1.55851	2.41714	1.50647	1.18916	1.66503	2.06576	3.79287	2.62397	1.5009	-0.36491	0.0576283	0.18134	-0.215066	0.521604	0.829349	-0.492024	0.160746	0.490565
	Meis3	8.47961	7.71192	8.70914	5.84076	7.56956	7.52223	6.8758	7.12609	9.25407	6.56112	9.22866	10.0218	10.635	10.3759	-0.364326	0.00408051	0.0309045	-0.466294	0.000855151	0.0360737	-0.327926	0.0716395	0.337716
	Cyp4f18	0.315021	0.226555	0.14975	0.0886716	0.0215109	0.0884506	0.084991	0.0748006	0.0438849	0.109129	0.489577	0.315422	0.420638	0.689214	-0.363902	0.00273094	0.0238358	-0.447454	0.0110676	0.115066	-0.452635	0.0117032	0.151927
	Slc35f4	0.758765	1.05239	1.02024	1.48283	0.879317	0.865497	1.5792	1.2277	1.38621	1.77424	1.88498	1.39092	1.54042	1.48938	-0.363721	0.00501168	0.0351816	-0.100505	0.379179	0.700428	0.00166011	0.987965	1
	Drd2	0.0350848	0.0973236	0.111187	0.286393	0.0574975	0.0401971	0.58214	0.087473	0.175953	0.309927	0.485457	0.598443	0.446151	0.175161	-0.363716	0.00396513	0.0303349	-0.111734	0.614399	0.895971	-0.191504	0.24221	0.593348
	Fbxl22	2.11953	1.67985	2.03669	1.59165	1.69334	1.62297	1.90238	2.93607	3.39769	2.58428	2.61873	2.60222	2.70527	2.40279	-0.363424	0.000241032	0.00539611	-0.0831684	0.560651	0.852664	0.149048	0.176906	0.509035
	Chd5	3.76498	5.41793	4.79752	3.87931	4.23391	5.26246	4.83402	3.73437	3.33067	4.97826	6.50057	6.54433	7.18951	4.49438	-0.363314	0.0241738	0.100034	-0.434701	0.0879665	0.324616	-0.481373	0.0914259	0.380767
	Usp29	5.86609	6.15223	6.09789	7.9989	6.48067	6.24958	6.80321	6.207	5.63768	7.56115	11.1611	7.32209	10.0914	6.48493	-0.363114	0.0347756	0.127828	-0.352396	0.205021	0.503285	-0.344886	0.245707	0.598724
	Foxf2	0.403378	0.349673	0.311597	0.191603	0.29438	0.328722	0.26017	0.444483	0.268677	0.255458	0.737835	1.10779	0.614603	0.369348	-0.363083	0.00826271	0.0483212	-0.322337	0.15994	0.445613	-0.418654	0.0768912	0.349581
	Fam5c	8.33922	12.3566	8.5479	14.7458	9.57658	9.60165	12.6699	8.80962	14.4458	13.2796	12.7905	12.3435	14.7704	14.4756	-0.363039	0.0437486	0.149726	-0.330122	0.104409	0.356573	0.028829	0.765634	1
	Nme2	0.794711	0.707616	0.923459	0.720792	0.723549	0.808594	0.607493	1.10076	0.996387	0.871792	1.24124	1.38859	1.59423	0.969886	-0.363008	0.000808867	0.0113001	-0.315607	0.11737	0.381022	-0.242563	0.109687	0.417047
	Tnfsf13b	0.800725	1.21424	1.00488	0.892532	0.905447	0.934533	1.16657	0.718689	0.722827	1.04852	1.82507	1.1062	1.43557	1.75524	-0.362952	0.00323519	0.0268058	-0.381481	0.0787595	0.306351	-0.420162	0.0478482	0.280112
	Capn12	0.273855	0.26296	0.180251	0.151204	0.194191	0.168605	0.140665	0.22509	0.145264	0.131356	0.541014	1.03332	0.315222	0.395504	-0.362775	0.0102977	0.0561948	-0.389572	0.115009	0.376609	-0.444086	0.0805165	0.357531
	Srrm3	10.3633	11.6278	10.9619	7.61248	9.64638	9.96598	12.0392	9.48678	12.3284	11.9865	12.8502	14.2085	13.4231	11.9374	-0.362456	0.00666823	0.0422965	-0.267963	0.0725956	0.291597	-0.0979214	0.230735	0.579444
	Car8	138.779	160.775	162.41	163.777	149.32	137.139	261.501	309.501	270.895	281.671	195.632	188.757	171.26	229.622	-0.362395	0.00290753	0.0247826	0.541016	0.015564	0.134904	0.498644	0.0130833	0.157878
	Kcnh3	0.0665073	0.146053	0.047423	0.098282	0.122618	0.0993068	0.080745	0.159893	0.0729619	0.0259193	0.380863	0.654269	0.349162	0.279632	-0.362369	0.000460527	0.00804211	-0.33188	0.0421611	0.218863	-0.425631	0.0173496	0.179103
	Heatr7a	10.8754	11.9361	9.66547	6.02601	9.557	10.0497	10.9631	10.2865	11.2	10.9544	11.5608	14.9148	12.8067	11.0387	-0.362202	0.0578068	0.181725	-0.216487	0.16046	0.446181	-0.160875	0.26651	0.624027
	Crebl2	12.0576	11.4982	12.1659	11.1938	12.9538	12.3351	12.7355	10.9016	12.5653	15.9046	17.7578	14.1724	16.8104	14.4791	-0.362085	0.000515231	0.00859175	-0.388463	0.028678	0.180091	-0.144322	0.357317	0.716157
	Acan	0.202495	0.190982	0.207919	0.201773	0.0846222	0.173875	0.14259	0.086547	0.101553	0.284099	0.677668	0.484651	0.622218	0.291081	-0.361725	0.000761819	0.0108855	-0.439753	0.0183884	0.144997	-0.345635	0.0569963	0.304236
	4930447C04Rik	0.609972	1.06088	0.787034	1.97448	0.946081	1.03629	1.99244	0.729352	0.345966	1.15463	2.15742	1.41625	1.90629	1.08561	-0.361622	0.078483	0.224456	-0.197015	0.540683	0.838873	-0.61475	0.080788	0.357698
	Alpk2	0.279574	0.418176	0.512055	0.336764	0.282988	0.526162	0.87851	0.887397	0.386605	0.147411	0.59163	1.00114	0.490409	1.13635	-0.361485	0.0108206	0.0581134	0.0774467	0.683867	0.952226	-0.500577	0.0556424	0.300192
	Dpysl3	2.79185	3.33986	3.16554	3.44916	2.75054	2.64241	3.32358	2.91347	2.66271	4.74166	5.01629	3.68728	4.87166	3.2585	-0.361337	0.0107681	0.0579141	-0.325097	0.134811	0.411194	-0.168244	0.542686	0.861299
	Spnb4	15.314	16.9122	15.4564	8.77068	14.139	14.8057	15.5619	14.089	18.0732	17.0247	17.1586	22.7925	18.1311	15.5333	-0.361288	0.0721926	0.211885	-0.282428	0.149584	0.436996	-0.0523533	0.757674	1
	Amica1	0.775892	0.919207	0.599352	1.11587	0.566235	0.917511	1.19221	1.21766	1.04879	1.15283	1.14485	0.955702	1.26036	2.0501	-0.361104	0.0264044	0.105777	-0.0727792	0.728143	0.985328	-0.14299	0.505476	0.853248
	Fam198b	0.181493	0.278332	0.143091	0.287828	0.157785	0.182366	0.451441	0.359474	0.305251	0.193218	0.73121	0.424776	0.395699	0.659751	-0.360984	0.000700683	0.0103732	-0.13835	0.284084	0.604101	-0.309025	0.0507577	0.288027
	H6pd	5.44891	5.96708	5.34159	4.15067	5.13102	5.24423	5.10636	5.00389	6.62706	6.40002	6.37981	8.02482	6.38763	7.11028	-0.360942	0.00316531	0.0263526	-0.392482	0.0128261	0.122672	-0.0812582	0.451404	0.803199
	Ccdc85a	4.87583	4.73158	5.32912	6.10883	4.89413	4.90284	5.97956	4.62969	4.24278	5.69422	7.41448	6.20519	8.13354	5.9049	-0.360839	0.00396111	0.0303349	-0.327081	0.10496	0.357775	-0.408553	0.0655879	0.323948
	Amigo3	4.49791	5.15543	4.59926	3.13549	5.22611	4.76114	4.84932	5.04386	5.19878	5.97092	5.65526	6.96915	6.34563	5.44231	-0.360225	0.0153738	0.0736283	-0.251476	0.0589915	0.261348	-0.106679	0.383334	0.739382
	Gpr111	1.08844	0.452893	0.457043	0.55147	0.613166	0.702329	0.958051	0.814106	1.84228	1.54121	1.10874	0.971768	1.1274	1.17182	-0.360061	0.00602888	0.0397033	-0.151629	0.0411515	0.216172	0.360317	0.00334485	0.0907946
	Sema3g	0.65639	0.461268	0.418114	0.365824	0.443728	0.453003	0.669403	0.511992	0.386793	0.532082	0.845605	1.25259	0.874645	0.597304	-0.359843	0.00364124	0.0287452	-0.241592	0.174765	0.463234	-0.365861	0.064566	0.32186
	Aff3	3.45449	4.06035	3.43979	2.98825	3.08244	3.35379	3.23728	2.91268	3.34934	3.81674	4.60032	4.81394	5.20685	3.95114	-0.359587	0.00165285	0.0176653	-0.466014	0.00806072	0.0998167	-0.297235	0.0429201	0.26618
	Ppapdc2	7.68729	8.73441	7.47577	7.12921	8.5711	7.56431	11.4432	10.9335	11.3893	10.7739	10.0659	11.4887	10.0098	9.88128	-0.359523	0.000331289	0.00657391	0.103349	0.197236	0.49368	0.0905051	0.255031	0.608118
	Vwf	1.33863	1.04134	1.32717	1.09337	1.09826	1.42752	2.03457	1.08446	1.20062	2.04471	2.40713	2.25414	1.7257	1.16072	-0.359199	0.0196784	0.0872438	-0.176661	0.534959	0.834834	-0.135135	0.616019	0.916735
	Plekho1	17.2767	17.6581	15.7509	15.9829	16.533	15.0264	19.9453	18.9219	25.8966	19.3577	19.7178	24.7926	19.9952	20.8499	-0.359103	0.000662426	0.0100441	-0.12339	0.300307	0.621333	0.0726203	0.662447	0.9504
	Hspa12b	0.785475	0.8312	1.13676	0.943336	0.901076	0.804107	0.858265	1.35219	1.05046	1.46936	1.57846	1.5016	1.29939	1.3611	-0.358991	0.000149758	0.00413495	-0.218538	0.115296	0.377166	-0.112475	0.292492	0.652483
	Ptprs	23.9252	24.4609	22.6968	12.3399	19.163	23.4262	21.0018	19.8302	22.2605	24.4805	25.3969	32.2217	28.447	21.3851	-0.358877	0.10782	0.278877	-0.365139	0.0950464	0.338399	-0.179649	0.358597	0.717432
	Pou4f2	0.0092939	0.00859363	0.00883601	0.0941772	0.0114233	0.0978072	0.101552	0	0	0.0724405	0.586485	0.196107	0.379649	0.196757	-0.358696	0.00182485	0.0187317	-0.342134	0.0694782	0.285064	-0.361454	0.0563424	0.30263
	Gm16485	0.381405	0.525543	0.490595	0.675719	0.367678	0.559362	0.463055	0.399544	0.787615	0.734463	0.996614	0.883531	1.05263	0.755702	-0.35866	0.000535868	0.00879292	-0.423158	0.0031135	0.065164	-0.123866	0.152416	0.486814
	Plxna4	6.25337	6.01865	5.67514	4.23285	5.78567	6.18364	5.60278	5.76339	6.9022	7.60372	6.93591	8.57311	7.87234	6.85476	-0.358659	0.00691325	0.0432428	-0.352156	0.018433	0.145009	-0.0489588	0.657197	0.946186
	Rpl27a-ps1	0	0.221671	0.0569807	0	0.14733	0.123736	0.0727639	0.128079	0.075143	0	0	0.902343	0.561943	0.277618	-0.358579	0.0564141	0.178613	-0.343543	0.283936	0.603899	-0.42888	0.197042	0.536916
	Sult4a1	53.9115	53.6751	54.2383	51.9319	48.4877	50.2327	50.8234	50.2591	60.2897	60.1718	69.0179	68.6263	68.7466	61.7627	-0.357858	2.2947e-05	0.00167534	-0.39914	0.00118911	0.0412749	-0.150591	0.0446013	0.271426
	Adora1	20.0332	20.4771	17.9782	14.8413	16.4787	20.1353	18.5229	19.5337	20.834	19.9441	22.3884	27.0921	23.7019	21.5838	-0.357511	0.00748545	0.0453265	-0.297388	0.0357541	0.199971	-0.202412	0.10408	0.405683
	BC005764	6.01963	5.93474	5.48267	4.27021	5.57003	5.2543	5.99776	5.35137	5.87686	5.53332	7.31276	8.39849	7.45486	5.81356	-0.357247	0.00842328	0.0489557	-0.297005	0.0990621	0.345981	-0.289204	0.0983556	0.394286
	Cpt1c	14.9151	17.439	15.0845	8.84377	13.2843	14.1994	12.2689	16.9186	14.5129	12.7711	16.77	20.6442	16.401	17.7759	-0.357109	0.0563145	0.178411	-0.288117	0.139799	0.420282	-0.365307	0.0264533	0.213309
	Galnt9	12.5927	14.3221	12.6754	10.0266	11.5137	12.7258	12.994	14.2895	16.7542	15.0351	13.8389	20.8445	16.0304	13.983	-0.356787	0.0213797	0.0919497	-0.213347	0.313069	0.633153	-0.00732319	0.97076	1
	Cit	4.6368	4.88089	4.38751	3.96307	3.87127	4.95865	3.88473	3.80366	4.01174	4.07533	6.3133	6.21556	6.57416	4.85678	-0.356366	0.00333573	0.0272486	-0.522	0.00924216	0.105741	-0.4638	0.0142574	0.164204
	4732471J01Rik	0.612061	0.691709	0.581906	0.631701	0.668704	1.11184	0.330262	0.363329	1.44951	0.424058	1.23798	1.06578	1.47054	0.997077	-0.355791	0.00430836	0.0319544	-0.698478	0.00128567	0.0428498	-0.226651	0.404239	0.760544
	Fam131a	21.0052	21.2345	19.8073	14.914	19.3144	20.8329	21.7845	24.3419	26.1208	21.6134	21.7952	29.2936	25.187	24.6296	-0.35576	0.0114053	0.0601121	-0.118813	0.398395	0.720701	-0.0753132	0.61978	0.919663
	Kalrn	4.74199	5.35635	4.83196	4.94469	5.30449	5.07476	5.79726	4.96447	5.08361	5.43984	7.08747	6.98525	7.75852	5.29359	-0.355309	0.00250205	0.0225444	-0.278726	0.14011	0.420926	-0.303423	0.101694	0.400703
	Vasp	5.83636	5.65773	5.75338	4.12217	5.70248	4.79742	5.42047	6.66728	5.64828	4.86356	6.35976	7.32961	6.96053	7.51235	-0.354961	0.00387789	0.0299171	-0.194385	0.113747	0.373635	-0.362704	0.009791	0.140747
	Stmn3	198.623	199.95	214.24	220.334	199.688	178.987	198.677	204.975	248.338	226.858	260.218	246.321	267.989	258.083	-0.35496	0.000145367	0.00408948	-0.353081	0.000427958	0.0269709	-0.12003	0.0745923	0.344303
	Cyp46a1	6.73334	7.18785	6.29469	3.89346	6.1336	5.81818	5.52951	5.66259	6.78539	7.42863	7.61557	10.3245	8.41882	5.67671	-0.354701	0.0783325	0.224196	-0.424222	0.124507	0.394374	-0.127717	0.600817	0.904659
	Ube2ql1	10.0513	11.1548	11.0677	9.53924	9.04698	10.978	11.5146	9.78947	11.3335	11.1103	13.1091	15.449	14.3113	11.1552	-0.354398	0.004241	0.0316525	-0.311081	0.0936061	0.335442	-0.238294	0.14006	0.470943
	Hist1h4b	1.33465	1.68285	1.61496	1.69054	1.04391	1.86282	1.1048	1.55573	1.67335	0.945711	1.80998	2.63905	2.03343	2.48706	-0.354199	0.0112362	0.0595516	-0.475562	0.0272229	0.175839	-0.499798	0.0447659	0.271508
	Fam171a1	3.76196	4.34149	4.6141	4.12854	4.72977	5.0837	5.55224	4.2575	4.4016	4.90197	6.839	5.74453	6.21522	5.05677	-0.353524	0.00303362	0.0255963	-0.240312	0.164018	0.449914	-0.296204	0.0588029	0.308179
	Mfge8	15.3911	13.2075	15.6989	8.41596	13.1629	12.8377	14.3123	14.109	13.1107	12.215	14.9183	18.6892	17.2634	16.3136	-0.353367	0.0505595	0.165586	-0.222187	0.0658329	0.277392	-0.377758	0.0134684	0.159405
	Gm11678	0.199912	0.0616165	0.0633544	0.168813	0	0.221837	0.0809031	0.0712028	0.334193	0.10388	0	0.594764	0.591679	0.628095	-0.353118	0.0367886	0.133038	-0.406035	0.161073	0.447114	-0.232494	0.407727	0.763935
	Mzf1	1.25213	1.01601	1.16614	0.899098	1.09929	1.17364	1.24096	0.937446	0.726203	1.15522	1.5683	1.50692	1.65312	2.01698	-0.353007	0.000411569	0.00753107	-0.362744	0.0209093	0.154979	-0.474163	0.0157446	0.171134
	Gnal	12.581	14.7816	14.0034	12.4153	13.788	13.8614	16.0985	13.9359	16.3988	17.0822	17.8963	17.8194	17.246	17.3641	-0.352865	3.96982e-05	0.0021713	-0.217368	0.0175762	0.141822	-0.0669213	0.044636	0.27145
	Alox8	0.609405	0.870844	0.544266	0.654949	0.385863	0.712317	0.795915	0.621557	0.764055	0.575752	1.36183	1.11845	1.01154	0.832265	-0.352766	0.00462689	0.0334756	-0.28016	0.0669317	0.279806	-0.313742	0.0503841	0.286989
	Cyb561d2	3.74426	2.92118	3.63925	3.55701	3.6365	2.98855	3.04408	3.71501	3.14361	2.73603	4.3082	4.25142	5.77181	4.28012	-0.352202	0.00425927	0.0317364	-0.363724	0.0567077	0.255275	-0.514063	0.0151831	0.168068
	Rps6ka2	3.80843	3.76503	4.06426	3.03061	3.332	4.27758	3.85755	4.2218	4.01807	4.3714	5.20813	5.51268	5.34077	4.02635	-0.352176	0.00594513	0.0393932	-0.250507	0.108237	0.36367	-0.206678	0.165119	0.494679
	1110017F19Rik	1.34011	1.23913	1.56365	0.668694	0.973314	1.49658	1.18327	1.13903	0.954654	0.949578	1.58451	2.45105	1.79447	1.4518	-0.352168	0.036747	0.132946	-0.371614	0.0663844	0.278861	-0.518299	0.0235125	0.202656
	Pacsin2	7.28711	7.4982	7.51238	6.50397	7.09275	6.64079	7.21917	6.81412	6.79474	8.31141	10.0426	8.48422	9.88678	8.91803	-0.352009	0.00017706	0.0045931	-0.363736	0.00724784	0.0961351	-0.275524	0.0530919	0.293521
	Mtus2	13.2369	15.712	15.3217	12.7883	13.3186	15.3729	17.5233	18.8654	16.5911	17.2675	18.1474	20.3393	18.0066	17.4565	-0.351998	0.000886185	0.0119725	-0.0205262	0.786272	1	-0.118264	0.144299	0.478578
	C1qtnf4	23.0658	27.0785	22.5933	13.1202	16.8172	19.2968	19.3403	16.112	25.0889	20.2406	24.2501	30.3761	24.2552	23.9075	-0.351926	0.0922224	0.251174	-0.510102	0.015625	0.135018	-0.174646	0.280461	0.639943
	Gm6658	0	0.230965	0.0593698	0.105464	0.61403	0.553941	0.530704	0.333623	0.313175	0.58408	0.928595	0	1.04562	0.583935	-0.351859	0.162293	0.368685	-0.146127	0.68433	0.952636	-0.132548	0.715148	0.988337
	Slco5a1	0.174111	0.167432	0.185397	0.28523	0.0642008	0.162933	0.270572	0.137669	0.301248	0.238849	0.533242	0.491613	0.567452	0.392114	-0.351482	9.85489e-05	0.00334859	-0.314009	0.00844785	0.101563	-0.235341	0.0111935	0.149613
	Adam33	0.0500061	0.0770638	0.103008	0.0703782	0.0307316	0.0929751	0.0607113	0.0356213	0.0313481	0.0909459	0.413617	0.522272	0.570404	0.02939	-0.35147	0.0108671	0.0583074	-0.381871	0.118608	0.383277	-0.36458	0.13369	0.460085
	Tmem202	0.474693	0.307248	0.157957	0.300636	0.437588	0.164786	0.172894	0.177525	0.386852	0.110999	0.666161	0.579182	0.949807	0.480967	-0.35115	0.00616188	0.0402996	-0.498479	0.0112773	0.116052	-0.419559	0.04462	0.271426
	Pgp	16.3582	21.5084	19.7436	17.7321	14.9726	16.741	17.5008	16.8591	18.6912	19.3966	20.3637	25.0737	23.5913	22.7235	-0.351064	0.00738223	0.0448822	-0.393433	0.00812457	0.0999937	-0.252613	0.0382347	0.253332
	Tle2	14.3436	14.0977	11.6943	7.1252	13.2162	12.2988	14.0353	14.3108	13.1579	14.6033	13.8025	19.9903	14.7259	13.7942	-0.350856	0.102855	0.270479	-0.111982	0.544796	0.842058	-0.141701	0.460519	0.811709
	Neto1	0.236204	0.257407	0.441112	0.6055	0.259215	0.413792	0.378945	0.198303	0.274992	0.933685	1.01884	0.43424	0.978556	0.591827	-0.350791	0.0167141	0.0781238	-0.434956	0.0669925	0.279837	-0.146315	0.577553	0.88535
	Ncdn	52.1858	69.7805	61.778	42.5164	50.2974	53.1268	66.5113	54.4209	60.0926	68.3207	63.2457	112.92	68.3353	47.6155	-0.35023	0.163654	0.37072	-0.204358	0.60888	0.892454	-0.114995	0.767762	1
	Zfp365	8.40665	7.8185	6.72245	7.95523	7.18649	8.10041	7.42973	5.55994	5.79614	6.50888	10.4457	9.82749	11.0373	9.04143	-0.350144	0.000699994	0.0103717	-0.573089	0.00937121	0.106516	-0.631017	0.00140011	0.0659007
	Kcnj10	5.01316	5.91399	6.61502	6.1685	5.19347	5.7796	6.09974	4.72088	5.88475	9.57543	8.42176	7.047	9.21848	6.10208	-0.349765	0.0118811	0.0618223	-0.434449	0.0759103	0.299526	-0.0134252	0.958541	1
	Ccl8	0.291458	0.107799	0	0	0.286588	0.0920678	0.353852	0.24914	0	0	0.413598	1.2343	0.328104	0	-0.349255	0.11862	0.297367	-0.138137	0.704938	0.969452	-0.51714	0.195946	0.534899
	Ccdc74a	21.7226	22.7151	20.2313	14.3676	20.1392	20.9239	22.5528	22.3142	24.3422	22.3815	25.8104	26.2764	23.9043	26.1341	-0.348662	0.013852	0.0687606	-0.178183	0.0119253	0.118605	-0.123283	0.0809474	0.357881
	Spin2	1.27431	1.91473	0.88701	1.26823	1.45439	1.11183	1.60236	1.38593	0.770316	2.12839	1.98367	1.83949	2.04236	1.83834	-0.348187	0.0102492	0.0560318	-0.231054	0.00821695	0.100461	-0.313526	0.25519	0.608303
	Cpsf4l	1.49476	1.48229	1.64767	1.22565	2.26326	1.43798	1.99887	2.70824	2.52595	1.78983	1.90726	1.95864	2.6439	2.6723	-0.348102	0.0159002	0.0755402	0.0258875	0.876927	1	-0.0625927	0.718903	0.991193
	Crb3	1.50664	1.25609	0.845355	1.08455	1.3661	0.623836	0.899594	0.765342	1.45544	1.00107	1.63257	1.97015	1.1128	2.03732	-0.348053	0.0450429	0.152699	-0.539421	0.0303614	0.185308	-0.263862	0.230549	0.579118
	Ipo4	9.00793	9.10847	9.27342	5.1333	8.58402	8.40919	9.54412	9.63244	9.43179	11.3071	10.7415	14.4055	10.2538	7.91408	-0.348039	0.0979556	0.262021	-0.13245	0.591431	0.878291	-0.0346689	0.891201	1
	Gmpr	9.84101	10.4418	11.0948	9.42448	9.66267	10.7393	10.0251	11.7641	10.9911	12.7548	12.323	13.8087	13.7926	13.0549	-0.347566	8.97805e-05	0.00322039	-0.262634	0.0256511	0.171178	-0.148133	0.119164	0.435257
	Zswim7	5.4935	4.32705	4.60384	5.15434	4.05128	4.14887	3.95231	4.6524	4.59173	6.85098	7.35026	6.29902	5.84006	5.2082	-0.347551	0.00739597	0.0449536	-0.430943	0.0308309	0.186738	-0.106344	0.603217	0.906437
	Prkar2b	2.73356	3.9463	3.61328	4.73577	3.92344	3.24806	4.32508	3.66517	3.73682	4.09634	4.90305	4.63793	6.09864	4.22486	-0.347531	0.0240709	0.0997038	-0.250023	0.150397	0.438517	-0.2707	0.11128	0.420062
	Nme5	3.01729	1.33009	2.56843	3.3182	1.76805	1.9352	2.98169	3.03656	2.90323	3.06281	2.90968	2.8664	3.50612	3.27279	-0.347167	0.0787314	0.224995	-0.043022	0.594704	0.881121	-0.0527036	0.526582	0.85344
	Mkl2	6.15849	6.45815	5.74582	5.64316	5.73338	6.21851	6.22129	7.16362	6.78938	7.1261	8.05987	8.61955	8.48084	6.54256	-0.346821	0.000962009	0.0125726	-0.21065	0.161145	0.447201	-0.159348	0.234532	0.584133
	Bri3bp	11.3255	13.7061	10.4061	8.84959	9.90481	11.5618	10.6184	10.5408	10.746	10.9978	13.4403	15.3751	14.366	13.259	-0.346636	0.0094217	0.0528617	-0.381731	0.00296074	0.0639236	-0.345834	0.00454545	0.101473
	Chst12	2.60684	3.00121	2.29617	1.81284	2.41878	2.15368	2.43573	1.70676	1.89053	2.251	3.00955	5.4202	2.50584	2.69877	-0.346632	0.0808844	0.229497	-0.487123	0.172072	0.460096	-0.479605	0.162618	0.49225
	Shank3	15.672	17.9204	15.7766	9.54557	14.4508	16.5122	17.3281	16.8149	18.1736	17.5335	17.1825	26.5455	18.8313	15.0804	-0.346612	0.110458	0.283441	-0.145791	0.566521	0.857381	-0.0847354	0.735854	1
	Sstr1	0.591598	0.519671	0.618696	0.761839	0.61807	0.415632	0.646421	0.300261	0.407951	0.760841	1.54593	0.565165	1.41155	0.712348	-0.346465	0.0409245	0.143042	-0.461043	0.152021	0.440646	-0.355179	0.244934	0.59752
	Dnahc7b	2.6624	2.95371	1.99096	3.6429	1.9884	2.73611	2.71565	2.51924	3.2956	3.47561	3.85108	3.19396	3.72007	3.66577	-0.346463	0.0236616	0.0986606	-0.347446	0.0054422	0.0841583	-0.0694147	0.356466	0.715177
	Rplp0	61.1093	52.9353	56.1383	58.1227	60.9294	54.9772	50.251	52.0774	47.5489	48.9305	64.1969	68.8371	71.8259	89.9394	-0.34626	0.00410215	0.0310492	-0.5067	0.0222662	0.159889	-0.58986	0.0129443	0.157524
	Plekhg5	1.19495	1.5268	1.14985	0.843943	1.44203	1.05618	1.04631	1.2923	0.671921	1.07252	1.86115	2.04522	1.87577	1.39876	-0.346248	0.00772262	0.0462642	-0.362435	0.0301541	0.18454	-0.5809	0.0108547	0.147524
	Irgq	5.69664	6.8058	6.19762	4.80634	5.80595	6.05205	5.51049	5.65028	6.38598	6.51431	7.56069	9.78166	7.71279	6.21998	-0.346179	0.0153817	0.0736508	-0.40775	0.0657177	0.277196	-0.228626	0.238517	0.589357
	B3gat1	4.5374	5.24621	4.77578	3.85139	3.8721	4.7426	4.92838	4.8985	4.89301	5.80277	5.87501	7.58591	6.1622	4.57442	-0.346164	0.0201627	0.088504	-0.236647	0.254871	0.567157	-0.138075	0.505663	0.853248
	Lmo7	1.61354	1.51457	1.66421	1.5442	1.61062	1.43219	1.88179	1.96441	2.51957	2.37812	2.16844	2.52267	2.10321	2.24569	-0.345867	1.27344e-05	0.00126015	-0.155825	0.048911	0.235898	0.0826298	0.229369	0.577855
	Ryr1	2.45672	3.19495	2.77442	1.18709	2.29507	2.45298	2.82021	3.06219	3.02911	3.44888	2.66158	4.27084	3.41815	2.7578	-0.345712	0.0950761	0.256592	-0.103004	0.582773	0.870804	0.000993469	0.995767	1
	6430598A04Rik	7.39344	7.89244	7.73137	6.37831	7.00973	7.4241	7.17357	6.80162	6.53938	7.95272	9.55395	11.1363	9.33038	8.30482	-0.345671	0.00175976	0.0183644	-0.399571	0.020248	0.152085	-0.358554	0.0480039	0.280366
	Il1rapl2	0.147331	0.13623	0.0659166	0.219551	0.149131	0.0775175	0.126262	0.0648221	0.162988	0.162122	0.650505	0.311149	0.524746	0.294825	-0.34556	0.00136202	0.0156629	-0.392689	0.028383	0.179478	-0.306467	0.0578934	0.306011
	Cyfip2	50.9985	57.1511	49.191	38.0507	45.4767	56.3875	55.4498	53.4522	59.9595	61.992	58.5322	77.2046	63.5478	53.6071	-0.345378	0.0324623	0.122069	-0.199114	0.268051	0.584099	-0.0385852	0.817223	1
	Spink4	0.0750301	0.138754	0	0.126716	0.0922206	0	0.0910924	0	0	0	0	1.20902	0	0.549427	-0.345249	0.145746	0.34188	-0.380899	0.382774	0.704615	-0.443786	0.31479	0.672439
	5033411D12Rik	0.227208	0.90338	0.324021	1.4006	0.223412	1.00458	0.413772	0.315606	0.199407	0.0708381	1.01239	1.16964	1.06586	0.997624	-0.345103	0.133847	0.322808	-0.59521	0.000130582	0.0179462	-0.862318	6.87101e-05	0.0189053
	Tub	16.7884	20.208	18.2657	13.7824	18.2539	16.9357	19.1462	18.2676	17.4244	19.5664	22.5151	23.5957	21.9411	20.8265	-0.345093	0.00466631	0.033686	-0.235659	0.00952916	0.107548	-0.253046	0.017265	0.178823
	Dpysl2	74.2829	80.495	76.2055	65.6097	73.5957	83.0923	77.2959	76.6258	75.7084	82.1334	94.1646	101.951	102.826	85.8663	-0.344875	0.00136343	0.0156629	-0.314562	0.017078	0.140058	-0.279891	0.03237	0.235667
	Plec	8.50147	10.543	8.636	3.25665	8.46176	8.65298	9.10468	8.75029	8.31497	9.69849	9.03471	15.004	10.4858	6.78904	-0.344572	0.284739	0.521729	-0.141429	0.666589	0.938383	-0.133184	0.689339	0.969267
	Gstm2-ps1	0.115453	0.640525	0	0.877436	0.709526	0	0.280339	0.863541	0.434257	0.539935	1.40886	1.00022	0.756179	0	-0.344546	0.272704	0.507067	-0.142952	0.747701	0.99887	-0.198651	0.633311	0.929437
	Celsr2	5.01696	7.24819	5.7371	2.7294	4.72931	5.45341	5.27202	4.51377	5.09905	5.11751	5.83688	9.89644	6.84166	4.72017	-0.344484	0.188358	0.407024	-0.370599	0.25455	0.567037	-0.31582	0.314025	0.672048
	AI317395	0.322683	0.164618	0.232733	0.272485	0.191469	0.202746	0.162108	0.17834	0.223211	0.346914	0.415457	0.521851	0.630319	0.692319	-0.344162	0.000183083	0.00466446	-0.416063	0.00495046	0.0796801	-0.282647	0.0299463	0.226652
	Islr2	0.14537	0.089611	0.118464	0.163674	0.204201	0.0927425	0.210107	0.133139	0.0520745	0.107912	0.508679	0.452824	0.550216	0.267355	-0.343965	0.000230772	0.00524867	-0.298879	0.0301652	0.18454	-0.416069	0.0088575	0.135051
	Oscar	0.162859	0	0.154835	0.0687621	0.0200173	0.0814766	0.0197724	0.121812	0.0816754	0.0253879	0.308461	0.0913395	0.448161	0.704664	-0.343937	0.0143588	0.0702586	-0.357381	0.133234	0.408835	-0.379701	0.111989	0.421472
	Gm13090	2.71517	4.13508	3.15082	2.1242	4.26971	2.72705	2.37536	2.85852	2.40296	2.86325	3.39219	5.34972	4.54731	3.80973	-0.343769	0.0759268	0.219454	-0.5333	0.0326831	0.19178	-0.526542	0.0335141	0.239362
	1700086L19Rik	1.59648	0.815789	1.71754	1.17074	1.49751	1.33139	0.510066	0.9876	0.421394	0.589435	3.46688	0.609586	2.52807	2.03722	-0.343677	0.225104	0.458967	-0.774077	0.160682	0.446521	-0.978986	0.0873777	0.37076
	Fzd2	0.459777	0.288484	0.483959	0.42985	0.333016	0.257404	0.28907	0.386003	0.442635	0.153587	0.846312	0.789667	0.904691	0.462388	-0.343575	0.00271758	0.0237651	-0.381925	0.0331965	0.193392	-0.433138	0.0420496	0.264157
	Haghl	30.1531	27.9734	25.1394	19.8977	25.0759	24.6611	27.1733	23.1684	26.789	25.3184	34.0027	33.2969	32.1528	30.0803	-0.34334	0.00840117	0.0488398	-0.353945	0.0103029	0.111703	-0.302375	0.0046861	0.102547
	Cntn4	6.14759	6.96678	3.22912	7.04117	5.761	6.92227	6.3228	7.67566	4.57067	5.02113	9.15995	7.00213	7.74383	7.04033	-0.34312	0.100516	0.26624	-0.125497	0.397361	0.720146	-0.586239	0.00579667	0.113233
	Immp2l	2.70082	2.92955	3.58005	2.63154	3.47922	2.37331	4.22488	3.9958	3.74438	4.49365	4.09849	3.70039	3.72654	4.42267	-0.343065	0.00595552	0.0394389	0.0373967	0.628363	0.907458	0.0363319	0.713006	0.986379
	Rpl10	68.8303	60.5048	68.6669	73.7826	68.3809	64.4051	60.195	59.617	60.0348	62.9111	84.3235	83.0547	86.3585	88.9266	-0.343047	9.94608e-05	0.00337174	-0.508424	3.35516e-05	0.0112984	-0.472143	9.46174e-05	0.0214851
	4930447A16Rik	2.58796	1.82992	2.31573	2.87098	2.99379	3.49629	3.51163	3.41592	2.54488	2.84776	4.58368	3.96261	3.35137	2.7839	-0.343007	0.0464961	0.156046	-0.0502326	0.783045	1	-0.323536	0.13045	0.453926
	Eno2	122.729	133.446	126.652	88.9585	122.266	116.1	129.348	132.389	148.182	154.072	138.634	187.372	146.246	130.406	-0.342994	0.0317192	0.120193	-0.187865	0.30378	0.624158	0.0181339	0.915902	1
	Mtap1a	32.4117	40.9517	34.7688	21.2499	30.8559	36.8045	32.1696	30.6084	33.6857	39.4447	37.2472	56.4586	43.5455	31.1816	-0.342898	0.133424	0.322131	-0.379764	0.199025	0.495364	-0.169704	0.545122	0.862787
	1700001L19Rik	0.164751	0.426544	0.360258	0.473013	0.161998	0.280279	0.340035	0.228849	0.351152	0.462289	0.915801	0.45888	0.870242	0.43824	-0.342874	0.0143305	0.070191	-0.367795	0.0791773	0.307042	-0.236375	0.210461	0.55404
	Phxr2	0.185012	0.171072	0.0703588	0.249969	0.0454802	0.143338	0.269543	0.197687	0.139178	0.115365	0.154995	0.192034	0.900446	0.678956	-0.342114	0.0441835	0.150812	-0.231523	0.40998	0.733153	-0.361049	0.220841	0.566464
	Impa2	1.88298	1.57528	1.92661	1.07518	1.38864	1.36336	1.93773	1.39881	2.04605	1.28596	2.08698	2.46579	2.66382	1.64375	-0.341865	0.0222827	0.0946164	-0.265319	0.186089	0.478357	-0.273958	0.215529	0.559581
	Snrnp25	6.20411	5.5689	6.17439	6.25	8.16068	5.66268	6.38701	6.08641	7.36914	7.52226	7.79892	7.17872	10.5372	7.77248	-0.341456	0.0200204	0.0880871	-0.352578	0.0800035	0.308851	-0.129443	0.447515	0.799876
	Gmppb	3.98281	3.30926	3.73325	3.08849	3.737	3.39308	3.26903	3.95598	4.10736	4.3024	4.68587	5.26017	4.86532	4.19987	-0.341399	0.000806853	0.0112918	-0.319527	0.0286555	0.180091	-0.141456	0.145848	0.480746
	Aqp5	1.22912	1.13651	1.09553	0.68113	1.27468	1.11337	1.25908	1.25176	1.37249	0.868212	1.14536	1.61177	1.79899	2.06657	-0.341333	0.016124	0.0763451	-0.22355	0.215506	0.518142	-0.322918	0.147099	0.48311
	Ccdc85c	14.0366	15.9167	15.194	9.64178	10.8628	13.5533	14.2598	13.1878	15.5226	14.7377	15.338	19.2046	16.2353	16.448	-0.341184	0.0382912	0.136719	-0.270645	0.0446053	0.225243	-0.1385	0.212108	0.555622
	Gnaz	7.04256	8.57037	7.87053	6.7261	7.89661	7.24834	7.88222	6.81052	8.06565	8.70892	9.57855	10.8155	10.5468	8.46704	-0.340778	0.00220058	0.0208611	-0.376333	0.0267694	0.174353	-0.204642	0.120072	0.437165
	Accn2	12.3881	15.2754	13.3883	9.68561	12.366	11.4972	13.243	12.7125	16.4946	15.1408	15.4438	19.4118	15.1843	13.9124	-0.340448	0.0242806	0.100333	-0.271641	0.112781	0.371654	-0.00570058	0.969526	1
	Cdk5r2	2.61143	3.42904	3.36704	2.3965	3.2244	3.19618	3.06914	2.6247	3.09473	3.16007	3.81568	5.19229	4.42923	3.1337	-0.34025	0.0232114	0.0972691	-0.405306	0.0834074	0.315745	-0.301411	0.154691	0.486814
	Camk2b	87.4545	92.0356	78.0723	61.8372	80.0484	82.3437	98.2162	92.4815	107.403	103.968	89.6375	135.949	97.0081	88.4965	-0.340042	0.0473609	0.158	-0.0849747	0.698338	0.964577	0.0625006	0.773578	1
	Epha10	1.29119	1.28847	1.02703	0.901412	1.36704	1.39673	0.977816	0.922046	0.993758	1.72385	2.12874	1.63427	2.18847	1.30538	-0.340034	0.0125242	0.0640924	-0.516938	0.0256915	0.171307	-0.259645	0.265086	0.621906
	Atmin	8.08652	8.95685	7.97844	6.97295	7.92738	8.56371	8.78695	8.8102	9.74046	10.9588	10.3625	11.1597	11.4157	9.07817	-0.339909	0.0016026	0.0172509	-0.226804	0.070837	0.288384	-0.0168845	0.880497	1
	Sbk1	49.23	57.5823	53.7044	38.7624	52.5643	49.807	59.0886	63.0875	75.4953	61.1068	55.0196	83.2512	60.8999	57.9434	-0.339411	0.0385509	0.137385	-0.0539068	0.788804	1	0.0975877	0.659171	0.947577
	Paqr7	10.3541	11.0791	10.7534	8.52374	11.5919	9.90098	10.4111	10.5345	12.5819	12.086	12.3155	14.767	13.8921	12.4587	-0.339049	0.00312704	0.0261984	-0.320081	0.0150343	0.132295	-0.103418	0.283142	0.64294
	2810006K23Rik	3.74779	3.35044	3.58003	3.61474	3.60221	3.78347	4.22664	4.06149	5.32243	4.04259	5.9297	4.20645	4.82227	4.50776	-0.338967	0.00132841	0.0153937	-0.181312	0.219809	0.524243	-0.0467136	0.780506	1
	Gfra2	0.806444	1.4517	1.0685	0.978018	1.00176	1.22743	1.53112	1.25587	0.623869	0.842559	1.73903	1.61521	1.70431	1.46825	-0.338799	0.00237869	0.0219411	-0.138104	0.103273	0.354596	-0.604263	0.000627807	0.0472152
	Ap1s3	3.22105	2.71021	2.38293	2.6675	2.04953	3.01186	2.71605	2.1912	2.675	2.97077	3.35818	3.85557	3.52061	3.76023	-0.338557	0.00426366	0.0317481	-0.423795	0.00465441	0.0775575	-0.274148	0.00775482	0.127866
	Polr3h	9.47875	10.5832	9.37221	9.69508	9.9757	9.80982	10.7024	9.14064	9.00228	11.3408	11.3581	13.6057	13.0908	12.7334	-0.338471	8.7106e-05	0.00316399	-0.327633	0.021607	0.157817	-0.299228	0.05285	0.293046
	Rnd2	27.1254	22.5682	25.0173	27.0978	23.3637	25.6642	21.6111	16.7408	21.7497	25.0416	37.1124	28.2119	36.2481	27.5177	-0.338413	0.00870132	0.0500049	-0.719408	0.0150098	0.132131	-0.438126	0.0529819	0.293381
	Trp53inp2	10.7275	10.736	11.9569	10.7528	12.2284	10.4726	11.5153	12.6063	13.8347	14.9024	15.2598	14.7615	16.1609	11.5555	-0.338057	0.00419541	0.031437	-0.232306	0.176769	0.46594	0.00281977	0.985191	1
	Slc27a1	20.8669	20.7826	18.3899	11.8431	18.7315	18.7703	16.8721	18.5956	18.1987	19.1718	23.5363	27.8147	22.3385	18.9359	-0.33794	0.0710075	0.209586	-0.355834	0.0828373	0.314166	-0.283275	0.136997	0.4654
	Mllt11	25.7751	27.9866	24.461	29.3127	26.9208	25.7433	28.9422	24.2473	33.2871	36.6066	36.7715	32.3679	36.4267	30.6302	-0.337781	0.000730015	0.0106255	-0.346128	0.0334046	0.193959	0.0390446	0.706393	0.981044
	Slc41a3	6.79222	7.50227	5.74137	4.14005	7.22517	6.79322	7.3017	7.33673	7.16884	5.91018	6.40085	12.4103	9.24669	5.99126	-0.337738	0.151289	0.35081	-0.142456	0.667588	0.938866	-0.289474	0.409135	0.765415
	4930578N16Rik	1.80919	1.44882	2.16542	1.99152	1.64792	1.84308	2.5495	1.95039	1.843	2.46777	2.63279	2.52266	2.27588	2.78179	-0.337535	0.00138296	0.0157546	-0.132912	0.243657	0.55367	-0.176463	0.156072	0.487025
	Gm3149	0	0.0626324	0.0804986	0.185896	0	0.0276926	0.0205592	0	0.14862	0.0263982	0	0.353656	1.35603	0	-0.337517	0.174441	0.386121	-0.403625	0.378447	0.699539	-0.299559	0.507131	0.85344
	Grb7	3.62862	3.66545	3.26081	2.82278	3.14643	2.86863	3.93772	3.81082	4.08205	2.86704	3.4338	5.47848	3.72014	4.95648	-0.337366	0.019353	0.0863806	-0.129307	0.52164	0.829349	-0.266052	0.282759	0.642264
	Gpr83	0.188879	0.239332	0.192875	0.242198	0.214958	0.140253	0.203835	0.0448487	0.149104	0.163578	0.6329	0.529832	0.702185	0.252726	-0.33719	0.00225772	0.0212127	-0.437851	0.0385236	0.209337	-0.393778	0.0414943	0.262292
	Epha8	6.04208	7.53286	6.6337	3.58111	6.3777	5.20109	6.16923	5.38903	6.81469	6.67008	5.96086	11.6877	7.74741	5.91566	-0.337037	0.163566	0.370649	-0.337131	0.310932	0.631151	-0.143123	0.646534	0.937896
	Lrrc48	1.84489	1.80755	1.96308	1.93962	2.26757	1.50054	1.88383	1.87989	1.74629	2.05698	3.1146	2.26618	2.44424	2.77169	-0.336793	0.00336742	0.0274281	-0.334935	0.0275206	0.176901	-0.327142	0.0390611	0.255944
	Vars2	3.7158	4.36947	4.30071	2.77964	3.68184	3.91199	4.37233	3.90563	4.48153	4.39684	5.01807	6.27836	4.56892	4.36263	-0.336631	0.0197642	0.0874523	-0.22832	0.180721	0.470781	-0.144967	0.350651	0.709566
	Zbed4	3.78857	4.00573	2.99116	3.24093	3.94797	3.50937	3.48638	3.59638	3.93769	3.91162	4.77077	4.74969	4.39955	5.15484	-0.336014	0.00123359	0.0146949	-0.343678	0.00238793	0.0572092	-0.226686	0.0113923	0.150797
	Midn	4.15595	3.75413	3.70804	2.67932	3.8311	4.14182	3.75512	4.77372	4.72963	5.38225	4.75702	5.79005	5.33419	3.9238	-0.335483	0.019874	0.0877835	-0.173427	0.343287	0.66409	0.0333352	0.833113	1
	Meig1	0.168765	0.585182	0.561575	0.46316	0.518577	0.391958	0.819573	0.360653	0.264491	0.723482	1.34147	0.961484	0.881062	0.263336	-0.33511	0.0742139	0.215884	-0.208087	0.512279	0.829349	-0.300095	0.36229	0.721447
	Gpr45	0.833918	0.568167	1.0432	1.07482	0.665338	0.566972	0.781533	0.750357	1.1556	0.798234	1.03666	1.34806	1.23316	1.38001	-0.334995	0.00842564	0.0489568	-0.346547	0.00662775	0.0923924	-0.189596	0.136405	0.464209
	BC024659	14.2863	15.5914	15.8726	16.9491	18.0925	16.3329	19.0621	17.8959	18.0623	22.0522	21.3907	20.157	22.1069	18.9895	-0.334935	0.000659042	0.0100266	-0.151626	0.0890806	0.327106	-0.0450863	0.681445	0.963792
	Bnc2	0.358655	0.219652	0.469407	0.790584	0.372127	0.536306	0.28275	0.243871	0.356233	0.450185	1.07457	0.490024	1.12479	0.689738	-0.334702	0.0334459	0.12445	-0.531029	0.0328586	0.19246	-0.380146	0.0895812	0.376445
	Cttnbp2	6.66865	7.40688	7.63497	7.41177	8.59953	8.39444	10.2459	9.4917	9.36656	9.46774	9.25772	10.686	9.93789	9.85128	-0.33445	0.000764903	0.0109172	-0.00785235	0.904505	1	-0.0682307	0.274475	0.633469
	Actg1	105.048	109.296	100.032	73.6942	98.9375	92.9015	91.5023	85.4064	89.2518	97.6264	114.36	139.51	119.373	113.256	-0.334435	0.016397	0.0770886	-0.450764	0.00892777	0.104584	-0.373113	0.0195194	0.187105
	Slc16a14	0.819654	1.3177	0.584453	1.03822	1.05324	1.02654	1.10821	1.26395	0.992625	1.01639	1.75933	1.46273	1.54726	1.15436	-0.334434	0.013897	0.0688805	-0.177768	0.172522	0.460253	-0.301975	0.0402788	0.258407
	Rab33a	9.33736	8.41975	7.23881	7.58071	8.06213	7.0512	7.33892	6.9812	6.7081	7.49847	9.4053	13.9411	9.65915	8.6358	-0.334377	0.0277708	0.109693	-0.46249	0.0745019	0.296417	-0.473933	0.0729119	0.340658
	Fam196a	0.85124	1.01369	1.39175	1.06189	0.935303	0.990499	1.02564	0.950902	0.751934	1.20635	1.89992	1.2241	1.8877	1.31945	-0.333892	0.00925135	0.0522999	-0.366975	0.0580058	0.258734	-0.382931	0.084445	0.3652
	Gm5590	0	0	0	0	0	0	0.314467	0	0.108249	0	0	0	0.82181	0.38523	-0.333874	0.0682161	0.203628	-0.136636	0.686783	0.954732	-0.259733	0.429573	0.78497
	Chst7	0.526605	0.549353	0.474985	0.490293	0.9128	0.630906	0.819666	0.966661	0.914183	0.841965	0.884309	1.13088	1.20398	0.826728	-0.333773	0.00403629	0.0306853	-0.0840031	0.439873	0.764077	-0.0947268	0.369943	0.727822
	Grid2ip	3.3756	4.52511	3.94933	2.08254	4.08269	4.20345	5.73566	5.14678	5.83623	4.33708	4.26449	6.73518	4.97303	3.73289	-0.333579	0.117529	0.295387	0.143597	0.545553	0.842491	0.0523977	0.836682	1
	Dzip1	10.122	11.2422	13.6915	12.3462	13.2181	13.7677	14.4865	10.595	13.4332	16.7334	17.8331	16.3434	17.4864	12.1661	-0.333259	0.0244508	0.100723	-0.325481	0.185594	0.477678	-0.0698049	0.730366	0.998945
	St8sia1	4.1114	4.11408	4.76242	4.29711	3.88064	4.40558	4.46465	4.94177	4.88062	4.57062	5.4015	5.36375	6.27887	5.47596	-0.333176	0.000202309	0.00493458	-0.216264	0.0375126	0.206154	-0.209872	0.033095	0.23784
	Guca2a	0	0	0	0	0.0616356	0	0.0608816	0	0.0628722	0.156345	0.959156	0.337612	0	0	-0.333092	0.0941997	0.254806	-0.304841	0.398509	0.72085	-0.198703	0.573874	0.88266
	Limk1	6.41539	6.31267	6.89842	5.30875	4.46971	5.48594	5.5292	4.58216	5.30136	8.22262	8.28787	7.38758	8.48514	6.1366	-0.333024	0.0224249	0.0949786	-0.497263	0.0238254	0.164849	-0.160708	0.476881	0.827009
	Thpo	1.5833	1.11007	1.15792	0.954998	1.53974	0.868265	1.5209	1.227	0.698057	3.2005	2.25773	2.18776	1.31577	1.39	-0.332946	0.04109	0.143485	-0.216707	0.319158	0.639727	-0.0440053	0.921376	1
	Gm17271	1.18202	1.89446	0.524433	0.798513	1.64655	1.37339	1.43507	2.61021	1.38319	2.94822	1.47238	3.11278	1.63763	1.13709	-0.332709	0.186928	0.404981	0.107795	0.759987	1	0.15682	0.681012	0.963382
	Pitpnm3	9.58363	10.3532	8.61463	5.91704	8.33883	9.50586	11.5967	9.91974	10.5002	9.64107	11.1145	12.385	11.0585	9.93793	-0.332691	0.0352968	0.12913	-0.0441958	0.688535	0.955865	-0.128534	0.220683	0.566187
	Mpnd	28.5962	30.6353	30.5503	25.8334	30.2836	28.3905	28.9565	26.9815	36.0507	30.4103	35.1176	38.5923	36.6416	36.8448	-0.332688	0.000116934	0.0036389	-0.383917	0.000806056	0.0349064	-0.147217	0.128102	0.450053
	Chd3	17.6605	20.2937	20.1407	17.3658	17.2847	18.3652	20.7141	16.5867	19.766	21.2123	24.6314	26.2582	24.1175	19.63	-0.332583	0.00340899	0.0275973	-0.327954	0.0889936	0.326977	-0.191717	0.196578	0.536155
	Vash2	0.458488	0.512834	0.295287	0.849263	0.572624	0.400182	0.583575	0.418785	0.361593	0.415004	1.23091	0.543825	1.1132	0.773875	-0.332496	0.0288999	0.112849	-0.338699	0.122169	0.390202	-0.449568	0.0535607	0.294478
	Chat	0	0	0.0100781	0.0179026	0	0.0429252	0.0643482	0	0.0531617	0.0495741	0.608116	0.037279	0.519619	0.0390287	-0.332496	0.0338219	0.125283	-0.304295	0.273897	0.591524	-0.277015	0.311254	0.669339
	Atxn7l2	3.48315	3.92977	3.70682	3.07393	2.88441	3.1091	3.39876	3.29728	2.96545	3.12539	4.83879	4.84914	4.61224	3.69125	-0.33249	0.00480381	0.0343379	-0.33285	0.0314095	0.188164	-0.437104	0.0125677	0.156223
	Fam55b	0.256632	0.302756	0.168267	0.351218	0.206661	0.196768	0.247108	0.0756451	0.0443804	0.193132	0.721414	0.475379	0.508957	0.578077	-0.332446	0.000228523	0.00520801	-0.437205	0.00707698	0.0953828	-0.490399	0.00381295	0.0956929
	Tmem151b	28.0026	29.2415	27.0764	18.6933	21.3242	25.4854	25.3317	21.9735	30.0806	25.2277	30.1242	35.1107	31.8622	28.5855	-0.332349	0.0306377	0.11724	-0.394558	0.0156811	0.135399	-0.179392	0.17809	0.510453
	Lyzl4	0.17944	0.304185	0.227465	0.252542	0.0367586	0.118045	0.435707	0.415421	0.262472	0.233104	0.945549	0.311998	0.289542	0.494942	-0.332248	0.0234021	0.0978862	-0.0632262	0.759538	1	-0.255449	0.252307	0.605269
	Htr1d	0.0205144	0.0284531	0.0585112	0.0346462	0.0126073	0.00903931	0.0249061	0.0328798	0.0385807	0.0159898	0.222979	0.212255	0.371519	0.374563	-0.332042	2.4538e-05	0.00172554	-0.329628	0.00744207	0.0971218	-0.33196	0.00745531	0.125903
	Mogat1	0.048513	0.0224288	0.138368	0.0614491	0.14907	0.0489035	0.0294492	0.103673	0.0912363	0.113439	0.236347	0.19119	0.910783	0.200601	-0.331986	0.0335729	0.124687	-0.347009	0.208421	0.507817	-0.298609	0.265254	0.622134
	Rgs6	5.76522	5.87163	5.17667	5.57391	4.19347	5.19635	5.37637	3.98776	4.34744	6.07837	6.91752	6.11632	8.17455	6.5042	-0.331965	0.00724973	0.0444118	-0.484816	0.0281927	0.178776	-0.359247	0.0835994	0.363456
	Egln2	20.3151	20.0524	20.0265	17.2264	19.218	18.3898	20.2702	19.5316	23.4499	19.9005	25.1644	26.1624	24.0365	22.3623	-0.331851	0.000280627	0.00598441	-0.281016	0.0113623	0.116248	-0.167677	0.138583	0.46807
	Lancl1	12.7801	20.9054	19.6223	15.8723	20.4273	14.5292	22.7796	16.4311	22.0008	17.7681	21.2532	21.6777	22.8568	21.2747	-0.331745	0.0413176	0.14397	-0.160579	0.289984	0.610148	-0.131291	0.216346	0.560478
	Gaa	23.6951	27.0801	22.2393	13.9855	21.1325	22.2372	21.5011	20.0883	21.9266	26.2144	26.3493	42.2753	27.4938	17.5173	-0.331723	0.209076	0.435848	-0.367922	0.353757	0.674766	-0.170447	0.659806	0.948026
	Fam109a	5.3961	4.96592	5.1545	3.6841	5.50349	4.61667	4.94056	4.72985	6.06174	5.26986	6.13972	8.30604	6.13158	5.21029	-0.331683	0.0295919	0.114638	-0.336181	0.117222	0.380653	-0.146502	0.456638	0.808115
	Aptx	2.28535	2.86017	2.10962	2.6027	2.44168	2.09395	2.76787	2.2468	3.38564	3.6661	3.58565	3.16794	3.20771	3.10925	-0.331579	0.000986429	0.0128054	-0.28571	0.0194481	0.148893	0.0854086	0.200401	0.540708
	Myog	0.0805597	0.0931122	0.0191477	0.102041	0	0.150825	0.0489029	0	0.0757527	0.0313958	0.318451	0.878955	0.221286	0.09642	-0.330756	0.0371401	0.133837	-0.398054	0.163887	0.449723	-0.357522	0.201771	0.542723
	Kndc1	20.4211	20.5805	20.4005	14.1291	18.7848	21.6374	23.3213	18.6152	22.7689	22.5206	21.6128	30.6001	26.1058	20.3046	-0.33057	0.0490802	0.162001	-0.214612	0.346289	0.667172	-0.10021	0.61072	0.912823
	Wasf3	17.7289	19.4564	18.7921	15.223	18.7185	17.9066	19.024	17.9868	19.5431	17.1919	21.2511	25.4617	23.0986	21.565	-0.330333	0.00164329	0.0175882	-0.286842	0.0224259	0.160321	-0.29923	0.0300537	0.227236
	Brsk1	16.017	15.4996	15.6059	14.9106	13.0145	17.6014	15.0038	12.8755	14.7714	15.6848	20.4648	22.542	19.5077	16.3577	-0.330002	0.00834148	0.0486271	-0.466758	0.0265194	0.17383	-0.344316	0.0539262	0.295312
	Lmtk2	10.558	12.3728	11.399	8.18703	10.7073	10.7814	12.2967	11.2264	12.9013	12.2181	11.9906	17.3766	13.8245	11.7399	-0.329837	0.0325829	0.122455	-0.192636	0.329069	0.649559	-0.104304	0.577437	0.88535
	Odz2	2.33894	3.3914	2.90397	2.59452	2.48684	2.66584	2.63891	2.55379	2.81566	2.70883	3.92103	3.65414	4.11692	3.05698	-0.329811	0.00538217	0.0368568	-0.376856	0.0185172	0.145346	-0.311842	0.0351846	0.244293
	Tmem150c	5.32186	5.0459	4.4536	4.07801	4.83168	5.32171	5.88657	5.38717	6.75717	6.11296	6.80517	5.90814	7.06785	5.59848	-0.32976	0.00329535	0.0270559	-0.14228	0.23282	0.540364	0.0212286	0.848289	1
	Coro1a	17.2038	18.3985	17.0208	16.9608	18.1696	16.5804	18.7546	18.8926	21.8476	21.1041	21.1611	23.559	22.7843	20.9726	-0.329585	2.92271e-05	0.00187519	-0.22029	0.0133455	0.125094	-0.0393209	0.52602	0.85344
	Scube3	0.809259	0.772952	0.934257	0.649574	1.08758	0.99136	1.05268	1.18778	1.0648	0.99121	1.51323	1.23061	1.49227	1.17527	-0.329576	0.00178492	0.0184767	-0.147923	0.133142	0.408813	-0.211587	0.0468055	0.277099
	Gm16181	0.840549	0.631488	0.349622	0.842875	0.516565	0.575545	0.82915	0.280667	0.658661	0.409474	0.973509	0.976664	0.786974	1.44117	-0.329314	0.0173898	0.0803335	-0.408196	0.103906	0.355806	-0.409642	0.0469065	0.277479
	Kirrel	1.1296	1.10503	0.976665	0.691211	1.07148	1.05997	1.15279	0.874627	0.995485	0.944255	1.72715	1.6338	1.44659	1.26201	-0.328424	0.00228602	0.0213482	-0.321825	0.0300316	0.184323	-0.350251	0.0118785	0.152824
	Pkd2l1	0.40515	0.304381	0.35309	0.220954	0.321609	0.157522	0.276684	0.279586	0.592627	0.881582	0.680084	0.478981	0.460796	0.902036	-0.328244	0.0042658	0.0317535	-0.34282	0.0477241	0.233065	0.0948183	0.544205	0.862414
	Tbc1d30	9.32184	9.00663	8.7083	7.2264	8.10588	8.87368	8.5405	8.79721	9.49565	10.2888	10.8732	11.623	11.5944	9.78306	-0.328191	0.00151997	0.0167777	-0.305036	0.0129442	0.123071	-0.133981	0.167683	0.498714
	Dak	1.32843	1.58784	1.61209	1.26769	1.64606	1.30658	1.32434	1.03861	1.16453	1.29639	1.56923	2.65031	2.36584	1.84872	-0.328137	0.0109237	0.0585428	-0.500455	0.0377041	0.206877	-0.465949	0.0413174	0.261561
	Dffa	9.20159	9.40506	9.53201	7.01259	9.31308	8.25516	9.19915	8.705	9.60632	10.2621	9.57315	12.4221	12.8897	10.3464	-0.327984	0.0130302	0.0659018	-0.297694	0.0861741	0.320359	-0.162121	0.294197	0.654344
	Cbx7	9.70769	11.1089	9.21538	6.93508	10.2998	9.98036	10.4962	8.93823	8.44711	9.30681	12.3098	13.4016	11.3761	11.4886	-0.327886	0.0173209	0.0801629	-0.295608	0.0296819	0.183023	-0.410949	0.00509021	0.105413
	Rap1gap	32.5066	33.3172	30.2963	18.4092	29.4573	29.1885	30.9313	28.7218	37.6708	33.6818	31.9582	45.5347	36.6188	31.0171	-0.327827	0.0980274	0.26208	-0.259064	0.209247	0.509007	-0.00959892	0.959785	1
	Slc4a3	13.3631	15.2784	13.4973	9.04632	12.4689	12.757	13.0415	12.6699	13.2131	17.5147	15.4244	20.0481	15.7684	13.6161	-0.32778	0.0491345	0.162096	-0.300359	0.119472	0.384858	-0.0727621	0.720736	0.992782
	4930441O14Rik	0.408663	0.598295	0.604378	0.584735	0.48834	0.380535	0.454802	0.509437	0.384277	0.424705	1.19455	0.724153	0.727462	0.961903	-0.327506	0.00297148	0.025185	-0.352764	0.0363334	0.202009	-0.430283	0.0185156	0.183701
	Sec14l2	5.6268	6.00891	5.46798	5.67882	5.35745	5.30775	5.91045	4.75419	5.32299	6.56541	7.57482	7.72395	7.2613	6.47549	-0.327409	8.77451e-05	0.0031726	-0.386711	0.0168185	0.139302	-0.253394	0.0630029	0.318501
	Grm8	2.63794	2.78927	2.73811	3.58507	2.5786	2.53504	2.62995	2.09576	3.07391	3.73488	3.74422	3.77457	4.28187	3.29505	-0.32708	0.0037725	0.0293703	-0.506195	0.00737552	0.0968881	-0.116445	0.330783	0.689249
	Rhd	0.216418	0.218303	0.0561151	0.215978	0.193456	0.102829	0.143317	0.1892	0.0740015	0.15335	0.620481	0.397936	0.55888	0.293195	-0.327001	0.00158271	0.0171844	-0.326184	0.0323742	0.190902	-0.39338	0.0188425	0.184701
	Fam55d	0.929657	1.18708	0.799677	1.04671	1.16597	0.881611	1.09796	0.621687	0.967351	1.0746	1.4573	1.27084	1.74306	1.57018	-0.326925	0.00151033	0.016745	-0.441246	0.0259288	0.172212	-0.309946	0.0173494	0.179103
	Cntnap1	20.0405	30.9905	23.1188	13.2701	22.014	25.4354	22.4162	25.9185	27.0759	26.7851	26.3145	34.5369	26.1705	24.4118	-0.326804	0.155075	0.357086	-0.18858	0.303456	0.624125	-0.0348077	0.828527	1
	Gpr157	0.686924	0.629545	0.554829	0.503063	0.358644	0.619714	0.64947	0.591085	0.243893	0.435915	0.944473	0.906428	1.18734	0.784211	-0.326773	0.00166724	0.0177435	-0.267671	0.0332063	0.193392	-0.545262	0.00487164	0.103781
	Zfp612	15.9007	13.0391	14.3103	14.1226	14.7007	15.1152	15.7976	15.7717	18.4268	19.8299	19.0558	17.7343	18.321	18.6829	-0.326373	9.62127e-05	0.00331919	-0.212065	0.00133611	0.0435543	0.0491481	0.297255	0.657941
	Crybb1	0.574125	0.437184	0.0963245	0.655922	0.207549	0.545034	0.492023	0.288686	0.33874	0.263233	0.767761	0.868395	0.672613	0.737672	-0.326108	0.024354	0.100563	-0.34416	0.00861256	0.10265	-0.436747	0.000716549	0.0506021
	5730507C01Rik	0.101058	0	0.0960794	0	0.0310531	0.0261239	0.0306732	0	0.0316761	0.157538	0.918272	0	0.087679	0.392819	-0.326006	0.0805245	0.228736	-0.362974	0.285345	0.605299	-0.256742	0.439658	0.794176
	Rxra	2.72668	2.51	2.51728	2.71275	2.44823	2.62234	2.30032	2.75775	2.14711	3.4175	4.08297	3.51054	3.57388	2.9015	-0.325924	0.0007942	0.0111852	-0.352868	0.0405558	0.214491	-0.270476	0.199923	0.540005
	Crocc	6.26784	7.00491	4.77583	3.233	3.9326	5.52199	4.38997	6.10248	3.44977	6.829	6.89649	6.71419	7.1277	5.3763	-0.325777	0.108325	0.27986	-0.276774	0.152891	0.441024	-0.344793	0.250386	0.603927
	Npb	1.37394	0.762249	0.731498	0.556897	1.08078	1.06805	1.4679	0.528504	0.551234	0.428362	1.71545	1.36186	1.29134	1.23335	-0.325664	0.0250139	0.102258	-0.301428	0.233428	0.541316	-0.685241	0.00129087	0.0634059
	Pfkfb3	4.16383	3.12786	3.89727	2.98545	3.52256	3.78658	3.4866	3.67097	3.42388	4.60499	4.67609	4.75927	5.3053	4.17973	-0.325607	0.004346	0.0321807	-0.320383	0.0153279	0.133833	-0.199044	0.189076	0.52465
	Ehmt2	18.5336	20.4893	17.9722	13.595	17.7874	17.6407	18.1627	17.4317	18.033	17.5657	19.5149	27.7595	23.5279	19.1547	-0.32537	0.0352453	0.128966	-0.30632	0.141877	0.424474	-0.305993	0.141441	0.473108
	Ppap2a	5.70431	5.29308	6.07254	5.49537	6.19656	5.05599	5.53551	5.53711	5.61576	6.63796	7.21859	8.34473	6.72144	6.99432	-0.325028	0.00098374	0.0127926	-0.344246	0.0123858	0.120882	-0.223175	0.0914367	0.380767
	2410022L05Rik	13.2221	12.8784	16.3137	15.5561	15.2472	13.0469	12.1748	13.8502	16.2982	17.6011	20.0789	17.4665	18.8766	16.5095	-0.324864	0.00384274	0.0297631	-0.455848	0.00710148	0.0954849	-0.0969775	0.329655	0.687782
	Nav1	1.77084	2.53702	1.48839	1.38109	1.88693	1.74306	1.97998	1.2041	2.24948	2.04767	2.31646	2.71418	2.94947	2.01358	-0.324788	0.0243605	0.10057	-0.44121	0.0595731	0.263031	-0.144999	0.306634	0.665026
	Dnmt3a	13.8985	15.8572	13.8658	11.391	13.8508	14.5905	16.325	14.4925	15.4744	16.4306	17.0833	19.4668	17.8652	16.1217	-0.324703	0.00402688	0.030663	-0.182664	0.104871	0.357578	-0.133951	0.16397	0.493792
	Ptgfrn	1.28697	1.46533	1.43468	1.21035	1.17241	1.27962	1.21322	1.181	0.923844	1.27455	2.41357	1.79581	2.03255	1.40232	-0.324657	0.00592121	0.0392809	-0.394309	0.0529854	0.245991	-0.465091	0.043104	0.266734
	Nlrx1	1.24483	1.39768	1.09128	0.600673	0.953788	0.780489	0.893051	0.760064	0.506731	0.95767	1.55416	1.51453	1.28694	1.6424	-0.324625	0.0186233	0.0843903	-0.45143	0.00202618	0.053095	-0.539321	0.0101341	0.142547
	Fgf13	1.76409	1.82956	2.23246	2.60691	1.5969	2.0672	2.76401	2.38166	2.58538	2.58279	3.15206	2.91239	2.99566	2.06051	-0.324438	0.0204854	0.0895028	-0.073519	0.643721	0.91945	-0.0669164	0.658551	0.947069
	Ube2o	8.8016	10.6202	9.04262	5.53805	8.27893	9.12729	8.52504	7.77194	8.9688	9.83999	10.1651	12.3947	11.6284	9.28876	-0.324423	0.0650654	0.197233	-0.369218	0.037736	0.206956	-0.183673	0.21331	0.556638
	Kcnh7	0.963755	1.45973	1.29894	2.36218	1.54186	1.49753	1.93564	1.45269	1.08497	1.61393	2.55409	1.73714	2.44153	1.8113	-0.324298	0.0543204	0.173816	-0.21509	0.235382	0.543183	-0.415985	0.060944	0.313645
	Hsph1	10.8731	10.499	12.9054	12.6505	11.1817	11.3877	11.7281	12.9809	14.3066	14.9615	16.2518	13.1306	16.9966	12.8969	-0.324107	0.00697479	0.0434351	-0.236272	0.163944	0.449802	-0.00763646	0.958159	1
	Gpr137	16.8066	16.4957	16.1628	13.9467	14.724	15.0829	15.0143	13.1623	17.3877	17.1392	18.6513	20.8177	19.9816	19.2477	-0.323913	0.000284431	0.00603132	-0.456041	0.00181431	0.0506024	-0.177826	0.0153139	0.168954
	Pqlc1	7.76685	7.58782	6.47783	4.91698	7.42111	7.10703	6.32042	7.19044	8.05044	6.979	8.90619	9.53913	7.74326	9.01931	-0.323888	0.0202271	0.0886658	-0.336791	0.0189016	0.147105	-0.202626	0.0968817	0.391211
	Slc27a2	0.40832	0.547454	0.543484	0.48272	0.690074	0.514888	0.483339	0.479924	0.563135	0.843394	1.10879	0.838939	1.05565	0.681807	-0.323789	0.00170244	0.0179961	-0.369038	0.0217509	0.158406	-0.172821	0.238737	0.589707
	Kcnj9	29.3497	29.4461	27.4534	21.0379	27.3075	25.9732	29.6387	27.9246	37.1862	35.1453	31.9563	40.1683	29.7776	33.109	-0.323656	0.0170143	0.0791634	-0.214702	0.165097	0.451123	0.1049	0.458317	0.809752
	Cycs	23.015	25.717	27.0317	30.7991	26.0021	24.9526	26.4251	26.1409	25.1007	25.782	35.5279	28.6015	34.7871	33.4443	-0.323477	0.00451905	0.0330177	-0.316611	0.0265625	0.17387	-0.361916	0.0170806	0.177264
	Lrrc27	1.24054	1.47294	1.38045	1.09517	0.883668	0.903862	1.6088	1.31046	0.972094	1.47236	1.71875	1.63182	2.20338	1.2907	-0.323455	0.0183078	0.0832953	-0.132813	0.420054	0.743186	-0.285786	0.159505	0.489161
	Dzip1l	4.2318	3.77365	3.60015	3.07042	4.18298	3.94245	4.20663	3.75347	3.38261	3.35182	5.1944	4.76453	5.04898	4.93747	-0.323133	0.00124579	0.0147857	-0.266512	0.0040321	0.0737921	-0.454473	6.17996e-05	0.0176068
	Sept6	11.308	11.8469	10.0842	11.6212	11.3211	11.2597	12.3125	13.6288	13.6581	12.8581	13.7503	14.4289	14.3226	14.6967	-0.323057	2.52723e-05	0.00174371	-0.132331	0.0442246	0.224223	-0.101909	0.0406008	0.258987
	Cacnb3	7.05842	8.74445	7.71525	4.87181	6.00019	6.58075	6.77347	6.42424	6.33254	6.457	8.802	10.3463	8.88543	6.95084	-0.323049	0.0607628	0.187567	-0.348007	0.0757506	0.299262	-0.386955	0.0551288	0.29896
	Bok	3.45296	3.07738	3.26306	3.39006	4.26964	3.22311	5.95994	4.9564	3.78155	3.59931	5.90137	4.07471	4.15331	4.22762	-0.323041	0.0131596	0.0662739	0.216293	0.249383	0.56092	-0.241017	0.177903	0.51012
	Megf8	10.5293	12.4408	10.3095	4.77008	10.462	9.6227	9.49477	9.29152	9.32536	10.9519	11.002	17.6388	12.1265	8.57523	-0.322841	0.249063	0.480631	-0.3173	0.31877	0.639214	-0.22115	0.483181	0.832941
	Slc2a6	9.50414	9.40776	9.23436	6.54112	9.15627	8.07144	9.39108	7.90115	10.2078	10.4139	10.0329	11.7575	11.4154	10.8307	-0.322511	0.0103743	0.0564235	-0.31825	0.0213544	0.156967	-0.0843049	0.261308	0.61719
	Sergef	36.9514	35.2112	33.9599	34.2887	36.2331	34.7897	35.0671	38.803	42.5709	35.2338	42.7273	39.6241	41.8773	54.2388	-0.322254	0.00296633	0.0251713	-0.257413	0.142864	0.426361	-0.188841	0.294031	0.65404
	Zbtb16	1.89819	1.30692	1.19941	1.89389	1.32089	2.47393	1.29055	2.00951	0.966604	2.2762	2.68851	2.6263	3.60596	0.943662	-0.322205	0.216504	0.446627	-0.333343	0.442465	0.766568	-0.38209	0.424348	0.779398
	Fbll1	6.61492	6.04325	6.15721	5.46881	6.0857	5.49129	4.5445	4.90959	5.3387	4.84721	7.5323	8.02682	7.72426	7.55776	-0.322124	9.42671e-05	0.0032836	-0.605297	3.92702e-05	0.0121507	-0.516387	0.000140857	0.0245586
	D430042O09Rik	3.15799	3.12893	2.92014	2.22023	3.2671	3.00084	3.18628	3.1124	3.30251	3.19204	3.92649	4.26498	3.89801	3.59844	-0.322035	0.00313585	0.0262318	-0.244757	0.0099915	0.110074	-0.211167	0.0176879	0.180021
	Nkain3	0.626133	0.639263	0.489869	0.793093	0.633307	0.565951	0.443435	0.432081	0.547884	0.447364	1.21564	0.609228	1.34988	1.01739	-0.321964	0.0122489	0.0629974	-0.495982	0.0379047	0.207322	-0.437928	0.0575199	0.305284
	2310022B05Rik	6.03509	6.5327	6.22735	5.59977	5.82987	6.01359	6.7896	5.32874	6.84168	8.35171	7.98569	9.25298	9.13965	5.38074	-0.321044	0.0332194	0.123863	-0.323581	0.245918	0.556635	-0.0371182	0.882922	1
	Slc24a3	14.6507	14.1251	12.5436	11.4208	12.237	14.5886	11.2565	10.7324	15.4901	13.6734	15.5958	19.7517	16.9679	15.0183	-0.320863	0.0083357	0.0486095	-0.565277	0.00674683	0.0929884	-0.189898	0.202408	0.543491
	Rnf207	0.282972	0.38478	0.38772	0.323287	0.409182	0.444076	0.414281	0.364609	0.365217	0.402198	0.971676	0.570539	1.00649	0.383615	-0.320784	0.014196	0.0698254	-0.301671	0.171278	0.459115	-0.307539	0.164288	0.494303
	Gm9989	0.0279602	0.0172357	0	0.149534	0	0.00782535	0.0339459	0.00995859	0	0.0290578	0.431621	0.253843	0.391625	0.106606	-0.320608	0.0023403	0.0217241	-0.335501	0.0429738	0.220609	-0.346068	0.0392526	0.256072
	C1ql1	1.1931	0.916216	1.09586	0.870884	0.745653	0.674992	1.59582	0.734651	0.456367	1.32399	1.1698	1.35511	2.1111	1.02571	-0.320567	0.0344218	0.126817	-0.166885	0.545991	0.842777	-0.372812	0.238289	0.589315
	Iqcd	0.535737	0.445833	0.764013	0.422235	0.614583	0.558709	0.910596	1.06855	1.00754	0.723797	0.674623	1.4349	0.961666	0.766269	-0.320226	0.0161726	0.076448	0.0362028	0.842949	1	-0.0596115	0.756515	1
	Creld1	10.7083	12.768	12.0843	9.31518	10.9231	11.1494	10.7268	12.7255	13.3124	10.9944	15.4273	14.7446	14.1207	12.352	-0.320116	0.00539348	0.0369198	-0.252798	0.0809458	0.310739	-0.206316	0.146243	0.481263
	Uqcrc1	81.5677	84.2254	80.8515	52.4493	77.6254	71.8205	71.8466	73.0209	74.7598	79.0928	91.0909	102.378	89.6797	87.3447	-0.319645	0.0373151	0.134173	-0.347811	0.00612714	0.0891257	-0.262656	0.020441	0.191206
	Aqp6	2.94978	3.26233	2.61198	2.88163	2.68366	2.40016	2.80883	2.88921	3.44454	3.44877	3.22198	4.38747	3.97747	3.41235	-0.319521	0.00441984	0.0325352	-0.29671	0.0539914	0.248231	-0.0884021	0.477092	0.827011
	Tbx3	0.233178	0.171381	0.119371	0.141367	0.154324	0.192305	0.166954	0.146936	0.179909	0.0932043	0.659956	0.622117	0.368265	0.225164	-0.319446	0.00444747	0.0326959	-0.33332	0.0799761	0.308851	-0.359967	0.0688414	0.331314
	4931428F04Rik	1.00632	1.27167	1.29159	1.23925	1.1235	1.12491	1.24211	1.26343	1.16706	1.52951	1.65153	1.92192	1.57146	1.71553	-0.319139	0.000108663	0.00351405	-0.267708	0.00655288	0.0920013	-0.21209	0.0611369	0.314423
	Zkscan16	6.47125	7.02858	6.79098	8.61546	7.11527	7.21232	8.86618	6.31085	6.97733	9.27358	10.8243	7.71665	9.8218	8.72095	-0.319091	0.00927479	0.0523952	-0.264839	0.216354	0.519573	-0.172719	0.365103	0.724109
	Fbxw4	8.75748	8.64368	10.1336	8.35601	8.7457	7.31371	8.46384	8.58793	9.46293	8.0609	11.1018	10.7363	9.83862	12.4934	-0.319069	0.00449764	0.0329253	-0.333763	0.0189285	0.147112	-0.30215	0.04623	0.275176
	Psmb10	9.38172	7.82903	7.1802	8.65507	7.23583	5.99953	5.60964	7.34292	7.55743	9.28688	10.7833	8.55993	11.349	8.71738	-0.318837	0.0299338	0.115428	-0.538079	0.026647	0.174163	-0.200685	0.25698	0.610764
	Mybpc3	6.98344	7.42982	4.99314	3.98777	6.80695	5.09103	7.26227	4.11321	7.5984	5.29818	5.96831	9.64895	6.78825	7.76043	-0.318826	0.109641	0.282129	-0.376054	0.233085	0.540702	-0.196936	0.428561	0.784186
	Igsf8	29.5791	33.0684	28.6652	19.9312	27.3118	27.0839	28.2395	28.1518	29.7361	27.9805	32.7335	43.6832	32.5013	29.7508	-0.318598	0.0602599	0.186577	-0.273938	0.167284	0.453592	-0.24218	0.215904	0.560104
	Ccdc72	42.1319	41.5517	45.9246	51.5699	38.968	46.2729	41.0461	47.9663	65.0185	57.5145	58.7526	55.189	54.7167	53.0761	-0.318528	0.00207201	0.0200983	-0.313717	0.0118917	0.118595	0.140235	0.0941074	0.386456
	Col4a2	1.62096	1.39207	1.46646	1.12312	1.56096	1.4348	1.41851	1.13494	1.54016	1.25265	2.44561	2.3768	2.18224	1.2684	-0.318454	0.0275379	0.109078	-0.413876	0.107873	0.362826	-0.339762	0.16669	0.496877
	Rtl1	4.51232	3.79539	3.82671	3.75497	4.27336	4.11771	4.57948	4.27573	3.97136	4.57989	5.4759	5.3896	5.74022	4.58807	-0.31832	0.000738501	0.0106877	-0.211737	0.0638217	0.272717	-0.254549	0.0510002	0.28846
	Chrm4	0.63491	0.805979	0.439933	0.445269	0.502615	0.321457	0.535661	0.160978	0.242857	0.419386	0.635068	0.925554	1.08036	0.955589	-0.318276	0.0100603	0.0553475	-0.502665	0.0280468	0.178302	-0.510302	0.00993459	0.141506
	Ssh3	14.3499	14.686	12.1029	8.22527	14.8451	11.7834	14.6898	13.974	14.4341	15.2522	14.1734	19.679	16.4892	13.363	-0.31804	0.100347	0.266108	-0.128491	0.482164	0.803117	-0.0812568	0.651436	0.941363
	Nlgn3	7.87832	8.33275	8.17652	5.75451	7.17571	8.80494	8.735	8.09014	8.11111	8.98134	9.31518	12.0571	10.254	7.81572	-0.317934	0.0405684	0.142216	-0.192733	0.314916	0.635352	-0.173045	0.366259	0.725276
	Slc9a5	6.09771	7.29441	6.03048	3.81006	5.77007	6.25581	7.35462	7.18591	6.74403	7.01584	7.29558	8.87698	7.23073	6.59402	-0.31766	0.0560802	0.177908	-0.0327156	0.786137	1	-0.102604	0.414528	0.770775
	Scn9a	1.61649	1.7662	1.7124	2.02708	1.74872	2.33593	2.2051	2.76551	2.25063	2.72755	2.88447	2.1802	2.79185	2.43486	-0.317517	0.00414984	0.0313019	-0.0358888	0.770856	1	-0.0330236	0.778286	1
	Slc16a11	28.2192	33.9663	25.0315	17.7162	31.1331	23.6556	33.9431	28.5923	27.2869	24.8704	31.0485	41.2912	30.5541	29.3217	-0.317464	0.112528	0.28714	-0.0695823	0.701927	0.967493	-0.318979	0.109636	0.417034
	AW112010	1.77028	1.74365	1.46354	1.88486	0.378414	0.6258	0.420508	0.904662	0.820263	0.599927	2.2551	1.5264	1.93867	1.44173	-0.31746	0.214596	0.443786	-0.752743	0.0118161	0.118453	-0.699637	0.00677026	0.120447
	Nanp	3.65392	3.4774	3.4739	3.46443	3.75571	3.74651	4.20267	2.85399	3.18808	3.2644	5.62174	5.38161	4.00126	4.07244	-0.316919	0.00506637	0.0354387	-0.353725	0.138647	0.417979	-0.437211	0.0393017	0.256072
	Tmsb10	29.8733	29.8578	29.838	29.4547	24.4608	37.2858	32.0232	30.3055	33.1243	34.1192	39.6213	43.3155	35.6815	32.2805	-0.316869	0.0233317	0.097628	-0.259997	0.106327	0.359717	-0.153414	0.288724	0.648758
	Xylt2	7.03568	7.5218	6.32703	4.99848	6.41394	5.73569	7.37563	5.99196	6.35816	6.66432	7.53601	9.74843	8.25815	7.01145	-0.316856	0.022123	0.0943016	-0.247154	0.167288	0.453592	-0.274349	0.0967505	0.391181
	4930579K19Rik	0.502541	0.971594	0.304043	0.424363	0.280764	0.438752	0.221863	0.439339	0.458234	0.213655	0.719049	0.197033	1.59572	1.1108	-0.316768	0.17377	0.385156	-0.466506	0.23968	0.548715	-0.46196	0.245679	0.598724
	Mttp	2.65656	1.81812	1.63738	1.83114	3.11952	1.76768	3.80091	2.66721	3.08595	3.0978	2.53499	3.47732	2.6048	2.86437	-0.316647	0.0545278	0.174356	0.12287	0.473116	0.796335	0.0866353	0.468883	0.819469
	Stk32b	0	0.00801355	0	0.0585468	0.0106522	0	0.0420875	0	0	0.0135102	0.31426	0.216469	0.388326	0.139668	-0.31658	0.000181579	0.00465015	-0.304989	0.0233195	0.163243	-0.325047	0.0176807	0.180021
	4930558K02Rik	0.383017	0.217943	0.280113	0.348313	0.398345	0.368773	0.143081	0.22037	0.443277	0.183717	0.370022	1.74433	0.349551	0.488357	-0.316497	0.133652	0.322508	-0.48909	0.224733	0.530712	-0.342877	0.384795	0.740925
	Lrtm2	3.51398	4.02021	3.42579	2.7473	2.69028	3.67154	3.44373	2.73649	3.11762	3.8763	4.64028	4.56426	4.70511	3.66632	-0.316364	0.0138573	0.0687606	-0.399896	0.0252545	0.17036	-0.262825	0.086587	0.369575
	4921530D09Rik	0.151049	0.204847	0.0957384	0.102041	0.247543	0.121451	0.25674	0.0860789	0.126254	0.156979	0.434888	0.536809	0.389554	0.382391	-0.315943	9.33799e-05	0.00327658	-0.296258	0.0160726	0.136637	-0.329718	0.00200655	0.0744412
	Pus3	0.125039	0.128464	0.118878	0.117319	0.0512289	0.0484362	0.0168674	0.08907	0.104513	0.0866313	0.635069	0	0.809582	0.178109	-0.315913	0.0738621	0.215085	-0.376756	0.249525	0.561183	-0.318734	0.317636	0.675257
	BC056474	7.91519	5.31733	5.40587	4.0376	5.24157	4.06513	3.80464	4.76379	4.73914	4.583	5.16485	8.42342	6.90018	6.78382	-0.315633	0.110137	0.283019	-0.554947	0.0399162	0.212855	-0.449732	0.058775	0.308179
	Aanat	0.220155	0.12214	0.230239	0.167316	0.0270595	0.103177	0.133643	0.164666	0.11041	0.0686392	0.792789	0.505293	0.211159	0.251937	-0.315594	0.0206948	0.0901318	-0.307759	0.16568	0.451665	-0.384767	0.100435	0.398978
	Rhbdd2	4.93605	4.7977	4.8032	4.3123	4.24603	4.7221	5.02296	4.48637	4.73353	5.41717	6.34987	5.78217	6.76785	5.21685	-0.315134	0.00105979	0.0134106	-0.285129	0.049466	0.237256	-0.207611	0.124232	0.443565
	4930452B06Rik	0.466636	0.482843	0.380268	0.562921	0.477958	0.701356	0.4856	0.403633	0.417897	0.692792	1.04226	0.504008	1.05676	0.96493	-0.315065	0.0105545	0.0571607	-0.378352	0.0635209	0.272059	-0.276879	0.16995	0.500643
	Hrh3	1.2769	1.598	1.28725	1.24557	1.33945	1.23966	2.33874	1.59962	1.54574	1.95622	1.47471	2.69877	2.06362	1.50819	-0.314944	0.0216669	0.0928487	0.0247563	0.915525	1	-0.078129	0.719454	0.991772
	Epb4.1l1	38.287	45.6044	44.3074	34.0517	40.9271	41.8025	47.1075	43.7397	51.1106	51.0421	47.7676	56.6633	53.0756	46.3705	-0.314914	0.00707565	0.0438414	-0.159226	0.172326	0.460253	0.00749189	0.939493	1
	Baalc	16.5597	16.9063	18.9122	16.135	16.9694	15.321	16.9024	16.1132	15.4708	18.9348	21.8067	21.7093	23.2241	18.0144	-0.3148	0.00251234	0.0226003	-0.336437	0.0311092	0.187499	-0.286469	0.0908014	0.379448
	Naif1	0.83916	0.740392	0.755184	0.735663	0.527521	0.787617	0.668834	0.889806	1.01999	0.699012	1.17667	1.14434	1.21486	1.06431	-0.314749	0.000146975	0.00410403	-0.275343	0.00788721	0.0991619	-0.21436	0.0464218	0.275819
	Frs3	4.69589	5.02292	4.38528	4.48158	4.71306	4.59367	4.43612	3.9933	4.56375	5.00296	5.64324	6.26478	6.43971	5.7675	-0.314659	4.17459e-05	0.00222367	-0.430383	0.00192779	0.0517305	-0.280804	0.00928224	0.138472
	Tsc22d3	25.3852	23.6353	22.7067	31.319	25.1163	28.3047	24.2307	29.9906	26.0228	33.744	33.8276	34.3713	39.4894	24.2153	-0.314627	0.0499901	0.164198	-0.260159	0.300988	0.621819	-0.128192	0.605023	0.907192
	Abcc10	2.51713	2.66744	2.59747	1.25145	2.34993	2.01028	1.98468	2.15771	1.94319	2.43371	2.85469	3.98381	3.47416	1.8818	-0.314607	0.126788	0.311103	-0.369887	0.196881	0.493229	-0.31954	0.265809	0.622954
	Vsig2	1.32386	0.941627	0.968185	0.859937	1.40814	0.999684	1.32909	1.22414	0.829913	1.46844	1.93319	2.10181	1.57328	0.889727	-0.314575	0.0578453	0.181795	-0.180334	0.467696	0.791669	-0.279156	0.335364	0.694299
	Rhpn2	2.99657	1.8262	2.33904	1.55275	1.92527	2.1349	1.633	3.04723	1.75043	2.34892	2.73895	2.55472	3.07068	3.068	-0.314472	0.025473	0.103485	-0.238669	0.27495	0.593175	-0.343812	0.0275403	0.217573
	Gm17299	10.6382	6.55776	2.69709	8.38439	14.819	11.887	7.74936	10.6092	8.89192	11.0558	6.51381	5.9156	19.4519	15.372	-0.313875	0.527032	0.746372	-0.188492	0.756232	1	-0.0727265	0.903141	1
	Whrn	6.81223	7.65261	6.54655	3.98823	6.33853	7.14563	6.8594	6.21775	5.57101	7.74098	7.81881	11.0514	7.6133	6.4261	-0.313598	0.115898	0.292789	-0.269736	0.263498	0.57874	-0.260765	0.331826	0.690652
	Vmn2r87	0.333583	0.290304	0.345131	0.339684	0.446188	0.347613	0.44073	0.39837	0.45514	0.550605	0.578111	0.51146	1.11415	0.569554	-0.31359	0.0074607	0.0452252	-0.24087	0.198003	0.494448	-0.159149	0.373873	0.730527
	Ankrd55	1.00249	1.19303	1.24432	1.65389	0.878495	1.13592	1.20583	1.18027	0.803016	1.43253	2.06377	1.54743	1.99439	1.27109	-0.313576	0.0241771	0.100034	-0.299584	0.0996963	0.347497	-0.366063	0.120388	0.437884
	Spire2	4.35938	5.66219	5.00755	4.12382	5.07534	4.35989	4.81148	4.49412	5.46567	6.17797	6.9414	6.61689	6.27169	4.88927	-0.313539	0.0142688	0.0700565	-0.336347	0.0644243	0.274408	-0.0665563	0.662652	0.9504
	Armcx3	17.0199	17.1746	16.7822	16.8169	17.3611	17.672	17.3664	16.6894	14.5401	16.8804	23.3293	20.748	21.2265	20.935	-0.313486	5.73408e-06	0.00082931	-0.322292	0.00301873	0.0647253	-0.435084	0.00379128	0.0953611
	3632451O06Rik	35.8959	29.8414	34.3471	33.9252	35.2371	33.7381	43.1092	45.564	53.4062	45.8869	39.4105	41.7851	41.424	46.5302	-0.313362	0.000564551	0.00909055	0.068756	0.397024	0.719896	0.225087	0.0669647	0.327013
	Gnl1	21.4617	23.2004	21.0208	17.019	19.0899	19.5411	18.6913	18.9312	21.8595	20.9835	23.5452	30.2442	27.2039	20.9646	-0.313214	0.0223028	0.0946568	-0.406231	0.0557146	0.252625	-0.227917	0.217722	0.56203
	Ccl27b	1.91292	2.8427	1.81868	1.2692	1.93134	1.67243	1.493	1.02199	1.28484	2.02352	2.8038	1.82074	2.36046	3.49503	-0.313208	0.0893412	0.24582	-0.668298	0.0329515	0.192754	-0.440965	0.123477	0.442344
	Myo15	0.177168	0.411887	0.0986571	0.113274	0.227092	0.233754	0.743615	0.440811	0.193569	0.24462	0.45771	0.734167	0.327183	0.502348	-0.313085	0.00718553	0.0441864	0.0810981	0.586454	0.874405	-0.29789	0.0538556	0.295263
	Slc9a6	15.8904	17.0019	16.8303	16.4583	17.5646	16.7045	20.8594	18.4685	19.2315	20.775	22.1864	19.2538	22.0009	20.8053	-0.312915	4.45547e-05	0.00229507	-0.0947637	0.29538	0.616069	-0.0698213	0.374188	0.73063
	Ankrd53	1.59298	1.91642	2.23103	1.86588	1.57899	2.11139	2.37071	2.80025	1.71805	2.59007	2.51794	2.96764	2.83602	2.02598	-0.312649	0.00941189	0.052844	0.00456625	0.974169	1	-0.191714	0.31538	0.673246
	Iqcj	0.188644	0.191874	0.125545	0.223017	0.0927462	0.265109	0.0458058	0.0201568	0.0709552	0.147037	1.06031	0.0883553	0.601338	0.283357	-0.312581	0.0804801	0.228718	-0.504351	0.141949	0.424474	-0.402648	0.222764	0.568986
	Sdcbp2	0.936831	1.16155	0.748976	0.755135	0.654245	0.705916	0.956438	0.682509	0.320338	1.02892	1.76222	0.991728	1.18769	1.16534	-0.312534	0.0166097	0.0778453	-0.316542	0.106043	0.359403	-0.465152	0.105362	0.40838
	P2rx1	0.143783	0.199423	0.0683493	0.212477	0.161998	0.0592634	0.174563	0.217647	0.0600902	0.186784	0.366114	0.414594	0.466473	0.414305	-0.312534	7.22633e-05	0.00289592	-0.242617	0.00120602	0.0414335	-0.335106	0.00265887	0.0821758
	Timm23	18.766	18.9487	20.3282	21.7222	20.0693	19.8508	20.0087	18.7493	19.5486	18.4867	26.3536	22.7365	25.2515	25.7426	-0.312356	0.000187127	0.00469538	-0.351199	0.00519047	0.0822962	-0.376831	0.0036515	0.094517
	Agfg2	6.80134	7.56391	6.50568	5.39309	6.52458	6.67267	8.32029	7.58857	7.26643	6.78818	8.60833	9.51475	8.20447	7.28742	-0.311667	0.0064045	0.041306	-0.0665753	0.563052	0.854597	-0.223696	0.0908233	0.379448
	Crispld1	0.60613	0.480394	0.791576	0.944931	0.589453	0.580221	0.541808	0.562251	0.643034	0.539935	1.23978	0.871556	1.0282	1.11009	-0.311413	0.00473603	0.0340408	-0.40715	0.00450951	0.0766667	-0.371659	0.00797589	0.129374
	Radil	4.30682	5.7059	4.80923	3.11638	5.17347	4.70172	6.3056	4.45732	4.15585	4.21811	4.8874	8.47453	5.4229	5.37947	-0.311174	0.0991083	0.264218	-0.130989	0.625364	0.90509	-0.414718	0.122999	0.442027
	Lck	0.0954273	0.138658	0.103687	0.0805822	0.0670235	0.0172351	0.0331018	0.131098	0.0683681	0.0637543	0.149211	0.388026	0.712323	0.193769	-0.311087	0.0157639	0.074974	-0.313936	0.16416	0.450088	-0.334003	0.137775	0.46674
	Hps6	2.38649	2.79921	2.04832	1.76333	2.10489	2.01911	2.38766	2.33749	2.57655	2.63519	2.85745	2.94917	2.89714	3.03246	-0.311055	0.00381489	0.0296084	-0.226292	0.000214586	0.0213308	-0.125521	0.00268744	0.0827204
	St6galnac6	26.1907	27.5197	26.8928	22.1792	26.7652	25.2039	25.7602	25.3747	26.5558	25.6723	30.4233	37.1385	32.3486	29.2488	-0.310921	0.0034675	0.0278908	-0.319775	0.0319815	0.189885	-0.290547	0.0442354	0.270173
	Lemd1	0.212331	0.504854	0.0865155	0.1793	0.223696	0.039533	0.184133	0.194466	0.152122	0.378284	1.10378	0.0636849	0.478109	0.479953	-0.310802	0.118402	0.296921	-0.322741	0.314081	0.634405	-0.239256	0.457484	0.809072
	Iqsec2	6.14848	7.15457	6.47623	4.66527	6.02992	6.35846	7.63903	6.55913	7.75224	7.33906	6.72027	9.08044	7.97404	7.58867	-0.31048	0.0178719	0.0818731	-0.123037	0.37828	0.699474	-0.042814	0.725988	0.996872
	Hpdl	0.799525	0.584549	0.989942	0.84786	0.639902	0.587015	0.790093	0.615891	0.163185	0.637676	0.847871	1.12484	0.894002	1.88158	-0.310346	0.0432441	0.148482	-0.339197	0.178835	0.468625	-0.640514	0.0579351	0.306011
	Arl10	8.48615	8.24171	8.33879	6.46865	6.33527	6.94625	6.94923	7.48528	8.24756	7.23595	10.007	10.4351	10.6685	7.08206	-0.30989	0.039118	0.138665	-0.345866	0.116643	0.379684	-0.258252	0.223007	0.569288
	Slc39a3	11.5115	12.7047	11.6605	8.4882	11.5062	10.483	11.6608	11.3946	11.5403	11.2906	14.0467	15.0927	14.0284	12.3576	-0.309533	0.0139063	0.0689112	-0.245263	0.0318855	0.189565	-0.258241	0.0268756	0.214948
	Ngp	0.465039	0.0452631	0.139619	0.330691	0.150417	0.284764	0.950894	0.130763	0.245496	0.343393	0.953189	0	0.033499	1.65855	-0.30947	0.300371	0.539827	-0.0352866	0.951047	1	-0.234701	0.657474	0.946343
	Loxhd1	0.0135498	0.058468	0.00858814	0.0114419	0.00555141	0.0544365	0.010967	0.00965206	0	0	0.26171	0.325309	0.126159	0.382998	-0.309463	0.000258281	0.00565211	-0.330433	0.0179827	0.143671	-0.34523	0.0154084	0.169087
	Vmn2r86	0.0882141	0.126883	0.242285	0.0662143	0.13252	0.138157	0.190398	0.0837846	0.1106	0.106956	0.681357	0.214596	0.504826	0.255791	-0.309402	0.0093958	0.0528202	-0.303313	0.126501	0.397785	-0.338105	0.090342	0.378584
	Celf5	1.45848	1.96957	1.60591	1.22014	1.46746	1.69902	2.05073	1.50766	1.9902	1.50164	1.82037	2.63355	2.3619	1.9373	-0.30927	0.0110198	0.0589025	-0.197508	0.239115	0.547876	-0.2137	0.198123	0.538171
	1700012A16Rik	1.2291	1.38003	0.763133	0.889628	1.32572	1.05133	2.40584	1.55453	1.44667	1.4859	1.63451	1.62963	1.58108	1.53368	-0.309079	0.0063735	0.0411559	0.185133	0.194826	0.490698	-0.0731063	0.0179946	0.181353
	Sncb	35.6518	31.1714	33.3502	26.8288	26.6931	32.311	31.4793	28.2939	41.7966	35.917	37.7806	46.6488	38.555	32.0795	-0.309045	0.0270552	0.107696	-0.354334	0.0822044	0.312918	0.0114995	0.947374	1
	Gm3358	0.560304	1.37223	1.16618	2.34013	0.279193	1.6066	0.441245	0.258893	1.34803	2.31346	1.53828	1.00547	2.48848	1.64708	-0.30861	0.299018	0.538552	-0.958963	0.0127023	0.122161	0.0911953	0.753418	1
	Chst2	7.02302	7.88445	8.24753	7.55926	7.34109	7.70622	6.52094	7.38683	7.42252	8.49201	10.0166	9.16013	10.1778	9.36667	-0.308347	7.62851e-05	0.00296238	-0.426205	0.00194438	0.0517935	-0.255241	0.016888	0.176467
	Kcnc3	18.0831	22.4889	19.2621	11.3597	13.6505	18.7409	18.6399	19.2316	22.5661	20.4958	17.1085	34.0953	20.632	16.4025	-0.308298	0.241931	0.473992	-0.149903	0.670351	0.940384	0.0252804	0.942507	1
	Kif17	1.3716	1.26825	1.36963	0.961546	1.37837	1.23577	1.26725	1.33652	1.12482	1.70784	1.82367	2.13034	2.01646	1.29655	-0.308247	0.009615	0.0536433	-0.281401	0.110854	0.368674	-0.221813	0.264245	0.62045
	Gm10711	0	0.399168	0.410426	0	0	0	1.04822	0	0.541247	0	0	0.759087	0.50384	0.397357	-0.308095	0.125766	0.309471	0.0456416	0.910946	1	-0.159495	0.623798	0.922625
	Gm10729	0.338488	0.18779	0.257449	0.20961	0.41604	0.191442	0.246571	0.361678	0.22634	0.457308	0.98206	0.345455	0.368168	0.641811	-0.307574	0.0242452	0.100223	-0.263982	0.228564	0.535834	-0.226824	0.312217	0.670433
	Fam73b	20.9572	22.6424	21.4725	14.1267	21.8281	19.6549	20.4517	20.6977	22.4014	24.0718	24.2466	27.7372	25.1525	22.5272	-0.306967	0.038992	0.138454	-0.260751	0.0324907	0.191108	-0.0937407	0.349884	0.708689
	Glo1	76.307	56.6794	59.1415	59.7827	62.7032	40.8377	40.6678	57.8819	80.4629	82.55	60.4965	82.1482	82.4553	66.8031	-0.306829	0.0979915	0.262077	-0.566258	0.0498201	0.238288	0.169756	0.332042	0.690822
	Prmt2	8.79425	8.93167	8.90038	6.73147	8.36836	8.67013	10.0053	8.68441	7.46921	8.97731	10.8144	12.4947	10.9368	8.46189	-0.30681	0.0192997	0.086311	-0.166171	0.352583	0.67358	-0.333625	0.107166	0.412114
	Sstr3	3.26838	4.41747	3.20107	3.32985	4.97723	3.45676	4.20743	3.19249	3.65094	3.52277	4.42037	5.59789	4.61084	4.83736	-0.306507	0.0275283	0.109059	-0.324293	0.0552995	0.251596	-0.351118	0.013255	0.158399
	Rusc1	13.8727	15.218	14.2384	9.83763	12.2361	13.2802	12.4214	14.4441	16.4149	16.8461	15.8187	22.5466	17.1353	11.509	-0.306415	0.117568	0.295452	-0.26604	0.378615	0.699559	0.0261287	0.926085	1
	2010300C02Rik	5.97796	7.71478	5.27399	5.37911	5.82277	6.09953	7.64791	7.72683	6.86639	7.5754	6.89311	9.54752	7.56756	6.88232	-0.306385	0.0252662	0.102917	0.00467188	0.974872	1	-0.0762796	0.62346	0.922388
	Chchd6	6.80646	5.6887	5.61095	5.73586	5.64571	5.36853	5.61044	5.69626	5.91604	7.13874	6.31168	8.78491	7.91655	6.8034	-0.305921	0.00768781	0.0461555	-0.336287	0.0596737	0.263063	-0.162962	0.333116	0.691995
	Mdga2	5.35179	4.76138	5.22202	5.22723	4.58726	4.47602	4.75532	5.41747	4.59101	4.34455	8.39991	5.20639	6.46006	5.62418	-0.305862	0.0230159	0.0967733	-0.269882	0.225751	0.53217	-0.422744	0.080349	0.357181
	Polr2h	11.4131	9.30649	9.56898	10.0083	11.6386	8.95523	9.78323	11.5585	10.6141	10.8021	11.8759	12.1818	13.9982	12.9275	-0.305618	0.00452554	0.0330224	-0.237762	0.0583978	0.259847	-0.229023	0.0256832	0.210089
	Ndc80	0.0406001	0.0125137	0.064333	0.0685684	0.0166341	0.0382004	0.0328611	0.0433816	0.0169678	0.0210969	0.247734	0.552156	0.163523	0.209444	-0.305128	0.00270568	0.0236804	-0.30765	0.0734873	0.293863	-0.33441	0.0581057	0.306519
	Spns2	5.67064	7.63986	6.0466	4.92043	5.49004	5.70669	6.86228	5.39136	6.28004	6.94868	6.8203	8.84766	7.68065	6.7355	-0.30486	0.0223541	0.0947677	-0.25854	0.138974	0.418574	-0.156745	0.256866	0.610557
	Gm17606	0.187339	0.173224	0.178109	0.158196	0	0.344945	0	0.800696	0.234881	0	0.584523	0.356279	0.4744	0.373168	-0.30465	0.00400858	0.0305856	-0.106057	0.698072	0.964358	-0.378149	0.0254321	0.209563
	Mrps12	16.9006	10.2934	17.5754	12.1066	11.9827	9.70651	10.1979	16.6528	17.1293	11.4114	15.3642	16.9489	15.2123	16.6063	-0.304529	0.103658	0.271692	-0.275342	0.22767	0.534404	-0.18191	0.330251	0.688522
	5730528L13Rik	5.27847	3.94944	3.7239	4.33132	3.37001	3.68423	3.37407	4.00586	3.99886	4.07064	5.97422	5.21513	4.36209	5.35976	-0.304463	0.0221705	0.0944175	-0.406099	0.0265141	0.17383	-0.300512	0.0483184	0.280752
	Zdhhc18	5.8013	5.24392	6.50481	3.94323	6.9546	5.08122	6.99586	6.35858	6.5641	6.28588	6.03386	10.0775	7.3109	5.45489	-0.304372	0.124737	0.307861	-0.0679783	0.794411	1	-0.115183	0.658805	0.947292
	Snx11	8.02181	8.3783	7.24915	7.23733	7.63518	7.36412	8.88852	8.25947	7.67124	9.21043	9.30546	10.0695	9.96719	9.34508	-0.304362	7.89809e-05	0.00299317	-0.15662	0.0252161	0.170296	-0.180857	0.0753216	0.346041
	Gm9312	0	0.081972	0.0842839	0	0	0	0	0	0	0	0.809164	0.190693	0	0.199779	-0.304073	0.0624932	0.19152	-0.342473	0.246627	0.557666	-0.342473	0.246686	0.599949
	Plod1	3.96239	4.06046	4.36162	2.61539	3.89618	3.4306	3.16885	3.75997	3.55503	3.50213	4.15954	5.45914	4.83442	4.75137	-0.304057	0.0257057	0.104106	-0.37647	0.0217337	0.158406	-0.352735	0.0163169	0.17406
	2810055F11Rik	0.51883	0.705497	0.580316	1.10818	0.712725	0.748007	0.870744	1.07614	0.746156	0.785008	1.48183	0.866659	1.05203	1.13481	-0.303861	0.0180393	0.0824058	-0.106998	0.448004	0.771298	-0.2657	0.0868649	0.370243
	Prickle1	3.57961	4.041	3.71761	2.84066	3.4986	3.6624	3.85723	3.78645	3.85717	3.79857	4.06465	5.63976	5.04099	3.86073	-0.30374	0.0179266	0.0820804	-0.217344	0.214859	0.517248	-0.215528	0.218037	0.562276
	Amd1	30.3356	30.578	28.1603	28.3493	32.3595	29.9799	30.7668	29.9794	28.7179	25.8339	39.6442	33.9335	37.4557	37.8483	-0.303264	0.000237752	0.00536417	-0.282763	0.00999657	0.110074	-0.434483	0.00359497	0.0939857
	Dnajc5	38.7484	41.5735	37.2354	32.9691	41.5094	37.9641	43.5196	41.6014	41.7461	45.0649	46.7842	51.2909	46.3976	45.321	-0.303241	0.00154563	0.0169366	-0.152222	0.0509899	0.241333	-0.125163	0.109619	0.417034
	Creg1	16.1983	16.5113	16.2436	16.7615	15.8171	15.2503	20.6806	21.5802	20.9215	19.3393	19.6716	20.3041	20.3445	20.1766	-0.302816	8.27593e-07	0.000296383	0.0669517	0.0375045	0.206154	-0.000467899	0.989865	1
	Mapk8ip2	30.7356	36.9035	32.8491	22.1663	29.7675	31.087	32.6957	31.6673	35.4714	33.2677	34.54	48.073	37.4581	31.9035	-0.302646	0.0778336	0.223152	-0.216269	0.2834	0.603215	-0.124668	0.520571	0.85344
	Kif3c	20.7408	23.0587	21.0959	16.4309	19.7197	21.0457	23.1587	22.0921	23.5669	23.9731	23.1509	29.9519	24.9199	23.3431	-0.302605	0.0153482	0.0735682	-0.149949	0.270995	0.588186	-0.0813729	0.525217	0.85344
	Vwa1	3.116	3.00285	2.70453	2.50629	2.0817	2.67164	3.06438	2.63547	2.24716	2.84528	3.48648	3.20214	3.84737	3.56506	-0.302528	0.00495793	0.0349893	-0.233549	0.0320808	0.190026	-0.355005	0.0151029	0.167913
	Lin7b	9.92899	12.2536	10.8654	9.61638	11.4069	10.2059	11.2181	9.39674	10.6703	12.0034	13.4265	14.1392	13.4988	12.5801	-0.302278	0.00134339	0.0155115	-0.353534	0.00952916	0.107548	-0.225242	0.0206506	0.192449
	Fam169a	8.13204	7.55561	7.54479	10.3861	8.55583	8.06291	8.89596	8.50043	7.52991	9.79069	10.908	9.73937	11.6393	9.82122	-0.302181	0.00785162	0.0466557	-0.246167	0.0347355	0.197315	-0.26146	0.100872	0.399882
	Dgcr2	13.6269	16.3865	14.5992	10.0824	14.4379	13.836	15.111	15.1409	14.6162	15.3397	15.6891	21.1832	16.4092	15.7184	-0.302097	0.0485883	0.160929	-0.168034	0.287978	0.607742	-0.181702	0.259297	0.614522
	Pms1	28.8896	28.9855	29.7845	31.8574	30.9052	27.1445	30.5035	36.9759	36.9548	32.5375	36.7454	33.808	33.6228	43.2816	-0.30204	0.0031618	0.0263331	-0.123238	0.42623	0.750243	-0.0785085	0.570156	0.87946
	Ttc9b	14.3069	15.3684	13.7569	10.4576	12.097	12.5329	12.0282	12.2227	19.0816	15.8507	15.4094	21.1221	15.1067	14.1514	-0.302031	0.047077	0.157468	-0.394455	0.0778552	0.304126	0.0925627	0.6455	0.937155
	Per2	4.09781	4.48269	2.93528	4.22739	3.65677	6.57573	4.06431	8.13549	7.34509	6.8335	4.21844	5.99149	7.64247	4.44934	-0.302014	0.170273	0.380177	0.0792377	0.827935	1	0.328606	0.238201	0.589315
	Pafah2	1.44251	0.736201	1.26458	0.743521	1.39308	0.722124	1.10311	0.880766	1.0922	1.12435	1.2841	1.80754	1.69836	1.24499	-0.30183	0.0579018	0.181871	-0.32801	0.0529977	0.245991	-0.243909	0.0976408	0.392897
	Marveld2	3.28912	4.31899	4.02448	3.49235	3.93506	3.7147	4.18227	4.61662	4.72164	3.77725	4.85361	5.64862	4.62857	4.51757	-0.30171	0.00275789	0.0239652	-0.128151	0.228892	0.536068	-0.173491	0.195407	0.534201
	Ldhd	2.27287	2.0479	2.16779	1.14667	2.41876	1.89798	1.71914	1.9708	1.72072	2.20739	2.81393	2.34735	2.59179	2.86203	-0.301678	0.0400439	0.141057	-0.360088	0.00701353	0.0948676	-0.304395	0.0288751	0.223133
	Gm17651	0	0	0.78665	0.698699	0	0	2.00909	0	0	1.28984	0	3.83793	0	0	-0.301649	0.547016	0.764385	0.226067	0.818269	1	0.0290275	0.975022	1
	Pitpnc1	6.10389	7.11575	7.28519	6.87113	6.48666	7.02877	6.77784	6.92342	6.94058	8.34414	9.34678	8.89555	9.23568	7.15617	-0.301006	0.00312991	0.026203	-0.292583	0.0559646	0.253193	-0.158676	0.291	0.651215
	Per1	9.05534	7.02274	7.98473	6.16578	7.97914	8.64215	8.3538	10.2276	9.91418	14.4244	9.31971	14.3184	11.8092	5.67659	-0.300933	0.200239	0.423371	-0.0734175	0.852945	1	0.266951	0.531056	0.855114
	Bcmo1	0.0509614	0.0471216	0.072676	0	0	0.0317907	0.0154678	0	0	0	0.382665	0	0.390266	0.366336	-0.300864	0.00998034	0.0550688	-0.337209	0.102755	0.35351	-0.348281	0.0946449	0.387476
	Elavl2	6.8515	6.98587	8.37892	10.2869	6.90125	8.42512	6.83408	7.29052	6.4694	9.45085	12.5977	7.32011	12.1515	8.6738	-0.300782	0.107628	0.278632	-0.442671	0.137917	0.416613	-0.310014	0.326715	0.685068
	Macrod1	7.0142	5.49122	6.62416	5.64663	5.08654	6.59078	5.02431	5.49614	5.59898	5.6494	7.13018	11.9219	7.26021	5.51481	-0.300548	0.12514	0.30857	-0.471045	0.178286	0.467676	-0.388501	0.249379	0.603333
	Gm11037	0	0.459043	0.94398	0	0	2.23714	0.602728	0.530461	0	1.54781	0.712002	0.87295	1.15883	0.456961	-0.300426	0.418142	0.671229	-0.186305	0.327434	0.647632	-0.158923	0.72563	0.996692
	Plcxd1	1.26535	1.11467	1.32493	1.13348	1.06136	1.01047	1.49471	1.21501	1.08265	1.27948	1.84304	1.67568	1.66275	1.42138	-0.300406	0.000424991	0.0076832	-0.17093	0.104296	0.35648	-0.280459	0.0185462	0.183701
	Mecr	10.382	11.0418	9.87049	9.03031	11.0629	9.68877	10.1702	8.37946	8.07256	10.8011	11.9334	12.8234	13.1635	13.0415	-0.299815	0.000578438	0.0092324	-0.423908	0.00541185	0.0840345	-0.408271	0.0212896	0.194884
	Fkbp1b	3.68153	3.93867	3.81835	5.16424	4.45023	2.96425	3.91558	3.86874	5.53134	4.98019	6.31109	5.44131	5.03978	3.87307	-0.299704	0.0648596	0.196874	-0.318738	0.132312	0.407206	0.0345937	0.853847	1
	Obsl1	3.43554	3.56953	3.43084	2.10385	2.79793	2.91585	3.39413	3.06003	3.52483	4.28449	3.8242	4.66418	3.77967	3.53236	-0.299444	0.0317627	0.12024	-0.2238	0.089979	0.328897	-0.0125191	0.919982	1
	Ccdc91	13.4217	13.116	13.5896	13.6046	14.323	12.4185	12.2212	12.3479	12.9701	13.5017	18.2455	15.7363	15.7622	17.2693	-0.299391	0.000225368	0.00518324	-0.415798	0.0028365	0.0629892	-0.316254	0.00905317	0.136719
	Cacnb2	9.51371	10.2002	10.5453	10.9922	9.80949	8.91097	11.092	10.5608	11.3222	11.4644	11.8206	13.2768	13.5871	11.4551	-0.299292	0.00148409	0.0165272	-0.19174	0.0726417	0.29168	-0.123855	0.189042	0.52465
	Neurl1a	15.5133	19.9497	18.1825	11.0367	17.0243	15.8566	18.0166	17.9313	19.3423	17.6265	18.2748	25.3181	19.089	17.8544	-0.299181	0.0971571	0.260649	-0.142004	0.415204	0.738147	-0.105098	0.54944	0.865861
	2010002N04Rik	1.35122	1.04118	1.32747	1.31851	1.23638	1.3836	1.00252	1.13899	1.46824	1.28724	1.92556	1.66315	2.20799	1.44964	-0.299174	0.00384688	0.0297747	-0.434646	0.0196863	0.149945	-0.235473	0.121485	0.439957
	Slc17a8	0.0200541	0.012362	0.0254214	0.0508031	0.0164325	0.0215012	0.0162315	0.0285706	0.0335243	0.0729445	0.383263	0.186284	0.428566	0.0761996	-0.299045	0.00326984	0.0269751	-0.301824	0.0834298	0.315747	-0.259185	0.123395	0.442121
	Fam20c	4.16618	4.35976	3.96883	3.54616	3.25027	3.53147	3.87684	4.00734	4.49362	4.79641	5.00338	5.30687	4.77665	4.50297	-0.298893	0.00260606	0.0231671	-0.25329	0.0107111	0.113528	-0.0618276	0.378527	0.735285
	Cntnap4	23.9338	26.1768	22.7779	24.6097	26.3588	25.4822	33.5072	31.4675	30.3994	32.4754	28.1323	31.2876	31.7404	32.2255	-0.298604	0.000290544	0.00608607	0.0737062	0.321404	0.641841	0.027679	0.697163	0.97468
	Sytl4	0.1508	0.154115	0.0830039	0.308299	0.126819	0.111868	0.0867234	0.169612	0.149265	0.123726	0.520463	0.247054	0.523537	0.402248	-0.298317	0.00241407	0.0221106	-0.331543	0.0258847	0.172104	-0.320049	0.025197	0.20824
	Tmem44	1.22947	1.37142	1.42246	1.13159	1.0794	1.19559	1.3742	0.945307	1.01949	1.72392	2.50504	1.34473	1.67905	1.59143	-0.29831	0.0195109	0.086723	-0.354861	0.134133	0.410021	-0.228742	0.342387	0.700972
	Klhdc5	6.6114	6.79445	6.15011	5.18155	7.01619	6.40208	7.27082	6.96278	7.60985	7.24634	8.28372	8.43328	7.26661	8.13163	-0.298093	0.0032775	0.0269879	-0.152007	0.0660947	0.278058	-0.0977865	0.190565	0.526551
	B3gat3	34.6801	34.6476	34.422	30.5577	34.7821	31.531	29.5905	29.8794	34.7801	32.3388	42.3418	44.4566	39.9483	38.6289	-0.298049	0.000349867	0.00679513	-0.460286	0.00113746	0.0407501	-0.291972	0.010394	0.14387
	AI836003	2.50676	2.73179	3.28306	3.1104	1.96498	3.26388	1.83225	3.04747	2.98255	4.02737	4.61047	2.93788	3.89803	3.30606	-0.298009	0.0530543	0.171173	-0.456542	0.0958674	0.339952	-0.0542791	0.782804	1
	Dusp26	15.247	17.5232	16.6292	16.0549	14.2252	14.9262	15.9919	12.9741	14.3757	15.4062	22.5418	21.8927	17.235	17.2158	-0.297914	0.0113906	0.0600736	-0.416701	0.0583743	0.259822	-0.373053	0.056376	0.30263
	Plin5	0.629936	0.277367	0.955388	0.405288	0.53461	0.511948	0.455233	0.641041	0.507726	0.631283	1.21653	0.758359	1.1543	0.525158	-0.297912	0.0666597	0.20037	-0.291746	0.187271	0.480075	-0.270486	0.20754	0.55057
	Iqch	0.44422	0.343535	0.44537	0.456958	0.287889	0.374329	0.25495	0.310682	0.293665	0.327357	0.730247	0.525803	0.735755	0.862968	-0.297685	0.000727491	0.0106169	-0.414454	0.00664968	0.092497	-0.383418	0.00848179	0.132433
	Nr2f6	2.55163	2.60773	3.17923	1.49694	2.74009	2.14044	2.62505	2.22421	2.45831	2.76345	2.78615	3.59746	3.18979	3.22761	-0.29757	0.055666	0.177042	-0.293601	0.0313219	0.187848	-0.21601	0.0647741	0.32247
	Egr3	0.10518	0	0	0.0177635	0.0258556	0	0	0.0224772	0.0527487	0.0327926	0.372514	0.392703	0.232845	0.0648037	-0.297403	0.00334867	0.0273147	-0.315787	0.0613301	0.266211	-0.271466	0.0921916	0.382569
	Klhdc8b	5.73128	6.8675	6.40434	4.2828	5.88641	5.35614	5.54751	4.59714	4.6658	5.70333	8.10058	7.0989	5.95878	7.97521	-0.297388	0.036587	0.132628	-0.444297	0.0305898	0.186129	-0.418537	0.0389494	0.255532
	Dnajc22	0	0.0176103	0	0.0160826	0	0	0.0462451	0	0	0	0.23783	0	0.638911	0.148952	-0.297183	0.0308458	0.117788	-0.272607	0.263942	0.579229	-0.305217	0.217353	0.561732
	Rab43	4.00394	4.80874	4.34169	3.79619	4.22166	3.93202	5.16736	4.68603	4.70374	4.61823	5.36205	6.08014	5.01195	5.02688	-0.296935	0.00151609	0.0167777	-0.102092	0.290933	0.611023	-0.167117	0.0931141	0.383785
	Amhr2	0.522578	0.639534	0.394543	0.298515	0.547851	0.381851	0.317225	0.394151	0.520301	0.287519	0.688517	1.12662	0.896993	0.517399	-0.296854	0.0178628	0.0818482	-0.403964	0.0492681	0.236709	-0.357933	0.0878114	0.371847
	Gpsm3	0.687562	0.512706	0.738034	0.692976	0.572482	0.525438	0.673188	0.402882	0.639583	0.795228	0.774649	1.36292	0.83772	1.0309	-0.29681	0.00635507	0.0410604	-0.376539	0.059908	0.263478	-0.213288	0.185774	0.521128
	Pgr	1.34527	1.59022	1.6496	2.27198	1.6347	1.53562	1.76318	1.43743	1.64833	1.76348	2.50043	2.05172	2.69949	1.87103	-0.296722	0.0187826	0.0847208	-0.330668	0.0588468	0.26105	-0.270729	0.0829232	0.361459
	Impact	53.5332	52.5813	57.5877	64.4	58.747	58.6257	53.8135	55.9952	49.0766	62.5619	84.1359	60.6024	83.1479	59.1663	-0.2964	0.0334741	0.12445	-0.360974	0.130889	0.404593	-0.34751	0.179839	0.512315
	Gm10277	1.1811	1.17611	1.08589	0.876799	1.46765	0.911678	1.41818	1.30362	1.28555	1.4163	1.59469	1.77849	1.72016	1.28791	-0.296276	0.00799261	0.0472568	-0.132983	0.211549	0.512725	-0.139225	0.197306	0.537246
	5930403N24Rik	0.35093	0.220652	0.120111	0.355606	0.379573	0.332277	0.068169	0.314977	0.123196	0.393883	1.1153	0.243323	0.713399	0.395715	-0.296182	0.0679332	0.203138	-0.418143	0.168267	0.455153	-0.339872	0.247704	0.601055
	Ttc3	121.638	134.831	130.769	147.694	142.369	133.339	144.309	144.475	154.314	166.718	166.936	156.13	175.5	165.179	-0.296037	0.000513312	0.00857242	-0.198121	0.0122352	0.120075	-0.0474569	0.457688	0.809149
	Sort1	19.7411	23.4817	21.5854	16.9033	19.4263	20.4135	21.3278	21.7024	23.2451	25.0005	24.2727	26.9015	26.4326	22.5446	-0.295842	0.0083064	0.0484783	-0.206458	0.0561615	0.253778	-0.0491848	0.59275	0.898041
	Gm962	1.85928	2.06658	1.77683	1.43988	1.79979	1.78299	1.7076	1.80137	1.7272	2.07243	2.23229	3.13928	2.02734	2.35389	-0.295707	0.0110592	0.0590712	-0.309881	0.0825032	0.313531	-0.238057	0.173002	0.50443
	Paqr4	15.5054	15.5566	15.1481	11.9896	14.0488	12.8824	14.0212	13.0637	13.4517	14.7434	15.3214	19.6129	18.6147	16.9981	-0.295528	0.011022	0.0589025	-0.353038	0.0264243	0.173757	-0.299528	0.0477873	0.279828
	Fzd9	1.06521	1.27323	0.889227	0.680112	0.8622	1.02313	0.82011	1.16595	0.65148	0.789769	1.69273	1.11507	1.77982	1.10075	-0.295422	0.0275694	0.109146	-0.274407	0.175712	0.464379	-0.482153	0.032865	0.237017
	Vwc2	0.946892	0.994264	1.13674	1.66016	0.946851	0.945092	1.09115	0.720238	1.1067	1.38853	2.04193	1.34576	1.81756	1.15631	-0.295357	0.0430384	0.148023	-0.436062	0.0678577	0.281694	-0.19396	0.313757	0.671772
	Htr5a	0.721169	0.721165	0.563747	0.942793	0.577801	0.725774	0.64856	0.622169	0.616183	0.799444	1.48986	0.851327	1.23102	0.859208	-0.295076	0.0155	0.0740911	-0.35469	0.0686785	0.283186	-0.294184	0.123233	0.442027
	Gm17498	0.827416	2.29522	2.35995	0	0	2.23292	1.00455	1.7682	1.03739	1.28984	3.56001	1.45492	0	2.2848	-0.294887	0.606569	0.81929	-0.0640166	0.929057	1	-0.189144	0.789783	1
	Fam131c	0.914603	1.11477	0.988116	0.87764	0.996407	1.30926	0.832799	0.666315	1.64187	1.91181	1.05093	2.04037	1.70944	1.26898	-0.294689	0.027784	0.109726	-0.509785	0.0448355	0.225748	0.156599	0.439814	0.794176
	Ccdc53	8.94752	7.87686	7.8816	9.51089	7.13258	7.68252	7.11474	6.29223	7.31152	8.19955	12.3688	7.89328	10.3691	10.6679	-0.294453	0.0324722	0.122086	-0.54281	0.0335201	0.194295	-0.357924	0.108129	0.414247
	Ltk	2.32106	2.43233	1.60906	1.60882	1.74737	2.00227	2.08998	1.82906	1.34591	1.44731	2.40041	2.71596	2.41201	2.8957	-0.294343	0.0125106	0.0640731	-0.284028	0.0177036	0.142348	-0.587315	0.000687211	0.0500156
	Akt2	15.9292	16.3958	15.8673	13.3073	16.928	16.211	18.5275	18.0431	19.988	17.5764	18.6078	21.8556	17.8442	19.9703	-0.294148	0.00347709	0.0279481	-0.0892214	0.357598	0.679192	-0.0550927	0.609219	0.911425
	Flcn	20.0166	20.184	18.3318	11.6352	17.4487	16.583	18.1477	19.6837	20.2488	19.5787	19.377	25.6494	19.7741	20.5492	-0.294093	0.0871294	0.24153	-0.158031	0.286456	0.606457	-0.0865998	0.530073	0.854555
	Lhfpl3	11.6409	10.7638	9.23636	9.86611	11.0992	10.4655	9.35268	9.69463	8.85359	8.73981	13.6472	9.64478	15.0601	14.6987	-0.294024	0.0361078	0.131249	-0.420278	0.0904478	0.329788	-0.52338	0.0488043	0.282335
	Ptges2	8.11676	7.5335	7.22181	7.92745	7.52937	6.8769	5.85684	7.331	7.2388	6.04005	9.16871	10.8176	10.127	7.92243	-0.294017	0.00468279	0.0337442	-0.467572	0.0299308	0.183955	-0.456579	0.0270522	0.215596
	Syce1l	1.19016	0.855929	0.722915	0.753758	0.65015	1.12085	1.16398	0.989095	0.746092	1.23688	1.36267	1.61205	1.22727	1.01664	-0.29392	0.0192544	0.0861663	-0.145306	0.272622	0.589718	-0.215398	0.220986	0.566642
	Cdc42bpg	7.18961	9.8455	6.84956	3.83067	7.07192	7.74729	8.80717	6.57258	7.73708	7.85396	8.00634	10.9347	7.79676	8.1604	-0.293536	0.18889	0.407671	-0.162792	0.415617	0.73865	-0.133366	0.408018	0.764149
	Cadm4	55.935	57.3793	57.9231	44.6146	46.7937	49.9716	52.3796	43.8606	50.9296	49.9154	61.4138	68.4639	63.8666	61.539	-0.293488	0.00695849	0.0433934	-0.404222	0.00796279	0.0993638	-0.332762	0.00204074	0.0748397
	C330018D20Rik	3.92195	3.75268	4.42491	5.82715	4.5917	4.14563	4.05335	4.1376	4.48153	4.64344	6.08728	5.10661	5.40396	5.94675	-0.293479	0.0174805	0.080637	-0.378561	0.00447334	0.0762292	-0.252151	0.0210495	0.193686
	Adcy3	3.84724	4.23355	3.78868	2.70281	3.68656	3.42313	3.783	3.59555	4.17245	4.69218	4.23192	5.59232	4.43273	4.33421	-0.29347	0.0201822	0.0885382	-0.262194	0.0703274	0.287032	-0.0513556	0.680259	0.962913
	Kazald1	1.99802	2.66104	1.70788	2.01225	2.36567	2.28856	2.24771	2.15449	2.34418	2.71463	2.46122	2.54411	2.87589	3.71523	-0.29337	0.0252145	0.10278	-0.273725	0.122833	0.391446	-0.134704	0.415543	0.771905
	Reps2	14.2783	14.2647	12.8959	16.5175	14.1294	14.4024	15.8743	15.2026	17.605	16.5409	19.7062	16.4616	18.3724	17.002	-0.293157	0.00217496	0.0206791	-0.188572	0.0710799	0.288956	-0.0608951	0.494858	0.843404
	Atp9a	59.7656	73.6315	62.8586	43.7364	60.9505	59.342	65.403	60.6509	69.244	66.9557	65.9986	95.396	67.6066	66.5633	-0.29298	0.0908678	0.248444	-0.209237	0.311318	0.631651	-0.0984384	0.613168	0.914775
	Uhmk1	24.3023	26.4288	25.6582	28.4253	27.0117	27.488	26.7043	25.9025	25.0652	29.7301	34.7189	30.5152	35.3657	30.535	-0.292571	0.000748845	0.0107626	-0.304144	0.0157295	0.135492	-0.25218	0.0674657	0.328052
	Gm7008	0.239866	0.181467	0.24878	0.14731	0.053604	0.268022	0.291216	0.302899	0.191378	0.237951	0.753311	0.567049	0.426591	0.141515	-0.292505	0.0296556	0.114841	-0.165186	0.420332	0.743573	-0.260121	0.229315	0.577855
	Fut2	0.979104	0.709331	0.49902	0.443228	0.632731	0.574961	0.85783	0.301991	0.49356	0.220292	1.22301	1.05591	1.04197	0.70589	-0.292493	0.0188366	0.0848793	-0.361024	0.118807	0.383533	-0.565203	0.0132216	0.158337
	Cd276	0.479268	0.627108	0.593212	0.305442	0.500158	0.533907	0.669698	0.647375	0.725607	0.67664	0.811726	1.00679	0.716006	0.839361	-0.292462	0.00188181	0.0190734	-0.15025	0.0800774	0.308851	-0.11379	0.159448	0.489161
	Sult2b1	0.695509	2.06237	0.889257	0.688573	0.117912	1.20042	0.436759	1.48632	0.210485	0.224321	1.1645	0.788923	1.66445	1.58049	-0.292222	0.28838	0.526326	-0.265237	0.41581	0.738818	-0.899867	0.00654066	0.118626
	Pdxp	10.7031	12.0852	10.8834	10.4333	10.2095	10.255	11.4762	10.2434	13.6805	13.0183	12.9782	15.644	13.2734	11.883	-0.292193	0.00316969	0.0263738	-0.280113	0.0691081	0.284269	-0.00363485	0.975306	1
	Slit3	2.55252	3.00819	2.86553	1.81384	2.40202	2.41835	2.94677	2.84915	2.70738	3.04648	2.7489	4.06483	3.54541	2.85585	-0.292162	0.0370479	0.13361	-0.132004	0.410345	0.733614	-0.141077	0.393826	0.750339
	Caskin2	2.13929	2.41396	1.81557	1.38294	2.09464	2.07951	1.50407	1.94362	1.67447	2.0537	2.38142	3.00442	2.42338	2.76938	-0.292155	0.0171415	0.079594	-0.421309	0.0134566	0.125717	-0.347335	0.0207921	0.192812
	Idi1	6.4258	7.0972	7.04477	6.34023	8.04317	6.95234	6.12883	6.30875	5.77402	6.91837	10.2478	5.9074	10.1919	9.40453	-0.292131	0.0669308	0.201024	-0.434162	0.134691	0.411119	-0.413199	0.161628	0.492189
	Slc12a9	4.57986	5.05361	4.78794	3.24801	3.70513	4.31336	5.2888	4.13855	4.05984	4.62949	4.86092	6.00918	5.85083	5.02799	-0.291796	0.0254939	0.103535	-0.175009	0.22585	0.532291	-0.266033	0.0533591	0.294062
	Tspyl3	3.10321	3.64296	2.70986	2.90798	2.51092	2.70626	2.79908	2.66097	1.95146	3.04811	3.85844	4.16698	4.32359	2.94174	-0.291695	0.0206369	0.0899902	-0.361323	0.0542037	0.248641	-0.470923	0.0628894	0.318356
	Clgn	2.97717	4.17868	4.00623	3.1651	3.63113	3.44466	4.2262	3.9805	5.18749	6.71168	5.03806	4.21675	5.18886	3.92352	-0.291677	0.0146189	0.0710555	-0.125624	0.331888	0.652781	0.31155	0.0928486	0.383698
	Atp8b3	0.0270115	0.0312203	0.0192605	0.0171071	0.0415003	0.0745922	0.0327941	0.0505086	0.00846658	0.0736887	0.366968	0.0578657	0.538259	0.157024	-0.291421	0.0133249	0.0668822	-0.282143	0.167508	0.453971	-0.283594	0.169451	0.500267
	Tomm5	20.1809	20.2278	21.9878	23.0059	20.1413	19.4675	19.7969	19.0621	21.1527	17.2399	28.0924	22.0185	28.8074	24.3746	-0.291227	0.0058394	0.0389328	-0.385202	0.0316131	0.188892	-0.408336	0.0451029	0.272526
	Hspa8	282.618	221.544	246.436	275.92	312.346	246.259	307.574	351.334	292.808	271.049	328.311	266.427	324.562	376.186	-0.291144	0.0358457	0.130591	0.0320799	0.845104	1	-0.189831	0.262842	0.618899
	Tsen34	19.1655	19.4409	19.814	16.3255	18.2852	17.9968	18.692	17.5607	18.2109	19.6132	22.0755	27.5405	20.8	21.4265	-0.291052	0.00718426	0.0441864	-0.317296	0.0615111	0.266579	-0.259481	0.106903	0.411735
	Palm	15.0676	18.2855	16.4084	12.012	15.1225	15.8338	16.5608	14.4791	17.4826	16.4473	19.5648	21.6295	18.2795	16.7985	-0.29068	0.0263915	0.105756	-0.277961	0.0686481	0.283186	-0.154714	0.213267	0.556638
	Gm11435	0.460705	0.411303	0.513525	0.710996	0.624837	0.609296	0.732917	0.424369	0.796716	0.89154	1.30784	0.802601	0.707395	0.825739	-0.290364	0.0112154	0.0595113	-0.272463	0.154683	0.442608	-0.0417633	0.7763	1
	Clvs2	1.1058	1.56265	1.38853	2.07897	1.3506	1.10369	1.20743	1.21128	1.31666	1.87559	2.2349	1.61682	2.46998	1.57032	-0.290182	0.0559357	0.177699	-0.41598	0.0480831	0.233792	-0.191651	0.337756	0.696885
	Capsl	0.629745	0.378492	0.598719	1.03697	1.23845	0.308903	1.45266	0.269156	0.592168	0.539935	1.507	0.658722	0.655586	1.50414	-0.289935	0.183598	0.399762	-0.207814	0.599053	0.884989	-0.379993	0.18752	0.522801
	Vat1	4.46912	5.33725	5.24206	4.55594	4.75183	4.69024	4.83751	4.48763	4.10456	5.10342	5.85858	7.24303	6.65036	4.97189	-0.289744	0.0105894	0.0572806	-0.332931	0.0771129	0.30242	-0.352998	0.0869901	0.370455
	Accn1	6.04235	6.51692	6.67599	4.07019	5.65796	6.78007	5.43087	4.54813	7.68442	7.10841	7.3288	8.40146	7.57519	6.48122	-0.2897	0.0486905	0.161102	-0.495101	0.00960334	0.107841	-0.00468475	0.964816	1
	Dll1	1.22275	1.16139	1.11506	0.786695	0.715669	0.812315	0.57563	0.542163	0.490161	0.739112	1.36212	1.58467	1.33804	1.30092	-0.289575	0.00866883	0.049869	-0.61895	0.000176194	0.0204531	-0.572483	0.00157435	0.0688829
	Adcy6	5.20789	5.14964	5.09721	3.49477	4.94685	5.07164	5.12674	4.90348	4.96541	5.45606	6.27103	7.05428	6.12236	5.02348	-0.289515	0.0298996	0.115394	-0.235374	0.123069	0.391743	-0.19008	0.202763	0.544093
	Znhit2-ps	2.72059	2.68761	2.89605	1.88502	2.22928	2.26902	2.54077	1.41622	2.04077	2.42865	2.89722	4.37444	2.96181	2.7211	-0.289467	0.044343	0.151173	-0.519205	0.0837429	0.316272	-0.376574	0.095463	0.388709
	Mast1	6.36458	7.30964	6.03938	3.77401	5.64353	6.90581	6.80667	6.18653	6.73027	7.18627	6.71229	9.53464	8.14613	5.80126	-0.288981	0.137154	0.328187	-0.170796	0.434492	0.758637	-0.0839355	0.690581	0.970027
	Crim1	5.96236	6.91436	6.61337	5.10616	5.70395	6.44095	6.51489	6.42393	6.18593	7.85396	7.60966	8.39636	8.51787	6.34165	-0.288976	0.0146352	0.0711022	-0.215233	0.145726	0.430801	-0.120452	0.462879	0.813925
	Mgat5b	5.46351	3.99102	3.55822	2.56966	3.90363	3.82671	2.76876	2.29476	3.13995	4.03493	4.60603	6.44807	5.47809	3.41777	-0.288883	0.151173	0.350686	-0.738552	0.0296993	0.183059	-0.364891	0.199079	0.538752
	Ppm1m	4.50492	4.24943	3.78671	3.48791	4.12839	3.90842	3.55437	3.67382	4.14008	5.57213	4.8625	4.8953	5.21172	5.48437	-0.288806	0.000886744	0.0119729	-0.404833	0.000767755	0.0339971	-0.0716847	0.55879	0.872003
	Sdk2	0.562118	0.773545	0.531914	0.381075	0.590352	0.673406	0.708087	0.586529	0.711385	0.744629	0.897732	1.11377	1.05392	0.686616	-0.288585	0.00720522	0.044251	-0.230025	0.0923892	0.333038	-0.16011	0.189649	0.525269
	Sc4mol	11.969	11.9391	12.4857	11.4456	12.7999	10.6813	12.7894	9.63727	10.39	13.0905	16.6675	12.0388	16.3174	14.2865	-0.288312	0.0104018	0.0565368	-0.375752	0.0969867	0.342287	-0.310857	0.131047	0.454873
	Sncg	3.81077	5.20464	5.41791	6.67209	2.44937	3.58954	4.79636	4.52013	3.98884	5.99505	7.76556	3.93419	7.24144	4.08473	-0.288262	0.307677	0.548349	-0.206008	0.544117	0.841305	-0.143412	0.695801	0.973439
	Tmem74	2.02357	2.30145	1.73149	1.76004	2.41258	1.81475	2.30937	2.33518	1.72523	1.54571	2.78314	2.31223	3.06522	2.51593	-0.288223	0.0081043	0.0477183	-0.138997	0.193745	0.489012	-0.473935	0.00565983	0.111967
	Pptc7	13.3413	12.8698	12.8791	11.32	12.6296	12.7652	11.7586	13.1245	13.7354	12.1385	14.6181	16.5397	16.7937	14.6915	-0.288163	0.000537879	0.00881949	-0.308963	0.0169052	0.139597	-0.257254	0.0351935	0.244293
	Gm13235	0.104369	0.019301	0	0.0352532	0.0256563	0.0663088	0.0253425	0.0223039	0	0.0325399	1.41826	0	0.0796625	0	-0.287811	0.260821	0.494134	-0.312173	0.513159	0.829349	-0.323039	0.499607	0.848549
	Egfl7	6.08516	6.42414	6.80273	4.81484	7.4401	5.96416	7.29091	7.0311	7.06872	7.24526	10.0384	5.48695	7.568	8.76982	-0.287664	0.0978883	0.261957	-0.108759	0.663197	0.935329	-0.109371	0.661232	0.949149
	A830031A19Rik	0.0786974	0.0363839	0.03741	0	0	0	0	0	0	0.06134	0	0.666161	0.365405	0.0771743	-0.287638	0.0562987	0.178411	-0.323277	0.238489	0.547128	-0.280334	0.29969	0.66032
	Kcna3	2.61847	3.14892	3.23774	3.43811	3.05096	2.93466	2.16835	2.42589	1.44223	2.19431	3.93925	4.39063	3.93598	3.60358	-0.287567	0.00132124	0.0153501	-0.590105	0.000811673	0.0350823	-0.82836	0.00210871	0.0758798
	Apc2	10.9562	13.7187	10.898	5.79129	10.3093	10.6633	10.7825	9.46884	11.0007	10.7316	10.9091	18.2324	12.9678	9.5475	-0.287421	0.251553	0.483601	-0.28728	0.342094	0.6632	-0.191896	0.506782	0.85344
	Cenpn	0.539131	0.87239	0.608675	0.924749	0.559113	0.682379	0.470455	0.61207	0.675947	0.709122	1.41312	0.995778	0.954485	0.928389	-0.287381	0.0112265	0.059514	-0.422921	0.0169592	0.139734	-0.286393	0.0504041	0.287031
	Armcx2	11.3369	12.3953	13.6756	11.3799	12.8669	11.4661	12.0769	12.0461	11.7393	12.8731	14.6133	16.7469	15.4022	13.6316	-0.287364	0.0025409	0.0227581	-0.298008	0.0191877	0.148207	-0.272537	0.0342896	0.241763
	1110008P14Rik	5.46132	5.17607	6.13335	6.13937	5.74765	5.07524	4.94522	5.70175	6.37651	5.8176	7.23735	6.98097	7.55339	6.52498	-0.287361	0.000938598	0.0123623	-0.353598	0.00685259	0.0938726	-0.185631	0.0394874	0.256231
	Cmklr1	0.661473	0.458725	0.550273	0.305469	0.368402	0.679446	0.451732	0.408613	0.427627	0.402797	0.732328	0.778103	0.651351	1.1908	-0.287083	0.0200331	0.0881237	-0.353514	0.0451099	0.226354	-0.368577	0.0392882	0.256072
	Epsti1	0.250521	0.254809	0.142907	0.126929	0.277127	0.18948	0.212906	0.133842	0.0314096	0.195267	0.206884	0.955196	0.225293	0.618714	-0.286921	0.0625237	0.191561	-0.3268	0.237393	0.546035	-0.405669	0.166768	0.496939
	Fst	0	0.0117854	0	0.010763	0	0.00392397	0.0618976	0	0	0	0.333443	0.0543985	0.436459	0.115831	-0.28672	0.00670999	0.042454	-0.249731	0.1662	0.452601	-0.293053	0.113187	0.423116
	Nhs	0.561571	0.472337	0.540336	0.674179	0.507281	0.57518	0.496968	0.33617	0.385973	0.553732	0.900386	0.57955	1.25463	0.907161	-0.286653	0.00955961	0.0534135	-0.422458	0.0475825	0.232876	-0.369213	0.0703555	0.334957
	Adhfe1	0.919634	1.44558	1.40766	1.73952	0.847752	0.747434	1.4068	0.540451	1.25678	1.89236	2.33841	1.32246	1.61351	1.35195	-0.286403	0.108887	0.280831	-0.448431	0.14393	0.428247	-0.040409	0.849323	1
	Khdrbs2	3.41925	3.87096	3.75091	4.92328	4.12183	3.09638	5.80109	4.05165	4.0946	4.8177	5.38763	3.59962	5.66594	5.14967	-0.286259	0.0562635	0.178364	-0.00726892	0.974139	1	-0.11382	0.559591	0.87223
	Smyd2	15.2597	15.6257	13.5628	15.7281	16.3337	14.5508	17.7854	15.6529	17.9733	21.5316	20.1946	20.6362	19.3028	15.1566	-0.286096	0.00984179	0.054516	-0.155042	0.3438	0.664795	0.0702258	0.672093	0.956523
	Dlg4	33.7247	37.5334	36.2246	28.6457	31.0197	35.8	34.3539	35.2434	39.1718	35.6351	40.2559	55.2919	40.8103	31.9173	-0.285921	0.075169	0.217856	-0.240264	0.340267	0.661011	-0.140354	0.56863	0.87864
	Gm10742	0.29919	0.260373	0.259351	0.364108	0.194685	0.260554	0.149569	0.112831	0.0882625	0.164612	0.525063	0.591727	0.582975	0.505051	-0.285847	2.42801e-05	0.00172554	-0.455314	6.1693e-05	0.0138409	-0.46204	0.000168238	0.0269205
	Atp6v1b1	0.293849	0.200206	0.323482	0.274256	0.361173	0.323615	0.431861	0.214828	0.252076	0.433966	0.786356	0.470667	0.671232	0.415035	-0.285764	0.00251326	0.0226003	-0.259488	0.110558	0.368071	-0.236643	0.12333	0.442027
	Pebp1	127.487	120.119	117.47	120.039	118.553	116.62	109.509	124.571	118.348	109.903	144.443	153.034	139.33	149.535	-0.285685	1.27319e-05	0.00126015	-0.324321	0.00655082	0.0920013	-0.358418	0.00149088	0.06714
	Cacnb1	4.15754	4.45256	4.55312	3.35524	3.54688	3.47506	3.86555	3.23338	3.28813	4.30708	4.93069	6.53496	5.20694	3.58782	-0.285631	0.0671531	0.201475	-0.396167	0.133872	0.409549	-0.324241	0.219052	0.563413
	Robo3	0.0774461	0.0440681	0.0396472	0.0452757	0.0805454	0.0796901	0.0940256	0.0636553	0.0448153	0.0650081	0.291586	0.173809	0.408795	0.308642	-0.285354	0.000134056	0.00387765	-0.26138	0.0235825	0.164146	-0.293662	0.0153884	0.169087
	Tle3	4.65529	5.32486	5.23571	3.59913	5.1836	5.22264	4.52988	4.43627	5.09736	5.49386	5.48784	8.60461	6.42904	4.5237	-0.285315	0.103216	0.27109	-0.375136	0.184784	0.476632	-0.176438	0.500406	0.849076
	AB041803	15.6755	14.6751	14.0921	12.0513	15.6189	16.9277	15.5141	16.3696	17.1355	18.9783	17.6453	17.3168	19.0927	18.8347	-0.285133	0.00761971	0.0458597	-0.181536	0.0196742	0.149912	-0.013044	0.841729	1
	Sh3rf1	1.36258	1.23865	1.62341	1.61668	1.3497	1.36258	1.47279	1.44978	1.62186	1.70286	2.24711	2.23909	1.90914	1.4768	-0.28512	0.00860646	0.0496367	-0.261557	0.107729	0.362462	-0.148414	0.314051	0.672048
	Hcrtr1	0.0366383	0.112926	0.0348332	0.0721903	0.16512	0.0617694	0.0889635	0.0260989	0.122496	0.171345	0.323828	0.44059	0.43853	0.0909677	-0.284865	0.00635091	0.0410556	-0.315332	0.0742719	0.295855	-0.197957	0.208842	0.552256
	Lrrc8c	0.760046	0.91598	0.844386	0.836516	0.808225	0.9125	1.00051	0.953552	0.663835	0.871976	1.27024	1.4391	1.47397	0.864992	-0.284824	0.00488344	0.0346805	-0.185562	0.229539	0.536245	-0.34926	0.062921	0.318372
	Bfsp1	0.401848	0.139339	0.191025	0.0636252	0.0771745	0.0841881	0.167707	0.214689	0.125956	0.156608	0.263531	0.377772	0.409978	0.591102	-0.28461	0.0129987	0.0657716	-0.239242	0.0655763	0.277066	-0.300849	0.0320377	0.234154
	1810043H04Rik	7.21761	7.90967	7.66076	8.96485	9.48146	7.15287	7.65001	7.67128	8.37893	9.22735	9.04448	10.3412	10.2035	10.4365	-0.284571	0.00707597	0.0438414	-0.343849	0.00370392	0.0707602	-0.166431	0.0744468	0.344202
	Nt5c	12.9723	12.5718	14.0816	10.0945	12.3519	11.484	12.9184	13.089	14.2055	13.4132	17.3044	15.4498	13.136	14.6967	-0.284531	0.0164073	0.0771185	-0.199239	0.136018	0.413033	-0.119028	0.341531	0.700456
	Pip5kl1	0.813579	1.28962	1.31021	0.77114	1.24487	1.03409	1.37075	1.29511	2.24826	2.40713	1.95626	1.18637	1.72597	1.27219	-0.284513	0.038603	0.137484	-0.108838	0.499488	0.820372	0.403322	0.047623	0.279297
	Stk31	0	0	0.00874866	0.015541	0.0113103	0.0227567	0.0446879	0	0.0115372	0	0.377145	0.30016	0.19143	0.0719866	-0.28442	0.0013159	0.0153117	-0.266802	0.0709053	0.288445	-0.290063	0.0540135	0.295574
	Timm17a	37.071	36.3126	30.7358	35.4657	33.1447	33.3774	35.9755	27.5553	40.0664	38.1719	45.7907	40.9562	38.9798	42.4463	-0.28438	0.00131382	0.0153037	-0.403238	0.0290375	0.180879	-0.099514	0.224022	0.570793
	Wdr78	2.0852	1.84357	2.12912	2.23359	1.95908	1.75702	2.50385	2.75303	2.14163	2.78749	2.73807	2.1917	2.8484	2.86351	-0.284329	0.00225453	0.0211944	-0.00920002	0.928512	1	-0.0813201	0.535086	0.856608
	Gm17415	2.60311	2.30381	2.4395	0.816458	1.18839	1.86709	1.80593	2.90065	1.9116	2.37679	2.4114	2.75783	2.31846	2.1083	-0.284032	0.194538	0.415681	-0.0356284	0.832956	1	-0.112992	0.32236	0.680809
	Bean1	0.703768	0.845962	0.794549	0.713144	0.929886	0.722288	1.00395	1.45697	1.4559	1.65935	1.25118	1.17939	1.17851	1.07809	-0.283933	7.32835e-05	0.00290892	0.0315615	0.74584	0.997667	0.235361	0.00569829	0.112088
	Bglap2	0.189726	0	0	0	0	0	0.691026	0.135149	0.079291	0	0.143955	0	0.559345	0.383009	-0.283924	0.0438186	0.149884	0.144695	0.606465	0.890896	-0.270653	0.248675	0.602191
	Ppp1r3g	0.227092	0.0583282	0.0959573	0.447452	0.170575	0.224834	0.137854	0.323534	0.189815	0.452347	0.545617	0.312059	0.710596	0.303365	-0.283766	0.0279782	0.110338	-0.248834	0.163493	0.449133	-0.149627	0.39459	0.750864
	Arhgef3	20.5656	23.149	21.6968	20.8396	18.7135	23.5133	23.6695	25.9264	34.1022	31.0123	23.8845	27.7478	28.2045	25.2255	-0.283485	0.00353551	0.0282565	-0.0780891	0.410022	0.733153	0.301129	0.0213728	0.195239
	Plekhg4	1.40464	1.54375	1.80401	0.868786	1.363	1.27153	2.05688	2.06699	2.49489	2.04561	1.57214	2.3217	1.91182	1.72572	-0.283088	0.0362026	0.13153	0.0935776	0.447271	0.77057	0.185125	0.20902	0.552437
	Hilpda	2.27497	1.54261	2.19173	2.45897	2.31152	2.17935	1.8045	1.97707	1.67335	2.78985	2.60394	2.56587	3.40198	2.79126	-0.283048	0.0157301	0.0748899	-0.405344	0.0133753	0.125269	-0.265771	0.198725	0.538584
	Prl2c2	0	0.162015	0.266536	0.710207	0.0430724	0.405351	0.723274	0.748886	0.0439366	0.0546287	0.150777	0.18486	0.26585	2.03213	-0.283031	0.362024	0.608416	0.198853	0.695301	0.961885	-0.527556	0.323574	0.68161
	Fbxo31	13.346	13.5669	12.4082	7.81283	11.4726	11.8797	11.5111	11.4608	11.8464	13.7848	14.3833	17.7447	14.0354	11.6655	-0.282945	0.10993	0.282551	-0.293975	0.140037	0.420814	-0.151535	0.428773	0.784186
	Hspa1b	1.23271	0.953133	1.22249	0.897366	0.901248	0.67444	0.606383	1.48749	1.13251	0.69577	1.42876	1.62418	1.05331	1.52404	-0.282879	0.0189721	0.0852686	-0.262191	0.279709	0.598748	-0.334198	0.077062	0.349974
	Fam196b	0.770878	1.04099	0.869987	0.861699	0.913415	1.15996	1.49476	0.989615	0.91088	1.20171	1.32397	1.16854	1.72939	1.2181	-0.282714	0.00553072	0.0375517	-0.0771097	0.613219	0.895496	-0.196373	0.173795	0.50563
	Phb	19.0908	20.2091	19.7559	19.9659	18.031	18.8008	17.9713	18.488	20.7801	21.5007	21.6346	23.5913	24.6797	24.9769	-0.282516	0.000187507	0.00469538	-0.360432	0.00365706	0.0704944	-0.157141	0.0671396	0.327249
	Asl	5.20932	5.25055	4.91746	3.9924	4.52144	5.27008	5.94985	4.07573	4.30261	3.67549	6.75802	6.64866	6.52896	4.70056	-0.282502	0.0249122	0.101972	-0.258313	0.258475	0.571904	-0.512701	0.0276062	0.217573
	Man2a2	36.502	40.0972	32.9196	23.0654	33.3479	31.3428	40.3331	33.8327	37.1611	41.458	36.7675	48.0658	41.4884	33.7373	-0.282396	0.101817	0.268777	-0.0999853	0.583068	0.871089	-0.0147851	0.930242	1
	Egfem1	0.645639	0.556518	0.645042	0.988754	0.807015	0.820462	0.398571	0.537866	0.535083	0.938241	1.26167	0.924374	1.65469	0.7263	-0.282021	0.0475862	0.158559	-0.527058	0.0489535	0.236002	-0.292968	0.238837	0.589825
	Large	13.448	17.1882	14.2115	13.1206	15.1741	14.8599	18.9262	17.5884	17.2305	17.4366	16.6847	22.0469	17.414	16.2969	-0.281948	0.0189991	0.0853434	0.0199382	0.891405	1	-0.0501346	0.727334	0.997731
	Lypd6b	0.78181	0.710854	0.644186	0.957273	0.496482	0.687519	1.10737	0.640452	0.457432	0.873438	1.32238	1.19631	1.1033	0.730474	-0.281834	0.016624	0.077864	-0.158857	0.391063	0.713502	-0.329068	0.11351	0.423448
	Dhx37	3.50582	3.87842	3.6664	2.36835	3.32413	3.44512	3.46588	3.6858	3.35157	2.83993	3.90001	5.75461	4.24256	3.44659	-0.281708	0.0693102	0.205814	-0.204287	0.322476	0.642617	-0.366598	0.118342	0.433376
	Gm10010	2.08175	1.82984	2.16244	1.42151	1.56365	1.80572	1.95016	1.92229	2.15892	3.04488	2.28514	2.12587	2.78773	2.44352	-0.281694	0.0104444	0.056755	-0.212413	0.0577464	0.258199	0.0714054	0.616588	0.917101
	Dgkq	14.573	15.3971	13.2722	9.80715	14.8707	12.6518	14.2625	13.3265	14.3166	13.926	15.7718	17.8295	16.7461	15.2652	-0.281558	0.0382005	0.136482	-0.232741	0.0260824	0.172572	-0.200622	0.0347648	0.242372
	Nwd1	10.1546	11.1507	10.0616	8.34886	11.1884	11.4733	12.8347	11.9497	11.8109	12.6341	13.0869	13.6324	13.5175	11.0753	-0.281431	0.0137405	0.0684354	-0.0427404	0.676862	0.945615	-0.0610457	0.554202	0.869016
	Kcna6	5.15789	6.27235	5.33631	4.59293	5.74903	5.16524	5.73455	5.59319	5.27472	5.97662	6.45413	7.91422	6.97393	5.7238	-0.281189	0.0140563	0.0693807	-0.2134	0.145895	0.431019	-0.223639	0.150136	0.486814
	Atp5j2	72.4868	65.6984	77.871	79.2786	67.2426	66.1515	60.1339	68.4545	82.5915	76.1913	89.5461	79.7013	88.8271	89.481	-0.281046	0.00252119	0.0226314	-0.429982	0.00385192	0.0720026	-0.128105	0.118593	0.433872
	Mllt6	25.5486	27.2548	23.6164	17.2829	23.334	24.8925	25.6835	24.1092	24.8135	25.4515	27.1493	35.6936	28.8469	24.1838	-0.280885	0.0759848	0.219557	-0.197595	0.286674	0.606531	-0.183939	0.312833	0.671138
	4933409K07Rik	0.278708	0.773125	0.828053	0.632507	0.920642	0.680477	0.444115	0.539767	1.39775	1.52066	1.38768	0.958166	0.995072	0.82493	-0.280876	0.0459542	0.154957	-0.445899	0.0168065	0.139302	0.275392	0.0744258	0.344202
	Rrp7a	6.64967	6.6789	6.8543	5.47109	6.91449	5.88396	6.08392	7.06147	6.89914	6.33245	7.92478	8.37923	7.87549	7.73603	-0.280768	0.00147992	0.0164998	-0.248227	0.0132029	0.124429	-0.238028	0.00416289	0.0988933
	E030030I06Rik	0.0694335	0	0.26405	0.0586321	0	0	0.168595	0	0	0.216477	0	0.478053	0.869624	0	-0.280428	0.160374	0.365824	-0.254224	0.469878	0.79328	-0.225257	0.523881	0.85344
	Gm11092	4.83032	2.48131	4.33721	2.94587	6.26684	1.65787	2.28059	5.73471	1.68226	5.01993	3.53826	7.28173	3.22761	4.59147	-0.280247	0.394302	0.644702	-0.215999	0.639696	0.916894	-0.442189	0.383027	0.739116
	Rnf26	2.27121	2.32309	2.22619	1.88394	2.60629	2.0588	2.75742	2.50197	2.60818	2.38125	2.59721	2.98582	3.1299	2.94956	-0.280104	0.00187819	0.0190734	-0.108433	0.173697	0.461814	-0.162974	0.0626853	0.3178
	Nkrf	7.51966	7.29862	8.63967	9.01296	8.77199	8.35393	7.81259	8.03483	9.73649	10.3866	11.6477	9.61644	10.5332	9.24797	-0.280059	0.00532747	0.0366124	-0.330972	0.0221615	0.159776	-0.0216436	0.836564	1
	Fgf7	1.90628	2.35019	3.15838	3.31359	2.58967	2.08958	6.38819	4.97903	7.18409	6.16924	3.43483	3.38044	4.49245	2.16459	-0.279925	0.133803	0.322768	0.63271	0.0572327	0.256716	0.837465	0.0206323	0.192437
	Itpka	11.9607	14.9378	15.2968	11.0408	13.6135	11.4533	17.6442	17.7871	22.0831	14.15	12.3728	19.6896	17.5887	14.9886	-0.279423	0.078253	0.224111	0.144318	0.493889	0.814378	0.143159	0.610524	0.912631
	Htr1a	0.0201218	0.0310094	0.0573913	0.118941	0.032976	0.103656	0.26058	0.0573342	0.00840938	0.397322	0.288732	0.270333	0.383709	0.208525	-0.279147	0.000109331	0.00351471	-0.155977	0.161362	0.447475	-0.115864	0.472227	0.822349
	She	0.306546	0.456401	0.548309	0.346607	0.351236	0.442932	0.517255	0.477443	0.390854	0.453572	0.681742	0.830241	0.588339	0.734715	-0.27914	0.000863734	0.0117892	-0.188769	0.0323811	0.190902	-0.263266	0.0112261	0.149783
	Idi2	0.0929598	0.257866	0.0631284	0.112141	0.114258	0.0642844	0.177352	0.141898	0.0832503	0.269125	0.798352	0.218473	0.33151	0.150962	-0.279106	0.0441832	0.150812	-0.223424	0.327704	0.647828	-0.207313	0.381217	0.737548
	Gm9705	0.0112744	0.0208498	0.0321568	0.0476025	0.0138575	0.0584382	0.054752	0.0120468	0.0141355	0	0.356643	0.134741	0.391384	0.141424	-0.279025	0.00166506	0.0177287	-0.27535	0.0647766	0.275285	-0.312315	0.0433733	0.267813
	Ulk1	9.65091	10.7307	9.99029	6.01206	9.83238	9.32934	10.3156	8.71857	9.79322	9.718	10.5252	13.9663	11.2863	9.74502	-0.278891	0.104529	0.273278	-0.228241	0.217216	0.52068	-0.191727	0.251965	0.605204
	March11	3.08141	2.51554	3.21991	3.19982	4.19685	3.53233	3.08386	3.24802	3.88079	3.59185	4.1024	4.14046	4.55171	3.90251	-0.278507	0.0184976	0.0839217	-0.31152	0.00355851	0.0697312	-0.126787	0.0907641	0.379448
	Grin3a	4.6444	4.89009	5.0885	5.70152	4.78477	4.89549	5.41659	4.7119	5.89281	5.81437	5.84422	5.93519	7.67405	5.77434	-0.278476	0.0066786	0.0423266	-0.263513	0.105905	0.359267	-0.0845653	0.519762	0.85344
	Panx1	0.29798	0.459213	0.398717	0.428694	0.406946	0.397378	0.468962	0.24764	0.304414	0.447312	0.960325	0.553415	0.885471	0.43642	-0.278393	0.0119733	0.0621159	-0.323985	0.118144	0.382654	-0.302596	0.122879	0.442027
	B3gnt8	1.09051	0.896301	0.614387	0.392219	0.570892	0.763391	0.514873	0.712077	0.81022	0.629619	0.977784	0.940528	1.17388	1.1978	-0.278276	0.0324365	0.122007	-0.361696	0.00936107	0.106455	-0.268818	0.0225328	0.199304
	Pthlh	0.687534	0.567003	0.635994	0.345209	0.411109	0.712354	0.40608	0.496377	0.745524	0.347606	0.892958	1.06271	0.735774	0.858905	-0.278181	0.00797222	0.0471726	-0.377227	0.00605211	0.0887527	-0.296774	0.0777156	0.351316
	Fam131b	31.2168	39.22	31.4384	29.4986	32.9361	31.9574	40.27	33.5338	36.9366	35.8554	34.0212	46.7577	38.1469	40.9881	-0.278111	0.0212145	0.091501	-0.109159	0.509059	0.829349	-0.122978	0.403619	0.760264
	6330578E17Rik	11.8516	11.7714	11.3336	11.3297	12.1122	11.6881	12.3198	12.062	13.1963	13.7392	16.0514	13.7445	13.5246	14.2863	-0.277869	0.00016293	0.00437622	-0.220722	0.0360559	0.201161	-0.0876117	0.305358	0.663805
	Tjap1	6.62839	5.54729	5.28289	3.06914	5.05431	5.70284	4.93591	6.5846	6.4556	5.21184	6.21514	8.87276	7.05025	4.23632	-0.277823	0.222832	0.455517	-0.141746	0.647429	0.92254	-0.121345	0.686233	0.967191
	Zbtb7b	6.5376	6.26748	6.09785	5.02715	5.72029	6.16205	6.10935	5.26666	5.54201	5.78688	6.86798	8.75749	7.2484	6.96075	-0.277661	0.00711566	0.0439243	-0.336173	0.0374364	0.205859	-0.338639	0.0258406	0.210748
	March1	1.63304	1.33196	1.18647	2.52917	1.81436	1.40476	2.29432	1.11248	0.992438	1.9343	2.4097	1.61866	2.84506	1.94317	-0.277227	0.106462	0.276664	-0.265252	0.347267	0.66776	-0.390936	0.16503	0.494679
	Gm10062	0.62816	0.430938	0.366033	0.205332	0.722269	0.48056	0.590427	0.497984	0.27946	0.221116	1.19077	0.811668	0.526116	0.627892	-0.277059	0.0569248	0.179862	-0.199188	0.283652	0.60358	-0.503538	0.0313925	0.231615
	Gm3511	1.99212	2.01745	1.62341	1.20158	1.63236	2.67893	1.26688	0.912258	1.90298	2.36608	3.41199	1.36189	3.06929	2.22363	-0.277021	0.197101	0.419172	-0.715716	0.0656244	0.277137	-0.129405	0.679403	0.962291
	Prrt1	13.9262	12.6923	13.0795	9.04996	11.5308	12.8991	12.4336	12.5178	14.8807	11.5847	14.5428	20.5909	13.9928	11.5862	-0.276952	0.119559	0.298659	-0.235343	0.358825	0.680004	-0.166226	0.538732	0.858661
	Ets2	11.3405	12.9571	11.335	8.13437	11.7458	10.2711	12.6619	11.7001	15.3128	11.9965	11.2742	19.5397	12.6457	11.4079	-0.276912	0.138434	0.330373	-0.125939	0.638218	0.91588	0.0186265	0.947129	1
	Klhdc7a	1.50709	1.03368	1.48362	1.17276	1.2146	1.45346	1.2507	1.11705	1.12416	1.37989	2.04469	1.6213	1.9544	1.57181	-0.276566	0.00649115	0.0416812	-0.354345	0.0137296	0.127215	-0.311664	0.0292293	0.223988
	Guk1	28.3492	30.3269	32.5751	34.5226	30.2762	29.3817	28.9507	27.9434	31.2238	28.9686	39.72	35.1672	43.7961	32.5377	-0.276542	0.0115267	0.0605367	-0.389482	0.0360208	0.201085	-0.311606	0.0739591	0.343188
	1110006G14Rik	0.354607	0.459043	0.674272	0.239554	0	0.330747	0.172208	0	0.266758	0.110558	0.77397	0.791546	0.410744	0.488356	-0.27651	0.081342	0.230413	-0.569977	0.0124051	0.120882	-0.438378	0.0274077	0.217125
	Fdps	18.6742	16.9544	17.0422	14.994	16.3312	15.6911	18.5951	16.9335	17.0223	20.5622	21.8358	21.4935	20.442	17.6354	-0.276157	0.00451057	0.0329789	-0.18325	0.13815	0.416919	-0.11068	0.405962	0.762318
	Prlr	1.45625	0.178053	1.56472	1.3288	1.07246	0.727696	1.47212	3.22456	1.10529	1.10223	4.34036	0.383803	0.596478	1.85057	-0.276022	0.5078	0.728584	0.424345	0.556528	0.849818	-0.194958	0.770837	1
	Eid2	11.428	12.2816	12.6501	10.1787	10.3424	11.5524	11.3979	10.5514	11.9449	11.1298	14.4067	16.1371	12.3602	13.2734	-0.275922	0.00933535	0.0525903	-0.323902	0.0402693	0.213627	-0.257514	0.0772805	0.350473
	Gm14124	0.0296093	0.091261	0.0656845	0.100013	0.0242621	0	0.0599133	0.0316378	0.0742467	0.123087	0.238478	0.297762	0.242924	0.313184	-0.275854	1.62881e-05	0.00139204	-0.283409	0.000571625	0.0305616	-0.212453	0.00280453	0.0841598
	Cyb561	2.70593	2.4518	3.56446	3.56054	2.8584	2.94902	3.3116	2.89131	3.46075	4.04882	4.98742	2.77531	3.5818	4.2757	-0.275729	0.0743999	0.216235	-0.239212	0.305252	0.62536	-0.026836	0.903308	1
	Fam73a	11.3585	10.621	11.3965	12.0998	11.3766	12.4287	13.3647	10.7043	11.033	12.5906	15.5439	12.4782	15.2286	13.6447	-0.275684	0.00222115	0.0209768	-0.226676	0.147756	0.434071	-0.246659	0.0812433	0.35836
	Asah2	2.47482	2.52954	2.90331	3.64243	2.92455	3.16483	3.46807	2.62398	2.71202	4.77038	4.21349	2.89148	4.36609	3.66112	-0.275648	0.0363575	0.131944	-0.238166	0.23271	0.540319	-0.0363434	0.884725	1
	Lgr6	0.55009	0.766759	0.507376	0.51998	0.504569	0.784699	1.0566	0.886051	0.555868	0.639945	0.66614	1.57362	0.888831	0.74243	-0.275628	0.0528541	0.170649	0.0230903	0.914642	1	-0.279042	0.231441	0.580128
	Ppp1r16a	10.2241	12.3389	13.234	8.25981	10.8529	10.094	11.2978	10.4279	11.6672	11.2636	12.3285	14.8674	14.8307	11.1025	-0.275377	0.0665506	0.20027	-0.25917	0.130529	0.404089	-0.186912	0.238471	0.589357
	Podxl2	27.4529	28.559	30.8998	24.8094	22.2005	24.7105	27.3822	26.7671	31.3231	28.0722	32.874	34.3842	32.047	29.0374	-0.275287	0.0145893	0.0710017	-0.234457	0.0258015	0.171772	-0.107539	0.260657	0.616132
	Atg9b	0.152675	0.232933	0.174184	0.277188	0.121976	0.15562	0.268772	0.163135	0.133994	0.273703	0.437141	0.287786	0.70294	0.340119	-0.275218	0.00624879	0.0406632	-0.238895	0.135337	0.412092	-0.2544	0.125435	0.44564
	C77080	1.91229	2.50628	1.60515	1.62936	1.75047	2.08327	2.90732	1.99421	2.49118	2.64086	2.31271	3.2687	2.24952	2.29478	-0.27517	0.0329634	0.123234	-0.0363768	0.843701	1	0.023442	0.869967	1
	Ptp4a1	8.98497	9.09224	9.58103	12.3945	10.7697	10.7446	10.1754	10.6527	8.47136	11.1044	14.2958	10.5557	13.2185	12.4275	-0.275134	0.0279353	0.110207	-0.24818	0.105989	0.359403	-0.340093	0.091859	0.38168
	Ebf3	1.24582	1.67307	1.58489	1.05702	1.26875	1.3991	1.32526	1.24877	1.13801	1.93284	2.04451	1.88335	2.03202	1.50825	-0.275097	0.0111729	0.0593837	-0.321968	0.0220374	0.159413	-0.190947	0.295323	0.655556
	Tcirg1	3.04628	2.79864	2.84032	1.97685	3.2145	2.37877	3.12761	2.30256	2.6281	2.10718	4.03323	3.50614	3.67059	2.73012	-0.275059	0.0426314	0.147072	-0.272106	0.156988	0.443781	-0.409139	0.0424862	0.264948
	Fam69c	2.55949	2.00845	2.49916	1.69401	2.92484	2.06813	3.15781	3.66617	1.78664	2.04889	2.67496	2.85796	3.10043	3.19756	-0.274814	0.0270061	0.107557	0.156309	0.108562	0.364383	-0.439315	0.00252381	0.0799735
	Lrfn4	7.88972	7.9075	6.88922	5.49684	7.19852	6.42896	7.85773	7.08499	7.76387	7.90867	8.06032	10.7498	7.97817	7.8255	-0.274672	0.0404841	0.142009	-0.179464	0.275293	0.593529	-0.117167	0.443669	0.796917
	Rai1	5.48472	6.23719	5.44574	3.46421	5.03235	5.69201	5.79269	5.37536	5.57548	5.76954	5.78784	8.488	6.8576	5.08337	-0.274606	0.122678	0.304194	-0.17876	0.41362	0.736788	-0.158926	0.46076	0.811899
	Oaf	1.02284	0.807362	1.0436	0.621456	0.659253	0.932444	0.636045	0.892987	0.641201	0.933355	1.3663	1.48062	0.928464	1.16818	-0.27438	0.0176919	0.0813458	-0.33888	0.0515063	0.242454	-0.321389	0.0652155	0.32317
	Rph3a	22.6776	25.3336	23.914	17.7785	23.9878	24.8082	29.0571	22.0796	31.5727	30.5812	25.7105	36.5325	29.5395	21.9385	-0.274245	0.0938727	0.254218	-0.136335	0.597841	0.883621	0.147866	0.523791	0.85344
	Slc8a3	11.6952	11.4465	10.4857	10.4129	10.5026	9.99409	9.74758	12.0155	13.6775	10.9257	13.9908	13.3467	13.6733	11.8754	-0.274115	0.000842199	0.0115935	-0.263528	0.060615	0.265063	-0.101808	0.405318	0.76178
	Atp8a2	10.0717	11.5615	10.5062	9.1378	9.27744	10.7342	10.8166	10.0999	11.0169	12.6964	12.3666	12.0453	13.6915	12.0501	-0.273928	0.00283912	0.024421	-0.239624	0.0158226	0.135733	-0.0758736	0.388647	0.744955
	P4ha2	1.60616	1.28712	1.49001	1.34808	1.36396	1.358	1.64273	1.84101	1.19605	1.72991	2.45015	1.99502	1.83345	1.44586	-0.273555	0.0117313	0.061297	-0.0863147	0.589294	0.877022	-0.248649	0.213391	0.556721
	Shisa6	2.50963	3.2966	3.06937	1.91805	3.04423	3.09416	3.78492	3.59444	3.51729	3.16307	3.32108	4.60651	3.51249	3.02757	-0.273289	0.0666039	0.200282	0.0336091	0.829029	1	-0.0790299	0.622863	0.921994
	Plxdc1	2.25392	2.42826	2.65402	1.88583	1.95702	2.64219	3.81595	2.99386	3.62961	3.07843	2.72949	3.48734	2.78471	2.94217	-0.273156	0.0121494	0.0627119	0.141799	0.282827	0.60258	0.12845	0.265676	0.622771
	Slc25a42	2.73678	3.62264	3.69384	3.15016	4.18475	3.61086	4.48956	3.67276	4.16658	4.73613	3.97762	5.49561	4.97188	3.43421	-0.273153	0.0583935	0.183052	-0.0949643	0.639363	0.916787	0.00919797	0.961901	1
	Fam164c	0.711112	0.540774	0.928816	0.606101	0.62898	0.603901	0.911757	0.511288	0.424955	0.53873	0.880069	0.884396	1.19277	1.11162	-0.273095	0.00450704	0.0329727	-0.24366	0.119803	0.385536	-0.44267	0.00512814	0.105413
	Chrdl1	0.421788	0.685875	0.712133	0.773755	0.643563	0.596911	1.53625	1.32874	0.94824	0.668855	0.841905	1.11173	1.06395	0.897677	-0.272996	0.00282338	0.0243134	0.298809	0.0136717	0.127095	-0.1318	0.222635	0.56876
	Rps6	81.2276	76.377	85.6612	89.7754	80.4935	78.3775	76.3669	79.8513	68.4678	73.3976	108.547	91.6305	96.5298	100.549	-0.272956	0.00118645	0.0143225	-0.340233	0.00794928	0.0993088	-0.477927	0.00244897	0.0792233
	Slc36a1	4.19869	4.76135	3.99183	2.91956	4.25651	4.05676	4.51359	3.94218	4.71083	4.94865	4.49537	6.10623	5.43922	4.28379	-0.27275	0.0501869	0.164701	-0.20987	0.223353	0.528892	-0.050809	0.737471	1
	Zmat2	29.1403	27.1277	27.5164	29.2878	29.1497	28.2849	28.8412	28.8099	31.8525	32.0535	40.105	31.2404	33.9139	33.4215	-0.272739	0.00184586	0.0189129	-0.252276	0.0684218	0.282844	-0.10842	0.357055	0.71576
	Prrt3	7.8344	8.24444	8.92267	5.65642	6.87021	7.14611	7.72747	7.58123	9.77735	7.19564	7.98619	12.3055	8.81999	7.93731	-0.272689	0.0927193	0.252131	-0.225933	0.297489	0.61793	-0.106913	0.65434	0.943638
	Ildr2	1.62455	1.31855	1.97011	2.45099	2.10325	1.79905	1.88905	1.52754	1.28093	2.18356	3.0139	2.55998	2.44782	1.87031	-0.272352	0.0584663	0.183123	-0.351775	0.075214	0.297768	-0.355809	0.140223	0.471159
	P4htm	19.5179	21.1515	19.8392	15.1753	18.2451	18.1197	18.2017	18.6922	18.8381	19.8308	21.7697	26.5907	22.6621	20.0226	-0.271967	0.0244402	0.100716	-0.282027	0.0669643	0.279837	-0.217959	0.131964	0.456441
	Slco4a1	4.75477	2.18493	1.90866	1.60604	3.83707	4.09694	2.21577	4.55707	2.08348	2.27605	4.16273	3.80364	3.7079	3.13591	-0.271888	0.295111	0.534546	-0.149144	0.575391	0.864668	-0.56063	0.00323408	0.0893837
	Cdc20	0.631291	0.52228	0.663366	0.434885	0.592156	0.951516	1.31101	1.50884	0.791495	0.466157	0.959293	1.30109	0.853532	0.772679	-0.271738	0.0221061	0.0942764	0.295556	0.0649637	0.275684	-0.275614	0.119466	0.435726
	St6galnac5	0.967143	0.56864	1.00944	0.976477	0.839863	0.512465	0.52966	0.567248	0.909433	0.975065	1.33558	0.970078	1.33349	1.08058	-0.271735	0.0259168	0.104503	-0.489653	0.00359287	0.0697611	-0.162853	0.131254	0.455382
	Fbxo17	0.958416	0.731468	1.07029	0.873552	0.84143	0.509717	0.757258	0.747739	0.896458	0.379443	1.16111	1.15497	1.36408	1.12479	-0.27161	0.0102813	0.0561388	-0.327603	0.00186664	0.0510486	-0.443313	0.0303697	0.228601
	Def8	19.1842	15.2835	14.0112	10.7301	16.6118	15.2897	13.9434	15.1088	13.7657	12.6613	17.7867	18.9282	17.2436	19.2075	-0.271137	0.071798	0.211063	-0.313021	0.00428642	0.0754959	-0.440526	0.00110659	0.0595868
	Rbm24	0.7412	0.899525	0.731108	0.946667	1.07045	0.981929	1.01236	1.21767	1.45202	1.28543	1.18049	1.25603	1.50735	1.19879	-0.271116	0.00213201	0.0203737	-0.111363	0.216234	0.519395	0.0528921	0.50023	0.848971
	Gm10748	0.0125577	0.0348346	0	0.148459	0.0308698	0.0336163	0.152461	0.0134181	0.0157445	0.0783042	0.348391	0.149394	0.265867	0.27532	-0.270997	0.000568813	0.00912771	-0.218801	0.0581879	0.259351	-0.265124	0.0176043	0.179804
	Klhl11	33.4216	34.1606	34.0945	33.8038	34.7756	34.5876	34.9698	30.5907	32.9919	35.3157	43.5137	37.8714	44.4728	40.0627	-0.270928	0.000135704	0.00390233	-0.330804	0.0188403	0.146932	-0.271055	0.0224699	0.199192
	Ltbp2	6.11669	8.75227	5.09574	3.17341	6.30115	6.80503	6.9827	6.65329	5.53377	6.22875	7.37322	8.12272	6.48992	7.01393	-0.270927	0.227463	0.460962	-0.0741976	0.433778	0.758028	-0.259845	0.0454066	0.273209
	Chek2	0.516997	0.39224	0.541938	0.402988	0.358458	0.489863	0.531109	0.396606	0.481992	0.516626	1.1299	0.531739	0.743865	0.641239	-0.270921	0.0130955	0.0661135	-0.257507	0.15382	0.442004	-0.221556	0.195019	0.53338
	Gm1043	0.453034	0.174541	0.502499	0.541957	0.301616	0.449622	0.320844	0.161357	0.591668	0.411965	0.783352	0.814086	0.561622	0.601047	-0.270762	0.0114878	0.0603744	-0.445338	0.00683189	0.0937599	-0.169852	0.130747	0.454392
	Gm10598	0.609675	0.789232	0.62932	0.52954	1.02769	0.763203	0.697896	0.800345	1.41959	1.43919	1.94503	0.553435	0.605644	1.50806	-0.270615	0.191793	0.411803	-0.244857	0.493362	0.813985	0.229716	0.518057	0.85344
	Tnrc18	3.6901	5.18598	4.14973	2.16651	3.46935	4.08815	4.53578	3.94781	4.19496	4.02813	4.37765	7.35803	4.6187	3.08497	-0.270473	0.266747	0.500736	-0.114887	0.723741	0.982435	-0.149109	0.644635	0.936346
	Slc29a4	4.21866	4.37482	3.90928	2.92206	4.26632	4.21585	5.88681	4.70168	5.22229	4.24552	4.8292	5.69629	4.99206	4.46326	-0.270416	0.0219566	0.0938585	0.0677434	0.591345	0.878291	-0.065602	0.587494	0.893859
	Rtbdn	0.731204	1.35222	0.548826	0.617455	0.599156	0.706406	0.716421	0.973197	1.22235	1.17986	1.37145	1.13108	0.916016	1.00691	-0.270281	0.0531368	0.171317	-0.19014	0.153418	0.441616	0.068051	0.507603	0.85344
	Stoml1	11.7979	12.7386	12.5991	9.74733	13.5059	10.3847	12.0485	11.1485	10.2998	12.3622	14.4708	16.6414	13.3112	13.1959	-0.270222	0.0257602	0.104195	-0.285451	0.0500949	0.238843	-0.320553	0.0553276	0.29947
	Sacs	15.0753	16.8956	17.0094	20.3477	17.6207	16.2163	18.1289	18.3947	18.6992	21.7041	21.9653	19.1003	22.3842	20.1479	-0.270188	0.00774487	0.0462642	-0.182474	0.0598461	0.263412	-0.0476373	0.63538	0.931175
	Gpr63	5.56777	6.99605	6.54812	6.30421	6.02469	7.00232	7.55317	8.58138	9.23409	8.36603	7.57177	8.52309	7.58265	7.99953	-0.270176	0.00195812	0.0194516	0.0227729	0.758177	1	0.1358	0.0899515	0.377509
	2700046A07Rik	0.404871	0.0668509	0.288693	0.549462	0.319907	0.312937	0.298438	0.293556	0.271937	0.270492	0.77871	0.586664	0.637538	0.371023	-0.270118	0.0328011	0.122891	-0.291842	0.0520668	0.243942	-0.319695	0.0394611	0.256205
	Txnrd3	0.9978	0.864348	1.24821	0.878055	1.13604	1.03489	0.956374	0.897818	0.790114	1.06426	1.68148	1.63723	1.35251	1.12512	-0.270117	0.00844699	0.049043	-0.339687	0.0331722	0.193358	-0.343112	0.0467586	0.276978
	Cckbr	0.39588	0.532438	0.250917	0.830673	0.471836	0.239934	0.524322	0.21791	0.330896	0.691934	0.612412	0.785854	0.886399	0.676465	-0.270016	0.0381908	0.136468	-0.350435	0.0351734	0.198495	-0.211188	0.152657	0.486814
	Mob3c	1.54925	1.67127	1.34527	0.872163	1.4345	1.13057	1.47965	1.31328	1.32084	1.91598	1.942	1.94077	1.49117	1.83014	-0.269852	0.0283241	0.111274	-0.222636	0.0536922	0.247711	-0.103359	0.449436	0.801342
	Sbf1	21.8153	25.8849	22.2991	13.0502	22.3063	20.7227	21.7774	20.7745	22.1648	22.8137	22.9229	33.7346	25.0343	20.2587	-0.269544	0.204583	0.429898	-0.225687	0.346704	0.667303	-0.148945	0.521407	0.85344
	Nmb	2.36606	2.42218	2.89219	1.49849	2.44077	1.8446	2.76998	2.16699	2.64866	2.30525	2.40252	3.40907	4.63816	1.65338	-0.269438	0.237933	0.470439	-0.163698	0.653294	0.927111	-0.15647	0.66254	0.9504
	Bicd2	10.1354	10.5296	10.5412	7.53684	10.2093	10.4095	9.93633	10.2935	10.761	11.6616	12.7302	11.9465	12.093	11.4972	-0.269419	0.0133523	0.0669603	-0.232771	0.0036983	0.0707602	-0.0978438	0.116282	0.429178
	Slc28a1	0.0205498	0.00950072	0	0	0.0252581	0.0100306	0	0	0.0128824	0.0160174	0	0.0386928	1.12115	0	-0.269341	0.222135	0.454422	-0.284904	0.489144	0.809867	-0.264208	0.519649	0.85344
	AI464131	5.16079	5.10855	5.19834	3.68889	4.57974	5.9225	4.48038	5.40758	4.51052	4.7625	5.8777	7.0128	7.01102	4.79314	-0.269047	0.0648095	0.196801	-0.263114	0.190949	0.484582	-0.335699	0.0950525	0.387877
	Zcwpw1	1.79633	2.10722	1.44019	1.73197	1.69712	1.70143	1.5136	2.23453	1.96647	2.38232	2.11217	2.4965	2.44329	2.16452	-0.268862	0.00263613	0.0233058	-0.210746	0.149352	0.436807	-0.0590206	0.504093	0.851808
	Pde1a	1.30117	1.28722	1.39668	2.29202	1.55629	1.232	1.46931	1.48001	1.28054	2.15923	2.60199	1.55866	2.48417	1.5117	-0.268688	0.106591	0.276841	-0.276189	0.228651	0.535912	-0.158942	0.54102	0.860501
	Zfp804a	1.17987	1.32347	2.10863	2.71676	1.39473	1.97049	2.2935	2.03917	1.84305	2.97502	2.28241	1.98013	2.82317	2.13954	-0.268627	0.126517	0.310774	-0.057213	0.641581	0.918192	0.030338	0.871967	1
	Rnaseh2a	5.53572	5.29416	4.12299	4.76737	5.06003	4.58839	5.26502	5.42384	5.28683	5.54533	6.72859	6.08819	5.77706	5.76115	-0.268551	0.00500855	0.035176	-0.15801	0.0646134	0.274765	-0.141988	0.0910317	0.379851
	Gm5819	3.71536	2.36925	2.25337	1.19004	2.44077	2.42269	2.79977	2.32718	5.30073	1.79746	2.96373	3.84691	2.63311	2.65333	-0.268493	0.192144	0.412374	-0.168479	0.313577	0.633727	0.0712329	0.854156	1
	Foxf1a	0.21938	0.112695	0.278096	0.123502	0.209723	0.159498	0.177563	0.156273	0.0305614	0.151995	0.563865	0.779131	0.0643115	0.389583	-0.268485	0.0648436	0.196866	-0.287572	0.261466	0.576432	-0.386433	0.158524	0.488597
	Evpl	0.0979834	0.133744	0.137516	0.118201	0.137637	0.134507	0.158613	0.0348988	0.0701994	0.254574	0.228002	0.393757	0.569064	0.261929	-0.268353	0.00221459	0.0209481	-0.309263	0.0592368	0.262213	-0.227668	0.151038	0.486814
	Nab2	6.21811	7.91503	5.63756	5.73788	6.46587	5.29978	8.66976	7.39605	6.94272	6.85186	7.00597	9.50219	7.28384	6.9557	-0.267926	0.0450146	0.152647	0.062599	0.690963	0.958117	-0.127662	0.393646	0.750246
	Ppp1r3d	1.34939	1.35732	1.68165	1.74771	1.19909	1.48637	1.38367	1.01319	1.56609	1.98984	1.84693	2.39539	1.65826	2.00704	-0.267662	0.0114578	0.0602566	-0.436618	0.0221303	0.159675	-0.0981313	0.467276	0.817643
	Gna14	0.176098	0.179112	0.276246	0.44611	0.259733	0.271828	0.374144	0.442182	0.563006	0.535306	0.425481	0.728563	0.535503	0.42201	-0.267614	0.00601351	0.0396137	-0.113523	0.295334	0.616069	0.0245087	0.805912	1
	Nudt15	1.52842	1.76392	1.69348	1.83409	1.45486	1.41651	1.63239	1.62085	0.950942	1.28984	2.84227	1.55475	2.17871	2.12547	-0.267602	0.0306291	0.117227	-0.258709	0.196389	0.492506	-0.572204	0.0303643	0.228601
	Eif3j	7.74252	5.99393	5.43055	5.8178	6.39164	6.88472	5.21778	6.35025	4.72604	5.43865	8.4954	7.20039	7.50743	8.19169	-0.267435	0.0142971	0.0700999	-0.385898	0.0138206	0.127638	-0.540846	0.00209502	0.0756368
	Mcf2	0.838573	0.925254	1.18584	1.5055	0.770861	0.989627	0.932539	0.918612	0.653799	1.53793	1.7011	1.07281	1.90097	1.15889	-0.267345	0.0694549	0.206136	-0.33771	0.108638	0.364422	-0.248273	0.364154	0.723169
	Pus1	4.43296	3.3175	3.72943	3.04316	3.25349	3.46274	3.27177	3.2884	3.4987	4.32526	4.73622	4.7702	3.90933	4.38396	-0.267286	0.0127308	0.0647408	-0.345592	0.00834114	0.101016	-0.152049	0.211008	0.554444
	Xk	7.24135	6.23995	5.00443	6.03062	6.57796	6.44026	7.60891	7.78762	10.3739	8.90084	7.52394	7.62087	8.46356	7.21197	-0.267249	0.0106885	0.0576271	0.000784939	0.990491	1	0.287737	0.0228714	0.200398
	Mcph1	3.16271	3.01893	3.00081	2.93508	3.12557	2.95759	3.2735	3.079	3.83714	3.44622	4.31862	3.40609	3.9885	3.74537	-0.267213	0.000357222	0.00686511	-0.217103	0.0540206	0.248231	-0.0655511	0.496668	0.845404
	Gm6309	0.567862	0.310272	0.319023	0.196169	0.380709	0.184346	0.313377	0.193062	0.453072	0.281664	0.908057	0.0635889	0.751425	0.793193	-0.267017	0.1446	0.340336	-0.344051	0.278265	0.597156	-0.219464	0.474109	0.824292
	Cbx6	20.7472	23.221	21.959	17.1558	20.1534	21.3822	21.5201	20.8914	25.1118	23.0892	24.6143	30.9841	25.0065	20.7561	-0.267013	0.04251	0.146908	-0.232863	0.216455	0.519699	-0.0571047	0.744928	1
	Sh2b2	0.711206	0.609264	0.536955	0.627063	0.797021	0.934791	0.749177	0.670527	0.786785	0.749994	0.784812	1.32618	1.34033	0.7916	-0.266833	0.0313269	0.119142	-0.256934	0.172172	0.460156	-0.208066	0.249585	0.603358
	Cds2	49.0726	57.7522	50.4393	39.1078	46.6715	50.6627	52.1867	50.5922	49.9119	52.9715	57.0844	68.3005	58.6789	51.9286	-0.266793	0.0377162	0.135265	-0.188963	0.168089	0.454912	-0.187971	0.175493	0.506845
	Rilpl2	3.72605	2.69288	3.99037	3.39957	4.7903	2.96368	3.45778	3.88979	4.42998	3.63864	4.43956	5.11096	4.31776	4.04891	-0.266692	0.0616847	0.189661	-0.227371	0.0604553	0.264806	-0.123096	0.301741	0.661538
	Gata3	0	0	0.0352341	0.0234711	0.0113877	0	0.0337453	0.0197995	0.0116162	0.0288861	0.292331	0.162914	0.410908	0.0341122	-0.266557	0.00667397	0.0423091	-0.245101	0.141257	0.423414	-0.254311	0.130301	0.453542
	Rabep2	3.08363	3.75221	3.03349	2.43214	3.05316	2.74491	3.53577	3.04319	3.19496	4.07261	3.44861	4.79964	3.61421	3.48318	-0.266055	0.0318132	0.120371	-0.16656	0.286366	0.606382	-0.0592905	0.713444	0.986621
	Slc25a33	8.39781	8.64081	7.60887	8.71763	8.05183	8.92131	7.915	7.45513	7.679	9.32625	10.2501	10.4525	11.004	9.4607	-0.266013	0.000501576	0.00844519	-0.377423	0.00261642	0.0601253	-0.252567	0.0474428	0.278759
	Tyk2	4.00519	4.81443	4.17636	2.9239	4.17647	4.12679	4.74496	4.90771	4.75431	5.25672	4.40098	5.81839	5.39248	4.56345	-0.265867	0.0419768	0.145615	-0.0463036	0.704107	0.968843	-0.00372669	0.976365	1
	Bad	10.9623	9.54784	10.2465	8.96223	8.95734	9.6069	8.10007	9.58559	10.0894	10.2085	10.2821	12.3478	11.7088	13.2626	-0.265797	0.00668863	0.0423782	-0.389153	0.0262774	0.173405	-0.205292	0.105191	0.407928
	N28178	10.9571	12.0946	9.99712	7.73293	10.5108	10.7919	10.6312	9.86278	9.97914	13.2457	12.7135	13.5472	13.3778	10.7213	-0.265778	0.0435191	0.149173	-0.268635	0.0574079	0.257247	-0.114686	0.47996	0.830179
	2410076I21Rik	1.21085	1.56746	1.48011	1.13934	0.978009	1.53771	1.21806	1.77436	1.64826	1.77972	1.67886	1.82138	1.70544	1.89952	-0.265743	0.00887987	0.0507981	-0.161698	0.17627	0.465202	-0.0324344	0.487683	0.837252
	Sys1	5.15396	4.52702	4.76079	4.47586	4.86897	4.74222	4.44531	4.67988	4.58191	4.45753	5.30822	7.2347	5.97989	5.30076	-0.265739	0.00730799	0.0445991	-0.313982	0.066506	0.278905	-0.324917	0.0592679	0.309957
	Svop	20.8835	22.277	20.9693	14.8656	20.3265	18.659	19.5855	19.479	21.1875	20.5856	21.7432	29.6351	22.1855	21.87	-0.265497	0.0668705	0.20087	-0.263937	0.142061	0.42464	-0.171919	0.305749	0.664296
	Gucy1a2	8.4339	9.7415	9.52752	11.582	9.49137	9.79849	10.3491	10.4483	10.4892	10.805	12.8445	10.1542	12.5602	12.1819	-0.265427	0.0134989	0.0676053	-0.177352	0.145565	0.430549	-0.146367	0.214898	0.558765
	Mreg	9.43911	9.98736	9.73515	8.96958	8.48836	9.458	10.3138	10.3284	10.4413	12.2745	12.1238	11.5451	10.8828	11.1644	-0.265277	0.000268477	0.00579574	-0.133702	0.0331237	0.193246	-0.0112606	0.888714	1
	Flywch2	11.8346	11.5611	8.83591	9.48537	9.12207	9.42879	9.98458	9.07321	9.05359	9.32857	9.60445	13.9116	14.3642	11.495	-0.265244	0.0653316	0.197695	-0.327505	0.134695	0.411119	-0.373331	0.0943226	0.386717
	Pycrl	8.6741	7.49126	8.8956	7.86385	9.2273	8.05908	7.61763	7.40999	9.02599	7.17279	10.0768	11.6479	9.91268	9.41875	-0.265075	0.0042508	0.0316942	-0.400136	0.00723191	0.0960832	-0.311582	0.0545939	0.297565
	Nacc2	18.0239	20.8416	19.8512	15.4424	16.8825	18.1833	20.1596	18.677	20.9082	23.1302	21.0257	23.2408	23.4737	20.3162	-0.264814	0.0113645	0.0600202	-0.171042	0.0826874	0.313849	0.00120516	0.988808	1
	C230081A13Rik	7.25611	7.24382	6.2846	5.71944	6.41044	8.50886	8.42732	8.95651	9.42072	8.40531	8.06035	8.63989	8.48465	8.565	-0.264519	0.0162049	0.0765363	0.0382582	0.348312	0.669018	0.0694437	0.241358	0.592807
	Gapdh	197.895	187.891	197.797	190.066	181.382	211.417	188.815	188.187	213.688	196.79	222.582	291.662	229.257	199.543	-0.264501	0.0231442	0.0970956	-0.307096	0.124879	0.394891	-0.186193	0.319841	0.677454
	Med12l	12.4993	13.5513	12.4049	11.3513	12.0564	13.2531	14.111	13.7618	14.0448	13.8661	15.0164	15.1277	14.8171	15.9202	-0.264416	0.000310425	0.00635555	-0.118594	0.0166211	0.138564	-0.116684	0.0155117	0.169762
	Wdr25	1.32287	1.28539	1.24703	1.07921	1.21258	1.30842	1.29302	0.946325	1.12446	1.24081	1.72619	1.73562	1.98601	1.357	-0.264308	0.00226081	0.021227	-0.349481	0.0393812	0.211552	-0.302922	0.036518	0.248446
	Fuk	9.10373	8.6259	8.05015	5.32817	8.71886	7.89118	7.95262	7.73716	8.78674	8.45691	8.81481	10.5019	9.88245	9.40108	-0.264235	0.0698984	0.207044	-0.265603	0.0153131	0.133833	-0.144241	0.102309	0.401611
	Shisa5	8.074	8.58103	7.66092	7.70078	7.55163	7.76076	8.68944	8.18033	10.0625	9.02612	9.81035	9.10615	9.39321	10.4001	-0.264204	0.000170778	0.00450129	-0.177532	0.0324919	0.191108	-0.0183644	0.797497	1
	Trim37	44.5271	47.4024	50.1674	49.1541	49.0408	47.7561	54.9518	52.9745	58.3267	60.8132	57.3088	56.5552	60.4881	56.9741	-0.26408	3.58449e-05	0.00209164	-0.0978613	0.0409011	0.215358	0.0422052	0.292342	0.652346
	Btbd11	6.66964	7.51854	6.25297	4.30663	6.25585	6.18578	5.71696	5.89483	6.74913	6.62661	7.38348	9.10801	7.86423	6.14435	-0.26404	0.0894606	0.245935	-0.330782	0.0810029	0.310765	-0.154905	0.345893	0.704069
	Gpc1	14.8396	16.6941	13.6989	10.691	14.4206	13.5476	14.556	12.0228	13.1101	13.7947	16.2584	20.08	16.9578	14.5494	-0.263902	0.0572221	0.180459	-0.326904	0.0859656	0.319953	-0.305256	0.0728016	0.340566
	Evl	9.77875	10.4311	10.7253	7.90001	9.40049	8.94349	8.8378	7.93867	8.25347	9.55939	12.0259	12.6271	11.8832	9.987	-0.263768	0.0163567	0.0769795	-0.425019	0.011964	0.118828	-0.348993	0.029557	0.225293
	F12	0.0151974	0.042157	0	0	0.0186794	0	0	0.0162386	0.0190541	0.047382	0.245878	0.198075	0.268595	0.153365	-0.263735	5.15869e-06	0.000797195	-0.270121	0.00243912	0.0576245	-0.234731	0.00468033	0.102547
	Lingo3	10.3686	12.9249	10.4847	7.94234	10.0461	10.0938	11.7456	10.8657	14.5337	11.6999	9.95364	18.6628	11.365	11.3511	-0.263704	0.167128	0.375545	-0.131046	0.645614	0.921088	0.0606683	0.836572	1
	Gzma	0.203556	0.0313697	0.0322544	0.200538	0	0	0	0	0.0425354	0.0528865	0	0	0.891476	0.463389	-0.263649	0.186221	0.403837	-0.367206	0.307431	0.627318	-0.299983	0.395041	0.75134
	Lrp3	9.0569	10.8416	10.0904	6.52142	9.89305	9.53714	10.3299	9.17055	10.361	11.3689	10.6693	14.9747	11.2736	8.90773	-0.263619	0.131403	0.318683	-0.192908	0.400136	0.72223	-0.0497732	0.819559	1
	2610019F03Rik	2.93998	3.47918	2.76062	2.58479	3.4946	2.82863	2.8643	3.32238	3.0338	3.50804	4.39174	4.04548	3.26536	3.58003	-0.263557	0.0161877	0.0764874	-0.232424	0.107485	0.362006	-0.171122	0.20549	0.54757
	Pnpo	9.67816	9.29147	8.57397	9.02308	8.90744	9.36734	8.54548	8.54758	10.1457	10.1423	12.2881	11.1471	11.0883	10.2241	-0.263528	0.000401694	0.00739839	-0.34969	0.00578223	0.0866927	-0.12647	0.140489	0.471622
	B430319F04Rik	0.133924	0.216708	0.0530525	0.11309	0.123456	0.26361	0.0677476	0.119249	0.11194	0.104386	0.368216	0.527142	0.443345	0.197508	-0.26332	0.00677112	0.042697	-0.334594	0.0313566	0.187906	-0.314983	0.0361433	0.247478
	Sox11	0.295946	0.301012	0.548662	0.437338	0.236438	0.322635	0.323371	0.347843	0.315392	0.322942	0.83409	0.373908	0.737063	0.587801	-0.26298	0.0190618	0.0855013	-0.281822	0.0875251	0.323446	-0.299636	0.0740946	0.34327
	Atp2b2	57.6507	72.3077	63.825	42.2584	54.8924	59.1872	64.2466	64.9934	73.3871	66.7106	59.8057	89.8594	71.3846	60.1585	-0.262728	0.144149	0.339634	-0.0999076	0.629712	0.908586	0.0131977	0.949522	1
	Syngr3	20.8736	22.9592	23.0879	17.1784	19.7125	20.3869	18.4223	18.2705	23.0538	20.2279	24.3158	30.1952	27.3163	19.1801	-0.262727	0.0710278	0.20959	-0.421926	0.0852285	0.319292	-0.197868	0.369874	0.727775
	Ddn	0.055751	0.0810076	0.189301	0.423703	0.225151	0.0690509	0.251405	0.272322	0.0998558	0.0620781	0.424668	0.356951	0.515434	0.313335	-0.262707	0.0169281	0.0789114	-0.150483	0.0718356	0.289938	-0.373888	0.0032638	0.0895839
	Rnaseh2c	12.0629	11.7411	12.0722	10.2534	11.2501	11.3767	9.8599	12.2392	13.5985	9.27863	11.5621	13.8563	14.8487	15.7803	-0.262447	0.0101863	0.0557856	-0.315905	0.0995066	0.347037	-0.285088	0.209336	0.552635
	Sdf4	27.3186	28.5534	26.7494	24.8519	28.0403	26.7963	27.8091	27.2659	28.235	30.8725	32.9835	32.9597	32.2138	32.3099	-0.262305	3.98421e-05	0.0021713	-0.236305	4.41793e-05	0.0127353	-0.139093	0.0181735	0.18233
	Tmem190	2.33823	2.86706	2.70629	2.44664	1.87431	3.018	2.53022	2.55273	1.84818	4.1997	2.70202	3.47636	3.61939	3.15032	-0.262029	0.0316019	0.119893	-0.253548	0.0590018	0.261348	-0.133657	0.64474	0.936438
	K230010J24Rik	0.530489	0.711251	0.52957	0.201584	0.42382	0.723388	0.483041	0.481808	0.332556	0.661576	0.782887	0.967646	0.728986	0.767937	-0.261983	0.0294642	0.114418	-0.287711	0.00597404	0.0879232	-0.282295	0.0546216	0.297603
	Wnt11	0.103577	0.0239431	0.0820614	0.0728866	0.10609	0.134791	0.12575	0.0461137	0.0757527	0.040366	0.476504	0.0877751	0.361262	0.318568	-0.261954	0.00779552	0.0464683	-0.263907	0.116434	0.379347	-0.300652	0.0797132	0.356066
	Zdhhc14	9.34249	10.5484	10.455	7.28352	9.28512	10.248	9.81005	10.4015	11.1499	10.3751	10.2046	14.0449	10.9153	11.3161	-0.26155	0.0483723	0.160426	-0.175886	0.247328	0.558301	-0.0932747	0.518718	0.85344
	Kcns1	0.450319	0.24374	0.0730958	0.0278243	0.121499	0.239719	0.0533388	0.328604	0.0275414	0.0513655	0.519225	0.380434	0.343312	0.443362	-0.261276	0.0226076	0.0956089	-0.263481	0.0704849	0.287369	-0.450191	0.000795978	0.0528185
	Smyd1	0.407676	0.311401	0.463424	0.434062	0.228754	0.363254	0.225956	0.198864	0.322236	0.359207	0.912186	0.217876	1.01347	0.530457	-0.26112	0.0873576	0.24186	-0.433022	0.132195	0.406954	-0.287936	0.282227	0.641913
	C77370	1.71049	2.11921	2.16418	2.45702	2.25233	1.99748	2.37919	2.04123	2.08274	2.76357	3.12416	2.37521	2.7775	2.65912	-0.260948	0.00720849	0.0442552	-0.216335	0.0790461	0.306749	-0.128845	0.333235	0.692179
	Pgam1	82.2354	83.9966	83.1486	77.685	87.2799	80.255	80.4449	85.488	87.7459	93.3253	97.7672	114.267	97.7179	87.6505	-0.260901	0.00370138	0.0289735	-0.251434	0.0834817	0.315867	-0.126933	0.319426	0.677147
	Gabrg3	0.222632	0.231237	0.28705	0.494462	0.27364	0.358256	0.333238	0.234626	0.24854	0.418371	0.647133	0.515055	0.813799	0.33301	-0.26084	0.0185937	0.084273	-0.288753	0.0959647	0.339952	-0.236019	0.168408	0.499072
	Acot4	0.0896812	0.165848	0.146165	0.129823	0.0629876	0.0998092	0.124434	0.136893	0.0481885	0.0798871	0.281308	0.287562	0.484536	0.301399	-0.260821	0.000376312	0.00709091	-0.240936	0.0244566	0.167311	-0.328694	0.00839238	0.131888
	Gch1	0.343489	0.337459	0.132667	0.28099	0.435381	0.241726	0.156383	0.309675	0.296077	0.518726	0.8997	0.418037	0.636497	0.301565	-0.260757	0.0409635	0.143156	-0.330717	0.12839	0.400878	-0.141624	0.476234	0.826269
	Gm7873	0.757634	0.77429	1.21315	1.04384	0.784183	0.933191	0.629355	1.57647	2.29976	2.36212	0.78594	2.10473	1.33384	1.12145	-0.260642	0.105668	0.275287	-0.159878	0.624207	0.903938	0.54114	0.0771939	0.350294
	C85492	7.33043	7.23153	7.13663	6.37058	7.58813	7.32973	6.33513	6.56975	8.00836	6.15466	8.83349	9.96968	8.55568	7.83876	-0.26061	0.00260903	0.0231812	-0.390805	0.0104889	0.112477	-0.283265	0.0923712	0.383101
	Ar	1.65374	1.77743	1.6968	1.7532	1.69453	1.83464	1.86066	1.69706	1.77369	2.09812	2.61817	1.89572	2.4842	2.1522	-0.260371	0.00176539	0.0184002	-0.237725	0.0807955	0.310576	-0.159991	0.221809	0.568043
	Xrcc6bp1	2.8781	2.71292	2.70974	2.64273	2.06069	2.3473	2.68005	3.07528	3.18808	4.26883	3.2669	3.86152	3.30634	2.64845	-0.260235	0.0187374	0.0845943	-0.133773	0.347949	0.66852	0.144801	0.394599	0.750864
	Col15a1	0.201575	0.181061	0.191643	0.121583	0.261916	0.2651	0.132852	0.16	0.231066	0.251385	0.517753	0.33059	0.506092	0.414782	-0.259954	0.000428639	0.00772441	-0.329306	0.00485944	0.0792026	-0.214631	0.0230695	0.201118
	Prickle2	2.59215	2.57555	2.46083	2.47052	2.44077	2.93723	2.64096	2.381	2.46598	3.27876	3.48018	3.26955	3.96052	2.54041	-0.259813	0.0152984	0.0734132	-0.287127	0.116219	0.378876	-0.152783	0.412294	0.768013
	Entpd7	1.9905	1.89644	1.70558	1.89362	1.87053	1.80399	2.0006	1.80919	1.66797	2.01103	2.14978	3.01763	2.40604	2.18447	-0.259807	0.00400785	0.0305856	-0.237486	0.107078	0.361389	-0.272187	0.0885472	0.373798
	Acot11	6.53439	6.36641	5.73955	4.61591	5.55384	6.94038	5.96265	5.97503	5.51427	6.11344	8.67215	7.51809	7.37125	5.81057	-0.259701	0.0595307	0.18514	-0.248478	0.161848	0.447837	-0.282321	0.131008	0.45481
	Pex6	11.913	13.1566	12.4227	9.42779	11.32	10.979	11.3526	12.8703	13.5894	10.8434	12.8864	17.4069	14.6628	11.4434	-0.259675	0.0599068	0.185917	-0.190755	0.339074	0.659961	-0.18466	0.386317	0.742616
	2200002D01Rik	0.624029	0.442374	0.395522	0.474257	0.511335	0.529165	0.883889	0.755685	0.521593	0.583672	0.8411	0.815612	0.738628	0.762465	-0.259578	0.000146319	0.00409583	0.0237319	0.581503	0.869961	-0.204714	0.00201749	0.074454
	Wdr24	5.39942	5.83492	5.03416	3.4216	5.37685	4.98303	4.86176	5.18125	6.37703	5.97626	4.78653	6.75755	6.7333	6.42521	-0.259236	0.0868673	0.241011	-0.243337	0.161022	0.447059	0.00979364	0.949146	1
	Phtf1	5.4489	5.81384	6.14832	6.46312	6.11381	5.7516	6.28878	6.1491	6.53407	8.00905	7.8418	6.79436	7.52271	7.1403	-0.258998	0.000494529	0.00839546	-0.204071	0.018774	0.146618	-0.0133885	0.892223	1
	Tbc1d10a	4.90107	4.96808	4.87667	4.29288	5.35049	5.36341	4.26868	4.79773	4.71358	6.14538	6.1735	6.09708	6.69645	5.54822	-0.258973	0.00228876	0.0213639	-0.364835	0.0073928	0.0968881	-0.155597	0.241466	0.592816
	Rprd1a	16.0269	17.9024	16.7267	16.6946	18.9065	17.5505	20.4005	19.2729	19.6334	21.472	22.4817	19.0764	22.228	19.8881	-0.258845	0.0019174	0.0192554	-0.0702999	0.438112	0.762649	-0.0223412	0.808999	1
	9230113P08Rik	0.0149909	0	0.0142523	0	0.0184255	0	0.0182001	0	0.0375904	0.0233691	0.103842	0.59293	0.127856	0.0657179	-0.258536	0.0353937	0.12936	-0.256896	0.243718	0.553697	-0.226625	0.295519	0.655756
	Arhgef17	5.89346	6.9676	7.04255	5.29566	6.70795	5.98065	8.0548	6.13575	6.18305	6.88135	7.13141	10.034	6.81697	7.2283	-0.258465	0.0475103	0.158382	-0.116774	0.569368	0.859405	-0.212128	0.265748	0.622877
	Nat6	1.48764	1.09204	1.5871	1.06443	1.28413	1.48856	1.64067	1.34688	1.3526	1.96501	2.01876	1.85355	1.71593	1.5569	-0.258351	0.0103411	0.0563243	-0.159814	0.134233	0.410208	-0.0744914	0.567137	0.877623
	Grik4	1.68491	2.0492	1.86647	1.41852	1.54233	1.68386	1.99032	1.97875	2.09346	1.96402	2.09212	3.11176	2.19203	1.67949	-0.258335	0.0523995	0.169715	-0.113691	0.562975	0.854553	-0.0928086	0.636131	0.931852
	Casz1	0.187907	0.260622	0.207233	0.196757	0.226339	0.247636	0.187069	0.168655	0.183762	0.222623	0.490907	0.604452	0.451226	0.30884	-0.258133	0.000662402	0.0100441	-0.309831	0.0190891	0.148092	-0.279279	0.0280596	0.218983
	Tigd3	1.94447	2.48847	1.94244	2.42727	2.28606	1.70794	2.08702	2.06263	1.8726	2.59189	2.52828	3.61281	2.46707	2.4333	-0.258109	0.0396136	0.139913	-0.278987	0.119369	0.384689	-0.215929	0.272163	0.630835
	Insl5	0.0857179	0.118889	0.285231	0.253341	0.105357	0.280803	0.416273	0.641133	0.107471	0.33406	0.336698	0.30875	0.486335	0.551119	-0.257969	0.00671986	0.0424688	0.105413	0.362497	0.683837	-0.221437	0.117299	0.431518
	Rnf41	16.773	14.6906	14.4252	11.8405	15.1502	15.0788	16.8003	17.1581	19.0146	16.5185	17.0965	18.8745	17.3551	17.2803	-0.257895	0.0111228	0.0592426	-0.0520182	0.306137	0.626378	0.00668735	0.929115	1
	8430419L09Rik	18.4325	19.5036	16.0081	11.5725	14.6238	16.9351	17.9405	17.5765	13.7935	14.334	18.788	24.1056	17.2171	17.7241	-0.257811	0.119266	0.298257	-0.113232	0.48708	0.807759	-0.429853	0.040128	0.258049
	Sipa1	1.27064	0.975526	1.14215	0.819364	0.95599	0.922915	1.01909	0.979186	0.73379	1.18847	1.49899	1.68826	1.32353	1.13221	-0.257667	0.0105622	0.057175	-0.264865	0.0536294	0.247586	-0.302245	0.0906065	0.379199
	Ampd2	11.2374	12.7149	11.5372	7.64932	12.0668	12.1414	12.6226	13.6031	14.6212	15.2407	11.8915	19.3431	13.2392	10.6937	-0.257649	0.187217	0.405256	-0.0355026	0.89267	1	0.13992	0.599035	0.903583
	Nt5c1a	5.10285	7.24686	4.7818	4.3915	5.49173	5.2567	5.75062	4.38283	5.2958	4.6815	6.2179	7.36348	6.56758	6.12975	-0.257418	0.0475331	0.158422	-0.32565	0.0474338	0.2327	-0.337011	0.013708	0.160794
	Cnih2	12.0882	13.6488	15.5219	11.021	11.6612	10.9482	11.1678	11.424	12.1971	12.5752	13.853	18.5151	14.4775	13.6219	-0.25738	0.0570275	0.18007	-0.380316	0.0448038	0.225689	-0.257816	0.127355	0.448827
	Sphk2	6.63238	7.61535	6.07415	5.04765	6.30487	6.46499	5.31039	5.51691	6.54714	6.12494	7.19839	9.66546	7.55151	6.82095	-0.257272	0.048396	0.160481	-0.447475	0.0288331	0.180499	-0.25403	0.141435	0.473108
	Rcn1	2.28878	1.99481	2.95688	2.36736	2.16708	2.0488	2.31341	1.68499	2.12818	2.68022	2.70709	2.58119	2.95725	3.54824	-0.257234	0.0224736	0.0951312	-0.398515	0.040053	0.213232	-0.212576	0.163215	0.493132
	Dcun1d4	8.32909	8.52906	8.27555	9.25188	8.33008	8.89543	9.15703	8.99226	8.38861	9.88995	11.4452	9.4696	11.3879	9.7149	-0.257186	0.00197453	0.0195391	-0.186906	0.111912	0.370446	-0.181595	0.175412	0.506675
	Limk2	25.3526	27.5855	26.9288	19.3109	26.7381	24.7535	26.4674	26.7587	28.3225	28.1453	31.2716	30.7303	30.3563	27.798	-0.257068	0.0244078	0.100637	-0.167383	0.0276947	0.177413	-0.0850777	0.169533	0.500267
	2410004A20Rik	0.336676	0.180231	0.404322	0.718235	0.130678	0.266814	0.301185	0.568013	0.510981	0.414346	0.778672	0.714992	0.335792	0.550352	-0.257005	0.0770826	0.221687	-0.150442	0.373908	0.695582	-0.117013	0.426628	0.781805
	Nefh	18.6001	24.0256	24.6678	18.0745	16.6558	19.4329	21.758	17.9379	23.8719	35.8431	22.27	28.8524	28.6529	18.3752	-0.256858	0.140987	0.334536	-0.275851	0.283884	0.603846	0.26828	0.369603	0.727469
	Kcnj2	1.24204	1.30529	1.45134	1.76959	1.64093	1.52104	1.488	1.11081	0.946686	1.60354	2.4557	1.61297	2.39105	1.52463	-0.256773	0.0433359	0.148729	-0.371727	0.105495	0.358569	-0.397371	0.122692	0.441641
	Ppara	0.759293	0.669802	0.614016	0.641174	0.568536	0.622871	0.762902	0.801986	0.579942	0.884335	0.786989	1.31588	1.11072	0.707943	-0.256768	0.0140056	0.0692421	-0.141002	0.382917	0.704738	-0.187808	0.307285	0.665539
	Tsen54	5.44865	4.59275	4.47902	3.77488	5.16151	4.74544	5.29938	5.17863	5.58587	5.13852	5.04331	7.42894	5.96821	4.95032	-0.256505	0.0563906	0.178591	-0.119863	0.504983	0.825391	-0.0924789	0.60816	0.910264
	A830092H15Rik	1.52692	1.97213	1.77428	2.57876	1.28096	1.3946	1.91264	1.00999	1.21549	1.43573	3.07158	1.49062	2.7467	1.94484	-0.256496	0.169785	0.379576	-0.426716	0.190875	0.484582	-0.485485	0.0983881	0.394286
	Efna3	1.07147	1.44532	1.04265	1.18155	1.23949	0.941054	1.4692	1.30651	1.07471	1.21834	1.65826	1.46172	1.8296	1.33853	-0.256339	0.00780148	0.0464915	-0.104211	0.307152	0.62709	-0.257894	0.0404454	0.258899
	Ap3s2	5.48261	6.09576	5.8671	5.73182	5.46931	5.62973	6.37559	5.27075	5.86894	6.47214	7.50793	6.3974	7.28924	6.90466	-0.25631	0.000238751	0.00537059	-0.236744	0.0560456	0.253458	-0.161638	0.0810294	0.357941
	Akt1	29.488	30.2559	29.5196	22.8623	25.3287	26.3007	28.0437	28.5621	30.932	32.0725	31.8757	37.666	32.2931	29.2406	-0.256215	0.0251966	0.102745	-0.198964	0.122945	0.391701	-0.0496317	0.66043	0.948401
	Map3k9	4.2132	4.34446	3.53093	2.60556	3.41326	4.01438	3.80061	3.78551	3.92136	4.50832	4.67479	5.67825	4.73404	3.36709	-0.256204	0.107429	0.278311	-0.21162	0.299107	0.619816	-0.0922309	0.643954	0.936019
	Tmem181a	32.6079	27.9699	26.1223	20.712	30.2256	27.9633	22.1548	27.4341	33.5096	32.9687	27.7607	42.2445	34.6554	28.5997	-0.256033	0.122613	0.304067	-0.399612	0.12414	0.393843	0.0165197	0.935636	1
	Kif4	0.113577	0.0994916	0.130714	0.121147	0.0440838	0.050215	0.0798315	0.172456	0.074947	0.0652299	0.354213	0.249173	0.379805	0.241949	-0.256013	0.000125484	0.00376487	-0.213705	0.0260511	0.172557	-0.286159	0.00499285	0.104574
	Rimkla	3.23534	3.52265	3.60127	3.35826	4.14639	3.74522	3.67198	3.53468	2.39737	3.80814	4.60001	4.80333	4.90644	3.71229	-0.256012	0.00851079	0.0493065	-0.25274	0.0698484	0.285648	-0.440309	0.0635454	0.320009
	Trim43c	0.259158	0.404377	0.461981	0.683882	0.318535	0.270744	0.550616	0.46729	0.690466	0.681745	0.750136	0.426936	0.871602	0.635965	-0.255915	0.0333559	0.124249	-0.140703	0.302113	0.62306	0.019989	0.873436	1
	Vsig8	0.115774	0.0305859	0.0628971	0.0279325	0.0609854	0	0.100399	0	0.0207363	0.0257826	0.144227	0.178613	0.209295	0.509695	-0.255862	0.00829464	0.0484577	-0.255958	0.123939	0.393441	-0.291804	0.0799633	0.356618
	Pla2g15	3.99877	4.51234	4.10548	3.7953	4.06193	3.75392	4.40009	4.37866	4.18486	4.34464	5.12909	6.27351	4.38749	4.42432	-0.255726	0.0169325	0.0789158	-0.156729	0.330701	0.651402	-0.190646	0.249922	0.603699
	Ldlrap1	3.88256	5.69988	5.50749	4.28679	6.00047	4.17798	5.97001	5.20696	5.36683	4.68756	5.79536	6.91819	5.98887	5.40274	-0.255683	0.0652622	0.197564	-0.0908427	0.424866	0.748944	-0.219174	0.0929703	0.383753
	Dpcd	9.76658	9.64502	10.9909	10.5662	9.22775	10.018	8.73844	9.2525	9.69054	10.7714	12.347	12.4498	13.367	10.6178	-0.255643	0.00360659	0.0286319	-0.39693	0.0104745	0.112429	-0.229989	0.0754661	0.346563
	Rapgef5	4.43779	4.55244	5.19225	5.53281	4.63728	4.23536	5.48759	5.49221	5.25487	6.48707	6.30518	5.09416	6.69756	5.46857	-0.255616	0.015157	0.0728666	-0.0803527	0.501404	0.822082	-0.00385864	0.97813	1
	Ldoc1	4.32535	5.15393	3.7095	3.52069	5.75481	4.78189	6.63181	4.57404	2.32015	4.34453	5.62679	6.46609	4.6355	5.59538	-0.255506	0.0785377	0.224584	-0.00579186	0.975222	1	-0.636509	0.0451969	0.272802
	BC030867	0.0423561	0.0391647	0.0503367	0.00894176	0	0.00932642	0.0899914	0.0792014	0.0796575	0.0330141	0.355573	0.22982	0.183721	0.135165	-0.255501	0.000339628	0.00666901	-0.173754	0.0817319	0.312087	-0.212178	0.0501245	0.286524
	Ccdc86	1.65648	1.90771	1.51829	0.854353	1.38985	1.59529	1.22834	1.58979	1.5794	1.32979	2.17681	2.46393	1.61294	1.60253	-0.255465	0.093115	0.252869	-0.291993	0.133369	0.408897	-0.262776	0.152614	0.486814
	5930422O12Rik	0.815595	1.24597	1.41597	1.22771	0.871704	1.05999	2.02344	0.757802	0.711354	0.995023	1.8198	1.79737	0.741313	1.8492	-0.255443	0.136428	0.327125	-0.117617	0.741429	0.995366	-0.436828	0.154358	0.486814
	Nudt6	2.21517	1.61246	1.29947	1.53227	1.53514	1.32455	1.57358	1.23383	1.12275	1.10208	1.92926	1.82898	2.46938	2.08149	-0.25544	0.0314804	0.119552	-0.355636	0.0260208	0.172543	-0.538407	0.00288107	0.0851935
	Zbtb7a	5.91927	8.14496	7.71177	5.15517	6.14714	7.58058	6.63833	5.99784	7.79249	7.0848	7.45366	10.661	8.06494	6.97818	-0.25542	0.11441	0.290328	-0.329804	0.124625	0.394454	-0.124145	0.512226	0.85344
	Hapln4	9.41255	13.6018	13.3995	8.29295	13.4427	11.8294	16.5851	13.3238	17.1065	17.8544	11.9858	22.4432	14.5488	9.38614	-0.255309	0.307098	0.547648	0.0919966	0.810971	1	0.311314	0.422439	0.777819
	Cpeb3	8.77097	9.11861	8.81891	8.80084	9.02411	10.1948	9.88846	9.96537	10.9462	12.1694	10.7677	11.4951	11.9634	10.1161	-0.255073	0.00105879	0.0134054	-0.142945	0.100485	0.348845	0.0560482	0.519675	0.85344
	Myrip	6.46619	6.95021	7.1116	5.62947	6.52978	6.72349	6.31722	6.64969	7.14797	6.43607	7.42994	8.427	8.74427	7.52244	-0.255018	0.00376065	0.0293185	-0.268688	0.0202834	0.152291	-0.211544	0.0575133	0.305284
	Syt17	0.460528	0.817591	0.928218	0.68444	0.384908	0.853143	0.603846	0.708594	0.715973	0.71791	1.31958	0.655618	1.06353	1.01686	-0.254978	0.0709988	0.209586	-0.272442	0.126769	0.398194	-0.219774	0.191859	0.528537
	Pnoc	0.581899	0.828895	0.971891	1.11556	0.67656	0.613656	0.439158	0.554547	0.907032	0.637431	1.18882	1.31345	1.20956	0.851381	-0.25496	0.0313717	0.119235	-0.512282	0.0060658	0.0887527	-0.27176	0.076243	0.348045
	Rab1b	30.332	31.1151	29.8893	25.0855	31.2716	27.3745	27.8527	26.6886	27.7181	25.8913	33.0849	39.9377	34.1493	32.894	-0.254921	0.0100802	0.0553897	-0.345273	0.0165232	0.138407	-0.369722	0.0142102	0.164009
	Gm6635	0.472809	0.291456	0.749191	0.399257	0.96856	1.0317	0.287013	0.421001	0.493996	0.491369	1.99204	0	0.805476	1.63475	-0.25467	0.423456	0.676343	-0.522326	0.353203	0.674193	-0.379887	0.487843	0.837252
	AL593857.1	0.160577	0.0371194	0.0572495	0.0508487	0.0740126	0.0514888	0.0487381	0.171578	0.125829	0.06258	0.537799	0	0.307596	0.325159	-0.254364	0.0371812	0.133887	-0.204934	0.332889	0.653701	-0.224208	0.285037	0.645019
	Spats2l	1.41662	1.71616	1.94462	2.11102	1.62015	1.39263	2.10618	1.52986	1.58616	2.17292	2.8683	1.87071	2.29345	1.88812	-0.25433	0.044229	0.150899	-0.19361	0.304735	0.624754	-0.162397	0.380397	0.736452
	Cdh22	11.3451	12.9603	10.6332	6.95755	10.6413	11.0333	13.1975	10.3427	13.6593	13.4336	10.6902	16.3915	12.5685	11.5377	-0.254189	0.161416	0.367568	-0.103854	0.628749	0.907661	0.0930679	0.624397	0.922819
	Map4k1	0.098705	0.131831	0.0625613	0.08335	0.0539198	0.0656865	0.10652	0.0351557	0.110003	0.10258	0.579423	0.194293	0.18	0.246763	-0.253956	0.0105164	0.0570241	-0.270193	0.123132	0.391833	-0.222409	0.1792	0.511786
	Sgcd	1.2977	1.22466	1.39912	1.75671	1.35659	1.20914	1.30751	1.47238	1.14059	1.53287	1.98192	1.71526	1.9689	1.64152	-0.253919	0.0048074	0.0343379	-0.241037	0.0213832	0.157047	-0.277765	0.0369732	0.249435
	Trerf1	0.27532	0.381862	0.261755	0.210348	0.209485	0.430837	0.334259	0.203125	0.139719	0.26569	0.555146	0.516544	0.66335	0.437183	-0.253863	0.00247697	0.022399	-0.28238	0.0165033	0.138407	-0.359492	0.00686622	0.121028
	Lrrc56	0.713789	0.723469	0.769975	0.492631	0.556766	0.572857	0.649946	0.616019	0.593751	0.695446	0.728367	0.91635	0.980067	1.2028	-0.253826	0.00798023	0.0472076	-0.255733	0.0606207	0.265063	-0.246119	0.0728777	0.34064
	Ywhag	65.2436	66.3682	67.1781	54.7439	57.424	71.252	68.8035	63.2304	71.4562	73.5827	76.0848	93.0976	76.2636	61.1822	-0.253795	0.0605187	0.187121	-0.198447	0.317411	0.638201	-0.0637492	0.729957	0.998889
	Adprh	20.8302	20.2002	21.1635	14.5072	20.3063	17.8986	18.6644	19.744	20.2183	20.3865	23.1668	24.794	22.9771	20.6435	-0.253732	0.0409201	0.143042	-0.239773	0.0312502	0.187781	-0.162907	0.0860377	0.368555
	Unc119	6.84383	7.3929	6.8578	6.21949	6.32891	6.71719	7.75501	6.24482	6.42865	6.90927	10.0088	8.01161	7.49414	7.50529	-0.253728	0.0107411	0.0578102	-0.20827	0.225641	0.532133	-0.263476	0.101596	0.400596
	St3gal3	9.6758	11.4968	10.9989	9.27579	10.0254	10.3492	10.9385	9.68939	11.7503	11.0575	11.9413	12.8639	13.1375	11.8854	-0.253566	0.00208977	0.0201666	-0.251246	0.0161979	0.13708	-0.116911	0.0883082	0.372971
	N6amt2	17.0669	14.0349	16.8697	16.0066	16.8168	13.6498	15.5296	17.5509	20.9067	20.2734	20.3416	16.4952	19.8699	19.067	-0.253488	0.0143563	0.0702586	-0.183448	0.142005	0.424546	0.11849	0.260134	0.615602
	Irak2	4.05717	4.55722	4.40069	2.5082	4.41089	4.18874	3.98153	3.67435	3.86501	4.06064	4.77115	5.28727	5.13798	4.50242	-0.253478	0.0806849	0.229052	-0.294104	0.00925558	0.105787	-0.253901	0.0132306	0.15836
	Defb11	0.939652	0.0868851	0.446678	0.158695	0.115494	0	0.114081	0	0.589055	0.146481	1.61911	0	0	0.923588	-0.253399	0.4491	0.682698	-0.505292	0.360512	0.6818	-0.150529	0.782236	1
	D930028M14Rik	0.208717	0.358412	0.170087	0.226605	0.109945	0.343909	0.253399	0.350455	0	0.371847	0.644876	0.675558	0.336221	0.267391	-0.253393	0.0289982	0.113115	-0.176015	0.296221	0.616715	-0.327601	0.163248	0.493132
	Tas1r1	0.532589	0.486597	0.470182	0.508632	0.475374	0.513884	0.600419	0.433582	0.890328	0.721522	0.714919	0.842639	0.918749	0.675424	-0.253392	9.04322e-05	0.00322856	-0.237114	0.0345885	0.197043	0.0150089	0.850644	1
	Nipa1	7.88891	8.46266	7.94509	9.28526	7.18889	7.81606	7.57813	8.2094	7.07499	9.6866	11.3232	7.91084	10.9499	9.43383	-0.253304	0.031293	0.119056	-0.283362	0.132497	0.407552	-0.219652	0.308652	0.666958
	Syngr1	61.5478	70.2534	62.0791	47.9294	60.3653	57.4891	56.9275	53.003	64.7213	61.0201	68.2056	84.7993	68.0947	65.2018	-0.253263	0.0468865	0.156975	-0.368182	0.0349479	0.197965	-0.177277	0.212596	0.556079
	Zwint	103.342	104.859	107.764	129.084	106.715	106.253	110.91	98.1353	100.19	124.519	144.962	122.81	142.502	114.344	-0.253124	0.0174475	0.0805505	-0.320278	0.059417	0.262599	-0.222699	0.198524	0.538482
	BC125332	0.127738	0.103349	0.129035	0.155058	0.127566	0.0939083	0.222933	0.0938366	0.090087	0.124456	0.358041	0.158498	0.4637	0.389971	-0.252767	0.00194389	0.0193976	-0.209743	0.129666	0.402847	-0.272779	0.0522178	0.291568
	Ear2	0.0414283	0.0766136	0	0.244885	0.20368	0	0.402378	0.0442666	0.0519417	0.193746	0.299484	0	0.849267	0.185137	-0.252732	0.146484	0.343266	-0.102304	0.742133	0.995837	-0.213211	0.469888	0.820261
	Kcng2	0.676016	0.0390675	0.160677	0.142713	0.363519	0.104291	0.102592	0.0902912	0.264866	0	0.516492	0.267379	0.634542	0.472364	-0.2527	0.103795	0.27191	-0.419595	0.0149479	0.132086	-0.382909	0.0531842	0.293777
	Scrt1	11.9742	13.4073	13.0298	9.46537	9.90612	13.7375	11.9493	11.604	13.1782	12.8997	14.1465	20.3199	13.7053	10.4073	-0.252506	0.188243	0.406815	-0.25599	0.379754	0.700974	-0.120004	0.669206	0.955307
	Kcnk6	0.291386	0.181866	0.173144	0.233754	0.232795	0.215885	0.0884414	0.140107	0.155266	0.181695	0.422691	0.452653	0.648518	0.313124	-0.252478	0.00201443	0.0198124	-0.384655	0.0139424	0.128252	-0.31583	0.0263114	0.212748
	Nckipsd	8.4584	9.00268	8.52378	6.20907	7.71623	7.71071	9.06247	7.84584	8.41781	9.31217	8.9023	13.688	9.63771	7.12322	-0.252415	0.149028	0.347157	-0.166419	0.549626	0.845711	-0.10354	0.702951	0.978769
	Kctd7	2.47126	3.15158	2.96327	2.47956	2.80709	2.87485	3.08457	2.82599	3.25505	3.40872	3.55776	3.85586	3.47837	3.15993	-0.252305	0.00318108	0.0264546	-0.188886	0.0493245	0.236818	-0.057127	0.435721	0.789745
	Plcxd2	16.5539	21.1044	20.1766	19.5201	22.9617	19.1749	24.2763	22.315	23.9088	23.2302	23.9183	24.6074	23.0673	23.6387	-0.252288	0.00927517	0.0523952	-0.0309207	0.506663	0.827219	-0.0137111	0.657401	0.946298
	Hes5	0.304187	0.649079	0.444924	0.276626	0.402641	0.304003	0.511348	0.350029	0.234696	0.474192	0.782022	0.497292	0.99801	0.414579	-0.252163	0.0512419	0.166887	-0.214289	0.266791	0.582768	-0.296661	0.164043	0.493813
	Gm10621	0.309987	0.247545	0.401884	0.428342	0.294417	0.243397	0.205281	0.10539	0.158995	0.153756	0.299473	0.510454	0.797648	0.725288	-0.251974	0.0229749	0.0966189	-0.444502	0.0392516	0.211328	-0.441858	0.0366294	0.248475
	Slc5a1	1.12445	1.05314	1.01387	1.19456	1.23049	1.065	1.89362	1.99989	1.619	1.22136	1.59435	1.29971	1.2815	1.93969	-0.251898	0.00729018	0.0445408	0.228272	0.129591	0.402731	-0.0603894	0.686588	0.967285
	Syngr4	0.462052	0.313308	0.410002	0.364162	0.189305	0.726948	0.149591	0.329138	0.463447	0.432171	0.42549	1.80765	0.318246	0.470054	-0.251618	0.2685	0.502646	-0.433021	0.291997	0.612261	-0.20504	0.594218	0.899299
	Arhgdib	2.36048	1.60059	1.92358	2.65769	1.76841	2.16058	2.8658	1.82559	1.26836	1.99755	3.39374	2.91759	1.75966	2.69737	-0.251531	0.111836	0.286083	-0.139442	0.590926	0.878179	-0.481384	0.100907	0.399882
	Slc35f1	3.03235	3.65674	3.79999	3.7773	3.51222	3.87455	4.46465	3.71677	3.28035	4.23839	5.01641	4.83489	4.42824	3.71725	-0.251464	0.0111208	0.0592426	-0.109045	0.433038	0.757263	-0.209583	0.199251	0.539029
	Ero1lb	3.69086	4.47884	4.70542	4.49991	4.95989	4.5923	5.30036	3.47798	3.71081	3.81382	4.88356	5.83976	5.69013	5.6921	-0.251418	0.00610537	0.0400434	-0.29464	0.129682	0.402847	-0.452204	0.00209641	0.0756368
	Rtp1	0.0859239	0.0971053	0.0363069	0.0725572	0.0821413	0.0643165	0.0811365	0.0408047	0.0718194	0.10418	0.357814	0.237628	0.150344	0.376166	-0.251404	0.000698367	0.0103636	-0.267772	0.0324902	0.191108	-0.231377	0.0502058	0.286574
	Klhl26	9.02635	10.9129	9.85504	6.3764	10.6769	9.31485	11.9249	8.82546	9.95409	11.6956	10.345	13.8241	10.7779	10.1385	-0.251402	0.116993	0.294564	-0.113034	0.55524	0.849151	-0.0475127	0.764082	1
	Card9	1.91236	1.86729	1.04725	1.29189	1.27868	2.09069	1.46735	1.48758	1.40024	1.64559	2.08636	2.36612	1.93648	1.7878	-0.25118	0.0821765	0.231917	-0.293699	0.0192204	0.148256	-0.269167	0.0369341	0.249344
	Slc35e4	6.50587	8.04787	6.888	5.34597	6.19157	6.42098	5.97415	6.006	6.31579	4.74501	7.39839	8.99284	7.81628	7.69032	-0.251144	0.025371	0.103195	-0.357342	0.00764803	0.0978913	-0.465985	0.0177216	0.180106
	Fndc5	41.5487	47.8382	44.1037	38.2532	43.1706	40.1343	43.899	42.506	49.3352	50.1821	48.9586	51.6556	49.1942	52.9125	-0.251097	0.00219695	0.0208354	-0.224916	0.00358178	0.0697312	-0.0252614	0.545999	0.863389
	Frmd3	2.82314	2.35071	1.90348	2.84615	1.92087	2.64314	2.34329	2.1162	2.95265	2.85163	3.45093	3.05178	2.7307	2.94545	-0.251075	0.0345185	0.127111	-0.322546	0.0130444	0.123328	-0.0489309	0.55211	0.867409
	Ccdc28a	6.38009	5.81387	5.66388	4.84101	5.30908	5.82316	5.21206	5.56102	5.53152	7.10415	8.55524	5.61647	6.57749	7.04598	-0.250992	0.0367514	0.132946	-0.30359	0.118512	0.383234	-0.115045	0.553974	0.868847
	1700021K19Rik	11.7331	12.9597	12.2214	8.51542	11.3743	11.2572	11.7595	12.3691	12.0315	12.5113	13.0625	15.4099	13.4704	12.5568	-0.250962	0.0423913	0.14667	-0.159399	0.133352	0.408897	-0.136552	0.180694	0.513776
	Sun3	0.0494389	0.0228569	0.0940063	0.041748	0.121532	0.0518085	0.0300114	0.026413	0.0309926	0.192674	0	0.919812	0.150855	0.159036	-0.25095	0.153046	0.353731	-0.299013	0.358979	0.680081	-0.190033	0.556103	0.870277
	Zfp462	3.24198	3.44249	3.07414	2.85061	3.46349	3.9145	3.57317	3.14779	3.24035	3.6828	4.27227	4.28526	4.33098	3.69402	-0.250921	0.005827	0.0389076	-0.238637	0.0275014	0.176901	-0.205628	0.0449542	0.271992
	Kcnb1	4.41407	4.57688	2.91937	1.8772	2.67338	4.0098	2.31059	3.24685	2.01518	2.13162	3.84303	5.48042	4.18256	3.18952	-0.250892	0.266422	0.500419	-0.446371	0.0965433	0.341198	-0.733534	0.0136788	0.160794
	Magi3	5.61646	5.05224	5.69374	6.3186	6.36843	5.83774	5.77312	5.57943	5.54004	6.14696	7.62673	6.44959	8.46943	6.03905	-0.250695	0.0234897	0.098107	-0.277268	0.109418	0.365839	-0.242844	0.158038	0.487912
	Zfp488	3.93373	3.79743	4.39178	4.77214	4.14551	5.30387	4.08639	4.85444	5.03621	4.73952	5.77313	5.92728	5.16955	4.7402	-0.250534	0.0197241	0.0873435	-0.226508	0.0931728	0.334465	-0.117308	0.261407	0.61719
	Mybpc1	8.69609	13.1393	12.4701	16.8351	17.6243	13.6375	17.9251	15.2971	16.3496	12.5143	14.1782	17.0192	15.8056	17.8241	-0.250514	0.186998	0.405015	0.0341908	0.778653	1	-0.16357	0.306467	0.664978
	Por	9.39035	10.6472	9.8194	6.62227	8.54177	9.57634	10.7009	8.9953	11.0791	10.7454	9.75083	15.9609	10.1268	8.9132	-0.250313	0.176474	0.389095	-0.139057	0.611188	0.894575	0.000279217	0.999145	1
	Chpf	9.17828	10.3626	10.332	6.81468	8.77667	8.51675	8.57165	8.59433	10.5775	9.64074	9.3241	15.5664	11.1388	8.33444	-0.250237	0.177005	0.38989	-0.300089	0.300389	0.621356	-0.0881762	0.748786	1
	Slc22a17	67.8251	71.0879	71.1044	47.8415	59.7057	60.1641	63.5934	61.4574	69.2314	78.0893	69.9819	91.3456	76.7789	62.3402	-0.250015	0.105143	0.27431	-0.24712	0.197592	0.493913	-0.0164491	0.927203	1
	Mogs	7.72532	7.92592	7.93555	6.57783	7.74374	7.14819	7.25875	7.77373	8.732	7.95064	8.99216	9.70895	9.24721	8.4955	-0.24994	0.00147006	0.0164195	-0.246929	0.00976608	0.108704	-0.114123	0.132578	0.457442
	Lrrc3	0.36055	0.42314	0.362562	0.216636	0.332368	0.441378	0.33672	0.185217	0.260797	0.324262	0.704454	0.531508	0.750396	0.470465	-0.249733	0.00368525	0.0289407	-0.35513	0.0191037	0.148092	-0.317292	0.0186228	0.183765
	Tnfrsf25	0.125532	0.0497458	0.289843	0.075717	0.176335	0.173411	0.0435445	0.134132	0.224841	0.503202	0.649111	0.169048	0.676499	0.0656127	-0.249681	0.108286	0.279792	-0.324499	0.242395	0.55208	-0.00572247	0.982957	1
	Asphd2	18.8989	19.0051	17.789	13.3547	17.0577	14.1762	15.2052	15.5722	14.5235	16.4748	18.7196	24.7231	18.5116	18.2401	-0.24964	0.0821395	0.231857	-0.350175	0.0632742	0.271302	-0.342923	0.0780063	0.352057
	Gm10710	0.112517	0.0485515	0.0570524	0.0443395	0.0921973	0.0357784	0.0728556	0.0400751	0.0282141	0.093547	0.300638	0.299426	0.290024	0.177154	-0.24948	5.30434e-05	0.00251968	-0.260877	0.00519849	0.0823076	-0.255371	0.00787288	0.128996
	Rgs16	5.53969	4.54529	4.39502	3.88213	3.64707	4.58983	4.03537	4.69455	5.77994	5.43951	4.69345	8.4627	5.53692	3.82385	-0.249463	0.200653	0.424016	-0.261749	0.424094	0.748	0.0415242	0.893876	1
	Vmn1r90	1.83082	0.990437	0.650025	1.7962	0.672286	1.52955	0.756292	1.36369	0.371461	0.746077	2.37813	0.463311	1.51586	2.68566	-0.249449	0.414013	0.666304	-0.352822	0.466876	0.791095	-0.749695	0.154591	0.486814
	Ppm1f	9.03534	8.25942	8.40606	7.56844	8.59129	8.36426	8.98581	8.50333	9.4086	11.2454	10.4748	10.3373	10.9778	8.83775	-0.249429	0.00274414	0.0239065	-0.191848	0.0921077	0.332448	0.020931	0.858219	1
	Gm10110	1.72468	0.81972	1.68568	1.15694	1.94152	1.37539	0.919747	1.48116	1.51567	1.45736	1.76396	2.33368	1.76597	1.68549	-0.249404	0.106161	0.276008	-0.398239	0.0480911	0.233792	-0.21018	0.101129	0.400082
	Ap1s1	19.9681	16.8757	18.6703	20.7844	19.0229	18.3174	14.8611	18.9366	18.3832	15.9586	21.8609	22.1499	23.4154	23.2378	-0.249393	0.00115962	0.0141119	-0.41178	0.0121056	0.119697	-0.383822	0.0028894	0.0852392
	Nup210	5.78215	6.73594	5.38057	3.56369	6.24327	5.81072	6.36218	5.47723	4.84008	5.47024	5.74274	9.24715	6.35477	6.00971	-0.249354	0.176503	0.389121	-0.161875	0.465597	0.789953	-0.329726	0.167911	0.498886
	Fam55c	1.19518	1.43924	1.40056	1.41609	1.15585	1.54161	1.64789	1.24737	1.26036	1.72594	2.13632	1.54097	2.08302	1.49417	-0.249204	0.0147424	0.0714692	-0.197799	0.23063	0.537723	-0.172686	0.300462	0.660853
	Ccdc46	0.692322	0.758705	0.893869	1.891	1.01903	0.637753	1.0792	1.46124	0.985893	1.19917	1.5181	1.00806	1.01721	1.79058	-0.249132	0.188893	0.407671	-0.0300577	0.876235	1	-0.144394	0.447389	0.799876
	4930555F03Rik	0.198359	0.229267	0.149298	0.307086	0.243806	0.173008	0.311064	0.0971433	0.0932616	0.193262	0.574541	0.263588	0.62564	0.347451	-0.249101	0.00933573	0.0525903	-0.26868	0.129033	0.401871	-0.33915	0.052338	0.291568
	Shroom2	2.81414	3.16074	3.31791	3.57797	3.37096	3.11593	3.64339	3.2745	2.68609	4.54802	4.65381	3.75412	4.89587	2.98392	-0.248505	0.049335	0.162638	-0.170106	0.40817	0.73091	-0.148543	0.581816	0.888997
	Pde4a	3.00878	3.91859	3.46309	2.90291	3.02933	3.30789	3.31092	2.85238	3.43523	3.58262	4.26408	4.44977	4.44569	3.19108	-0.24845	0.0269869	0.107519	-0.311829	0.0789015	0.306557	-0.166112	0.263681	0.619769
	Hhipl1	0.160083	0.253751	0.250037	0.173803	0.182706	0.147291	0.485884	0.317666	0.129027	0.267377	0.480847	0.459231	0.515079	0.235716	-0.248432	0.00236436	0.0218446	-0.0194396	0.864585	1	-0.24563	0.0758884	0.347702
	Gm17330	0.177303	0.081972	0	0.149721	0.108963	0.420631	0.10763	0.0947252	0.111149	0	0	0.634093	0.630821	0.304622	-0.248401	0.142637	0.336948	-0.310408	0.255676	0.56822	-0.373404	0.190631	0.526551
	Ankdd1a	0.0619272	0.0954352	0.117752	0.122018	0.0507437	0.0669778	0.250615	0.13234	0	0.0643581	0.320621	0.339809	0.321748	0.181826	-0.248373	0.000134732	0.00389221	-0.115706	0.179497	0.469043	-0.321686	0.00585907	0.113665
	Col11a2	2.63492	2.45461	1.97131	1.52633	1.91291	1.8043	2.1825	2.12605	1.87101	2.18813	2.31543	2.92519	2.87249	2.31665	-0.248123	0.0510084	0.166452	-0.188986	0.11292	0.372037	-0.249103	0.0702624	0.334867
	Cars2	4.35671	4.50588	4.95513	3.93785	4.7599	4.09243	4.74085	5.01725	4.0057	4.67865	5.96826	5.0089	4.9539	5.90098	-0.248012	0.00658376	0.0420237	-0.131949	0.207753	0.507175	-0.272573	0.0497018	0.284974
	Coq9	25.8908	28.1584	25.85	20.2322	29.7763	25.8931	31.6963	25.1205	33.505	34.3651	32.1476	32.6327	31.0719	27.6654	-0.247971	0.0348341	0.12798	-0.122691	0.356518	0.677997	0.134718	0.13813	0.467324
	Hsdl1	12.5899	12.7976	10.736	9.01163	11.1869	11.7166	11.4952	10.78	11.6589	12.0337	12.7056	14.9148	13.8649	12.9044	-0.247879	0.0256594	0.103974	-0.264288	0.019652	0.149912	-0.181952	0.0566221	0.30323
	Clec4a2	0.228115	0.166521	0.148389	0.223043	0.177081	0.103628	0.131186	0.0384857	0.195687	0.037432	0.281197	0.481879	0.689134	0.175634	-0.247625	0.0269932	0.107525	-0.362501	0.0889977	0.326977	-0.323232	0.129084	0.451602
	Ccdc64	11.6451	13.4436	12.3816	9.70051	11.9538	11.2314	13.1222	12.0642	13.761	11.248	14.0173	15.3293	13.854	13.0654	-0.247455	0.0131489	0.0662478	-0.147479	0.0988763	0.345761	-0.162102	0.173632	0.505365
	Mybl1	3.63664	3.86039	3.58258	4.71243	4.32281	3.43036	3.98672	4.63994	4.65701	5.27748	4.82552	5.0236	4.49476	4.9572	-0.247422	0.00899839	0.0512789	-0.134541	0.104941	0.357764	0.0336867	0.603827	0.906606
	Abcc8	10.6107	11.8747	10.5111	5.44511	11.1195	10.2077	10.8739	12.6102	13.228	12.5557	10.5789	14.936	10.8763	10.9041	-0.24731	0.247096	0.479074	0.000415082	0.9981	1	0.127984	0.45376	0.805333
	Polr1e	1.47638	1.236	1.66919	1.26356	1.61846	1.33713	1.75611	1.31105	1.85104	1.72613	1.72664	2.27263	1.90854	1.65655	-0.247254	0.00947432	0.0530816	-0.191264	0.179205	0.46897	-0.0476834	0.646013	0.937623
	Kif21b	3.18663	3.48524	3.15816	2.12826	2.97513	3.44935	3.78284	2.95095	2.829	3.45222	3.79739	4.70929	4.03701	2.81586	-0.24722	0.0970816	0.260509	-0.139999	0.497426	0.818236	-0.214287	0.300908	0.661187
	Pdzd2	0.950482	0.954842	0.94588	0.963895	0.919861	1.02061	1.04611	0.906447	0.868708	1.15281	1.38157	1.29557	1.35783	1.26761	-0.247213	3.43215e-07	0.000164758	-0.235464	0.00228293	0.0559015	-0.213218	0.0239672	0.203825
	Gimap5	0.213527	0.0705135	0.0145005	0.051517	0.168717	0.0923111	0.0925849	0.114078	0.191224	0.142656	0.582661	0.341638	0.107909	0.233249	-0.246986	0.0313757	0.119235	-0.242365	0.183395	0.474901	-0.161745	0.349546	0.708393
	Isg15	1.22142	0.765072	1.01141	0.665428	0.72642	0.476483	1.76992	0.336801	0.0987991	0.55279	1.31703	0.474151	0.947583	2.09664	-0.246927	0.250507	0.482288	-0.146823	0.753741	1	-0.705741	0.106028	0.409905
	4930503L19Rik	3.53647	6.39575	4.21515	3.63409	4.34672	5.11914	3.77264	4.18164	4.51544	4.13471	5.68826	5.45601	4.73686	6.11928	-0.246859	0.114174	0.290023	-0.381969	0.0146579	0.130903	-0.284188	0.0379278	0.251905
	Slitrk3	2.67452	3.10786	2.90708	3.16184	2.61021	2.76757	2.83998	2.25208	3.40329	3.62166	3.98422	3.10478	4.18391	3.1743	-0.246733	0.0125155	0.0640744	-0.376331	0.0494881	0.237288	-0.0240657	0.854878	1
	B4galnt1	7.37313	9.16574	8.91105	5.46988	8.23308	8.64086	8.40046	8.00935	9.12118	9.12241	8.96211	12.0341	9.1874	8.25806	-0.246663	0.126418	0.310634	-0.192946	0.26895	0.58572	-0.0556298	0.730988	0.999256
	Pycr2	9.67424	9.82433	9.99508	8.18501	9.85167	9.01371	7.92071	8.08638	10.3064	8.07807	10.1637	10.8891	12.0514	12.3977	-0.246576	0.00600959	0.0396092	-0.455159	0.0045554	0.0767586	-0.284864	0.0792118	0.354951
	Zdhhc22	1.1659	2.01701	1.50179	1.55619	1.10944	1.79349	2.37438	1.4869	1.79186	3.45913	1.68029	2.27589	2.05627	1.89851	-0.246345	0.0535791	0.172225	-0.0358548	0.826264	1	0.248653	0.303112	0.662356
	Tmem9	17.8162	17.2335	16.3525	15.8804	18.6616	15.2483	18.1158	16.7619	14.0253	15.1385	21.147	19.7153	19.8674	19.8757	-0.246098	0.00150389	0.01669	-0.198442	0.00843907	0.101563	-0.441272	0.000300538	0.0335204
	Stat6	2.18569	2.52443	2.80568	2.13885	2.67677	2.51802	2.81646	2.15838	2.681	3.32113	3.49782	3.57443	2.97521	2.49237	-0.246081	0.0224098	0.0949325	-0.243804	0.173304	0.46153	-0.0437585	0.775916	1
	Synpo	1.20672	1.20656	0.878291	0.760592	0.809017	0.882152	1.08652	1.17835	0.615316	1.02607	1.30274	1.59441	1.16171	1.21065	-0.246054	0.0176137	0.0811032	-0.116683	0.234942	0.542809	-0.353597	0.0426056	0.265177
	Epb4.9	10.5556	12.8266	12.0727	9.80589	10.5414	11.4359	11.4544	10.4678	12.5097	12.9783	14.3178	14.5317	14.2898	10.9013	-0.245906	0.0321477	0.12129	-0.271404	0.108615	0.364422	-0.0699354	0.621637	0.921085
	Acat2	11.1072	10.6253	10.1069	10.6761	11.4879	10.4467	11.4599	8.71371	9.26183	11.6808	14.0314	12.69	13.5275	11.536	-0.24589	0.00140405	0.0158947	-0.338801	0.0557175	0.252625	-0.286524	0.0686708	0.331128
	Metrnl	1.99855	2.08388	2.12244	1.72356	2.0122	2.03111	1.6262	1.59025	2.05257	2.35321	3.29014	1.82419	2.62449	2.60919	-0.245772	0.0394635	0.139513	-0.444045	0.0586888	0.260605	-0.149297	0.449601	0.80149
	Sfmbt2	0.438822	0.40226	0.478344	0.507919	0.190637	0.336272	0.362831	0.444633	0.294064	0.583821	0.849256	0.375855	0.752901	0.645818	-0.245767	0.0292997	0.113976	-0.230301	0.152606	0.440823	-0.201297	0.260303	0.615791
	Stk17b	15.7483	20.3997	19.7109	22.0138	23.1588	16.985	27.0486	27.1207	26.8443	21.5321	22.4958	23.1314	22.0367	25.7216	-0.245674	0.0494438	0.162878	0.208467	0.0315085	0.188466	0.0433675	0.714409	0.987775
	Marveld3	0.0486914	0.0225113	0.0347193	0.0205584	0.0149618	0.0230114	0.0591151	0.0390204	0.0763099	0.0379521	0.33265	0.268398	0.0566811	0.232419	-0.245659	0.00198741	0.0196236	-0.215543	0.0963554	0.340854	-0.204668	0.111596	0.42048
	4833420G17Rik	6.79291	7.85402	11.9703	7.1922	10.1272	7.61842	14.5694	17.3853	11.7087	13.133	9.88617	6.29202	11.7856	14.3876	-0.245501	0.306292	0.546869	0.597839	0.138833	0.418316	0.261647	0.465461	0.815985
	Gm12353	3.87123	4.12642	3.83385	5.17592	6.21207	4.25264	4.24303	4.1939	4.58399	5.86716	7.16345	4.76119	5.17446	5.30446	-0.245304	0.11747	0.295358	-0.325948	0.0976611	0.343694	-0.0790519	0.678248	0.961643
	Frmd4a	11.3403	11.8587	11.6235	11.1498	11.5342	11.3704	11.698	11.5711	11.8429	12.5959	14.418	12.0152	14.5831	14.3017	-0.245299	0.000904012	0.0120737	-0.227265	0.0540499	0.248315	-0.16255	0.139873	0.4706
	C1qb	15.0851	9.59434	10.7499	12.2529	10.4653	10.1621	7.37899	6.55275	5.56072	8.06627	16.3595	8.98144	13.7941	16.3911	-0.245129	0.209964	0.437052	-0.869144	0.0278005	0.177728	-0.913852	0.0328057	0.236928
	2900010M23Rik	58.5642	55.8915	59.9551	65.9641	57.5969	54.9343	50.5957	52.3268	65.2549	49.9402	70.3155	67.3696	75.0959	66.609	-0.245093	0.00170458	0.0180021	-0.432095	0.00098416	0.0385497	-0.284735	0.0740214	0.34327
	Cachd1	2.6041	2.24067	2.70668	2.22081	2.15287	2.37006	2.10772	2.08136	1.78795	2.57745	2.89879	3.86121	3.12538	2.279	-0.245044	0.0399495	0.140834	-0.37082	0.0821837	0.312897	-0.341463	0.14877	0.485965
	Gm9933	0.676188	0.464921	0.263743	0.322101	0.298348	0.332346	0.252598	0.407572	0.260857	0.29731	0.551155	0.86449	0.42247	0.770263	-0.244923	0.0405818	0.142241	-0.307055	0.0785153	0.305846	-0.361157	0.0406613	0.259027
	Odz4	2.31312	2.8118	3.13359	2.17795	2.23772	2.60571	2.8617	2.22491	2.14477	3.14316	3.21209	3.59475	3.18288	2.78244	-0.244681	0.0203368	0.0889741	-0.245337	0.0840291	0.316716	-0.212741	0.198306	0.538314
	Klf4	0.891649	0.516423	0.69867	0.579185	0.445601	0.699377	0.356878	1.02602	0.884512	1.29833	1.32235	0.926615	0.882578	0.659672	-0.244552	0.042711	0.147234	-0.221844	0.363189	0.68439	0.106074	0.54989	0.865861
	Tsta3	11.3831	9.79012	8.33813	7.73206	8.82475	8.67729	8.7168	8.25431	9.17272	9.06728	11.4234	11.9493	11.3262	9.169	-0.244484	0.0481674	0.159887	-0.329584	0.0370069	0.204194	-0.23577	0.0923584	0.383101
	Gm10409	0.847534	1.38212	1.24529	2.21213	0.492447	2.07324	0.879303	0.757409	1.79678	2.83459	1.72491	1.23205	2.6427	1.45797	-0.244145	0.3372	0.58209	-0.57994	0.0504572	0.239767	0.269656	0.341535	0.700456
	Gm10419	4.52776	5.90081	4.49111	4.27499	4.99547	4.53045	6.21124	5.16176	4.9616	6.03008	5.69849	6.08174	6.41933	5.16581	-0.244047	0.0167954	0.0783901	-0.0340855	0.759171	1	-0.0762599	0.509982	0.85344
	Dscam	3.17812	3.7174	3.55409	3.07621	3.43752	3.52359	3.43888	2.80583	3.113	3.77148	4.58008	4.277	5.09937	3.13837	-0.244022	0.0385749	0.137427	-0.34523	0.122321	0.390576	-0.237118	0.252849	0.605923
	2900092E17Rik	7.87782	7.19671	6.53179	5.11058	7.15609	7.36579	7.82383	8.22245	7.53704	6.85184	7.29241	9.36952	8.49046	8.00968	-0.244017	0.050589	0.165635	-0.037728	0.716776	0.976778	-0.177622	0.148958	0.486015
	Trpm4	1.61818	1.45772	1.38659	1.35472	1.55358	1.12139	1.58516	1.20216	1.38448	1.84049	2.07871	2.06053	1.77454	1.53761	-0.243969	0.00947114	0.053077	-0.258367	0.0812288	0.311079	-0.13305	0.319542	0.677193
	Napsa	1.46169	1.16892	1.03287	1.28435	1.26247	1.19901	1.36693	0.949764	1.23827	1.32406	2.64165	1.05568	1.4803	1.62425	-0.243879	0.115127	0.291592	-0.2985	0.302724	0.623481	-0.212145	0.42859	0.784186
	Aldh2	13.195	11.1395	13.1894	9.55521	10.5375	12.6639	12.4847	11.4487	12.1976	11.5396	13.3736	15.2917	13.1618	14.1112	-0.243868	0.0305974	0.117185	-0.207632	0.0405101	0.214405	-0.217916	0.0280486	0.218973
	Il17rc	1.75979	1.43576	1.46395	1.35491	1.25644	1.53309	1.31961	1.82504	1.60611	1.27079	2.15622	2.13239	1.55807	1.85747	-0.243729	0.00941056	0.052844	-0.187736	0.214441	0.516627	-0.261268	0.0798657	0.356435
	Bin1	59.0878	60.1082	51.1968	44.7646	48.905	54.9248	49.8117	52.4098	53.8935	53.6714	60.9791	71.65	60.4904	58.8368	-0.24365	0.0296373	0.114794	-0.292401	0.0289755	0.180734	-0.219823	0.0641897	0.321119
	Klhl36	3.6312	3.51197	2.90998	2.87834	3.11224	3.03848	2.73635	3.12182	3.36655	2.73271	3.41036	4.72151	3.42	4.3299	-0.243615	0.0258232	0.104375	-0.331408	0.0721436	0.290713	-0.290503	0.117953	0.432585
	Avpi1	7.10436	6.75374	9.30417	7.34839	7.96056	7.23235	7.55142	7.1033	8.3349	7.20534	9.38754	10.1116	7.95384	9.29534	-0.243445	0.0229276	0.0964737	-0.286964	0.0342947	0.196335	-0.214703	0.108271	0.414408
	Col9a3	10.1213	6.98059	8.05141	5.62354	7.58434	7.39718	8.51259	8.4219	5.89739	6.99717	9.16588	9.91808	6.7822	10.996	-0.243226	0.160491	0.365942	-0.091816	0.651811	0.925672	-0.441973	0.0842774	0.364755
	Mgat1	8.48895	9.24788	9.6525	8.5334	9.00475	8.13486	8.58471	8.19176	8.03575	10.1239	10.9857	11.0655	10.2566	10.2543	-0.243023	0.00057361	0.00919036	-0.309753	0.0012596	0.0423533	-0.214674	0.0801608	0.356884
	Pcdh12	0.117292	0.0591572	0.0861697	0.0585272	0.032765	0.0417595	0.0906196	0.0740576	0.173796	0.0498669	0.250205	0.283582	0.227746	0.283382	-0.242948	4.75522e-06	0.000752	-0.220466	0.000394063	0.0260406	-0.183882	0.0195471	0.18719
	Pdk1	5.32546	5.30135	4.8173	5.312	6.05838	4.94763	6.70266	4.69588	5.12833	5.57034	6.27947	6.3566	6.33548	6.77355	-0.242929	0.00115094	0.0140517	-0.166446	0.261831	0.57673	-0.228354	0.00416315	0.0988933
	Nuak2	0.594397	0.593934	0.118491	0.404782	0.235671	0.497644	0.232788	0.419998	0.300499	0.328792	0.558802	0.643747	0.745858	0.662904	-0.242851	0.049415	0.162831	-0.31986	0.0106055	0.11282	-0.329176	0.00161858	0.0696457
	Gas2l1	3.0863	3.05429	3.18008	2.20469	3.01423	2.82148	2.88621	2.79862	3.33615	2.36658	3.49727	4.65542	3.78668	2.64401	-0.242774	0.080207	0.228229	-0.256389	0.232944	0.54054	-0.264459	0.276871	0.636192
	Bend7	0.666561	0.539295	0.613917	0.633227	0.563255	0.58853	0.923059	0.734485	0.365626	0.698139	0.953611	0.701693	1.04032	0.895088	-0.242763	0.000758277	0.0108508	-0.0520883	0.591118	0.878216	-0.314285	0.0533254	0.294019
	Zfp691	1.33602	1.75303	1.11294	0.945527	1.62649	0.986255	1.82286	0.89732	1.2922	1.09094	2.6874	1.3043	1.43162	1.53229	-0.242711	0.159063	0.363789	-0.216763	0.469409	0.792963	-0.296882	0.245161	0.597916
	Dcp2	14.1818	15.1336	14.4202	13.9226	16.7829	15.0184	16.3726	15.529	15.9055	17.7668	18.1364	16.2063	18.5518	18.3742	-0.242682	0.00208376	0.020143	-0.149266	0.073996	0.295121	-0.0773375	0.354139	0.713009
	Mtap6	8.36699	10.0094	9.62975	6.12981	8.33434	9.23327	10.1435	9.49655	10.9154	9.91922	10.269	13.3106	9.97199	8.11328	-0.242609	0.14553	0.341622	-0.0592718	0.770232	1	0.0175183	0.931546	1
	Klhl18	3.37817	3.76498	3.44376	2.38624	3.52854	3.2647	3.67251	4.00762	3.52686	4.06476	4.01601	4.28668	4.12796	3.79004	-0.242539	0.0237233	0.0988265	-0.0626702	0.283317	0.603093	-0.0773292	0.282244	0.641913
	Gm7271	0.057393	0	0.218261	0	0.0705425	0.0630586	0.0696795	0.12265	0	0	0	0	1.52807	0	-0.242526	0.378717	0.627864	-0.202466	0.689363	0.956544	-0.33451	0.515518	0.85344
	St6gal2	0.869155	1.09426	1.01307	1.28544	1.02001	0.927293	1.10291	0.634874	1.15129	1.20181	1.75311	1.11959	1.67974	1.12857	-0.242268	0.0300658	0.115777	-0.373422	0.0986256	0.345151	-0.142261	0.379395	0.736017
	Zscan20	2.40182	2.55936	2.61045	1.80803	2.40668	2.27897	2.66008	2.66712	2.29501	2.36928	2.69142	3.18231	2.97699	2.93366	-0.242127	0.00820641	0.0480542	-0.105743	0.106911	0.360988	-0.242645	0.0079949	0.129374
	Rgs9	0.78251	0.795109	0.842061	0.522814	1.05692	0.473839	1.10663	1.10257	0.679216	0.844505	1.55307	0.645265	1.13886	0.970249	-0.242092	0.107298	0.278068	0.0371027	0.851101	1	-0.220932	0.304659	0.66335
	Ccne1	2.2936	2.54769	2.26555	1.83618	2.17839	2.05326	3.50788	2.08471	2.59555	2.1592	2.64955	2.95303	3.04033	2.46783	-0.242052	0.00599933	0.0395896	-0.0160042	0.930754	1	-0.16191	0.140219	0.471159
	Wbscr27	1.05018	1.23589	0.806821	0.564334	0.821413	0.652783	0.734092	0.544063	0.758093	1.07487	0.988389	1.38438	1.049	1.31567	-0.241965	0.0510916	0.166555	-0.412435	0.0130533	0.123328	-0.189375	0.166298	0.49656
	2310009B15Rik	4.7993	4.14827	4.91002	5.02182	4.10357	3.622	3.80004	4.06904	3.07402	3.74077	6.56422	3.73321	7.95751	4.22314	-0.241947	0.219617	0.45122	-0.375128	0.285426	0.605357	-0.541718	0.152946	0.486814
	Tmem141	9.34852	9.35035	9.26553	8.95195	8.67412	8.20183	8.79056	8.19358	8.92475	8.42963	9.4425	11.8536	11.1905	10.7408	-0.241789	0.00303046	0.0255888	-0.311401	0.0248951	0.168876	-0.283294	0.0325737	0.236083
	Lipt2	1.11052	1.35808	1.17501	1.78477	1.25488	0.777735	1.58746	1.11004	1.25759	0.753896	1.92416	1.53464	1.41464	1.66929	-0.241703	0.0646032	0.19628	-0.170111	0.220179	0.524594	-0.401841	0.0351657	0.244293
	Vps13a	15.0261	15.7337	16.7406	20.5607	16.5199	17.5641	18.8608	20.4032	20.2008	22.1015	19.9907	18.7873	21.5002	20.6727	-0.241674	0.0148953	0.0720308	-0.0411572	0.550756	0.846584	0.0610188	0.40389	0.760353
	Pmm1	45.7574	42.0554	41.5424	39.7807	38.583	45.6761	36.581	37.6056	43.9247	44.0055	53.0916	47.3255	50.5887	49.22	-0.241587	0.00207834	0.0201256	-0.421471	0.000639897	0.0316608	-0.182071	0.0162384	0.173471
	Nomo1	13.8829	18.5018	15.32	11.2802	12.4818	14.1524	13.0254	18.0773	16.0819	13.6937	14.015	21.8209	16.8333	15.6496	-0.241573	0.144485	0.340145	-0.126758	0.596724	0.882546	-0.172872	0.415149	0.771357
	Gm4968	0	0	0	0	0.084749	0.0559683	0	0.0368376	0.0432246	0	0.247726	0.309841	0.308337	0	-0.241452	0.0117152	0.0612417	-0.248012	0.126758	0.398194	-0.243582	0.132812	0.45797
	Dusp7	4.49632	6.08629	5.64978	5.35474	4.66048	5.47083	5.45888	4.58643	5.17243	5.80972	5.62149	7.14319	6.25343	6.67447	-0.241285	0.0202488	0.0887265	-0.301264	0.0440835	0.224012	-0.191154	0.117924	0.432549
	Gfod2	3.17582	3.30359	3.92385	2.43903	3.42392	3.33991	3.98033	3.38608	4.65968	3.6917	4.54764	3.89361	3.66756	3.99421	-0.241028	0.0303381	0.11639	-0.101838	0.322109	0.64235	0.0389916	0.734885	1
	Slc52a3	0.502216	0.268305	0.159157	0.207332	0.123456	0.231169	0.230342	0.345823	0.391791	0.260965	0.340211	0.593422	0.60505	0.358458	-0.240983	0.0277033	0.109484	-0.19102	0.141925	0.424474	-0.149059	0.234927	0.584584
	Kctd17	32.2608	30.717	27.8394	23.8742	28.8549	25.7952	27.4599	27.0535	31.9974	26.7982	33.2295	40.4077	31.8089	29.0149	-0.240941	0.0525023	0.17	-0.282671	0.104028	0.355995	-0.182557	0.300798	0.661187
	Kif26a	0.302625	0.319798	0.176739	0.10587	0.302882	0.16303	0.173208	0.226351	0.0975659	0.256097	0.487548	0.721774	0.397562	0.229353	-0.240859	0.0317127	0.120192	-0.271996	0.12488	0.394891	-0.302783	0.112804	0.422425
	Tcte3	2.43848	1.83848	1.21267	1.55227	0.829985	1.02382	1.09311	1.84392	2.68102	1.16963	1.45126	1.64747	2.47101	2.00065	-0.240795	0.228738	0.46194	-0.232927	0.305597	0.625783	-0.020914	0.941612	1
	Vwde	0.284684	0.152399	0.591175	0.347944	0.193371	0.334765	0.200101	0.200124	0.300572	0.233573	0.377186	0.577099	0.527962	0.730872	-0.24077	0.035166	0.128801	-0.367357	0.0153534	0.133953	-0.289531	0.0374147	0.250723
	Abca2	42.1052	48.2964	37.8661	19.7361	39.7655	41.119	43.0561	40.1006	38.9965	43.9604	39.9611	60.3658	44.9998	33.5793	-0.240503	0.372124	0.619853	-0.0715576	0.78621	1	-0.0765435	0.774581	1
	Dydc2	0.754737	0.139574	1.29159	1.01972	0.556595	0.61423	0.916309	0.161289	0.8201	0.235309	1.41013	0.533103	1.1217	1.02354	-0.240334	0.264986	0.49884	-0.419888	0.208384	0.507783	-0.412472	0.171235	0.502411
	Fam69b	15.3526	17.3542	16.7612	15.8021	17.8769	16.2546	17.8366	18.2882	21.5511	18.5222	18.3764	21.4115	20.8751	18.4245	-0.240325	0.00265701	0.0234079	-0.120801	0.195023	0.490959	0.0177316	0.865832	1
	Stk24	8.08122	8.54273	8.5191	6.83347	7.53848	8.36429	8.5409	7.83798	8.22004	8.8496	8.68655	10.9874	9.56189	9.21939	-0.240213	0.0112594	0.0596326	-0.204445	0.0977258	0.343708	-0.150946	0.185729	0.521128
	Tacr1	0.0118555	0.0328867	0.0169071	0.0850953	0.0218576	0.0718402	0.107951	0.0190016	0.0297282	0.0739254	0.396983	0.134708	0.333416	0.0759513	-0.240181	0.00963403	0.0536964	-0.208819	0.183466	0.474954	-0.223765	0.151066	0.486814
	Plcd4	4.03352	3.91196	3.58075	3.59945	3.34681	3.88017	3.65344	3.8408	4.21958	4.41335	4.78132	4.56971	4.82673	4.14622	-0.240166	0.00117483	0.0142431	-0.232027	0.0149319	0.132086	-0.068572	0.311227	0.669339
	Ebf4	1.26859	1.48704	0.940181	0.86037	1.10498	0.869279	0.970186	0.843188	0.91424	1.01215	1.62063	1.17343	1.41003	1.63428	-0.240038	0.0368315	0.133132	-0.36382	0.0158624	0.13577	-0.321332	0.0229378	0.200591
	Olfr923	0.0278904	0.0257889	0.0530326	0.0235517	0.068561	0.0327743	0.203167	0	0.279746	0.0434779	0.0933901	0.11515	0.40955	0.316415	-0.240016	0.00812884	0.0478234	-0.161056	0.334552	0.655337	-0.0858452	0.602425	0.9058
	Pcp4l1	14.8085	14.6009	19.143	19.8099	14.0921	17.5195	15.5937	12.6544	13.5933	19.5808	21.6694	18.8699	21.5692	17.0186	-0.240007	0.0725893	0.212669	-0.458792	0.0254506	0.170789	-0.255491	0.227281	0.575458
	Slc35c2	13.1284	12.0583	12.6342	10.5195	13.2497	11.6056	11.9542	11.082	14.0093	15.5767	13.5513	17.0068	14.8386	13.0774	-0.239984	0.0192994	0.086311	-0.313489	0.0478316	0.233386	0.0208778	0.869152	1
	Cdyl2	4.33827	4.79995	4.07752	3.03717	4.52707	4.00573	5.13194	4.43738	4.40095	5.02879	4.96024	4.62767	5.25605	5.2618	-0.239938	0.0330328	0.123371	-0.060306	0.445246	0.768722	-0.0773941	0.319801	0.677433
	Ninj1	6.76464	5.17075	5.48809	5.88367	5.9033	5.16637	6.07747	5.90294	4.55164	5.7999	5.99045	6.86373	7.30503	7.62472	-0.239925	0.0160803	0.0762353	-0.180544	0.120256	0.386497	-0.366551	0.038394	0.253764
	Has1	1.51073	2.38527	1.81569	1.50438	2.46997	1.57107	2.78581	2.20814	1.85837	2.13287	2.51649	2.06537	2.06286	2.88014	-0.239861	0.0872655	0.241789	0.0508752	0.726425	0.984597	-0.168956	0.237028	0.587285
	Fam125a	15.5679	12.7319	11.8888	11.3901	11.7433	12.0576	12.3844	12.8812	12.7188	13.6675	14.0814	14.5116	15.9563	15.267	-0.239828	0.0167131	0.0781238	-0.225632	0.01186	0.118453	-0.168084	0.0427074	0.265664
	2010317E24Rik	0.505834	0.467721	0.544429	0.282077	0.340191	0.35583	0.672058	0.489499	0.311118	0.312439	0.622608	0.83734	0.568089	0.65621	-0.239655	0.00544197	0.0371391	-0.0799803	0.394115	0.716751	-0.346683	0.00571005	0.112221
	Plekho2	3.80647	4.8669	5.63618	4.89068	4.71216	4.96062	5.50581	4.20347	4.72677	4.88335	4.36488	6.63283	6.22495	6.363	-0.239618	0.0722092	0.211885	-0.23166	0.284692	0.604748	-0.235082	0.224272	0.571238
	Nhej1	2.03672	2.40638	2.33978	1.74376	2.08613	1.9763	1.68283	1.90422	2.30531	1.27882	2.96754	2.17983	2.76892	2.72583	-0.239565	0.0136216	0.0680537	-0.386274	0.016383	0.137925	-0.41069	0.0816103	0.358916
	D18Ertd653e	15.1504	16.4946	15.165	13.4493	13.7018	16.6157	14.5496	16.6479	14.6508	16.8378	18.895	16.6723	17.222	19.1154	-0.239434	0.007851	0.0466557	-0.19378	0.0758772	0.29948	-0.18138	0.093459	0.384645
	D730040F13Rik	4.47336	5.422	5.2719	5.28215	5.38372	5.10398	6.00578	6.11419	6.31198	7.40637	4.63278	6.61472	7.86051	6.29599	-0.239324	0.0636766	0.194119	-0.0396599	0.845936	1	0.11159	0.60569	0.907989
	A130050O07Rik	1.95371	1.42687	2.20741	2.27144	2.00111	2.41566	2.14851	2.29934	2.11225	2.51593	3.42621	1.86475	2.67562	2.50289	-0.239317	0.103319	0.271151	-0.149331	0.457563	0.780903	-0.111819	0.584141	0.891101
	Pkm2	320.602	331.453	333.904	264.918	310.283	303.183	320.735	319.581	357.049	363.091	349.098	413.602	345.669	359.087	-0.239294	0.0125737	0.0642554	-0.192068	0.0795726	0.308017	-0.0231189	0.798378	1
	Atp5e	26.645	25.1243	28.4529	29.3478	30.916	25.407	23.0578	24.3818	30.3698	26.4323	31.6988	28.3198	36.7172	34.7762	-0.239231	0.0197442	0.0873982	-0.448683	0.0141355	0.129172	-0.201207	0.177982	0.510245
	Cabp7	13.1593	13.5617	15.4313	12.1937	12.6775	12.9731	15.8113	12.4138	11.255	15.5488	15.7343	16.7064	14.6026	16.5446	-0.239193	0.0045983	0.0333484	-0.168402	0.197311	0.49376	-0.244926	0.144423	0.478702
	Mnda	0.288668	0.0834118	0.0343058	0.121881	0.0665262	0.125515	0.197137	0.0771112	0.0226203	0.028125	0.459052	0.0734494	0.201442	0.607043	-0.23919	0.0687943	0.204848	-0.215737	0.318072	0.638634	-0.362972	0.116683	0.430022
	Gm10332	0.133275	0.18485	0.0633544	0.0281355	0.0409525	0	0	0.0712028	0.167097	0.15582	0.618489	0	0	0.590898	-0.239162	0.165366	0.37336	-0.291507	0.351854	0.672871	-0.125202	0.674822	0.958955
	1700040L02Rik	0.920516	0.371017	0.987364	0.777317	0.37714	1.04453	0.487149	0.40352	0.32552	0.699091	0.887825	1.69107	0.734105	0.942195	-0.239073	0.189329	0.4083	-0.493396	0.0612479	0.266211	-0.438535	0.11274	0.422388
	3110052M02Rik	10.1444	8.06562	7.74023	9.49382	8.73595	11.251	9.46584	9.59663	12.9888	11.1134	10.3321	10.8394	13.8851	9.38202	-0.23893	0.0894193	0.245884	-0.188346	0.290507	0.610683	0.117442	0.519773	0.85344
	Gm628	0.0512537	0.0394932	0.00812142	0.0649207	0.0209989	0.0141585	0.041484	0.0273826	0.289172	0.199746	0.19645	0.188747	0.187946	0.306754	-0.238886	3.15298e-05	0.00196264	-0.236857	0.00580515	0.0867963	0.0289228	0.631617	0.928487
	6030422M02Rik	1.12648	1.45141	1.99272	2.83032	1.07815	1.24674	1.81603	1.63775	2.53527	3.10906	2.58327	2.37791	1.59585	1.63411	-0.238711	0.249456	0.48102	-0.146245	0.439848	0.764077	0.337583	0.12903	0.451485
	Orai3	6.39981	6.47077	5.80673	4.68758	6.73748	5.70056	6.30035	6.18417	6.20981	5.20516	6.15641	8.48372	7.22657	7.01642	-0.238706	0.0458847	0.154862	-0.175591	0.205225	0.503565	-0.29027	0.088786	0.374218
	Camkk2	37.1266	36.915	34.9714	25.0536	34.4254	33.5221	40.2874	36.8766	41.7389	36.5796	32.2341	45.3485	39.5501	42.4442	-0.238646	0.0980249	0.26208	-0.0375104	0.815486	1	-0.0182634	0.912288	1
	Heph	1.57005	1.46336	1.65988	1.90916	1.86802	2.09606	1.41056	1.40248	1.20471	1.36082	2.90305	1.92331	2.59898	1.70902	-0.238579	0.0651826	0.197376	-0.432444	0.0626244	0.269592	-0.509451	0.039966	0.257842
	Adcy9	11.9591	12.3205	11.0226	9.99249	10.9305	11.6066	11.6474	11.3131	12.8091	12.08	12.7548	15.4573	13.7322	12.2142	-0.238479	0.00998931	0.0551048	-0.215413	0.0876474	0.323703	-0.108438	0.336767	0.696056
	Gnrh1	2.00104	1.0573	1.79374	1.49664	2.17842	0.963529	1.87413	2.3214	2.93894	2.49551	2.64509	1.60675	2.03454	1.79767	-0.238451	0.178986	0.392699	0.0439808	0.795219	1	0.308179	0.111851	0.421213
	Arhgap18	1.50118	1.36544	1.50478	2.04615	1.93537	1.45429	2.06027	1.35122	1.10473	1.56435	2.72721	1.66585	2.29797	1.79163	-0.237972	0.0665756	0.20027	-0.205311	0.34008	0.660886	-0.41273	0.0743784	0.344106
	Src	11.5381	13.4117	11.7019	7.72111	10.6104	10.3181	12.0546	9.54178	10.6416	10.9488	11.8633	16.4144	12.6082	11.0871	-0.237835	0.147411	0.344688	-0.240036	0.260169	0.574583	-0.232292	0.22216	0.568427
	Nrip2	9.1343	10.0001	6.97347	5.73872	7.35375	7.92562	7.27488	8.3156	4.79853	5.04072	10.4928	10.745	8.24621	8.05188	-0.237816	0.140691	0.334063	-0.231736	0.189809	0.483513	-0.800726	0.0035166	0.0929057
	Slc27a4	10.9038	12.7998	12.2736	8.38853	11.0449	10.77	10.9633	10.4339	13.2931	11.809	11.2503	15.9641	13.7905	11.7937	-0.237666	0.0935396	0.253599	-0.267888	0.146118	0.431337	-0.05761	0.732164	1
	Pik3cb	5.71862	6.54067	6.06115	5.87243	6.73535	6.21584	6.2906	6.56326	6.04722	6.63481	7.11417	7.83434	7.8793	7.07397	-0.237453	0.000944756	0.0124217	-0.1893	0.02258	0.16076	-0.206999	0.0255864	0.209695
	Hs3st3b1	0.115242	0.106559	0.0749648	0.11268	0.16401	0.132663	0.0515467	0.123137	0.106464	0.387662	0.390477	0.287316	0.455246	0.155823	-0.237435	0.00327379	0.0269751	-0.277509	0.0536075	0.247586	-0.0882258	0.558977	0.872049
	Lrrc20	4.70859	5.07945	4.54149	3.63996	5.27016	3.9955	5.26092	3.90099	3.55066	5.30121	5.35532	6.48731	5.75278	4.53289	-0.237216	0.0572873	0.180544	-0.229258	0.229242	0.536068	-0.278129	0.204727	0.546827
	2700029M09Rik	20.6083	19.2405	18.8558	25.1532	22.9322	20.6803	26.3257	20.871	20.7583	21.4822	26.1294	23.5878	25.5098	25.2138	-0.236877	0.0151351	0.0728099	-0.0940228	0.405538	0.728078	-0.238488	0.00451768	0.101421
	Gm10845	1.28324	1.33284	1.40385	1.33596	1.19914	1.57255	1.52594	1.47446	1.32237	1.61678	1.76289	1.58592	1.94332	1.80512	-0.236812	0.000944702	0.0124217	-0.148624	0.0489397	0.235986	-0.168894	0.0775524	0.351222
	Spink7	0	0	0.21953	0.194986	0.141905	0.288086	0	0.123363	0.144752	0.359956	0.842108	0	0.24768	0.394654	-0.236796	0.173123	0.384373	-0.336216	0.265302	0.580915	-0.10083	0.725408	0.99663
	Cst7	1.5407	1.62015	1.66585	1.40307	1.55952	1.05001	1.79718	1.22662	1.51505	2.49597	1.57262	2.18031	1.74975	2.15865	-0.236778	0.028683	0.112274	-0.218338	0.195039	0.490959	0.0303861	0.869256	1
	Pax5	0.0115678	0	0.0329935	0.0195364	0	0	0	0	0	0	0.344201	0.176755	0.175975	0.0806963	-0.236622	0.00136251	0.0156629	-0.251845	0.0463814	0.229851	-0.251845	0.0464105	0.275819
	Prkcc	21.245	30.4875	24.8041	12.9012	21.9729	22.0404	29.1413	26.234	30.8132	27.2976	20.91	40.6459	24.9935	20.1573	-0.236406	0.385173	0.634929	0.106308	0.755821	1	0.172883	0.617437	0.917718
	Dbh	0.023344	0.0215851	0.155357	0.39425	0.0286924	0.104023	0.113366	0.0249433	0	0.218344	0.37782	0.243716	0.42117	0.21853	-0.236398	0.0368322	0.133132	-0.297081	0.0204762	0.152906	-0.249856	0.0842579	0.364755
	Kcnd1	0.247896	0.270894	0.342811	0.204575	0.249294	0.263879	0.307805	0.234779	0.388507	0.439137	0.45307	0.556483	0.515352	0.427744	-0.236347	7.61217e-05	0.00296114	-0.226996	0.00627038	0.0902247	-0.073327	0.155296	0.486814
	4932412H11Rik	0.121126	0.195999	0.153545	0.0852361	0.272943	0.0916138	0.147057	0.150995	0.189831	0.236027	0.425286	0.288575	0.293739	0.424576	-0.23613	0.00196157	0.0194622	-0.239367	0.0117114	0.118119	-0.161543	0.049437	0.284178
	Smad7	5.41708	5.56904	5.20976	4.16868	4.90379	5.07403	5.34255	4.6871	4.54822	5.35113	6.63867	5.92969	6.14502	5.76879	-0.236116	0.00723201	0.0443272	-0.244108	0.0213576	0.156967	-0.260967	0.0240259	0.203906
	Gtf3c1	12.9205	16.2169	15.1444	9.71794	13.7399	14.0548	14.4603	14.8163	15.4965	15.7717	14.5076	21.3076	15.5618	13.7487	-0.236066	0.165924	0.373984	-0.124749	0.543263	0.840643	-0.0356471	0.859165	1
	Spink10	0.347916	0.59391	0.381663	0.519787	0.460523	0.42007	0.194952	0.171578	0.30199	0.54236	0.538307	0.216613	1.21793	1.05807	-0.23601	0.173483	0.384832	-0.530977	0.125816	0.396684	-0.270751	0.399948	0.756255
	Vsig10	0.845177	0.971771	0.943281	0.695079	0.966552	0.778897	1.42763	0.722464	1.23473	1.62686	1.52943	1.11694	1.16993	0.997103	-0.235796	0.00962096	0.05365	-0.102077	0.590846	0.878179	0.142634	0.305079	0.663758
	Nicn1	19.7828	21.81	21.0453	19.2873	20.7477	20.687	21.5203	19.5272	22.3476	23.1513	24.4471	27.6871	24.0354	21.66	-0.235706	0.00433644	0.0321309	-0.238625	0.0807532	0.310543	-0.0953187	0.388684	0.744955
[truncated: 20,695 more rows]

## Sheet: CTX_Expression_Difference
	CTX_Expression_Difference
	Table showing the expression values and relative expression differences as calculated using LIMMA from adult mouse cortices.
[truncated: 22,563 more rows]

## Sheet: Comp_Totallog2FC_vs_mRNAlog2FC
	Comp_TotalLog2FC_vs_mRNAlog2FC
[truncated: 22,564 more rows]

[truncated: 2 more sheets: Text mining, Text mining gene names]
