# Supplementary material for: Chromatin architecture at susceptible gene loci in cerebellar Purkinje cells characterizes DNA damage–induced neurodegeneration
Source: Sci Adv. 2021 Dec 15;7(51):eabg6363. doi: 10.1126/sciadv.abg6363 (PMC11323782; doi:10.1126/sciadv.abg6363)
Supplement: Supplementary file 2 — Tables S1 to S6 [file sciadv.abg6363_tables_s1_to_s6.zip › sciadv.abg6363_table_s2.xlsx]

## Sheet: S2.1_Mapping Stats
	Supplementary Table 2.1 Mapping statistics of cerebellar samples
	Calculation of mapping statistics with samtools flagstat.
	FILES	Genotype	Library	Brain Region	TOTAL_READS	MAPPED	NONDUPS_MAPPED	PERCENT_MAPPED	PERCENT_DUPS
	polyA_Control_1_CB	WT	Poly-A	Cerebellar	231288430	226121906	167465161	0.977662	0.259403
	polyA_Control_2_CB	WT	Poly-A	Cerebellar	239928664	234914245	175651566	0.9791	0.252274
	polyA_Control_3_CB	WT	Poly-A	Cerebellar	208760398	203797424	148399738	0.976226	0.271827
	polyA_ATM_APTX_dKO_1_CB	APTXATM	Poly-A	Cerebellar	248918850	243523062	182090100	0.978323	0.252268
	polyA_ATM_APTX_dKO_2_CB	APTXATM	Poly-A	Cerebellar	254813328	249023583	183972676	0.977278	0.261224
	polyA_ATM_APTX_dKO_3_CB	APTXATM	Poly-A	Cerebellar	249469236	243817346	184727934	0.977344	0.242351
	polyA_ATM_APTX_dKO_4_CB	APTXATM	Poly-A	Cerebellar	232001610	226215690	167468854	0.975061	0.259694
	polyA_ATM_PARP_dKO_1_CB	PARPATM	Poly-A	Cerebellar	201780890	197158092	152509900	0.97709	0.226459
	polyA_ATM_PARP_dKO_2_CB	PARPATM	Poly-A	Cerebellar	216384190	210336373	157248156	0.972051	0.252397

## Sheet: S2.2_Sample_Level_AltSplice
	Supplementary Table S2.2. Individual double-mutant splicing comparisons.
	rMATS 4.0.2 was used to perform the comparison using FDR < 0.05 and PSI change > 10% . Each cerebellar sample was compared to two wild-type samples. Splicing deficiency derived intron retention were not included in this summary. 73 genes that also had alternative splicing events in WT vs. WT were filtered from the final count. At the bottom of the table contains genes with splicing alterations fo…
	Gene Splicing Events	polyA_ATM_APTX_dKO_1_CB	polyA_ATM_APTX_dKO_2_CB	polyA_ATM_APTX_dKO_3_CB	polyA_ATM_APTX_dKO_4_CB	polyA_ATM_PARP_dKO_1_CB	polyA_ATM_PARP_dKO_2_CB
	Alternative 3' splice	53	35	21	40	35	34
	Alternative 5' splice	82	43	65	57	63	56
	Mutually exclusive exon	97	41	34	45	43	43
	Exon Included	320	200	167	166	213	193
	Exon Skipping	676	281	234	302	289	256
	Percent of altered gene	0.096054	0.049051	0.043073	0.051141	0.053523	0.048981
	Total affected gene	1098	551	486	571	597	546
	List of genes affected in each sample
	1500016L03Rik	TRUE	TRUE	TRUE	TRUE	TRUE	TRUE
	2210015D19Rik	TRUE	TRUE	TRUE	TRUE	TRUE	TRUE
	A330023F24Rik	TRUE	TRUE	TRUE	TRUE	TRUE	TRUE
	Abcb4	TRUE	TRUE	TRUE	TRUE	TRUE	TRUE
	Abhd10	TRUE	TRUE	TRUE	TRUE	TRUE	TRUE
	Abi3bp	TRUE	TRUE	TRUE	TRUE	TRUE	TRUE
	Alg6	TRUE	TRUE	TRUE	TRUE	TRUE	TRUE
	Ank2	TRUE	TRUE	TRUE	TRUE	TRUE	TRUE
	Apbb3	TRUE	TRUE	TRUE	TRUE	TRUE	TRUE
	Apobec3	TRUE	TRUE	TRUE	TRUE	TRUE	TRUE
	Atm	TRUE	TRUE	TRUE	TRUE	TRUE	TRUE
	Bin1	TRUE	TRUE	TRUE	TRUE	TRUE	TRUE
	Calcr	TRUE	TRUE	TRUE	TRUE	TRUE	TRUE
	Cald1	TRUE	TRUE	TRUE	TRUE	TRUE	TRUE
	Camk2b	TRUE	TRUE	TRUE	TRUE	TRUE	TRUE
	Car4	TRUE	TRUE	TRUE	TRUE	TRUE	TRUE
	Ccdc136	TRUE	TRUE	TRUE	TRUE	TRUE	TRUE
	Cdk5rap2	TRUE	TRUE	TRUE	TRUE	TRUE	TRUE
	Cfb	TRUE	TRUE	TRUE	TRUE	TRUE	TRUE
	Clint1	TRUE	TRUE	TRUE	TRUE	TRUE	TRUE
	Cox7c	TRUE	TRUE	TRUE	TRUE	TRUE	TRUE
	Crtam	TRUE	TRUE	TRUE	TRUE	TRUE	TRUE
	D0H4S114	TRUE	TRUE	TRUE	TRUE	TRUE	TRUE
	Dao	TRUE	TRUE	TRUE	TRUE	TRUE	TRUE
	Dctn6	TRUE	TRUE	TRUE	TRUE	TRUE	TRUE
	Etl4	TRUE	TRUE	TRUE	TRUE	TRUE	TRUE
	Fam81b	TRUE	TRUE	TRUE	TRUE	TRUE	TRUE
	Gas2l1	TRUE	TRUE	TRUE	TRUE	TRUE	TRUE
	Gm12002	TRUE	TRUE	TRUE	TRUE	TRUE	TRUE
	Grin1	TRUE	TRUE	TRUE	TRUE	TRUE	TRUE
	Hp1bp3	TRUE	TRUE	TRUE	TRUE	TRUE	TRUE
	Ica1	TRUE	TRUE	TRUE	TRUE	TRUE	TRUE
	Invs	TRUE	TRUE	TRUE	TRUE	TRUE	TRUE
	Itgb3bp	TRUE	TRUE	TRUE	TRUE	TRUE	TRUE
	Itpr1	TRUE	TRUE	TRUE	TRUE	TRUE	TRUE
	Luc7l2	TRUE	TRUE	TRUE	TRUE	TRUE	TRUE
	Malt1	TRUE	TRUE	TRUE	TRUE	TRUE	TRUE
	Mars	TRUE	TRUE	TRUE	TRUE	TRUE	TRUE
	Mbd1	TRUE	TRUE	TRUE	TRUE	TRUE	TRUE
	Mcam	TRUE	TRUE	TRUE	TRUE	TRUE	TRUE
	Mro	TRUE	TRUE	TRUE	TRUE	TRUE	TRUE
	Mysm1	TRUE	TRUE	TRUE	TRUE	TRUE	TRUE
	Nfix	TRUE	TRUE	TRUE	TRUE	TRUE	TRUE
	Otof	TRUE	TRUE	TRUE	TRUE	TRUE	TRUE
	Pms2	TRUE	TRUE	TRUE	TRUE	TRUE	TRUE
	Ptpro	TRUE	TRUE	TRUE	TRUE	TRUE	TRUE
	Pvt1	TRUE	TRUE	TRUE	TRUE	TRUE	TRUE
	Slc35b4	TRUE	TRUE	TRUE	TRUE	TRUE	TRUE
	Socs6	TRUE	TRUE	TRUE	TRUE	TRUE	TRUE
	Syce1	TRUE	TRUE	TRUE	TRUE	TRUE	TRUE
	Synj1	TRUE	TRUE	TRUE	TRUE	TRUE	TRUE
	Taf1b	TRUE	TRUE	TRUE	TRUE	TRUE	TRUE
	Tifa	TRUE	TRUE	TRUE	TRUE	TRUE	TRUE
	Tom1l2	TRUE	TRUE	TRUE	TRUE	TRUE	TRUE
	Trmt1	TRUE	TRUE	TRUE	TRUE	TRUE	TRUE
	Trpc2	TRUE	TRUE	TRUE	TRUE	TRUE	TRUE
	Ube4a	TRUE	TRUE	TRUE	TRUE	TRUE	TRUE
	Xab2	TRUE	TRUE	TRUE	TRUE	TRUE	TRUE
	Zfp187	TRUE	TRUE	TRUE	TRUE	TRUE	TRUE
	2310045N01Rik	FALSE	TRUE	TRUE	TRUE	TRUE	TRUE
	Arntl2	FALSE	TRUE	TRUE	TRUE	TRUE	TRUE
	Gm20422	FALSE	TRUE	TRUE	TRUE	TRUE	TRUE
	Nrxn2	FALSE	TRUE	TRUE	TRUE	TRUE	TRUE
	Postn	FALSE	TRUE	TRUE	TRUE	TRUE	TRUE
	Smg6	FALSE	TRUE	TRUE	TRUE	TRUE	TRUE
	Ssbp4	FALSE	TRUE	TRUE	TRUE	TRUE	TRUE
	Tmem90b	FALSE	TRUE	TRUE	TRUE	TRUE	TRUE
	Zmynd12	FALSE	TRUE	TRUE	TRUE	TRUE	TRUE
	Cntn6	TRUE	FALSE	TRUE	TRUE	TRUE	TRUE
	Fer	TRUE	FALSE	TRUE	TRUE	TRUE	TRUE
	Gtf3c1	TRUE	FALSE	TRUE	TRUE	TRUE	TRUE
	Hmbs	TRUE	FALSE	TRUE	TRUE	TRUE	TRUE
	Ivd	TRUE	FALSE	TRUE	TRUE	TRUE	TRUE
	Rpap1	TRUE	FALSE	TRUE	TRUE	TRUE	TRUE
	Smox	TRUE	FALSE	TRUE	TRUE	TRUE	TRUE
	Urgcp	TRUE	FALSE	TRUE	TRUE	TRUE	TRUE
	Ap1s3	FALSE	FALSE	TRUE	TRUE	TRUE	TRUE
	Comp	FALSE	FALSE	TRUE	TRUE	TRUE	TRUE
	Folh1	FALSE	FALSE	TRUE	TRUE	TRUE	TRUE
	Grin2b	FALSE	FALSE	TRUE	TRUE	TRUE	TRUE
	Ints10	FALSE	FALSE	TRUE	TRUE	TRUE	TRUE
	Slc30a9	FALSE	FALSE	TRUE	TRUE	TRUE	TRUE
	Ano5	TRUE	TRUE	FALSE	TRUE	TRUE	TRUE
	Armcx1	TRUE	TRUE	FALSE	TRUE	TRUE	TRUE
	Cacna1a	TRUE	TRUE	FALSE	TRUE	TRUE	TRUE
	Ddx6	TRUE	TRUE	FALSE	TRUE	TRUE	TRUE
	Gas5	TRUE	TRUE	FALSE	TRUE	TRUE	TRUE
	Gls2	TRUE	TRUE	FALSE	TRUE	TRUE	TRUE
	H2-Bl	TRUE	TRUE	FALSE	TRUE	TRUE	TRUE
	Kif27	TRUE	TRUE	FALSE	TRUE	TRUE	TRUE
	Mmab	TRUE	TRUE	FALSE	TRUE	TRUE	TRUE
	Myt1l	TRUE	TRUE	FALSE	TRUE	TRUE	TRUE
	Pex12	TRUE	TRUE	FALSE	TRUE	TRUE	TRUE
	Tpd52l1	TRUE	TRUE	FALSE	TRUE	TRUE	TRUE
	Camk2a	FALSE	TRUE	FALSE	TRUE	TRUE	TRUE
	Cbln2	FALSE	TRUE	FALSE	TRUE	TRUE	TRUE
	Eif2ak4	FALSE	TRUE	FALSE	TRUE	TRUE	TRUE
	Serinc3	FALSE	TRUE	FALSE	TRUE	TRUE	TRUE
	Sfxn4	FALSE	TRUE	FALSE	TRUE	TRUE	TRUE
	Arl5c	TRUE	FALSE	FALSE	TRUE	TRUE	TRUE
	Camta1	TRUE	FALSE	FALSE	TRUE	TRUE	TRUE
	Lsm14a	TRUE	FALSE	FALSE	TRUE	TRUE	TRUE
	Zfp58	TRUE	FALSE	FALSE	TRUE	TRUE	TRUE
	1810020D17Rik	FALSE	FALSE	FALSE	TRUE	TRUE	TRUE
	Arhgap21	FALSE	FALSE	FALSE	TRUE	TRUE	TRUE
	Cope	FALSE	FALSE	FALSE	TRUE	TRUE	TRUE
	Dctd	FALSE	FALSE	FALSE	TRUE	TRUE	TRUE
	Fancd2	FALSE	FALSE	FALSE	TRUE	TRUE	TRUE
	Mybpc3	FALSE	FALSE	FALSE	TRUE	TRUE	TRUE
	Myom1	FALSE	FALSE	FALSE	TRUE	TRUE	TRUE
	Tmtc4	FALSE	FALSE	FALSE	TRUE	TRUE	TRUE
	Gm15631	TRUE	TRUE	TRUE	FALSE	TRUE	TRUE
	Ift172	TRUE	TRUE	TRUE	FALSE	TRUE	TRUE
	Lrrc36	TRUE	TRUE	TRUE	FALSE	TRUE	TRUE
	Slc38a6	TRUE	TRUE	TRUE	FALSE	TRUE	TRUE
	Snx24	TRUE	TRUE	TRUE	FALSE	TRUE	TRUE
	Sycp1	TRUE	TRUE	TRUE	FALSE	TRUE	TRUE
	Uggt2	TRUE	TRUE	TRUE	FALSE	TRUE	TRUE
	Gm16838	FALSE	TRUE	TRUE	FALSE	TRUE	TRUE
	Rabep1	FALSE	TRUE	TRUE	FALSE	TRUE	TRUE
	Rad21l	FALSE	TRUE	TRUE	FALSE	TRUE	TRUE
	1110005A03Rik	TRUE	FALSE	TRUE	FALSE	TRUE	TRUE
	Aktip	TRUE	FALSE	TRUE	FALSE	TRUE	TRUE
	Arsk	TRUE	FALSE	TRUE	FALSE	TRUE	TRUE
	Ccdc76	TRUE	FALSE	TRUE	FALSE	TRUE	TRUE
	Hook2	TRUE	FALSE	TRUE	FALSE	TRUE	TRUE
	Irak1	TRUE	FALSE	TRUE	FALSE	TRUE	TRUE
	Lrig1	TRUE	FALSE	TRUE	FALSE	TRUE	TRUE
	Slc25a19	TRUE	FALSE	TRUE	FALSE	TRUE	TRUE
	Trmt5	TRUE	FALSE	TRUE	FALSE	TRUE	TRUE
	Zfyve19	TRUE	FALSE	TRUE	FALSE	TRUE	TRUE
	4930511M06Rik	FALSE	FALSE	TRUE	FALSE	TRUE	TRUE
	Arfgap1	FALSE	FALSE	TRUE	FALSE	TRUE	TRUE
	Bbs7	FALSE	FALSE	TRUE	FALSE	TRUE	TRUE
	Cc2d1a	FALSE	FALSE	TRUE	FALSE	TRUE	TRUE
	Cetn4	FALSE	FALSE	TRUE	FALSE	TRUE	TRUE
	Gtpbp3	FALSE	FALSE	TRUE	FALSE	TRUE	TRUE
	Mri1	FALSE	FALSE	TRUE	FALSE	TRUE	TRUE
	Ntrk3	FALSE	FALSE	TRUE	FALSE	TRUE	TRUE
	Tmem5	FALSE	FALSE	TRUE	FALSE	TRUE	TRUE
	Zfp346	FALSE	FALSE	TRUE	FALSE	TRUE	TRUE
	F730043M19Rik	TRUE	TRUE	FALSE	FALSE	TRUE	TRUE
	Sirt4	TRUE	TRUE	FALSE	FALSE	TRUE	TRUE
	Sys1	TRUE	TRUE	FALSE	FALSE	TRUE	TRUE
	Arhgef16	FALSE	TRUE	FALSE	FALSE	TRUE	TRUE
	Ccdc30	FALSE	TRUE	FALSE	FALSE	TRUE	TRUE
	Dscc1	FALSE	TRUE	FALSE	FALSE	TRUE	TRUE
	Fkbp15	FALSE	TRUE	FALSE	FALSE	TRUE	TRUE
	Ogdhl	FALSE	TRUE	FALSE	FALSE	TRUE	TRUE
	Rcbtb2	FALSE	TRUE	FALSE	FALSE	TRUE	TRUE
	9030625A04Rik	TRUE	FALSE	FALSE	FALSE	TRUE	TRUE
	A530053G22Rik	TRUE	FALSE	FALSE	FALSE	TRUE	TRUE
	Bckdhb	TRUE	FALSE	FALSE	FALSE	TRUE	TRUE
	C030037D09Rik	TRUE	FALSE	FALSE	FALSE	TRUE	TRUE
	Ccdc97	TRUE	FALSE	FALSE	FALSE	TRUE	TRUE
	Cdc42bpa	TRUE	FALSE	FALSE	FALSE	TRUE	TRUE
	Cyld	TRUE	FALSE	FALSE	FALSE	TRUE	TRUE
	Dach2	TRUE	FALSE	FALSE	FALSE	TRUE	TRUE
	Dusp12	TRUE	FALSE	FALSE	FALSE	TRUE	TRUE
	Fam107a	TRUE	FALSE	FALSE	FALSE	TRUE	TRUE
	Gtpbp2	TRUE	FALSE	FALSE	FALSE	TRUE	TRUE
	Ifltd1	TRUE	FALSE	FALSE	FALSE	TRUE	TRUE
	Nr1h3	TRUE	FALSE	FALSE	FALSE	TRUE	TRUE
	Pex26	TRUE	FALSE	FALSE	FALSE	TRUE	TRUE
	Pld5	TRUE	FALSE	FALSE	FALSE	TRUE	TRUE
	Rnft2	TRUE	FALSE	FALSE	FALSE	TRUE	TRUE
	Rpain	TRUE	FALSE	FALSE	FALSE	TRUE	TRUE
	Sympk	TRUE	FALSE	FALSE	FALSE	TRUE	TRUE
	Trappc6a	TRUE	FALSE	FALSE	FALSE	TRUE	TRUE
	Usp54	TRUE	FALSE	FALSE	FALSE	TRUE	TRUE
	Wiz	TRUE	FALSE	FALSE	FALSE	TRUE	TRUE
	Wnk4	TRUE	FALSE	FALSE	FALSE	TRUE	TRUE
	Zfp532	TRUE	FALSE	FALSE	FALSE	TRUE	TRUE
	2410127L17Rik	FALSE	FALSE	FALSE	FALSE	TRUE	TRUE
	6030446N20Rik	FALSE	FALSE	FALSE	FALSE	TRUE	TRUE
	Aak1	FALSE	FALSE	FALSE	FALSE	TRUE	TRUE
	Acadm	FALSE	FALSE	FALSE	FALSE	TRUE	TRUE
	Acsl4	FALSE	FALSE	FALSE	FALSE	TRUE	TRUE
	Aen	FALSE	FALSE	FALSE	FALSE	TRUE	TRUE
	Anxa4	FALSE	FALSE	FALSE	FALSE	TRUE	TRUE
	Ap4s1	FALSE	FALSE	FALSE	FALSE	TRUE	TRUE
	Arfgef2	FALSE	FALSE	FALSE	FALSE	TRUE	TRUE
	Arhgap44	FALSE	FALSE	FALSE	FALSE	TRUE	TRUE
	BC030499	FALSE	FALSE	FALSE	FALSE	TRUE	TRUE
	Bcl2l12	FALSE	FALSE	FALSE	FALSE	TRUE	TRUE
	Blm	FALSE	FALSE	FALSE	FALSE	TRUE	TRUE
	Bpifa5	FALSE	FALSE	FALSE	FALSE	TRUE	TRUE
	Casc1	FALSE	FALSE	FALSE	FALSE	TRUE	TRUE
	Clasrp	FALSE	FALSE	FALSE	FALSE	TRUE	TRUE
	Ctnnd2	FALSE	FALSE	FALSE	FALSE	TRUE	TRUE
	Ctsa	FALSE	FALSE	FALSE	FALSE	TRUE	TRUE
	Dguok	FALSE	FALSE	FALSE	FALSE	TRUE	TRUE
	Dmwd	FALSE	FALSE	FALSE	FALSE	TRUE	TRUE
	E130218I03Rik	FALSE	FALSE	FALSE	FALSE	TRUE	TRUE
	Gm16432	FALSE	FALSE	FALSE	FALSE	TRUE	TRUE
	Gm3424	FALSE	FALSE	FALSE	FALSE	TRUE	TRUE
	Hacl1	FALSE	FALSE	FALSE	FALSE	TRUE	TRUE
	Hif3a	FALSE	FALSE	FALSE	FALSE	TRUE	TRUE
	Hsd17b14	FALSE	FALSE	FALSE	FALSE	TRUE	TRUE
	Inf2	FALSE	FALSE	FALSE	FALSE	TRUE	TRUE
	Inpp4b	FALSE	FALSE	FALSE	FALSE	TRUE	TRUE
	Josd2	FALSE	FALSE	FALSE	FALSE	TRUE	TRUE
	Lancl1	FALSE	FALSE	FALSE	FALSE	TRUE	TRUE
	Lca5l	FALSE	FALSE	FALSE	FALSE	TRUE	TRUE
	Mccc1	FALSE	FALSE	FALSE	FALSE	TRUE	TRUE
	Parp1	FALSE	FALSE	FALSE	FALSE	TRUE	TRUE
	Pcyox1	FALSE	FALSE	FALSE	FALSE	TRUE	TRUE
	Pfkm	FALSE	FALSE	FALSE	FALSE	TRUE	TRUE
	Pisd-ps1	FALSE	FALSE	FALSE	FALSE	TRUE	TRUE
	Pisd-ps2	FALSE	FALSE	FALSE	FALSE	TRUE	TRUE
	Polrmt	FALSE	FALSE	FALSE	FALSE	TRUE	TRUE
	Ppox	FALSE	FALSE	FALSE	FALSE	TRUE	TRUE
	Prokr2	FALSE	FALSE	FALSE	FALSE	TRUE	TRUE
	Rbm34	FALSE	FALSE	FALSE	FALSE	TRUE	TRUE
	Sfmbt2	FALSE	FALSE	FALSE	FALSE	TRUE	TRUE
	Sfrs18	FALSE	FALSE	FALSE	FALSE	TRUE	TRUE
	Smarca2	FALSE	FALSE	FALSE	FALSE	TRUE	TRUE
	Spr	FALSE	FALSE	FALSE	FALSE	TRUE	TRUE
	Tatdn3	FALSE	FALSE	FALSE	FALSE	TRUE	TRUE
	Tmem41b	FALSE	FALSE	FALSE	FALSE	TRUE	TRUE
	Trafd1	FALSE	FALSE	FALSE	FALSE	TRUE	TRUE
	Xaf1	FALSE	FALSE	FALSE	FALSE	TRUE	TRUE
	Zfp710	FALSE	FALSE	FALSE	FALSE	TRUE	TRUE
	A730017C20Rik	TRUE	TRUE	TRUE	TRUE	FALSE	TRUE
	Cln3	TRUE	TRUE	TRUE	TRUE	FALSE	TRUE
	Kcnt1	TRUE	TRUE	TRUE	TRUE	FALSE	TRUE
	Mbp	TRUE	TRUE	TRUE	TRUE	FALSE	TRUE
	Plxnb2	TRUE	TRUE	TRUE	TRUE	FALSE	TRUE
	Polg	TRUE	TRUE	TRUE	TRUE	FALSE	TRUE
	Ppa2	TRUE	TRUE	TRUE	TRUE	FALSE	TRUE
	Syt1	TRUE	TRUE	TRUE	TRUE	FALSE	TRUE
	Arfip1	FALSE	TRUE	TRUE	TRUE	FALSE	TRUE
	BC042782	FALSE	TRUE	TRUE	TRUE	FALSE	TRUE
	Kcnn4	FALSE	TRUE	TRUE	TRUE	FALSE	TRUE
	Ppwd1	FALSE	TRUE	TRUE	TRUE	FALSE	TRUE
	Pxdn	FALSE	TRUE	TRUE	TRUE	FALSE	TRUE
	Tulp4	FALSE	TRUE	TRUE	TRUE	FALSE	TRUE
	6820408C15Rik	TRUE	FALSE	TRUE	TRUE	FALSE	TRUE
	Gm11648	TRUE	FALSE	TRUE	TRUE	FALSE	TRUE
	Lepr	TRUE	FALSE	TRUE	TRUE	FALSE	TRUE
	Oas1c	TRUE	FALSE	TRUE	TRUE	FALSE	TRUE
	Bcas3	FALSE	FALSE	TRUE	TRUE	FALSE	TRUE
	Cacna1c	FALSE	FALSE	TRUE	TRUE	FALSE	TRUE
	H2-M3	FALSE	FALSE	TRUE	TRUE	FALSE	TRUE
	Lypd6b	FALSE	FALSE	TRUE	TRUE	FALSE	TRUE
	Slc22a21	FALSE	FALSE	TRUE	TRUE	FALSE	TRUE
	Zfp961	FALSE	FALSE	TRUE	TRUE	FALSE	TRUE
	Aim2	TRUE	TRUE	FALSE	TRUE	FALSE	TRUE
	Ecm1	TRUE	TRUE	FALSE	TRUE	FALSE	TRUE
	Fbxo34	TRUE	TRUE	FALSE	TRUE	FALSE	TRUE
	Gm960	TRUE	TRUE	FALSE	TRUE	FALSE	TRUE
	Plch1	TRUE	TRUE	FALSE	TRUE	FALSE	TRUE
	Polh	TRUE	TRUE	FALSE	TRUE	FALSE	TRUE
	Ppp1r12c	TRUE	TRUE	FALSE	TRUE	FALSE	TRUE
	Adal	FALSE	TRUE	FALSE	TRUE	FALSE	TRUE
	Armcx2	FALSE	TRUE	FALSE	TRUE	FALSE	TRUE
	BC065397	FALSE	TRUE	FALSE	TRUE	FALSE	TRUE
	Cbfb	FALSE	TRUE	FALSE	TRUE	FALSE	TRUE
	Fam126b	FALSE	TRUE	FALSE	TRUE	FALSE	TRUE
	Gmppa	FALSE	TRUE	FALSE	TRUE	FALSE	TRUE
	Nkpd1	FALSE	TRUE	FALSE	TRUE	FALSE	TRUE
	Tmem176b	FALSE	TRUE	FALSE	TRUE	FALSE	TRUE
	1700029G01Rik	TRUE	FALSE	FALSE	TRUE	FALSE	TRUE
	4922501L14Rik	TRUE	FALSE	FALSE	TRUE	FALSE	TRUE
	A730037C10Rik	TRUE	FALSE	FALSE	TRUE	FALSE	TRUE
	Anks1b	TRUE	FALSE	FALSE	TRUE	FALSE	TRUE
	Bicd1	TRUE	FALSE	FALSE	TRUE	FALSE	TRUE
	Clec1a	TRUE	FALSE	FALSE	TRUE	FALSE	TRUE
	Fam188a	TRUE	FALSE	FALSE	TRUE	FALSE	TRUE
	Gm15991	TRUE	FALSE	FALSE	TRUE	FALSE	TRUE
	Ncald	TRUE	FALSE	FALSE	TRUE	FALSE	TRUE
	Odz3	TRUE	FALSE	FALSE	TRUE	FALSE	TRUE
	Serinc2	TRUE	FALSE	FALSE	TRUE	FALSE	TRUE
	Aifm3	FALSE	FALSE	FALSE	TRUE	FALSE	TRUE
	Arhgap1	FALSE	FALSE	FALSE	TRUE	FALSE	TRUE
	Cd72	FALSE	FALSE	FALSE	TRUE	FALSE	TRUE
	Csrp2bp	FALSE	FALSE	FALSE	TRUE	FALSE	TRUE
	Dnahc9	FALSE	FALSE	FALSE	TRUE	FALSE	TRUE
	Epb4.1l4b	FALSE	FALSE	FALSE	TRUE	FALSE	TRUE
	Fbxw11	FALSE	FALSE	FALSE	TRUE	FALSE	TRUE
	Gpd1	FALSE	FALSE	FALSE	TRUE	FALSE	TRUE
	Ip6k2	FALSE	FALSE	FALSE	TRUE	FALSE	TRUE
	Lrrc23	FALSE	FALSE	FALSE	TRUE	FALSE	TRUE
	Mef2d	FALSE	FALSE	FALSE	TRUE	FALSE	TRUE
	Pax7	FALSE	FALSE	FALSE	TRUE	FALSE	TRUE
	Runx2	FALSE	FALSE	FALSE	TRUE	FALSE	TRUE
	Six3os1	FALSE	FALSE	FALSE	TRUE	FALSE	TRUE
	Slc35c2	FALSE	FALSE	FALSE	TRUE	FALSE	TRUE
	Snx5	FALSE	FALSE	FALSE	TRUE	FALSE	TRUE
	Thrb	FALSE	FALSE	FALSE	TRUE	FALSE	TRUE
	Tmem161a	FALSE	FALSE	FALSE	TRUE	FALSE	TRUE
	Wdr34	FALSE	FALSE	FALSE	TRUE	FALSE	TRUE
	4922505G16Rik	TRUE	TRUE	TRUE	FALSE	FALSE	TRUE
	A330102I10Rik	TRUE	TRUE	TRUE	FALSE	FALSE	TRUE
	Ap2b1	TRUE	TRUE	TRUE	FALSE	FALSE	TRUE
	Fam178b	TRUE	TRUE	TRUE	FALSE	FALSE	TRUE
	Fn3k	TRUE	TRUE	TRUE	FALSE	FALSE	TRUE
	Tbc1d14	TRUE	TRUE	TRUE	FALSE	FALSE	TRUE
	4921504A21Rik	FALSE	TRUE	TRUE	FALSE	FALSE	TRUE
	Dnajc6	FALSE	TRUE	TRUE	FALSE	FALSE	TRUE
	Fam129c	FALSE	TRUE	TRUE	FALSE	FALSE	TRUE
	Gabbr1	FALSE	TRUE	TRUE	FALSE	FALSE	TRUE
	Gm14033	FALSE	TRUE	TRUE	FALSE	FALSE	TRUE
	Gm16994	FALSE	TRUE	TRUE	FALSE	FALSE	TRUE
	Lins	FALSE	TRUE	TRUE	FALSE	FALSE	TRUE
	Spry1	FALSE	TRUE	TRUE	FALSE	FALSE	TRUE
	4933404M02Rik	TRUE	FALSE	TRUE	FALSE	FALSE	TRUE
	6430531B16Rik	TRUE	FALSE	TRUE	FALSE	FALSE	TRUE
	Gm10684	TRUE	FALSE	TRUE	FALSE	FALSE	TRUE
	Gm16070	TRUE	FALSE	TRUE	FALSE	FALSE	TRUE
	Gm9530	TRUE	FALSE	TRUE	FALSE	FALSE	TRUE
	Gpsm3	TRUE	FALSE	TRUE	FALSE	FALSE	TRUE
	Phkg2	TRUE	FALSE	TRUE	FALSE	FALSE	TRUE
	Prkd3	TRUE	FALSE	TRUE	FALSE	FALSE	TRUE
	Sh3tc1	TRUE	FALSE	TRUE	FALSE	FALSE	TRUE
	Cd46	FALSE	FALSE	TRUE	FALSE	FALSE	TRUE
	Fam71e1	FALSE	FALSE	TRUE	FALSE	FALSE	TRUE
	Glis3	FALSE	FALSE	TRUE	FALSE	FALSE	TRUE
	Il15ra	FALSE	FALSE	TRUE	FALSE	FALSE	TRUE
	Phldb1	FALSE	FALSE	TRUE	FALSE	FALSE	TRUE
	Ppil2	FALSE	FALSE	TRUE	FALSE	FALSE	TRUE
	Prrg1	FALSE	FALSE	TRUE	FALSE	FALSE	TRUE
	Racgap1	FALSE	FALSE	TRUE	FALSE	FALSE	TRUE
	Slc39a5	FALSE	FALSE	TRUE	FALSE	FALSE	TRUE
	Sycp2	FALSE	FALSE	TRUE	FALSE	FALSE	TRUE
	4933406C10Rik	TRUE	TRUE	FALSE	FALSE	FALSE	TRUE
	6430710C18Rik	TRUE	TRUE	FALSE	FALSE	FALSE	TRUE
	9430041J12Rik	TRUE	TRUE	FALSE	FALSE	FALSE	TRUE
	Cdh23	TRUE	TRUE	FALSE	FALSE	FALSE	TRUE
	Exoc3l	TRUE	TRUE	FALSE	FALSE	FALSE	TRUE
	Heatr7b1	TRUE	TRUE	FALSE	FALSE	FALSE	TRUE
	2410057H14Rik	FALSE	TRUE	FALSE	FALSE	FALSE	TRUE
	A930001N09Rik	FALSE	TRUE	FALSE	FALSE	FALSE	TRUE
	Acsl6	FALSE	TRUE	FALSE	FALSE	FALSE	TRUE
	Agbl2	FALSE	TRUE	FALSE	FALSE	FALSE	TRUE
	Best3	FALSE	TRUE	FALSE	FALSE	FALSE	TRUE
	C030048H21Rik	FALSE	TRUE	FALSE	FALSE	FALSE	TRUE
	Cdkl3	FALSE	TRUE	FALSE	FALSE	FALSE	TRUE
	Fnbp1	FALSE	TRUE	FALSE	FALSE	FALSE	TRUE
	Gm13974	FALSE	TRUE	FALSE	FALSE	FALSE	TRUE
	Gm14061	FALSE	TRUE	FALSE	FALSE	FALSE	TRUE
	Nrxn1	FALSE	TRUE	FALSE	FALSE	FALSE	TRUE
	Pdxk-ps	FALSE	TRUE	FALSE	FALSE	FALSE	TRUE
	Spink8	FALSE	TRUE	FALSE	FALSE	FALSE	TRUE
	Tarbp2	FALSE	TRUE	FALSE	FALSE	FALSE	TRUE
	Tro	FALSE	TRUE	FALSE	FALSE	FALSE	TRUE
	Zfp384	FALSE	TRUE	FALSE	FALSE	FALSE	TRUE
	Zmynd8	FALSE	TRUE	FALSE	FALSE	FALSE	TRUE
	3300002I08Rik	TRUE	FALSE	FALSE	FALSE	FALSE	TRUE
	6030443J06Rik	TRUE	FALSE	FALSE	FALSE	FALSE	TRUE
	9330179D12Rik	TRUE	FALSE	FALSE	FALSE	FALSE	TRUE
	Adamts10	TRUE	FALSE	FALSE	FALSE	FALSE	TRUE
	Adamts18	TRUE	FALSE	FALSE	FALSE	FALSE	TRUE
	Baat	TRUE	FALSE	FALSE	FALSE	FALSE	TRUE
	Bai2	TRUE	FALSE	FALSE	FALSE	FALSE	TRUE
	Bnip2	TRUE	FALSE	FALSE	FALSE	FALSE	TRUE
	Cacna2d4	TRUE	FALSE	FALSE	FALSE	FALSE	TRUE
	Carf	TRUE	FALSE	FALSE	FALSE	FALSE	TRUE
	Cbx7	TRUE	FALSE	FALSE	FALSE	FALSE	TRUE
	Cox4nb	TRUE	FALSE	FALSE	FALSE	FALSE	TRUE
	Cpeb3	TRUE	FALSE	FALSE	FALSE	FALSE	TRUE
	Dhdh	TRUE	FALSE	FALSE	FALSE	FALSE	TRUE
	Dtnb	TRUE	FALSE	FALSE	FALSE	FALSE	TRUE
	Gm10345	TRUE	FALSE	FALSE	FALSE	FALSE	TRUE
	Gm15605	TRUE	FALSE	FALSE	FALSE	FALSE	TRUE
	Haus2	TRUE	FALSE	FALSE	FALSE	FALSE	TRUE
	Kalrn	TRUE	FALSE	FALSE	FALSE	FALSE	TRUE
	Kcnip1	TRUE	FALSE	FALSE	FALSE	FALSE	TRUE
	Ldb3	TRUE	FALSE	FALSE	FALSE	FALSE	TRUE
	Lsamp	TRUE	FALSE	FALSE	FALSE	FALSE	TRUE
	Ltk	TRUE	FALSE	FALSE	FALSE	FALSE	TRUE
	Mapkapk5	TRUE	FALSE	FALSE	FALSE	FALSE	TRUE
	Myh7b	TRUE	FALSE	FALSE	FALSE	FALSE	TRUE
	N4bp2	TRUE	FALSE	FALSE	FALSE	FALSE	TRUE
	Nfasc	TRUE	FALSE	FALSE	FALSE	FALSE	TRUE
	Nkx2-2as	TRUE	FALSE	FALSE	FALSE	FALSE	TRUE
	Nphs1	TRUE	FALSE	FALSE	FALSE	FALSE	TRUE
	Pcnxl3	TRUE	FALSE	FALSE	FALSE	FALSE	TRUE
	Ptpn5	TRUE	FALSE	FALSE	FALSE	FALSE	TRUE
	Rgs11	TRUE	FALSE	FALSE	FALSE	FALSE	TRUE
	Sox2ot	TRUE	FALSE	FALSE	FALSE	FALSE	TRUE
	Spata20	TRUE	FALSE	FALSE	FALSE	FALSE	TRUE
	St18	TRUE	FALSE	FALSE	FALSE	FALSE	TRUE
	Trim17	TRUE	FALSE	FALSE	FALSE	FALSE	TRUE
	Usf2	TRUE	FALSE	FALSE	FALSE	FALSE	TRUE
	Usp15	TRUE	FALSE	FALSE	FALSE	FALSE	TRUE
	Wbscr27	TRUE	FALSE	FALSE	FALSE	FALSE	TRUE
	Wdr67	TRUE	FALSE	FALSE	FALSE	FALSE	TRUE
	0610007P08Rik	FALSE	FALSE	FALSE	FALSE	FALSE	TRUE
	0610037P05Rik	FALSE	FALSE	FALSE	FALSE	FALSE	TRUE
	1110018G07Rik	FALSE	FALSE	FALSE	FALSE	FALSE	TRUE
	1500017E21Rik	FALSE	FALSE	FALSE	FALSE	FALSE	TRUE
	1700019N12Rik	FALSE	FALSE	FALSE	FALSE	FALSE	TRUE
	1700027D21Rik	FALSE	FALSE	FALSE	FALSE	FALSE	TRUE
	1700047F07Rik	FALSE	FALSE	FALSE	FALSE	FALSE	TRUE
	2310044H10Rik	FALSE	FALSE	FALSE	FALSE	FALSE	TRUE
	4930432K21Rik	FALSE	FALSE	FALSE	FALSE	FALSE	TRUE
	4930529M08Rik	FALSE	FALSE	FALSE	FALSE	FALSE	TRUE
	4933408B17Rik	FALSE	FALSE	FALSE	FALSE	FALSE	TRUE
	4933411K20Rik	FALSE	FALSE	FALSE	FALSE	FALSE	TRUE
	Abhd1	FALSE	FALSE	FALSE	FALSE	FALSE	TRUE
	Aco2	FALSE	FALSE	FALSE	FALSE	FALSE	TRUE
	Acpl2	FALSE	FALSE	FALSE	FALSE	FALSE	TRUE
	Acsl1	FALSE	FALSE	FALSE	FALSE	FALSE	TRUE
	Amz1	FALSE	FALSE	FALSE	FALSE	FALSE	TRUE
	Ankdd1a	FALSE	FALSE	FALSE	FALSE	FALSE	TRUE
	Ankrd26	FALSE	FALSE	FALSE	FALSE	FALSE	TRUE
	Apobec1	FALSE	FALSE	FALSE	FALSE	FALSE	TRUE
	Armc9	FALSE	FALSE	FALSE	FALSE	FALSE	TRUE
	Arnt	FALSE	FALSE	FALSE	FALSE	FALSE	TRUE
	Atp2b4	FALSE	FALSE	FALSE	FALSE	FALSE	TRUE
	Atxn7l2	FALSE	FALSE	FALSE	FALSE	FALSE	TRUE
	B230208H11Rik	FALSE	FALSE	FALSE	FALSE	FALSE	TRUE
	Bbs9	FALSE	FALSE	FALSE	FALSE	FALSE	TRUE
	BC017643	FALSE	FALSE	FALSE	FALSE	FALSE	TRUE
	Bcas1	FALSE	FALSE	FALSE	FALSE	FALSE	TRUE
	Bcl2l13	FALSE	FALSE	FALSE	FALSE	FALSE	TRUE
	Bcl7c	FALSE	FALSE	FALSE	FALSE	FALSE	TRUE
	Bmpr1b	FALSE	FALSE	FALSE	FALSE	FALSE	TRUE
	Bpifb2	FALSE	FALSE	FALSE	FALSE	FALSE	TRUE
	Calml4	FALSE	FALSE	FALSE	FALSE	FALSE	TRUE
	Casp12	FALSE	FALSE	FALSE	FALSE	FALSE	TRUE
	Ccdc148	FALSE	FALSE	FALSE	FALSE	FALSE	TRUE
	Ccdc57	FALSE	FALSE	FALSE	FALSE	FALSE	TRUE
	Cd164l2	FALSE	FALSE	FALSE	FALSE	FALSE	TRUE
	Cdc42bpg	FALSE	FALSE	FALSE	FALSE	FALSE	TRUE
	Cep70	FALSE	FALSE	FALSE	FALSE	FALSE	TRUE
	Chat	FALSE	FALSE	FALSE	FALSE	FALSE	TRUE
	Chtf18	FALSE	FALSE	FALSE	FALSE	FALSE	TRUE
	Clcn2	FALSE	FALSE	FALSE	FALSE	FALSE	TRUE
	Commd7	FALSE	FALSE	FALSE	FALSE	FALSE	TRUE
	Cops7b	FALSE	FALSE	FALSE	FALSE	FALSE	TRUE
	Cox18	FALSE	FALSE	FALSE	FALSE	FALSE	TRUE
	Crim1	FALSE	FALSE	FALSE	FALSE	FALSE	TRUE
	Csf3r	FALSE	FALSE	FALSE	FALSE	FALSE	TRUE
	Cyb5d2	FALSE	FALSE	FALSE	FALSE	FALSE	TRUE
	Cyp7b1	FALSE	FALSE	FALSE	FALSE	FALSE	TRUE
	D330050G23Rik	FALSE	FALSE	FALSE	FALSE	FALSE	TRUE
	Dcst1	FALSE	FALSE	FALSE	FALSE	FALSE	TRUE
	Ddx55	FALSE	FALSE	FALSE	FALSE	FALSE	TRUE
	Dgka	FALSE	FALSE	FALSE	FALSE	FALSE	TRUE
	Dlg3	FALSE	FALSE	FALSE	FALSE	FALSE	TRUE
	Dnahc7b	FALSE	FALSE	FALSE	FALSE	FALSE	TRUE
	Dnajc17	FALSE	FALSE	FALSE	FALSE	FALSE	TRUE
	Epb4.1l5	FALSE	FALSE	FALSE	FALSE	FALSE	TRUE
	Eps8l1	FALSE	FALSE	FALSE	FALSE	FALSE	TRUE
	Ercc1	FALSE	FALSE	FALSE	FALSE	FALSE	TRUE
	Exoc7	FALSE	FALSE	FALSE	FALSE	FALSE	TRUE
	Fam149b	FALSE	FALSE	FALSE	FALSE	FALSE	TRUE
	Fam189a2	FALSE	FALSE	FALSE	FALSE	FALSE	TRUE
	Fap	FALSE	FALSE	FALSE	FALSE	FALSE	TRUE
	Fxc1	FALSE	FALSE	FALSE	FALSE	FALSE	TRUE
	Fxyd5	FALSE	FALSE	FALSE	FALSE	FALSE	TRUE
	Gab3	FALSE	FALSE	FALSE	FALSE	FALSE	TRUE
	Gabra4	FALSE	FALSE	FALSE	FALSE	FALSE	TRUE
	Gipr	FALSE	FALSE	FALSE	FALSE	FALSE	TRUE
	Gm11789	FALSE	FALSE	FALSE	FALSE	FALSE	TRUE
	Gm12239	FALSE	FALSE	FALSE	FALSE	FALSE	TRUE
	Gm12942	FALSE	FALSE	FALSE	FALSE	FALSE	TRUE
	Gm16701	FALSE	FALSE	FALSE	FALSE	FALSE	TRUE
	Gm20482	FALSE	FALSE	FALSE	FALSE	FALSE	TRUE
	Gm20498	FALSE	FALSE	FALSE	FALSE	FALSE	TRUE
	Gm3468	FALSE	FALSE	FALSE	FALSE	FALSE	TRUE
	Gm5148	FALSE	FALSE	FALSE	FALSE	FALSE	TRUE
	Gngt2	FALSE	FALSE	FALSE	FALSE	FALSE	TRUE
	Golga2	FALSE	FALSE	FALSE	FALSE	FALSE	TRUE
	Haus5	FALSE	FALSE	FALSE	FALSE	FALSE	TRUE
	Igsf9	FALSE	FALSE	FALSE	FALSE	FALSE	TRUE
	Il3ra	FALSE	FALSE	FALSE	FALSE	FALSE	TRUE
	Inpp5k	FALSE	FALSE	FALSE	FALSE	FALSE	TRUE
	Insr	FALSE	FALSE	FALSE	FALSE	FALSE	TRUE
	Jmjd4	FALSE	FALSE	FALSE	FALSE	FALSE	TRUE
	Kdm4a	FALSE	FALSE	FALSE	FALSE	FALSE	TRUE
	Klhl29	FALSE	FALSE	FALSE	FALSE	FALSE	TRUE
	Lig3	FALSE	FALSE	FALSE	FALSE	FALSE	TRUE
	Lipo1	FALSE	FALSE	FALSE	FALSE	FALSE	TRUE
	Lsm2	FALSE	FALSE	FALSE	FALSE	FALSE	TRUE
	Ly9	FALSE	FALSE	FALSE	FALSE	FALSE	TRUE
	Macrod2	FALSE	FALSE	FALSE	FALSE	FALSE	TRUE
	Megf8	FALSE	FALSE	FALSE	FALSE	FALSE	TRUE
	Mfsd4	FALSE	FALSE	FALSE	FALSE	FALSE	TRUE
	Mill2	FALSE	FALSE	FALSE	FALSE	FALSE	TRUE
	Mkl2	FALSE	FALSE	FALSE	FALSE	FALSE	TRUE
	Mov10	FALSE	FALSE	FALSE	FALSE	FALSE	TRUE
	Nadsyn1	FALSE	FALSE	FALSE	FALSE	FALSE	TRUE
	Nat9	FALSE	FALSE	FALSE	FALSE	FALSE	TRUE
	Nav2	FALSE	FALSE	FALSE	FALSE	FALSE	TRUE
	Nhsl2	FALSE	FALSE	FALSE	FALSE	FALSE	TRUE
	Notch4	FALSE	FALSE	FALSE	FALSE	FALSE	TRUE
	Nrg1	FALSE	FALSE	FALSE	FALSE	FALSE	TRUE
	Nudt1	FALSE	FALSE	FALSE	FALSE	FALSE	TRUE
	Nup153	FALSE	FALSE	FALSE	FALSE	FALSE	TRUE
	Oprl1	FALSE	FALSE	FALSE	FALSE	FALSE	TRUE
	Pdzd2	FALSE	FALSE	FALSE	FALSE	FALSE	TRUE
	Pgr	FALSE	FALSE	FALSE	FALSE	FALSE	TRUE
	Pigq	FALSE	FALSE	FALSE	FALSE	FALSE	TRUE
	Ppapdc1b	FALSE	FALSE	FALSE	FALSE	FALSE	TRUE
	Ppfibp1	FALSE	FALSE	FALSE	FALSE	FALSE	TRUE
	Ppp1cb	FALSE	FALSE	FALSE	FALSE	FALSE	TRUE
	Ppp4r1	FALSE	FALSE	FALSE	FALSE	FALSE	TRUE
	Rabepk	FALSE	FALSE	FALSE	FALSE	FALSE	TRUE
	Rad52	FALSE	FALSE	FALSE	FALSE	FALSE	TRUE
	Rbm43	FALSE	FALSE	FALSE	FALSE	FALSE	TRUE
	Rin2	FALSE	FALSE	FALSE	FALSE	FALSE	TRUE
	Rmst	FALSE	FALSE	FALSE	FALSE	FALSE	TRUE
	Rnf141	FALSE	FALSE	FALSE	FALSE	FALSE	TRUE
	Rps19bp1	FALSE	FALSE	FALSE	FALSE	FALSE	TRUE
	Rwdd3	FALSE	FALSE	FALSE	FALSE	FALSE	TRUE
	Ryr3	FALSE	FALSE	FALSE	FALSE	FALSE	TRUE
	Sarnp	FALSE	FALSE	FALSE	FALSE	FALSE	TRUE
	Sec31b	FALSE	FALSE	FALSE	FALSE	FALSE	TRUE
	Setd4	FALSE	FALSE	FALSE	FALSE	FALSE	TRUE
	Slc2a6	FALSE	FALSE	FALSE	FALSE	FALSE	TRUE
	Slc38a11	FALSE	FALSE	FALSE	FALSE	FALSE	TRUE
	Slc4a4	FALSE	FALSE	FALSE	FALSE	FALSE	TRUE
	Slc8a3	FALSE	FALSE	FALSE	FALSE	FALSE	TRUE
	Snx7	FALSE	FALSE	FALSE	FALSE	FALSE	TRUE
	Sp3	FALSE	FALSE	FALSE	FALSE	FALSE	TRUE
	Spata6	FALSE	FALSE	FALSE	FALSE	FALSE	TRUE
	Spats1	FALSE	FALSE	FALSE	FALSE	FALSE	TRUE
	Ssr4	FALSE	FALSE	FALSE	FALSE	FALSE	TRUE
	Sstr5	FALSE	FALSE	FALSE	FALSE	FALSE	TRUE
	Stam2	FALSE	FALSE	FALSE	FALSE	FALSE	TRUE
	Stxbp5	FALSE	FALSE	FALSE	FALSE	FALSE	TRUE
	Svil	FALSE	FALSE	FALSE	FALSE	FALSE	TRUE
	Syt16	FALSE	FALSE	FALSE	FALSE	FALSE	TRUE
	Tacc2	FALSE	FALSE	FALSE	FALSE	FALSE	TRUE
	Tars2	FALSE	FALSE	FALSE	FALSE	FALSE	TRUE
	Tceal3	FALSE	FALSE	FALSE	FALSE	FALSE	TRUE
	Thrap3	FALSE	FALSE	FALSE	FALSE	FALSE	TRUE
	Tll2	FALSE	FALSE	FALSE	FALSE	FALSE	TRUE
	Tm9sf4	FALSE	FALSE	FALSE	FALSE	FALSE	TRUE
	Tmlhe	FALSE	FALSE	FALSE	FALSE	FALSE	TRUE
	Tnfsf13b	FALSE	FALSE	FALSE	FALSE	FALSE	TRUE
	Tpra1	FALSE	FALSE	FALSE	FALSE	FALSE	TRUE
	Traf7	FALSE	FALSE	FALSE	FALSE	FALSE	TRUE
	Tsen2	FALSE	FALSE	FALSE	FALSE	FALSE	TRUE
	Ubac2	FALSE	FALSE	FALSE	FALSE	FALSE	TRUE
	Usp6nl	FALSE	FALSE	FALSE	FALSE	FALSE	TRUE
	Vmn2r1	FALSE	FALSE	FALSE	FALSE	FALSE	TRUE
	Wdr17	FALSE	FALSE	FALSE	FALSE	FALSE	TRUE
	Wdr52	FALSE	FALSE	FALSE	FALSE	FALSE	TRUE
	Zbtb37	FALSE	FALSE	FALSE	FALSE	FALSE	TRUE
	Zfp54	FALSE	FALSE	FALSE	FALSE	FALSE	TRUE
	Zfp711	FALSE	FALSE	FALSE	FALSE	FALSE	TRUE
	Zfp846	FALSE	FALSE	FALSE	FALSE	FALSE	TRUE
	4931406P16Rik	TRUE	TRUE	TRUE	TRUE	TRUE	FALSE
	4933424B01Rik	TRUE	TRUE	TRUE	TRUE	TRUE	FALSE
	Camk2d	TRUE	TRUE	TRUE	TRUE	TRUE	FALSE
	Col13a1	TRUE	TRUE	TRUE	TRUE	TRUE	FALSE
	Fam38b	TRUE	TRUE	TRUE	TRUE	TRUE	FALSE
	Gemin8	TRUE	TRUE	TRUE	TRUE	TRUE	FALSE
	Hjurp	TRUE	TRUE	TRUE	TRUE	TRUE	FALSE
	Mff	TRUE	TRUE	TRUE	TRUE	TRUE	FALSE
	Phtf1	TRUE	TRUE	TRUE	TRUE	TRUE	FALSE
	Rnf14	TRUE	TRUE	TRUE	TRUE	TRUE	FALSE
	Scube3	TRUE	TRUE	TRUE	TRUE	TRUE	FALSE
	Slc11a2	TRUE	TRUE	TRUE	TRUE	TRUE	FALSE
	Suv420h1	TRUE	TRUE	TRUE	TRUE	TRUE	FALSE
	9330158H04Rik	FALSE	TRUE	TRUE	TRUE	TRUE	FALSE
	Ikzf4	FALSE	TRUE	TRUE	TRUE	TRUE	FALSE
	Pak3	TRUE	FALSE	TRUE	TRUE	TRUE	FALSE
	Ppip5k1	TRUE	FALSE	TRUE	TRUE	TRUE	FALSE
	Tbc1d4	TRUE	FALSE	TRUE	TRUE	TRUE	FALSE
	Tmem219	TRUE	FALSE	TRUE	TRUE	TRUE	FALSE
	Ccdc106	FALSE	FALSE	TRUE	TRUE	TRUE	FALSE
	E230025N22Rik	FALSE	FALSE	TRUE	TRUE	TRUE	FALSE
	Rfx5	FALSE	FALSE	TRUE	TRUE	TRUE	FALSE
	Tmem146	FALSE	FALSE	TRUE	TRUE	TRUE	FALSE
	Ablim1	TRUE	TRUE	FALSE	TRUE	TRUE	FALSE
	Ablim2	TRUE	TRUE	FALSE	TRUE	TRUE	FALSE
	Epb4.1	TRUE	TRUE	FALSE	TRUE	TRUE	FALSE
	Gria1	TRUE	TRUE	FALSE	TRUE	TRUE	FALSE
	Kcnma1	TRUE	TRUE	FALSE	TRUE	TRUE	FALSE
	Paqr7	TRUE	TRUE	FALSE	TRUE	TRUE	FALSE
	Poli	TRUE	TRUE	FALSE	TRUE	TRUE	FALSE
	1700112J16Rik	FALSE	TRUE	FALSE	TRUE	TRUE	FALSE
	Arhgap26	FALSE	TRUE	FALSE	TRUE	TRUE	FALSE
	Dmkn	FALSE	TRUE	FALSE	TRUE	TRUE	FALSE
	Fam154b	FALSE	TRUE	FALSE	TRUE	TRUE	FALSE
	Rbm14	FALSE	TRUE	FALSE	TRUE	TRUE	FALSE
	Slc4a1ap	FALSE	TRUE	FALSE	TRUE	TRUE	FALSE
	Adamtsl1	TRUE	FALSE	FALSE	TRUE	TRUE	FALSE
	Agxt2l1	TRUE	FALSE	FALSE	TRUE	TRUE	FALSE
	B9d1	TRUE	FALSE	FALSE	TRUE	TRUE	FALSE
	Col11a2	TRUE	FALSE	FALSE	TRUE	TRUE	FALSE
	Gm16836	TRUE	FALSE	FALSE	TRUE	TRUE	FALSE
	Nr2c2	TRUE	FALSE	FALSE	TRUE	TRUE	FALSE
	Nrcam	TRUE	FALSE	FALSE	TRUE	TRUE	FALSE
	Nubp1	TRUE	FALSE	FALSE	TRUE	TRUE	FALSE
	Pgap2	TRUE	FALSE	FALSE	TRUE	TRUE	FALSE
	Rpe	TRUE	FALSE	FALSE	TRUE	TRUE	FALSE
	Sema4c	TRUE	FALSE	FALSE	TRUE	TRUE	FALSE
	Ssh1	TRUE	FALSE	FALSE	TRUE	TRUE	FALSE
	Stx5a	TRUE	FALSE	FALSE	TRUE	TRUE	FALSE
	Susd1	TRUE	FALSE	FALSE	TRUE	TRUE	FALSE
	Tmem25	TRUE	FALSE	FALSE	TRUE	TRUE	FALSE
	Wdr78	TRUE	FALSE	FALSE	TRUE	TRUE	FALSE
	4930513N10Rik	FALSE	FALSE	FALSE	TRUE	TRUE	FALSE
	A630001G21Rik	FALSE	FALSE	FALSE	TRUE	TRUE	FALSE
	Cecr2	FALSE	FALSE	FALSE	TRUE	TRUE	FALSE
	Clcn1	FALSE	FALSE	FALSE	TRUE	TRUE	FALSE
	Gm221	FALSE	FALSE	FALSE	TRUE	TRUE	FALSE
	Gpr160	FALSE	FALSE	FALSE	TRUE	TRUE	FALSE
	Hfm1	FALSE	FALSE	FALSE	TRUE	TRUE	FALSE
	Kcnip4	FALSE	FALSE	FALSE	TRUE	TRUE	FALSE
	Kctd14	FALSE	FALSE	FALSE	TRUE	TRUE	FALSE
	Mfrp	FALSE	FALSE	FALSE	TRUE	TRUE	FALSE
	Mtrr	FALSE	FALSE	FALSE	TRUE	TRUE	FALSE
	Myo7a	FALSE	FALSE	FALSE	TRUE	TRUE	FALSE
	Phf21a	FALSE	FALSE	FALSE	TRUE	TRUE	FALSE
	Sertad4	FALSE	FALSE	FALSE	TRUE	TRUE	FALSE
	Sh2d5	FALSE	FALSE	FALSE	TRUE	TRUE	FALSE
	Unc5d	FALSE	FALSE	FALSE	TRUE	TRUE	FALSE
	Zfp385c	FALSE	FALSE	FALSE	TRUE	TRUE	FALSE
	Acbd4	TRUE	TRUE	TRUE	FALSE	TRUE	FALSE
	Arhgef11	TRUE	TRUE	TRUE	FALSE	TRUE	FALSE
	Atxn3	TRUE	TRUE	TRUE	FALSE	TRUE	FALSE
	Crb1	TRUE	TRUE	TRUE	FALSE	TRUE	FALSE
	Vwce	TRUE	TRUE	TRUE	FALSE	TRUE	FALSE
	Wdr96	TRUE	TRUE	TRUE	FALSE	TRUE	FALSE
	2610034M16Rik	FALSE	TRUE	TRUE	FALSE	TRUE	FALSE
	Ccdc164	FALSE	TRUE	TRUE	FALSE	TRUE	FALSE
	Dbn1	FALSE	TRUE	TRUE	FALSE	TRUE	FALSE
	Ipmk	FALSE	TRUE	TRUE	FALSE	TRUE	FALSE
	Nbeal2	FALSE	TRUE	TRUE	FALSE	TRUE	FALSE
	Pabpc1l	FALSE	TRUE	TRUE	FALSE	TRUE	FALSE
	Ptprc	FALSE	TRUE	TRUE	FALSE	TRUE	FALSE
	Rsph10b2	FALSE	TRUE	TRUE	FALSE	TRUE	FALSE
	Sh2b3	FALSE	TRUE	TRUE	FALSE	TRUE	FALSE
	Anxa9	TRUE	FALSE	TRUE	FALSE	TRUE	FALSE
	Ddhd1	TRUE	FALSE	TRUE	FALSE	TRUE	FALSE
	Gm12963	TRUE	FALSE	TRUE	FALSE	TRUE	FALSE
	Huwe1	TRUE	FALSE	TRUE	FALSE	TRUE	FALSE
	Kcp	TRUE	FALSE	TRUE	FALSE	TRUE	FALSE
	Nucb2	TRUE	FALSE	TRUE	FALSE	TRUE	FALSE
	Pigk	TRUE	FALSE	TRUE	FALSE	TRUE	FALSE
	Pisd	TRUE	FALSE	TRUE	FALSE	TRUE	FALSE
	Pmfbp1	TRUE	FALSE	TRUE	FALSE	TRUE	FALSE
	Ppp6r3	TRUE	FALSE	TRUE	FALSE	TRUE	FALSE
	Prss16	TRUE	FALSE	TRUE	FALSE	TRUE	FALSE
	Prune2	TRUE	FALSE	TRUE	FALSE	TRUE	FALSE
	Rtdr1	TRUE	FALSE	TRUE	FALSE	TRUE	FALSE
	Zfp142	TRUE	FALSE	TRUE	FALSE	TRUE	FALSE
	Zranb2	TRUE	FALSE	TRUE	FALSE	TRUE	FALSE
	2410018L13Rik	FALSE	FALSE	TRUE	FALSE	TRUE	FALSE
	Arhgap4	FALSE	FALSE	TRUE	FALSE	TRUE	FALSE
	D230004N17Rik	FALSE	FALSE	TRUE	FALSE	TRUE	FALSE
	Dnase1l1	FALSE	FALSE	TRUE	FALSE	TRUE	FALSE
	Fam47e	FALSE	FALSE	TRUE	FALSE	TRUE	FALSE
	Lrrc27	FALSE	FALSE	TRUE	FALSE	TRUE	FALSE
	Sox6	FALSE	FALSE	TRUE	FALSE	TRUE	FALSE
	Tfb2m	FALSE	FALSE	TRUE	FALSE	TRUE	FALSE
	Tpm2	FALSE	FALSE	TRUE	FALSE	TRUE	FALSE
	Trim23	FALSE	FALSE	TRUE	FALSE	TRUE	FALSE
	Xrcc3	FALSE	FALSE	TRUE	FALSE	TRUE	FALSE
	Zbtb48	FALSE	FALSE	TRUE	FALSE	TRUE	FALSE
	1110032A03Rik	TRUE	TRUE	FALSE	FALSE	TRUE	FALSE
	1700123M08Rik	TRUE	TRUE	FALSE	FALSE	TRUE	FALSE
	AB041803	TRUE	TRUE	FALSE	FALSE	TRUE	FALSE
	Actn2	TRUE	TRUE	FALSE	FALSE	TRUE	FALSE
	Adamts14	TRUE	TRUE	FALSE	FALSE	TRUE	FALSE
	Ap1ar	TRUE	TRUE	FALSE	FALSE	TRUE	FALSE
	Aph1b	TRUE	TRUE	FALSE	FALSE	TRUE	FALSE
	Csnk1g1	TRUE	TRUE	FALSE	FALSE	TRUE	FALSE
	Epb4.1l2	TRUE	TRUE	FALSE	FALSE	TRUE	FALSE
	Fbxo44	TRUE	TRUE	FALSE	FALSE	TRUE	FALSE
	Fhit	TRUE	TRUE	FALSE	FALSE	TRUE	FALSE
	Gm16201	TRUE	TRUE	FALSE	FALSE	TRUE	FALSE
	Rere	TRUE	TRUE	FALSE	FALSE	TRUE	FALSE
	Sync	TRUE	TRUE	FALSE	FALSE	TRUE	FALSE
	Vps13c	TRUE	TRUE	FALSE	FALSE	TRUE	FALSE
	Zfp74	TRUE	TRUE	FALSE	FALSE	TRUE	FALSE
	1110021J02Rik	FALSE	TRUE	FALSE	FALSE	TRUE	FALSE
	AW554918	FALSE	TRUE	FALSE	FALSE	TRUE	FALSE
	Ccdc9	FALSE	TRUE	FALSE	FALSE	TRUE	FALSE
	Dtna	FALSE	TRUE	FALSE	FALSE	TRUE	FALSE
	Erg	FALSE	TRUE	FALSE	FALSE	TRUE	FALSE
	Fnbp1l	FALSE	TRUE	FALSE	FALSE	TRUE	FALSE
	Gm13139	FALSE	TRUE	FALSE	FALSE	TRUE	FALSE
	Il13ra2	FALSE	TRUE	FALSE	FALSE	TRUE	FALSE
	Il27ra	FALSE	TRUE	FALSE	FALSE	TRUE	FALSE
	Inpp5b	FALSE	TRUE	FALSE	FALSE	TRUE	FALSE
	Inpp5d	FALSE	TRUE	FALSE	FALSE	TRUE	FALSE
	Lama2	FALSE	TRUE	FALSE	FALSE	TRUE	FALSE
	Larp1b	FALSE	TRUE	FALSE	FALSE	TRUE	FALSE
	Ogdh	FALSE	TRUE	FALSE	FALSE	TRUE	FALSE
	Pnpla7	FALSE	TRUE	FALSE	FALSE	TRUE	FALSE
	Slc1a6	FALSE	TRUE	FALSE	FALSE	TRUE	FALSE
	Snrnp25	FALSE	TRUE	FALSE	FALSE	TRUE	FALSE
	Speg	FALSE	TRUE	FALSE	FALSE	TRUE	FALSE
	Stox1	FALSE	TRUE	FALSE	FALSE	TRUE	FALSE
	Tcf7l2	FALSE	TRUE	FALSE	FALSE	TRUE	FALSE
	Ube2f	FALSE	TRUE	FALSE	FALSE	TRUE	FALSE
	4930473A06Rik	TRUE	FALSE	FALSE	FALSE	TRUE	FALSE
	9430031J16Rik	TRUE	FALSE	FALSE	FALSE	TRUE	FALSE
	Abhd14a	TRUE	FALSE	FALSE	FALSE	TRUE	FALSE
	Adck1	TRUE	FALSE	FALSE	FALSE	TRUE	FALSE
	Ankib1	TRUE	FALSE	FALSE	FALSE	TRUE	FALSE
	Card14	TRUE	FALSE	FALSE	FALSE	TRUE	FALSE
	Ccdc162	TRUE	FALSE	FALSE	FALSE	TRUE	FALSE
	Col20a1	TRUE	FALSE	FALSE	FALSE	TRUE	FALSE
	D930048N14Rik	TRUE	FALSE	FALSE	FALSE	TRUE	FALSE
	Dnm1	TRUE	FALSE	FALSE	FALSE	TRUE	FALSE
	Dock10	TRUE	FALSE	FALSE	FALSE	TRUE	FALSE
	Ercc6	TRUE	FALSE	FALSE	FALSE	TRUE	FALSE
	Fam65b	TRUE	FALSE	FALSE	FALSE	TRUE	FALSE
	Flywch1	TRUE	FALSE	FALSE	FALSE	TRUE	FALSE
	Fn1	TRUE	FALSE	FALSE	FALSE	TRUE	FALSE
	Foxk2	TRUE	FALSE	FALSE	FALSE	TRUE	FALSE
	Fut10	TRUE	FALSE	FALSE	FALSE	TRUE	FALSE
	Glt1d1	TRUE	FALSE	FALSE	FALSE	TRUE	FALSE
	Kcnt2	TRUE	FALSE	FALSE	FALSE	TRUE	FALSE
	Klhdc4	TRUE	FALSE	FALSE	FALSE	TRUE	FALSE
	Map3k7	TRUE	FALSE	FALSE	FALSE	TRUE	FALSE
	Mocs1	TRUE	FALSE	FALSE	FALSE	TRUE	FALSE
	Mrgprf	TRUE	FALSE	FALSE	FALSE	TRUE	FALSE
	Mrpl48	TRUE	FALSE	FALSE	FALSE	TRUE	FALSE
	Mtdh	TRUE	FALSE	FALSE	FALSE	TRUE	FALSE
	Mum1l1	TRUE	FALSE	FALSE	FALSE	TRUE	FALSE
	Mvk	TRUE	FALSE	FALSE	FALSE	TRUE	FALSE
	Nwd1	TRUE	FALSE	FALSE	FALSE	TRUE	FALSE
	Pogz	TRUE	FALSE	FALSE	FALSE	TRUE	FALSE
	Rbms3	TRUE	FALSE	FALSE	FALSE	TRUE	FALSE
	Rps6kb1	TRUE	FALSE	FALSE	FALSE	TRUE	FALSE
	Sema4f	TRUE	FALSE	FALSE	FALSE	TRUE	FALSE
	Serpina3g	TRUE	FALSE	FALSE	FALSE	TRUE	FALSE
	Smpd4	TRUE	FALSE	FALSE	FALSE	TRUE	FALSE
	Sorbs2	TRUE	FALSE	FALSE	FALSE	TRUE	FALSE
	Spata1	TRUE	FALSE	FALSE	FALSE	TRUE	FALSE
	Stx3	TRUE	FALSE	FALSE	FALSE	TRUE	FALSE
	Surf1	TRUE	FALSE	FALSE	FALSE	TRUE	FALSE
	Tcof1	TRUE	FALSE	FALSE	FALSE	TRUE	FALSE
	Tgm3	TRUE	FALSE	FALSE	FALSE	TRUE	FALSE
	Tle2	TRUE	FALSE	FALSE	FALSE	TRUE	FALSE
	Tmem104	TRUE	FALSE	FALSE	FALSE	TRUE	FALSE
	Tor1aip2	TRUE	FALSE	FALSE	FALSE	TRUE	FALSE
	1110028C15Rik	FALSE	FALSE	FALSE	FALSE	TRUE	FALSE
	1110038D17Rik	FALSE	FALSE	FALSE	FALSE	TRUE	FALSE
	1300002E11Rik	FALSE	FALSE	FALSE	FALSE	TRUE	FALSE
	1700020O03Rik	FALSE	FALSE	FALSE	FALSE	TRUE	FALSE
	2810002N01Rik	FALSE	FALSE	FALSE	FALSE	TRUE	FALSE
	4930481A15Rik	FALSE	FALSE	FALSE	FALSE	TRUE	FALSE
	4930522L14Rik	FALSE	FALSE	FALSE	FALSE	TRUE	FALSE
	4930539E08Rik	FALSE	FALSE	FALSE	FALSE	TRUE	FALSE
	4933427D14Rik	FALSE	FALSE	FALSE	FALSE	TRUE	FALSE
	6030422M02Rik	FALSE	FALSE	FALSE	FALSE	TRUE	FALSE
	A630007B06Rik	FALSE	FALSE	FALSE	FALSE	TRUE	FALSE
	Abca8b	FALSE	FALSE	FALSE	FALSE	TRUE	FALSE
	Abcg4	FALSE	FALSE	FALSE	FALSE	TRUE	FALSE
	Acap3	FALSE	FALSE	FALSE	FALSE	TRUE	FALSE
	Acot12	FALSE	FALSE	FALSE	FALSE	TRUE	FALSE
	Adamts20	FALSE	FALSE	FALSE	FALSE	TRUE	FALSE
	Adra1a	FALSE	FALSE	FALSE	FALSE	TRUE	FALSE
	Ahrr	FALSE	FALSE	FALSE	FALSE	TRUE	FALSE
	Ankdd1b	FALSE	FALSE	FALSE	FALSE	TRUE	FALSE
	Ankrd11	FALSE	FALSE	FALSE	FALSE	TRUE	FALSE
	Anks6	FALSE	FALSE	FALSE	FALSE	TRUE	FALSE
	Anpep	FALSE	FALSE	FALSE	FALSE	TRUE	FALSE
	Ap1m1	FALSE	FALSE	FALSE	FALSE	TRUE	FALSE
	Arhgef33	FALSE	FALSE	FALSE	FALSE	TRUE	FALSE
	Armcx3	FALSE	FALSE	FALSE	FALSE	TRUE	FALSE
	Atp6v0a1	FALSE	FALSE	FALSE	FALSE	TRUE	FALSE
	Atrx	FALSE	FALSE	FALSE	FALSE	TRUE	FALSE
	BC006965	FALSE	FALSE	FALSE	FALSE	TRUE	FALSE
	Bend7	FALSE	FALSE	FALSE	FALSE	TRUE	FALSE
	Cacna1b	FALSE	FALSE	FALSE	FALSE	TRUE	FALSE
	Ccdc109a	FALSE	FALSE	FALSE	FALSE	TRUE	FALSE
	Cd300lg	FALSE	FALSE	FALSE	FALSE	TRUE	FALSE
	Cenpl	FALSE	FALSE	FALSE	FALSE	TRUE	FALSE
	Cep110	FALSE	FALSE	FALSE	FALSE	TRUE	FALSE
	Cftr	FALSE	FALSE	FALSE	FALSE	TRUE	FALSE
	Chkb	FALSE	FALSE	FALSE	FALSE	TRUE	FALSE
	Crocc	FALSE	FALSE	FALSE	FALSE	TRUE	FALSE
	Ctla2b	FALSE	FALSE	FALSE	FALSE	TRUE	FALSE
	Ctps2	FALSE	FALSE	FALSE	FALSE	TRUE	FALSE
	Cux2	FALSE	FALSE	FALSE	FALSE	TRUE	FALSE
	Cwh43	FALSE	FALSE	FALSE	FALSE	TRUE	FALSE
	Cyp2r1	FALSE	FALSE	FALSE	FALSE	TRUE	FALSE
	Dbf4	FALSE	FALSE	FALSE	FALSE	TRUE	FALSE
	Dbnl	FALSE	FALSE	FALSE	FALSE	TRUE	FALSE
	Dcaf5	FALSE	FALSE	FALSE	FALSE	TRUE	FALSE
	Ddx58	FALSE	FALSE	FALSE	FALSE	TRUE	FALSE
	Dennd3	FALSE	FALSE	FALSE	FALSE	TRUE	FALSE
	Disp2	FALSE	FALSE	FALSE	FALSE	TRUE	FALSE
	Dmc1	FALSE	FALSE	FALSE	FALSE	TRUE	FALSE
	Dock11	FALSE	FALSE	FALSE	FALSE	TRUE	FALSE
	Ebf3	FALSE	FALSE	FALSE	FALSE	TRUE	FALSE
	Eif4e2	FALSE	FALSE	FALSE	FALSE	TRUE	FALSE
	Emid2	FALSE	FALSE	FALSE	FALSE	TRUE	FALSE
	Fam179a	FALSE	FALSE	FALSE	FALSE	TRUE	FALSE
	Fam57a	FALSE	FALSE	FALSE	FALSE	TRUE	FALSE
	Fam71f2	FALSE	FALSE	FALSE	FALSE	TRUE	FALSE
	Fbxo42	FALSE	FALSE	FALSE	FALSE	TRUE	FALSE
	Fgd2	FALSE	FALSE	FALSE	FALSE	TRUE	FALSE
	Fignl1	FALSE	FALSE	FALSE	FALSE	TRUE	FALSE
	Frmd4a	FALSE	FALSE	FALSE	FALSE	TRUE	FALSE
	Fsd1l	FALSE	FALSE	FALSE	FALSE	TRUE	FALSE
	Fsip1	FALSE	FALSE	FALSE	FALSE	TRUE	FALSE
	Galk2	FALSE	FALSE	FALSE	FALSE	TRUE	FALSE
	Gbgt1	FALSE	FALSE	FALSE	FALSE	TRUE	FALSE
	Gfm2	FALSE	FALSE	FALSE	FALSE	TRUE	FALSE
	Gm10516	FALSE	FALSE	FALSE	FALSE	TRUE	FALSE
	Gm11837	FALSE	FALSE	FALSE	FALSE	TRUE	FALSE
	Gm11944	FALSE	FALSE	FALSE	FALSE	TRUE	FALSE
	Gm12353	FALSE	FALSE	FALSE	FALSE	TRUE	FALSE
	Gm15496	FALSE	FALSE	FALSE	FALSE	TRUE	FALSE
	Gm15816	FALSE	FALSE	FALSE	FALSE	TRUE	FALSE
	Gm5724	FALSE	FALSE	FALSE	FALSE	TRUE	FALSE
	Gne	FALSE	FALSE	FALSE	FALSE	TRUE	FALSE
	Gon4l	FALSE	FALSE	FALSE	FALSE	TRUE	FALSE
	Grik2	FALSE	FALSE	FALSE	FALSE	TRUE	FALSE
	Grin3a	FALSE	FALSE	FALSE	FALSE	TRUE	FALSE
	Gtf2h2	FALSE	FALSE	FALSE	FALSE	TRUE	FALSE
	H2-Q10	FALSE	FALSE	FALSE	FALSE	TRUE	FALSE
	H2-T22	FALSE	FALSE	FALSE	FALSE	TRUE	FALSE
	H2-T24	FALSE	FALSE	FALSE	FALSE	TRUE	FALSE
	Hdgfrp3	FALSE	FALSE	FALSE	FALSE	TRUE	FALSE
	Heatr5a	FALSE	FALSE	FALSE	FALSE	TRUE	FALSE
	Heg1	FALSE	FALSE	FALSE	FALSE	TRUE	FALSE
	Herc6	FALSE	FALSE	FALSE	FALSE	TRUE	FALSE
	Hps4	FALSE	FALSE	FALSE	FALSE	TRUE	FALSE
	Ifi203	FALSE	FALSE	FALSE	FALSE	TRUE	FALSE
	Iigp1	FALSE	FALSE	FALSE	FALSE	TRUE	FALSE
	Il17rb	FALSE	FALSE	FALSE	FALSE	TRUE	FALSE
	Kcnh6	FALSE	FALSE	FALSE	FALSE	TRUE	FALSE
	Krba1	FALSE	FALSE	FALSE	FALSE	TRUE	FALSE
	Lcp1	FALSE	FALSE	FALSE	FALSE	TRUE	FALSE
	Lilrb3	FALSE	FALSE	FALSE	FALSE	TRUE	FALSE
	Lrrc56	FALSE	FALSE	FALSE	FALSE	TRUE	FALSE
	Lrriq3	FALSE	FALSE	FALSE	FALSE	TRUE	FALSE
	Ltbp3	FALSE	FALSE	FALSE	FALSE	TRUE	FALSE
	March1	FALSE	FALSE	FALSE	FALSE	TRUE	FALSE
	Mark3	FALSE	FALSE	FALSE	FALSE	TRUE	FALSE
	Mef2c	FALSE	FALSE	FALSE	FALSE	TRUE	FALSE
	Mfsd10	FALSE	FALSE	FALSE	FALSE	TRUE	FALSE
	Mpped1	FALSE	FALSE	FALSE	FALSE	TRUE	FALSE
	Mrap2	FALSE	FALSE	FALSE	FALSE	TRUE	FALSE
	Mrpl52	FALSE	FALSE	FALSE	FALSE	TRUE	FALSE
	Mrpl55	FALSE	FALSE	FALSE	FALSE	TRUE	FALSE
	Myl1	FALSE	FALSE	FALSE	FALSE	TRUE	FALSE
	Myt1	FALSE	FALSE	FALSE	FALSE	TRUE	FALSE
	Ncf2	FALSE	FALSE	FALSE	FALSE	TRUE	FALSE
	Necap2	FALSE	FALSE	FALSE	FALSE	TRUE	FALSE
	Nek1	FALSE	FALSE	FALSE	FALSE	TRUE	FALSE
	Nmnat3	FALSE	FALSE	FALSE	FALSE	TRUE	FALSE
	Nnt	FALSE	FALSE	FALSE	FALSE	TRUE	FALSE
	Orc6	FALSE	FALSE	FALSE	FALSE	TRUE	FALSE
	Pax6os1	FALSE	FALSE	FALSE	FALSE	TRUE	FALSE
	Pde7a	FALSE	FALSE	FALSE	FALSE	TRUE	FALSE
	Pear1	FALSE	FALSE	FALSE	FALSE	TRUE	FALSE
	Pias1	FALSE	FALSE	FALSE	FALSE	TRUE	FALSE
	Pih1d1	FALSE	FALSE	FALSE	FALSE	TRUE	FALSE
	Pitpnb	FALSE	FALSE	FALSE	FALSE	TRUE	FALSE
	Pla2g3	FALSE	FALSE	FALSE	FALSE	TRUE	FALSE
	Plxnd1	FALSE	FALSE	FALSE	FALSE	TRUE	FALSE
	Pmp22	FALSE	FALSE	FALSE	FALSE	TRUE	FALSE
	Poc1b	FALSE	FALSE	FALSE	FALSE	TRUE	FALSE
	Ppp1r13l	FALSE	FALSE	FALSE	FALSE	TRUE	FALSE
	Proca1	FALSE	FALSE	FALSE	FALSE	TRUE	FALSE
	Prr3	FALSE	FALSE	FALSE	FALSE	TRUE	FALSE
	Pstpip2	FALSE	FALSE	FALSE	FALSE	TRUE	FALSE
	Rabl3	FALSE	FALSE	FALSE	FALSE	TRUE	FALSE
	Rbl1	FALSE	FALSE	FALSE	FALSE	TRUE	FALSE
	Rbm39	FALSE	FALSE	FALSE	FALSE	TRUE	FALSE
	Rccd1	FALSE	FALSE	FALSE	FALSE	TRUE	FALSE
	Repin1	FALSE	FALSE	FALSE	FALSE	TRUE	FALSE
	Reps1	FALSE	FALSE	FALSE	FALSE	TRUE	FALSE
	Rgsl1	FALSE	FALSE	FALSE	FALSE	TRUE	FALSE
	Rsph1	FALSE	FALSE	FALSE	FALSE	TRUE	FALSE
	Rsph6a	FALSE	FALSE	FALSE	FALSE	TRUE	FALSE
	Secisbp2	FALSE	FALSE	FALSE	FALSE	TRUE	FALSE
	Setd5	FALSE	FALSE	FALSE	FALSE	TRUE	FALSE
	Sgcg	FALSE	FALSE	FALSE	FALSE	TRUE	FALSE
	Sgip1	FALSE	FALSE	FALSE	FALSE	TRUE	FALSE
	Shf	FALSE	FALSE	FALSE	FALSE	TRUE	FALSE
	Sirt3	FALSE	FALSE	FALSE	FALSE	TRUE	FALSE
	Slc12a5	FALSE	FALSE	FALSE	FALSE	TRUE	FALSE
	Slc29a1	FALSE	FALSE	FALSE	FALSE	TRUE	FALSE
	Slc35d2	FALSE	FALSE	FALSE	FALSE	TRUE	FALSE
	Slc38a10	FALSE	FALSE	FALSE	FALSE	TRUE	FALSE
	Slc39a14	FALSE	FALSE	FALSE	FALSE	TRUE	FALSE
	Slx4	FALSE	FALSE	FALSE	FALSE	TRUE	FALSE
	Smek1	FALSE	FALSE	FALSE	FALSE	TRUE	FALSE
	Spata17	FALSE	FALSE	FALSE	FALSE	TRUE	FALSE
	Spata5	FALSE	FALSE	FALSE	FALSE	TRUE	FALSE
	Srcrb4d	FALSE	FALSE	FALSE	FALSE	TRUE	FALSE
	Stk25	FALSE	FALSE	FALSE	FALSE	TRUE	FALSE
	Tada2a	FALSE	FALSE	FALSE	FALSE	TRUE	FALSE
	Tcf25	FALSE	FALSE	FALSE	FALSE	TRUE	FALSE
	Tead1	FALSE	FALSE	FALSE	FALSE	TRUE	FALSE
	Tfdp2	FALSE	FALSE	FALSE	FALSE	TRUE	FALSE
	Tle1	FALSE	FALSE	FALSE	FALSE	TRUE	FALSE
	Tm2d1	FALSE	FALSE	FALSE	FALSE	TRUE	FALSE
	Tmc7	FALSE	FALSE	FALSE	FALSE	TRUE	FALSE
	Tnc	FALSE	FALSE	FALSE	FALSE	TRUE	FALSE
	Tnfrsf25	FALSE	FALSE	FALSE	FALSE	TRUE	FALSE
	Tom1	FALSE	FALSE	FALSE	FALSE	TRUE	FALSE
	Traf2	FALSE	FALSE	FALSE	FALSE	TRUE	FALSE
	Trim37	FALSE	FALSE	FALSE	FALSE	TRUE	FALSE
	Trim6	FALSE	FALSE	FALSE	FALSE	TRUE	FALSE
	Trmt2b	FALSE	FALSE	FALSE	FALSE	TRUE	FALSE
	Trp63	FALSE	FALSE	FALSE	FALSE	TRUE	FALSE
	Ttll1	FALSE	FALSE	FALSE	FALSE	TRUE	FALSE
	Tubd1	FALSE	FALSE	FALSE	FALSE	TRUE	FALSE
	Ubap2	FALSE	FALSE	FALSE	FALSE	TRUE	FALSE
	Ubxn10	FALSE	FALSE	FALSE	FALSE	TRUE	FALSE
	Vezt	FALSE	FALSE	FALSE	FALSE	TRUE	FALSE
	Vmn1r90	FALSE	FALSE	FALSE	FALSE	TRUE	FALSE
	Wdr59	FALSE	FALSE	FALSE	FALSE	TRUE	FALSE
	Xkr6	FALSE	FALSE	FALSE	FALSE	TRUE	FALSE
	Xpnpep3	FALSE	FALSE	FALSE	FALSE	TRUE	FALSE
	Zfp266	FALSE	FALSE	FALSE	FALSE	TRUE	FALSE
	Zfp341	FALSE	FALSE	FALSE	FALSE	TRUE	FALSE
	Zfp451	FALSE	FALSE	FALSE	FALSE	TRUE	FALSE
	Zfp457	FALSE	FALSE	FALSE	FALSE	TRUE	FALSE
	Zfp85-rs1	FALSE	FALSE	FALSE	FALSE	TRUE	FALSE
	Zfr	FALSE	FALSE	FALSE	FALSE	TRUE	FALSE
	Zkscan5	FALSE	FALSE	FALSE	FALSE	TRUE	FALSE
	Zscan20	FALSE	FALSE	FALSE	FALSE	TRUE	FALSE
	Bst1	TRUE	TRUE	TRUE	TRUE	FALSE	FALSE
	Dlg2	TRUE	TRUE	TRUE	TRUE	FALSE	FALSE
	Klhl12	TRUE	TRUE	TRUE	TRUE	FALSE	FALSE
	Nova1	TRUE	TRUE	TRUE	TRUE	FALSE	FALSE
	Slc15a2	TRUE	TRUE	TRUE	TRUE	FALSE	FALSE
	Tex9	TRUE	TRUE	TRUE	TRUE	FALSE	FALSE
	Ttc38	TRUE	TRUE	TRUE	TRUE	FALSE	FALSE
	Aptx	FALSE	TRUE	TRUE	TRUE	FALSE	FALSE
	Chl1	FALSE	TRUE	TRUE	TRUE	FALSE	FALSE
	Clk1	FALSE	TRUE	TRUE	TRUE	FALSE	FALSE
	Dclre1c	FALSE	TRUE	TRUE	TRUE	FALSE	FALSE
	Eefsec	FALSE	TRUE	TRUE	TRUE	FALSE	FALSE
	Gm15927	FALSE	TRUE	TRUE	TRUE	FALSE	FALSE
	Mtmr4	FALSE	TRUE	TRUE	TRUE	FALSE	FALSE
	Rpl11	FALSE	TRUE	TRUE	TRUE	FALSE	FALSE
	Synj2	FALSE	TRUE	TRUE	TRUE	FALSE	FALSE
	Wdr27	FALSE	TRUE	TRUE	TRUE	FALSE	FALSE
	4933407K13Rik	TRUE	FALSE	TRUE	TRUE	FALSE	FALSE
	4933430H15Rik	TRUE	FALSE	TRUE	TRUE	FALSE	FALSE
	6330439K17Rik	TRUE	FALSE	TRUE	TRUE	FALSE	FALSE
	Casp4	TRUE	FALSE	TRUE	TRUE	FALSE	FALSE
	Dap3	TRUE	FALSE	TRUE	TRUE	FALSE	FALSE
	Dcdc5	TRUE	FALSE	TRUE	TRUE	FALSE	FALSE
	Dnajb6	TRUE	FALSE	TRUE	TRUE	FALSE	FALSE
	Epn2	TRUE	FALSE	TRUE	TRUE	FALSE	FALSE
	Evi5	TRUE	FALSE	TRUE	TRUE	FALSE	FALSE
	Glb1	TRUE	FALSE	TRUE	TRUE	FALSE	FALSE
	Gm2897	TRUE	FALSE	TRUE	TRUE	FALSE	FALSE
	Kif21a	TRUE	FALSE	TRUE	TRUE	FALSE	FALSE
	Krtcap3	TRUE	FALSE	TRUE	TRUE	FALSE	FALSE
	Ppfia1	TRUE	FALSE	TRUE	TRUE	FALSE	FALSE
	Scnm1	TRUE	FALSE	TRUE	TRUE	FALSE	FALSE
	Tm2d3	TRUE	FALSE	TRUE	TRUE	FALSE	FALSE
	Wisp1	TRUE	FALSE	TRUE	TRUE	FALSE	FALSE
	Aff3	FALSE	FALSE	TRUE	TRUE	FALSE	FALSE
	Amhr2	FALSE	FALSE	TRUE	TRUE	FALSE	FALSE
	Atp11b	FALSE	FALSE	TRUE	TRUE	FALSE	FALSE
	BB218582	FALSE	FALSE	TRUE	TRUE	FALSE	FALSE
	Ccdc40	FALSE	FALSE	TRUE	TRUE	FALSE	FALSE
	Fbrsl1	FALSE	FALSE	TRUE	TRUE	FALSE	FALSE
	Gm4221	FALSE	FALSE	TRUE	TRUE	FALSE	FALSE
	Gphn	FALSE	FALSE	TRUE	TRUE	FALSE	FALSE
	Il4i1	FALSE	FALSE	TRUE	TRUE	FALSE	FALSE
	Pcm1	FALSE	FALSE	TRUE	TRUE	FALSE	FALSE
	Plagl1	FALSE	FALSE	TRUE	TRUE	FALSE	FALSE
	Ppp1r12b	FALSE	FALSE	TRUE	TRUE	FALSE	FALSE
	Snx1	FALSE	FALSE	TRUE	TRUE	FALSE	FALSE
	St14	FALSE	FALSE	TRUE	TRUE	FALSE	FALSE
	Stard9	FALSE	FALSE	TRUE	TRUE	FALSE	FALSE
	1810021B22Rik	TRUE	TRUE	FALSE	TRUE	FALSE	FALSE
	2510006D16Rik	TRUE	TRUE	FALSE	TRUE	FALSE	FALSE
	2810403D21Rik	TRUE	TRUE	FALSE	TRUE	FALSE	FALSE
	A330021E22Rik	TRUE	TRUE	FALSE	TRUE	FALSE	FALSE
	Cadps	TRUE	TRUE	FALSE	TRUE	FALSE	FALSE
	Gdpd3	TRUE	TRUE	FALSE	TRUE	FALSE	FALSE
	Grm7	TRUE	TRUE	FALSE	TRUE	FALSE	FALSE
	Hdac5	TRUE	TRUE	FALSE	TRUE	FALSE	FALSE
	Rabl2	TRUE	TRUE	FALSE	TRUE	FALSE	FALSE
	Sergef	TRUE	TRUE	FALSE	TRUE	FALSE	FALSE
	Stx11	TRUE	TRUE	FALSE	TRUE	FALSE	FALSE
	Tepp	TRUE	TRUE	FALSE	TRUE	FALSE	FALSE
	Tnk2	TRUE	TRUE	FALSE	TRUE	FALSE	FALSE
	Trpc3	TRUE	TRUE	FALSE	TRUE	FALSE	FALSE
	Ttll5	TRUE	TRUE	FALSE	TRUE	FALSE	FALSE
	Usp28	TRUE	TRUE	FALSE	TRUE	FALSE	FALSE
	Usp40	TRUE	TRUE	FALSE	TRUE	FALSE	FALSE
	Xlr	TRUE	TRUE	FALSE	TRUE	FALSE	FALSE
	5830428H23Rik	FALSE	TRUE	FALSE	TRUE	FALSE	FALSE
	Arhgef1	FALSE	TRUE	FALSE	TRUE	FALSE	FALSE
	Banp	FALSE	TRUE	FALSE	TRUE	FALSE	FALSE
	Cdca2	FALSE	TRUE	FALSE	TRUE	FALSE	FALSE
	Clec4n	FALSE	TRUE	FALSE	TRUE	FALSE	FALSE
	Col23a1	FALSE	TRUE	FALSE	TRUE	FALSE	FALSE
	Cox19	FALSE	TRUE	FALSE	TRUE	FALSE	FALSE
	Depdc5	FALSE	TRUE	FALSE	TRUE	FALSE	FALSE
	Dlgap1	FALSE	TRUE	FALSE	TRUE	FALSE	FALSE
	Fam161a	FALSE	TRUE	FALSE	TRUE	FALSE	FALSE
	Gm711	FALSE	TRUE	FALSE	TRUE	FALSE	FALSE
	Hnrnph3	FALSE	TRUE	FALSE	TRUE	FALSE	FALSE
	Igfn1	FALSE	TRUE	FALSE	TRUE	FALSE	FALSE
	Kit	FALSE	TRUE	FALSE	TRUE	FALSE	FALSE
	Klhl3	FALSE	TRUE	FALSE	TRUE	FALSE	FALSE
	Lyzl4	FALSE	TRUE	FALSE	TRUE	FALSE	FALSE
	Man2a1	FALSE	TRUE	FALSE	TRUE	FALSE	FALSE
	Man2c1	FALSE	TRUE	FALSE	TRUE	FALSE	FALSE
	Nab2	FALSE	TRUE	FALSE	TRUE	FALSE	FALSE
	Ncoa2	FALSE	TRUE	FALSE	TRUE	FALSE	FALSE
	Nhedc2	FALSE	TRUE	FALSE	TRUE	FALSE	FALSE
	Odf4	FALSE	TRUE	FALSE	TRUE	FALSE	FALSE
	Opa1	FALSE	TRUE	FALSE	TRUE	FALSE	FALSE
	Palm	FALSE	TRUE	FALSE	TRUE	FALSE	FALSE
	Pecr	FALSE	TRUE	FALSE	TRUE	FALSE	FALSE
	Prkdc	FALSE	TRUE	FALSE	TRUE	FALSE	FALSE
	Psrc1	FALSE	TRUE	FALSE	TRUE	FALSE	FALSE
	Rnf26	FALSE	TRUE	FALSE	TRUE	FALSE	FALSE
	Son	FALSE	TRUE	FALSE	TRUE	FALSE	FALSE
	Sptlc1	FALSE	TRUE	FALSE	TRUE	FALSE	FALSE
	Stag3	FALSE	TRUE	FALSE	TRUE	FALSE	FALSE
	Tcte2	FALSE	TRUE	FALSE	TRUE	FALSE	FALSE
	Zfp950	FALSE	TRUE	FALSE	TRUE	FALSE	FALSE
	2210408F21Rik	TRUE	FALSE	FALSE	TRUE	FALSE	FALSE
	2410133F24Rik	TRUE	FALSE	FALSE	TRUE	FALSE	FALSE
	4833418N02Rik	TRUE	FALSE	FALSE	TRUE	FALSE	FALSE
	4930422G04Rik	TRUE	FALSE	FALSE	TRUE	FALSE	FALSE
	5930412G12Rik	TRUE	FALSE	FALSE	TRUE	FALSE	FALSE
	6330416G13Rik	TRUE	FALSE	FALSE	TRUE	FALSE	FALSE
	9930012K11Rik	TRUE	FALSE	FALSE	TRUE	FALSE	FALSE
	Agfg2	TRUE	FALSE	FALSE	TRUE	FALSE	FALSE
	Casd1	TRUE	FALSE	FALSE	TRUE	FALSE	FALSE
	Cask	TRUE	FALSE	FALSE	TRUE	FALSE	FALSE
	Cd8a	TRUE	FALSE	FALSE	TRUE	FALSE	FALSE
	Cdc14b	TRUE	FALSE	FALSE	TRUE	FALSE	FALSE
	Cdk19	TRUE	FALSE	FALSE	TRUE	FALSE	FALSE
	Ciita	TRUE	FALSE	FALSE	TRUE	FALSE	FALSE
	Col27a1	TRUE	FALSE	FALSE	TRUE	FALSE	FALSE
	Ctu2	TRUE	FALSE	FALSE	TRUE	FALSE	FALSE
	Eml6	TRUE	FALSE	FALSE	TRUE	FALSE	FALSE
	Fam33a	TRUE	FALSE	FALSE	TRUE	FALSE	FALSE
	Fam70a	TRUE	FALSE	FALSE	TRUE	FALSE	FALSE
	Fmn1	TRUE	FALSE	FALSE	TRUE	FALSE	FALSE
	Gabpb1	TRUE	FALSE	FALSE	TRUE	FALSE	FALSE
	Gm10644	TRUE	FALSE	FALSE	TRUE	FALSE	FALSE
	Gm15246	TRUE	FALSE	FALSE	TRUE	FALSE	FALSE
	Gm20459	TRUE	FALSE	FALSE	TRUE	FALSE	FALSE
	Heatr8	TRUE	FALSE	FALSE	TRUE	FALSE	FALSE
	Ikbkg	TRUE	FALSE	FALSE	TRUE	FALSE	FALSE
	Klhl13	TRUE	FALSE	FALSE	TRUE	FALSE	FALSE
	Lpcat2	TRUE	FALSE	FALSE	TRUE	FALSE	FALSE
	Megf11	TRUE	FALSE	FALSE	TRUE	FALSE	FALSE
	Mllt4	TRUE	FALSE	FALSE	TRUE	FALSE	FALSE
	Mtap7	TRUE	FALSE	FALSE	TRUE	FALSE	FALSE
	Mtmr14	TRUE	FALSE	FALSE	TRUE	FALSE	FALSE
	Ndufv2	TRUE	FALSE	FALSE	TRUE	FALSE	FALSE
	Nfya	TRUE	FALSE	FALSE	TRUE	FALSE	FALSE
	Pdzd3	TRUE	FALSE	FALSE	TRUE	FALSE	FALSE
	Pias3	TRUE	FALSE	FALSE	TRUE	FALSE	FALSE
	Rab2b	TRUE	FALSE	FALSE	TRUE	FALSE	FALSE
	Rims1	TRUE	FALSE	FALSE	TRUE	FALSE	FALSE
	Senp7	TRUE	FALSE	FALSE	TRUE	FALSE	FALSE
	Sez6l2	TRUE	FALSE	FALSE	TRUE	FALSE	FALSE
	Spire1	TRUE	FALSE	FALSE	TRUE	FALSE	FALSE
	Tcf4	TRUE	FALSE	FALSE	TRUE	FALSE	FALSE
	Trdmt1	TRUE	FALSE	FALSE	TRUE	FALSE	FALSE
	Ulk3	TRUE	FALSE	FALSE	TRUE	FALSE	FALSE
	Zdhhc21	TRUE	FALSE	FALSE	TRUE	FALSE	FALSE
	Zfp467	TRUE	FALSE	FALSE	TRUE	FALSE	FALSE
	Zfp558	TRUE	FALSE	FALSE	TRUE	FALSE	FALSE
	0610040F04Rik	FALSE	FALSE	FALSE	TRUE	FALSE	FALSE
	1500003O03Rik	FALSE	FALSE	FALSE	TRUE	FALSE	FALSE
	1700015F17Rik	FALSE	FALSE	FALSE	TRUE	FALSE	FALSE
	1700029F09Rik	FALSE	FALSE	FALSE	TRUE	FALSE	FALSE
	1700034F02Rik	FALSE	FALSE	FALSE	TRUE	FALSE	FALSE
	1700088E04Rik	FALSE	FALSE	FALSE	TRUE	FALSE	FALSE
	2010012P19Rik	FALSE	FALSE	FALSE	TRUE	FALSE	FALSE
	2310035C23Rik	FALSE	FALSE	FALSE	TRUE	FALSE	FALSE
	2900011O08Rik	FALSE	FALSE	FALSE	TRUE	FALSE	FALSE
	4930412C18Rik	FALSE	FALSE	FALSE	TRUE	FALSE	FALSE
	4933431E20Rik	FALSE	FALSE	FALSE	TRUE	FALSE	FALSE
	9430091E24Rik	FALSE	FALSE	FALSE	TRUE	FALSE	FALSE
	A730081D07Rik	FALSE	FALSE	FALSE	TRUE	FALSE	FALSE
	Abcc10	FALSE	FALSE	FALSE	TRUE	FALSE	FALSE
	Acer3	FALSE	FALSE	FALSE	TRUE	FALSE	FALSE
	Afg3l1	FALSE	FALSE	FALSE	TRUE	FALSE	FALSE
	Agxt2l2	FALSE	FALSE	FALSE	TRUE	FALSE	FALSE
	Alas2	FALSE	FALSE	FALSE	TRUE	FALSE	FALSE
	Ankrd45	FALSE	FALSE	FALSE	TRUE	FALSE	FALSE
	Ankrd5	FALSE	FALSE	FALSE	TRUE	FALSE	FALSE
	Anks3	FALSE	FALSE	FALSE	TRUE	FALSE	FALSE
	Ap1m2	FALSE	FALSE	FALSE	TRUE	FALSE	FALSE
	Ap4b1	FALSE	FALSE	FALSE	TRUE	FALSE	FALSE
	Aqp9	FALSE	FALSE	FALSE	TRUE	FALSE	FALSE
	Arhgef10	FALSE	FALSE	FALSE	TRUE	FALSE	FALSE
	Arih1	FALSE	FALSE	FALSE	TRUE	FALSE	FALSE
	Asap3	FALSE	FALSE	FALSE	TRUE	FALSE	FALSE
	Asgr1	FALSE	FALSE	FALSE	TRUE	FALSE	FALSE
	Atp10d	FALSE	FALSE	FALSE	TRUE	FALSE	FALSE
	Atxn7l3	FALSE	FALSE	FALSE	TRUE	FALSE	FALSE
	Auts2	FALSE	FALSE	FALSE	TRUE	FALSE	FALSE
	Bcl2l11	FALSE	FALSE	FALSE	TRUE	FALSE	FALSE
	Brsk2	FALSE	FALSE	FALSE	TRUE	FALSE	FALSE
	C130050O18Rik	FALSE	FALSE	FALSE	TRUE	FALSE	FALSE
	Cacna1e	FALSE	FALSE	FALSE	TRUE	FALSE	FALSE
	Cblb	FALSE	FALSE	FALSE	TRUE	FALSE	FALSE
	Ccdc155	FALSE	FALSE	FALSE	TRUE	FALSE	FALSE
	Ccdc37	FALSE	FALSE	FALSE	TRUE	FALSE	FALSE
	Ccnl1	FALSE	FALSE	FALSE	TRUE	FALSE	FALSE
	Cdh22	FALSE	FALSE	FALSE	TRUE	FALSE	FALSE
	Ceacam1	FALSE	FALSE	FALSE	TRUE	FALSE	FALSE
	Chpt1	FALSE	FALSE	FALSE	TRUE	FALSE	FALSE
	Col12a1	FALSE	FALSE	FALSE	TRUE	FALSE	FALSE
	Cpsf4l	FALSE	FALSE	FALSE	TRUE	FALSE	FALSE
	Csgalnact1	FALSE	FALSE	FALSE	TRUE	FALSE	FALSE
	Cul1	FALSE	FALSE	FALSE	TRUE	FALSE	FALSE
	Cyp2f2	FALSE	FALSE	FALSE	TRUE	FALSE	FALSE
	Cyp4f16	FALSE	FALSE	FALSE	TRUE	FALSE	FALSE
	D19Ertd737e	FALSE	FALSE	FALSE	TRUE	FALSE	FALSE
	Dennd1a	FALSE	FALSE	FALSE	TRUE	FALSE	FALSE
	Denr	FALSE	FALSE	FALSE	TRUE	FALSE	FALSE
	Dmbx1	FALSE	FALSE	FALSE	TRUE	FALSE	FALSE
	Dopey1	FALSE	FALSE	FALSE	TRUE	FALSE	FALSE
	Dos	FALSE	FALSE	FALSE	TRUE	FALSE	FALSE
	Dsc3	FALSE	FALSE	FALSE	TRUE	FALSE	FALSE
	Dync1i1	FALSE	FALSE	FALSE	TRUE	FALSE	FALSE
	Eaf2	FALSE	FALSE	FALSE	TRUE	FALSE	FALSE
	Egfl7	FALSE	FALSE	FALSE	TRUE	FALSE	FALSE
	Elmod1	FALSE	FALSE	FALSE	TRUE	FALSE	FALSE
	Evc2	FALSE	FALSE	FALSE	TRUE	FALSE	FALSE
	Extl1	FALSE	FALSE	FALSE	TRUE	FALSE	FALSE
	Fam92b	FALSE	FALSE	FALSE	TRUE	FALSE	FALSE
	Farsb	FALSE	FALSE	FALSE	TRUE	FALSE	FALSE
	Fblim1	FALSE	FALSE	FALSE	TRUE	FALSE	FALSE
	Fbxl13	FALSE	FALSE	FALSE	TRUE	FALSE	FALSE
	Fgr	FALSE	FALSE	FALSE	TRUE	FALSE	FALSE
	Flad1	FALSE	FALSE	FALSE	TRUE	FALSE	FALSE
	Fus	FALSE	FALSE	FALSE	TRUE	FALSE	FALSE
	Gga3	FALSE	FALSE	FALSE	TRUE	FALSE	FALSE
	Ggnbp1	FALSE	FALSE	FALSE	TRUE	FALSE	FALSE
	Gm10714	FALSE	FALSE	FALSE	TRUE	FALSE	FALSE
	Gm13029	FALSE	FALSE	FALSE	TRUE	FALSE	FALSE
	Gm14296	FALSE	FALSE	FALSE	TRUE	FALSE	FALSE
	Gm16638	FALSE	FALSE	FALSE	TRUE	FALSE	FALSE
	Gm16972	FALSE	FALSE	FALSE	TRUE	FALSE	FALSE
	Gm4793	FALSE	FALSE	FALSE	TRUE	FALSE	FALSE
	Gnb1l	FALSE	FALSE	FALSE	TRUE	FALSE	FALSE
	Golga3	FALSE	FALSE	FALSE	TRUE	FALSE	FALSE
	Grin2c	FALSE	FALSE	FALSE	TRUE	FALSE	FALSE
	Gtf3c4	FALSE	FALSE	FALSE	TRUE	FALSE	FALSE
	Gtpbp8	FALSE	FALSE	FALSE	TRUE	FALSE	FALSE
	Hdac11	FALSE	FALSE	FALSE	TRUE	FALSE	FALSE
	Herc4	FALSE	FALSE	FALSE	TRUE	FALSE	FALSE
	Hpn	FALSE	FALSE	FALSE	TRUE	FALSE	FALSE
	Ifi35	FALSE	FALSE	FALSE	TRUE	FALSE	FALSE
	Igf1	FALSE	FALSE	FALSE	TRUE	FALSE	FALSE
	Itgb5	FALSE	FALSE	FALSE	TRUE	FALSE	FALSE
	Kcnq4	FALSE	FALSE	FALSE	TRUE	FALSE	FALSE
	Kif18a	FALSE	FALSE	FALSE	TRUE	FALSE	FALSE
	Loxl3	FALSE	FALSE	FALSE	TRUE	FALSE	FALSE
	Lrrc6	FALSE	FALSE	FALSE	TRUE	FALSE	FALSE
	Ly6e	FALSE	FALSE	FALSE	TRUE	FALSE	FALSE
	Maob	FALSE	FALSE	FALSE	TRUE	FALSE	FALSE
	Mapk12	FALSE	FALSE	FALSE	TRUE	FALSE	FALSE
	Mbd4	FALSE	FALSE	FALSE	TRUE	FALSE	FALSE
	Mbnl1	FALSE	FALSE	FALSE	TRUE	FALSE	FALSE
	Med13l	FALSE	FALSE	FALSE	TRUE	FALSE	FALSE
	Med16	FALSE	FALSE	FALSE	TRUE	FALSE	FALSE
	Meg3	FALSE	FALSE	FALSE	TRUE	FALSE	FALSE
	Mfsd11	FALSE	FALSE	FALSE	TRUE	FALSE	FALSE
	Micu1	FALSE	FALSE	FALSE	TRUE	FALSE	FALSE
	Mkks	FALSE	FALSE	FALSE	TRUE	FALSE	FALSE
	Mlf1ip	FALSE	FALSE	FALSE	TRUE	FALSE	FALSE
	Mlycd	FALSE	FALSE	FALSE	TRUE	FALSE	FALSE
	Mtm1	FALSE	FALSE	FALSE	TRUE	FALSE	FALSE
	Myo19	FALSE	FALSE	FALSE	TRUE	FALSE	FALSE
	Nckap5	FALSE	FALSE	FALSE	TRUE	FALSE	FALSE
	Nek10	FALSE	FALSE	FALSE	TRUE	FALSE	FALSE
	Noxo1	FALSE	FALSE	FALSE	TRUE	FALSE	FALSE
	Nrg4	FALSE	FALSE	FALSE	TRUE	FALSE	FALSE
	Oas2	FALSE	FALSE	FALSE	TRUE	FALSE	FALSE
	Oscar	FALSE	FALSE	FALSE	TRUE	FALSE	FALSE
	Pam	FALSE	FALSE	FALSE	TRUE	FALSE	FALSE
	Paqr5	FALSE	FALSE	FALSE	TRUE	FALSE	FALSE
	Pcsk7	FALSE	FALSE	FALSE	TRUE	FALSE	FALSE
	Pdss2	FALSE	FALSE	FALSE	TRUE	FALSE	FALSE
	Pfkfb1	FALSE	FALSE	FALSE	TRUE	FALSE	FALSE
	Phldb2	FALSE	FALSE	FALSE	TRUE	FALSE	FALSE
	Pick1	FALSE	FALSE	FALSE	TRUE	FALSE	FALSE
	Plcb2	FALSE	FALSE	FALSE	TRUE	FALSE	FALSE
	Ppp1r42	FALSE	FALSE	FALSE	TRUE	FALSE	FALSE
	Prrt2	FALSE	FALSE	FALSE	TRUE	FALSE	FALSE
	Ptprr	FALSE	FALSE	FALSE	TRUE	FALSE	FALSE
	Ralgps2	FALSE	FALSE	FALSE	TRUE	FALSE	FALSE
	Rapgef6	FALSE	FALSE	FALSE	TRUE	FALSE	FALSE
	Rgma	FALSE	FALSE	FALSE	TRUE	FALSE	FALSE
	Rgs17	FALSE	FALSE	FALSE	TRUE	FALSE	FALSE
	Rpgrip1	FALSE	FALSE	FALSE	TRUE	FALSE	FALSE
	Rps6kb2	FALSE	FALSE	FALSE	TRUE	FALSE	FALSE
	Samd3	FALSE	FALSE	FALSE	TRUE	FALSE	FALSE
	Samhd1	FALSE	FALSE	FALSE	TRUE	FALSE	FALSE
	Scmh1	FALSE	FALSE	FALSE	TRUE	FALSE	FALSE
	Shank2	FALSE	FALSE	FALSE	TRUE	FALSE	FALSE
	Shisa7	FALSE	FALSE	FALSE	TRUE	FALSE	FALSE
	Siglech	FALSE	FALSE	FALSE	TRUE	FALSE	FALSE
	Slc17a5	FALSE	FALSE	FALSE	TRUE	FALSE	FALSE
	Slc24a5	FALSE	FALSE	FALSE	TRUE	FALSE	FALSE
	Slc25a14	FALSE	FALSE	FALSE	TRUE	FALSE	FALSE
	Slc25a23	FALSE	FALSE	FALSE	TRUE	FALSE	FALSE
	Slc25a32	FALSE	FALSE	FALSE	TRUE	FALSE	FALSE
	Slc39a11	FALSE	FALSE	FALSE	TRUE	FALSE	FALSE
	Slc4a7	FALSE	FALSE	FALSE	TRUE	FALSE	FALSE
	Spata18	FALSE	FALSE	FALSE	TRUE	FALSE	FALSE
	Stil	FALSE	FALSE	FALSE	TRUE	FALSE	FALSE
	Supt4h1	FALSE	FALSE	FALSE	TRUE	FALSE	FALSE
	Tbata	FALSE	FALSE	FALSE	TRUE	FALSE	FALSE
	Tbc1d8	FALSE	FALSE	FALSE	TRUE	FALSE	FALSE
	Tbce	FALSE	FALSE	FALSE	TRUE	FALSE	FALSE
	Tbp	FALSE	FALSE	FALSE	TRUE	FALSE	FALSE
	Tcirg1	FALSE	FALSE	FALSE	TRUE	FALSE	FALSE
	Tgfb1i1	FALSE	FALSE	FALSE	TRUE	FALSE	FALSE
	Tmprss5	FALSE	FALSE	FALSE	TRUE	FALSE	FALSE
	Tnrc6c	FALSE	FALSE	FALSE	TRUE	FALSE	FALSE
	Trpv3	FALSE	FALSE	FALSE	TRUE	FALSE	FALSE
	Ttc21b	FALSE	FALSE	FALSE	TRUE	FALSE	FALSE
	Ttll6	FALSE	FALSE	FALSE	TRUE	FALSE	FALSE
	Tubgcp6	FALSE	FALSE	FALSE	TRUE	FALSE	FALSE
	Tyms	FALSE	FALSE	FALSE	TRUE	FALSE	FALSE
	Ube2d2	FALSE	FALSE	FALSE	TRUE	FALSE	FALSE
	Ubn1	FALSE	FALSE	FALSE	TRUE	FALSE	FALSE
	Unc5cl	FALSE	FALSE	FALSE	TRUE	FALSE	FALSE
	Vldlr	FALSE	FALSE	FALSE	TRUE	FALSE	FALSE
	Wars2	FALSE	FALSE	FALSE	TRUE	FALSE	FALSE
	Wdr25	FALSE	FALSE	FALSE	TRUE	FALSE	FALSE
	Wdr69	FALSE	FALSE	FALSE	TRUE	FALSE	FALSE
	Wdr73	FALSE	FALSE	FALSE	TRUE	FALSE	FALSE
	Wtip	FALSE	FALSE	FALSE	TRUE	FALSE	FALSE
	Xrn2	FALSE	FALSE	FALSE	TRUE	FALSE	FALSE
	Ypel1	FALSE	FALSE	FALSE	TRUE	FALSE	FALSE
	Ysk4	FALSE	FALSE	FALSE	TRUE	FALSE	FALSE
	Zdhhc4	FALSE	FALSE	FALSE	TRUE	FALSE	FALSE
	Zfp251	FALSE	FALSE	FALSE	TRUE	FALSE	FALSE
	Zfp286	FALSE	FALSE	FALSE	TRUE	FALSE	FALSE
	Zfp839	FALSE	FALSE	FALSE	TRUE	FALSE	FALSE
	Zic4	FALSE	FALSE	FALSE	TRUE	FALSE	FALSE
	Cadps2	TRUE	TRUE	TRUE	FALSE	FALSE	FALSE
	Chchd6	TRUE	TRUE	TRUE	FALSE	FALSE	FALSE
	E130307A14Rik	TRUE	TRUE	TRUE	FALSE	FALSE	FALSE
	Lancl2	TRUE	TRUE	TRUE	FALSE	FALSE	FALSE
	Rnf38	TRUE	TRUE	TRUE	FALSE	FALSE	FALSE
	RP24-484G16.9	TRUE	TRUE	TRUE	FALSE	FALSE	FALSE
	Spns3	TRUE	TRUE	TRUE	FALSE	FALSE	FALSE
	Ubxn11	TRUE	TRUE	TRUE	FALSE	FALSE	FALSE
	Wdr85	TRUE	TRUE	TRUE	FALSE	FALSE	FALSE
	Wdyhv1	TRUE	TRUE	TRUE	FALSE	FALSE	FALSE
	Xpa	TRUE	TRUE	TRUE	FALSE	FALSE	FALSE
	Zeb1	TRUE	TRUE	TRUE	FALSE	FALSE	FALSE
	A430035B10Rik	FALSE	TRUE	TRUE	FALSE	FALSE	FALSE
	Cdhr4	FALSE	TRUE	TRUE	FALSE	FALSE	FALSE
	Cep63	FALSE	TRUE	TRUE	FALSE	FALSE	FALSE
	Dctn2	FALSE	TRUE	TRUE	FALSE	FALSE	FALSE
	Dgki	FALSE	TRUE	TRUE	FALSE	FALSE	FALSE
	Dlg1	FALSE	TRUE	TRUE	FALSE	FALSE	FALSE
	Dnmt3b	FALSE	TRUE	TRUE	FALSE	FALSE	FALSE
	Eif2d	FALSE	TRUE	TRUE	FALSE	FALSE	FALSE
	Foxred1	FALSE	TRUE	TRUE	FALSE	FALSE	FALSE
	Gm13944	FALSE	TRUE	TRUE	FALSE	FALSE	FALSE
	Hrh3	FALSE	TRUE	TRUE	FALSE	FALSE	FALSE
	Mettl8	FALSE	TRUE	TRUE	FALSE	FALSE	FALSE
	Mier1	FALSE	TRUE	TRUE	FALSE	FALSE	FALSE
	Nr1d2	FALSE	TRUE	TRUE	FALSE	FALSE	FALSE
	Pcsk4	FALSE	TRUE	TRUE	FALSE	FALSE	FALSE
	Pde4c	FALSE	TRUE	TRUE	FALSE	FALSE	FALSE
	Rnf144a	FALSE	TRUE	TRUE	FALSE	FALSE	FALSE
	Rnf32	FALSE	TRUE	TRUE	FALSE	FALSE	FALSE
	Slain1	FALSE	TRUE	TRUE	FALSE	FALSE	FALSE
	Src	FALSE	TRUE	TRUE	FALSE	FALSE	FALSE
	Stag1	FALSE	TRUE	TRUE	FALSE	FALSE	FALSE
	Stxbp2	FALSE	TRUE	TRUE	FALSE	FALSE	FALSE
	Zfp62	FALSE	TRUE	TRUE	FALSE	FALSE	FALSE
	4930555I21Rik	TRUE	FALSE	TRUE	FALSE	FALSE	FALSE
	4933430I17Rik	TRUE	FALSE	TRUE	FALSE	FALSE	FALSE
	A930009A15Rik	TRUE	FALSE	TRUE	FALSE	FALSE	FALSE
	Ablim3	TRUE	FALSE	TRUE	FALSE	FALSE	FALSE
	Baz2b	TRUE	FALSE	TRUE	FALSE	FALSE	FALSE
	Bcl11b	TRUE	FALSE	TRUE	FALSE	FALSE	FALSE
	Brox	TRUE	FALSE	TRUE	FALSE	FALSE	FALSE
	Capn3	TRUE	FALSE	TRUE	FALSE	FALSE	FALSE
	Ccdc157	TRUE	FALSE	TRUE	FALSE	FALSE	FALSE
	Cr2	TRUE	FALSE	TRUE	FALSE	FALSE	FALSE
	Cspp1	TRUE	FALSE	TRUE	FALSE	FALSE	FALSE
	D16H22S680E	TRUE	FALSE	TRUE	FALSE	FALSE	FALSE
	Def8	TRUE	FALSE	TRUE	FALSE	FALSE	FALSE
	Fam57b	TRUE	FALSE	TRUE	FALSE	FALSE	FALSE
	Irf4	TRUE	FALSE	TRUE	FALSE	FALSE	FALSE
	Magi1	TRUE	FALSE	TRUE	FALSE	FALSE	FALSE
	Miat	TRUE	FALSE	TRUE	FALSE	FALSE	FALSE
	Mocs2	TRUE	FALSE	TRUE	FALSE	FALSE	FALSE
	Mpped2	TRUE	FALSE	TRUE	FALSE	FALSE	FALSE
	Ms4a4c	TRUE	FALSE	TRUE	FALSE	FALSE	FALSE
	Mtch2	TRUE	FALSE	TRUE	FALSE	FALSE	FALSE
	Neb	TRUE	FALSE	TRUE	FALSE	FALSE	FALSE
	Pclo	TRUE	FALSE	TRUE	FALSE	FALSE	FALSE
	Pcnp	TRUE	FALSE	TRUE	FALSE	FALSE	FALSE
	Rps6kc1	TRUE	FALSE	TRUE	FALSE	FALSE	FALSE
	Sh3glb2	TRUE	FALSE	TRUE	FALSE	FALSE	FALSE
	Slmap	TRUE	FALSE	TRUE	FALSE	FALSE	FALSE
	Smarce1	TRUE	FALSE	TRUE	FALSE	FALSE	FALSE
	Sorbs1	TRUE	FALSE	TRUE	FALSE	FALSE	FALSE
	Spdya	TRUE	FALSE	TRUE	FALSE	FALSE	FALSE
	Strc	TRUE	FALSE	TRUE	FALSE	FALSE	FALSE
	Tmem232	TRUE	FALSE	TRUE	FALSE	FALSE	FALSE
	Tmem62	TRUE	FALSE	TRUE	FALSE	FALSE	FALSE
	Tmprss7	TRUE	FALSE	TRUE	FALSE	FALSE	FALSE
	Zbtb38	TRUE	FALSE	TRUE	FALSE	FALSE	FALSE
	1500010J02Rik	FALSE	FALSE	TRUE	FALSE	FALSE	FALSE
	1700011F14Rik	FALSE	FALSE	TRUE	FALSE	FALSE	FALSE
	2610020H08Rik	FALSE	FALSE	TRUE	FALSE	FALSE	FALSE
	4930578N16Rik	FALSE	FALSE	TRUE	FALSE	FALSE	FALSE
	5031414D18Rik	FALSE	FALSE	TRUE	FALSE	FALSE	FALSE
	9530077C05Rik	FALSE	FALSE	TRUE	FALSE	FALSE	FALSE
	Als2cr4	FALSE	FALSE	TRUE	FALSE	FALSE	FALSE
	Amdhd2	FALSE	FALSE	TRUE	FALSE	FALSE	FALSE
	Arhgap15	FALSE	FALSE	TRUE	FALSE	FALSE	FALSE
	Asb11	FALSE	FALSE	TRUE	FALSE	FALSE	FALSE
	Atg2a	FALSE	FALSE	TRUE	FALSE	FALSE	FALSE
	Bbx	FALSE	FALSE	TRUE	FALSE	FALSE	FALSE
	BC016495	FALSE	FALSE	TRUE	FALSE	FALSE	FALSE
	BC107364	FALSE	FALSE	TRUE	FALSE	FALSE	FALSE
	Bcl3	FALSE	FALSE	TRUE	FALSE	FALSE	FALSE
	Cfc1	FALSE	FALSE	TRUE	FALSE	FALSE	FALSE
	Chchd3	FALSE	FALSE	TRUE	FALSE	FALSE	FALSE
	Chd7	FALSE	FALSE	TRUE	FALSE	FALSE	FALSE
	Clec1b	FALSE	FALSE	TRUE	FALSE	FALSE	FALSE
	Cnfn	FALSE	FALSE	TRUE	FALSE	FALSE	FALSE
	Cntnap5c	FALSE	FALSE	TRUE	FALSE	FALSE	FALSE
	D630024D03Rik	FALSE	FALSE	TRUE	FALSE	FALSE	FALSE
	Diap1	FALSE	FALSE	TRUE	FALSE	FALSE	FALSE
	Dtnbp1	FALSE	FALSE	TRUE	FALSE	FALSE	FALSE
	Efemp1	FALSE	FALSE	TRUE	FALSE	FALSE	FALSE
	Enox2	FALSE	FALSE	TRUE	FALSE	FALSE	FALSE
	Ern2	FALSE	FALSE	TRUE	FALSE	FALSE	FALSE
	F420014N23Rik	FALSE	FALSE	TRUE	FALSE	FALSE	FALSE
	Fanca	FALSE	FALSE	TRUE	FALSE	FALSE	FALSE
	Fign	FALSE	FALSE	TRUE	FALSE	FALSE	FALSE
	Fkbp11	FALSE	FALSE	TRUE	FALSE	FALSE	FALSE
	Fndc1	FALSE	FALSE	TRUE	FALSE	FALSE	FALSE
	Gbp3	FALSE	FALSE	TRUE	FALSE	FALSE	FALSE
	Gm16279	FALSE	FALSE	TRUE	FALSE	FALSE	FALSE
	Gtpbp6	FALSE	FALSE	TRUE	FALSE	FALSE	FALSE
	Gzf1	FALSE	FALSE	TRUE	FALSE	FALSE	FALSE
	Haus8	FALSE	FALSE	TRUE	FALSE	FALSE	FALSE
	Hdac4	FALSE	FALSE	TRUE	FALSE	FALSE	FALSE
	Hipk2	FALSE	FALSE	TRUE	FALSE	FALSE	FALSE
	Hmgb3	FALSE	FALSE	TRUE	FALSE	FALSE	FALSE
	Hsdl2	FALSE	FALSE	TRUE	FALSE	FALSE	FALSE
	Hus1	FALSE	FALSE	TRUE	FALSE	FALSE	FALSE
	Ift88	FALSE	FALSE	TRUE	FALSE	FALSE	FALSE
	Il10ra	FALSE	FALSE	TRUE	FALSE	FALSE	FALSE
	Ildr2	FALSE	FALSE	TRUE	FALSE	FALSE	FALSE
	Ino80d	FALSE	FALSE	TRUE	FALSE	FALSE	FALSE
	Izumo4	FALSE	FALSE	TRUE	FALSE	FALSE	FALSE
	Jmjd1c	FALSE	FALSE	TRUE	FALSE	FALSE	FALSE
	Kif26a	FALSE	FALSE	TRUE	FALSE	FALSE	FALSE
	Lctl	FALSE	FALSE	TRUE	FALSE	FALSE	FALSE
	Lipo2	FALSE	FALSE	TRUE	FALSE	FALSE	FALSE
	Lmo7	FALSE	FALSE	TRUE	FALSE	FALSE	FALSE
	Lphn3	FALSE	FALSE	TRUE	FALSE	FALSE	FALSE
	Lztfl1	FALSE	FALSE	TRUE	FALSE	FALSE	FALSE
	Mak	FALSE	FALSE	TRUE	FALSE	FALSE	FALSE
	Mgl2	FALSE	FALSE	TRUE	FALSE	FALSE	FALSE
	Mnat1	FALSE	FALSE	TRUE	FALSE	FALSE	FALSE
	Mospd3	FALSE	FALSE	TRUE	FALSE	FALSE	FALSE
	Mpdz	FALSE	FALSE	TRUE	FALSE	FALSE	FALSE
	Mtap4	FALSE	FALSE	TRUE	FALSE	FALSE	FALSE
	Mtmr1	FALSE	FALSE	TRUE	FALSE	FALSE	FALSE
	N4bp3	FALSE	FALSE	TRUE	FALSE	FALSE	FALSE
	Nceh1	FALSE	FALSE	TRUE	FALSE	FALSE	FALSE
	Nfyc	FALSE	FALSE	TRUE	FALSE	FALSE	FALSE
	Nlrp1b	FALSE	FALSE	TRUE	FALSE	FALSE	FALSE
	Nmi	FALSE	FALSE	TRUE	FALSE	FALSE	FALSE
	Npsr1	FALSE	FALSE	TRUE	FALSE	FALSE	FALSE
	Nr2c2ap	FALSE	FALSE	TRUE	FALSE	FALSE	FALSE
	Nudt6	FALSE	FALSE	TRUE	FALSE	FALSE	FALSE
	Nusap1	FALSE	FALSE	TRUE	FALSE	FALSE	FALSE
	Obscn	FALSE	FALSE	TRUE	FALSE	FALSE	FALSE
	Oca2	FALSE	FALSE	TRUE	FALSE	FALSE	FALSE
	Odz2	FALSE	FALSE	TRUE	FALSE	FALSE	FALSE
	P2rx3	FALSE	FALSE	TRUE	FALSE	FALSE	FALSE
	Pacrgl	FALSE	FALSE	TRUE	FALSE	FALSE	FALSE
	Parp9	FALSE	FALSE	TRUE	FALSE	FALSE	FALSE
	Pdzd4	FALSE	FALSE	TRUE	FALSE	FALSE	FALSE
	Pi16	FALSE	FALSE	TRUE	FALSE	FALSE	FALSE
	Pik3c2a	FALSE	FALSE	TRUE	FALSE	FALSE	FALSE
	Pir	FALSE	FALSE	TRUE	FALSE	FALSE	FALSE
	Pla2g6	FALSE	FALSE	TRUE	FALSE	FALSE	FALSE
	Plekha4	FALSE	FALSE	TRUE	FALSE	FALSE	FALSE
	Plekha5	FALSE	FALSE	TRUE	FALSE	FALSE	FALSE
	Polm	FALSE	FALSE	TRUE	FALSE	FALSE	FALSE
	Porcn	FALSE	FALSE	TRUE	FALSE	FALSE	FALSE
	Prosc	FALSE	FALSE	TRUE	FALSE	FALSE	FALSE
	Pter	FALSE	FALSE	TRUE	FALSE	FALSE	FALSE
	Ptk2	FALSE	FALSE	TRUE	FALSE	FALSE	FALSE
	Ptov1	FALSE	FALSE	TRUE	FALSE	FALSE	FALSE
	Rab3il1	FALSE	FALSE	TRUE	FALSE	FALSE	FALSE
	Rbm18	FALSE	FALSE	TRUE	FALSE	FALSE	FALSE
	Rfc1	FALSE	FALSE	TRUE	FALSE	FALSE	FALSE
	Rfx2	FALSE	FALSE	TRUE	FALSE	FALSE	FALSE
	Rnf185	FALSE	FALSE	TRUE	FALSE	FALSE	FALSE
	Samd13	FALSE	FALSE	TRUE	FALSE	FALSE	FALSE
	Sbf1	FALSE	FALSE	TRUE	FALSE	FALSE	FALSE
	Scube2	FALSE	FALSE	TRUE	FALSE	FALSE	FALSE
	Sec14l2	FALSE	FALSE	TRUE	FALSE	FALSE	FALSE
	Sec63	FALSE	FALSE	TRUE	FALSE	FALSE	FALSE
	Sema4a	FALSE	FALSE	TRUE	FALSE	FALSE	FALSE
	Sik3	FALSE	FALSE	TRUE	FALSE	FALSE	FALSE
	Sipa1	FALSE	FALSE	TRUE	FALSE	FALSE	FALSE
	Slc47a2	FALSE	FALSE	TRUE	FALSE	FALSE	FALSE
	Smurf1	FALSE	FALSE	TRUE	FALSE	FALSE	FALSE
	Smyd3	FALSE	FALSE	TRUE	FALSE	FALSE	FALSE
	Spag4	FALSE	FALSE	TRUE	FALSE	FALSE	FALSE
	Sqrdl	FALSE	FALSE	TRUE	FALSE	FALSE	FALSE
	St3gal6	FALSE	FALSE	TRUE	FALSE	FALSE	FALSE
	Sycp2l	FALSE	FALSE	TRUE	FALSE	FALSE	FALSE
	Szt2	FALSE	FALSE	TRUE	FALSE	FALSE	FALSE
	Tcf3	FALSE	FALSE	TRUE	FALSE	FALSE	FALSE
	Tdrd5	FALSE	FALSE	TRUE	FALSE	FALSE	FALSE
	Tnfrsf11a	FALSE	FALSE	TRUE	FALSE	FALSE	FALSE
	Tnni3k	FALSE	FALSE	TRUE	FALSE	FALSE	FALSE
	Tpcn2	FALSE	FALSE	TRUE	FALSE	FALSE	FALSE
	Trim47	FALSE	FALSE	TRUE	FALSE	FALSE	FALSE
	Ttc7	FALSE	FALSE	TRUE	FALSE	FALSE	FALSE
	Ttc8	FALSE	FALSE	TRUE	FALSE	FALSE	FALSE
	Unc13b	FALSE	FALSE	TRUE	FALSE	FALSE	FALSE
	Uty	FALSE	FALSE	TRUE	FALSE	FALSE	FALSE
	Vsig10	FALSE	FALSE	TRUE	FALSE	FALSE	FALSE
	Vwa5b2	FALSE	FALSE	TRUE	FALSE	FALSE	FALSE
	Vwc2l	FALSE	FALSE	TRUE	FALSE	FALSE	FALSE
	Wdr11	FALSE	FALSE	TRUE	FALSE	FALSE	FALSE
	Zeb2	FALSE	FALSE	TRUE	FALSE	FALSE	FALSE
	Zfp184	FALSE	FALSE	TRUE	FALSE	FALSE	FALSE
	Zfp185	FALSE	FALSE	TRUE	FALSE	FALSE	FALSE
	Zfp276	FALSE	FALSE	TRUE	FALSE	FALSE	FALSE
	Zfp536	FALSE	FALSE	TRUE	FALSE	FALSE	FALSE
	Zfp541	FALSE	FALSE	TRUE	FALSE	FALSE	FALSE
	Zfp551	FALSE	FALSE	TRUE	FALSE	FALSE	FALSE
	Zfp831	FALSE	FALSE	TRUE	FALSE	FALSE	FALSE
	Zfp944	FALSE	FALSE	TRUE	FALSE	FALSE	FALSE
	2610301B20Rik	TRUE	TRUE	FALSE	FALSE	FALSE	FALSE
	5830416P10Rik	TRUE	TRUE	FALSE	FALSE	FALSE	FALSE
	A430010J10Rik	TRUE	TRUE	FALSE	FALSE	FALSE	FALSE
	Acss2	TRUE	TRUE	FALSE	FALSE	FALSE	FALSE
	Actl6b	TRUE	TRUE	FALSE	FALSE	FALSE	FALSE
	Akap10	TRUE	TRUE	FALSE	FALSE	FALSE	FALSE
	Akap2	TRUE	TRUE	FALSE	FALSE	FALSE	FALSE
	Alcam	TRUE	TRUE	FALSE	FALSE	FALSE	FALSE
	Apc	TRUE	TRUE	FALSE	FALSE	FALSE	FALSE
	Arpp21	TRUE	TRUE	FALSE	FALSE	FALSE	FALSE
	Atg4c	TRUE	TRUE	FALSE	FALSE	FALSE	FALSE
	Athl1	TRUE	TRUE	FALSE	FALSE	FALSE	FALSE
	AW822252	TRUE	TRUE	FALSE	FALSE	FALSE	FALSE
	Brp44l	TRUE	TRUE	FALSE	FALSE	FALSE	FALSE
	Dot1l	TRUE	TRUE	FALSE	FALSE	FALSE	FALSE
	Fggy	TRUE	TRUE	FALSE	FALSE	FALSE	FALSE
	Gm14322	TRUE	TRUE	FALSE	FALSE	FALSE	FALSE
	Gm15892	TRUE	TRUE	FALSE	FALSE	FALSE	FALSE
	Gm16835	TRUE	TRUE	FALSE	FALSE	FALSE	FALSE
	Gm6309	TRUE	TRUE	FALSE	FALSE	FALSE	FALSE
	Gtpbp5	TRUE	TRUE	FALSE	FALSE	FALSE	FALSE
	Hmga1	TRUE	TRUE	FALSE	FALSE	FALSE	FALSE
	Ilk	TRUE	TRUE	FALSE	FALSE	FALSE	FALSE
	Kdm3b	TRUE	TRUE	FALSE	FALSE	FALSE	FALSE
	Kidins220	TRUE	TRUE	FALSE	FALSE	FALSE	FALSE
	Ktn1	TRUE	TRUE	FALSE	FALSE	FALSE	FALSE
	Lekr1	TRUE	TRUE	FALSE	FALSE	FALSE	FALSE
	Loxhd1	TRUE	TRUE	FALSE	FALSE	FALSE	FALSE
	Lrrc9	TRUE	TRUE	FALSE	FALSE	FALSE	FALSE
	Lyrm7	TRUE	TRUE	FALSE	FALSE	FALSE	FALSE
	Nap1l4	TRUE	TRUE	FALSE	FALSE	FALSE	FALSE
	Phyhd1	TRUE	TRUE	FALSE	FALSE	FALSE	FALSE
	Pnkd	TRUE	TRUE	FALSE	FALSE	FALSE	FALSE
	Psd2	TRUE	TRUE	FALSE	FALSE	FALSE	FALSE
	Pxn	TRUE	TRUE	FALSE	FALSE	FALSE	FALSE
	R3hdm2	TRUE	TRUE	FALSE	FALSE	FALSE	FALSE
	Stard10	TRUE	TRUE	FALSE	FALSE	FALSE	FALSE
	Tardbp	TRUE	TRUE	FALSE	FALSE	FALSE	FALSE
	Tpd52	TRUE	TRUE	FALSE	FALSE	FALSE	FALSE
	Trim30d	TRUE	TRUE	FALSE	FALSE	FALSE	FALSE
	Ttll9	TRUE	TRUE	FALSE	FALSE	FALSE	FALSE
	Txnrd1	TRUE	TRUE	FALSE	FALSE	FALSE	FALSE
	Uqcc	TRUE	TRUE	FALSE	FALSE	FALSE	FALSE
	Wdr16	TRUE	TRUE	FALSE	FALSE	FALSE	FALSE
	Zcchc17	TRUE	TRUE	FALSE	FALSE	FALSE	FALSE
	Zfp239	TRUE	TRUE	FALSE	FALSE	FALSE	FALSE
	0610010K14Rik	FALSE	TRUE	FALSE	FALSE	FALSE	FALSE
	1810062O18Rik	FALSE	TRUE	FALSE	FALSE	FALSE	FALSE
	2010015L04Rik	FALSE	TRUE	FALSE	FALSE	FALSE	FALSE
	2210404J11Rik	FALSE	TRUE	FALSE	FALSE	FALSE	FALSE
	3110053B16Rik	FALSE	TRUE	FALSE	FALSE	FALSE	FALSE
	4930447C04Rik	FALSE	TRUE	FALSE	FALSE	FALSE	FALSE
	4932441J04Rik	FALSE	TRUE	FALSE	FALSE	FALSE	FALSE
	5330417C22Rik	FALSE	TRUE	FALSE	FALSE	FALSE	FALSE
	5730419I09Rik	FALSE	TRUE	FALSE	FALSE	FALSE	FALSE
	9330101J02Rik	FALSE	TRUE	FALSE	FALSE	FALSE	FALSE
	A530072M11Rik	FALSE	TRUE	FALSE	FALSE	FALSE	FALSE
	Acbd5	FALSE	TRUE	FALSE	FALSE	FALSE	FALSE
	Acsbg1	FALSE	TRUE	FALSE	FALSE	FALSE	FALSE
	Adc	FALSE	TRUE	FALSE	FALSE	FALSE	FALSE
	Amica1	FALSE	TRUE	FALSE	FALSE	FALSE	FALSE
	Ano1	FALSE	TRUE	FALSE	FALSE	FALSE	FALSE
	Arhgef10l	FALSE	TRUE	FALSE	FALSE	FALSE	FALSE
	Asap2	FALSE	TRUE	FALSE	FALSE	FALSE	FALSE
	Atp5d	FALSE	TRUE	FALSE	FALSE	FALSE	FALSE
	B230206L02Rik	FALSE	TRUE	FALSE	FALSE	FALSE	FALSE
	Blvra	FALSE	TRUE	FALSE	FALSE	FALSE	FALSE
	Bnc2	FALSE	TRUE	FALSE	FALSE	FALSE	FALSE
	C330021F23Rik	FALSE	TRUE	FALSE	FALSE	FALSE	FALSE
	C77370	FALSE	TRUE	FALSE	FALSE	FALSE	FALSE
	Cables2	FALSE	TRUE	FALSE	FALSE	FALSE	FALSE
	Cacna1g	FALSE	TRUE	FALSE	FALSE	FALSE	FALSE
	Catsper2	FALSE	TRUE	FALSE	FALSE	FALSE	FALSE
	Ccdc150	FALSE	TRUE	FALSE	FALSE	FALSE	FALSE
	Cdc25b	FALSE	TRUE	FALSE	FALSE	FALSE	FALSE
	Cdca7l	FALSE	TRUE	FALSE	FALSE	FALSE	FALSE
	Celsr1	FALSE	TRUE	FALSE	FALSE	FALSE	FALSE
	Cep164	FALSE	TRUE	FALSE	FALSE	FALSE	FALSE
	Chpf	FALSE	TRUE	FALSE	FALSE	FALSE	FALSE
	Cklf	FALSE	TRUE	FALSE	FALSE	FALSE	FALSE
	Cnga4	FALSE	TRUE	FALSE	FALSE	FALSE	FALSE
	Cpsf1	FALSE	TRUE	FALSE	FALSE	FALSE	FALSE
	Csrnp3	FALSE	TRUE	FALSE	FALSE	FALSE	FALSE
	D19Bwg1357e	FALSE	TRUE	FALSE	FALSE	FALSE	FALSE
	D330028D13Rik	FALSE	TRUE	FALSE	FALSE	FALSE	FALSE
	Dcaf17	FALSE	TRUE	FALSE	FALSE	FALSE	FALSE
	Dennd1c	FALSE	TRUE	FALSE	FALSE	FALSE	FALSE
	Dgat1	FALSE	TRUE	FALSE	FALSE	FALSE	FALSE
	Dram2	FALSE	TRUE	FALSE	FALSE	FALSE	FALSE
	Dus1l	FALSE	TRUE	FALSE	FALSE	FALSE	FALSE
	Ecsit	FALSE	TRUE	FALSE	FALSE	FALSE	FALSE
	Elmo3	FALSE	TRUE	FALSE	FALSE	FALSE	FALSE
	Epn3	FALSE	TRUE	FALSE	FALSE	FALSE	FALSE
	Fam125a	FALSE	TRUE	FALSE	FALSE	FALSE	FALSE
	Fam83a	FALSE	TRUE	FALSE	FALSE	FALSE	FALSE
	Fbxo40	FALSE	TRUE	FALSE	FALSE	FALSE	FALSE
	Fkbp14	FALSE	TRUE	FALSE	FALSE	FALSE	FALSE
	Gipc2	FALSE	TRUE	FALSE	FALSE	FALSE	FALSE
	Gipc3	FALSE	TRUE	FALSE	FALSE	FALSE	FALSE
	Gm12320	FALSE	TRUE	FALSE	FALSE	FALSE	FALSE
	Gm12750	FALSE	TRUE	FALSE	FALSE	FALSE	FALSE
	Gm14267	FALSE	TRUE	FALSE	FALSE	FALSE	FALSE
	Gm17344	FALSE	TRUE	FALSE	FALSE	FALSE	FALSE
	Gm17628	FALSE	TRUE	FALSE	FALSE	FALSE	FALSE
	Gm525	FALSE	TRUE	FALSE	FALSE	FALSE	FALSE
	Gmpr2	FALSE	TRUE	FALSE	FALSE	FALSE	FALSE
	Gramd2	FALSE	TRUE	FALSE	FALSE	FALSE	FALSE
	Hace1	FALSE	TRUE	FALSE	FALSE	FALSE	FALSE
	Hr	FALSE	TRUE	FALSE	FALSE	FALSE	FALSE
	Il15	FALSE	TRUE	FALSE	FALSE	FALSE	FALSE
	Il1rap	FALSE	TRUE	FALSE	FALSE	FALSE	FALSE
	Ip6k1	FALSE	TRUE	FALSE	FALSE	FALSE	FALSE
	Iqsec3	FALSE	TRUE	FALSE	FALSE	FALSE	FALSE
	Itpa	FALSE	TRUE	FALSE	FALSE	FALSE	FALSE
	Kif17	FALSE	TRUE	FALSE	FALSE	FALSE	FALSE
	Kif9	FALSE	TRUE	FALSE	FALSE	FALSE	FALSE
	Klhl32	FALSE	TRUE	FALSE	FALSE	FALSE	FALSE
	Lclat1	FALSE	TRUE	FALSE	FALSE	FALSE	FALSE
	Lilrb4	FALSE	TRUE	FALSE	FALSE	FALSE	FALSE
	Lmo3	FALSE	TRUE	FALSE	FALSE	FALSE	FALSE
	Lpin3	FALSE	TRUE	FALSE	FALSE	FALSE	FALSE
	Lta4h	FALSE	TRUE	FALSE	FALSE	FALSE	FALSE
	Map2k5	FALSE	TRUE	FALSE	FALSE	FALSE	FALSE
	Mccc2	FALSE	TRUE	FALSE	FALSE	FALSE	FALSE
	Med15	FALSE	TRUE	FALSE	FALSE	FALSE	FALSE
	Mef2a	FALSE	TRUE	FALSE	FALSE	FALSE	FALSE
	Meis1	FALSE	TRUE	FALSE	FALSE	FALSE	FALSE
	Mpp4	FALSE	TRUE	FALSE	FALSE	FALSE	FALSE
	Mrc1	FALSE	TRUE	FALSE	FALSE	FALSE	FALSE
	Msra	FALSE	TRUE	FALSE	FALSE	FALSE	FALSE
	Mybpc1	FALSE	TRUE	FALSE	FALSE	FALSE	FALSE
	Nat6	FALSE	TRUE	FALSE	FALSE	FALSE	FALSE
	Ncapg2	FALSE	TRUE	FALSE	FALSE	FALSE	FALSE
	Ndst3	FALSE	TRUE	FALSE	FALSE	FALSE	FALSE
	Nfatc2ip	FALSE	TRUE	FALSE	FALSE	FALSE	FALSE
	Odf2l	FALSE	TRUE	FALSE	FALSE	FALSE	FALSE
	Optn	FALSE	TRUE	FALSE	FALSE	FALSE	FALSE
	Pabpc4	FALSE	TRUE	FALSE	FALSE	FALSE	FALSE
	Pate2	FALSE	TRUE	FALSE	FALSE	FALSE	FALSE
	Pax5	FALSE	TRUE	FALSE	FALSE	FALSE	FALSE
	Pcid2	FALSE	TRUE	FALSE	FALSE	FALSE	FALSE
	Pde8b	FALSE	TRUE	FALSE	FALSE	FALSE	FALSE
	Pdlim5	FALSE	TRUE	FALSE	FALSE	FALSE	FALSE
	Pecam1	FALSE	TRUE	FALSE	FALSE	FALSE	FALSE
	Pigp	FALSE	TRUE	FALSE	FALSE	FALSE	FALSE
	Plch2	FALSE	TRUE	FALSE	FALSE	FALSE	FALSE
	Pphln1	FALSE	TRUE	FALSE	FALSE	FALSE	FALSE
	Ppm1e	FALSE	TRUE	FALSE	FALSE	FALSE	FALSE
	Ppp3ca	FALSE	TRUE	FALSE	FALSE	FALSE	FALSE
	Prkar2b	FALSE	TRUE	FALSE	FALSE	FALSE	FALSE
	Rad1	FALSE	TRUE	FALSE	FALSE	FALSE	FALSE
	Ralyl	FALSE	TRUE	FALSE	FALSE	FALSE	FALSE
	Rars2	FALSE	TRUE	FALSE	FALSE	FALSE	FALSE
	Rasa4	FALSE	TRUE	FALSE	FALSE	FALSE	FALSE
	Rgs3	FALSE	TRUE	FALSE	FALSE	FALSE	FALSE
	Rgs8	FALSE	TRUE	FALSE	FALSE	FALSE	FALSE
	Rims2	FALSE	TRUE	FALSE	FALSE	FALSE	FALSE
	Rlf	FALSE	TRUE	FALSE	FALSE	FALSE	FALSE
	Rnf112	FALSE	TRUE	FALSE	FALSE	FALSE	FALSE
	Robo2	FALSE	TRUE	FALSE	FALSE	FALSE	FALSE
	Rpusd3	FALSE	TRUE	FALSE	FALSE	FALSE	FALSE
	Serhl	FALSE	TRUE	FALSE	FALSE	FALSE	FALSE
	Shc4	FALSE	TRUE	FALSE	FALSE	FALSE	FALSE
	Shq1	FALSE	TRUE	FALSE	FALSE	FALSE	FALSE
	Sidt2	FALSE	TRUE	FALSE	FALSE	FALSE	FALSE
	Slain2	FALSE	TRUE	FALSE	FALSE	FALSE	FALSE
	Slc25a35	FALSE	TRUE	FALSE	FALSE	FALSE	FALSE
	Slc43a2	FALSE	TRUE	FALSE	FALSE	FALSE	FALSE
	Slc8a1	FALSE	TRUE	FALSE	FALSE	FALSE	FALSE
	Slc9a4	FALSE	TRUE	FALSE	FALSE	FALSE	FALSE
	Snapc3	FALSE	TRUE	FALSE	FALSE	FALSE	FALSE
	Spata2	FALSE	TRUE	FALSE	FALSE	FALSE	FALSE
	Spns2	FALSE	TRUE	FALSE	FALSE	FALSE	FALSE
	Srr	FALSE	TRUE	FALSE	FALSE	FALSE	FALSE
	Stk33	FALSE	TRUE	FALSE	FALSE	FALSE	FALSE
	Stk36	FALSE	TRUE	FALSE	FALSE	FALSE	FALSE
	Sugp2	FALSE	TRUE	FALSE	FALSE	FALSE	FALSE
	Sult4a1	FALSE	TRUE	FALSE	FALSE	FALSE	FALSE
	Supt5h	FALSE	TRUE	FALSE	FALSE	FALSE	FALSE
	Tbc1d12	FALSE	TRUE	FALSE	FALSE	FALSE	FALSE
	Tecr	FALSE	TRUE	FALSE	FALSE	FALSE	FALSE
	Thg1l	FALSE	TRUE	FALSE	FALSE	FALSE	FALSE
	Tmem80	FALSE	TRUE	FALSE	FALSE	FALSE	FALSE
	Tnfrsf22	FALSE	TRUE	FALSE	FALSE	FALSE	FALSE
	Trim27	FALSE	TRUE	FALSE	FALSE	FALSE	FALSE
	Tyk2	FALSE	TRUE	FALSE	FALSE	FALSE	FALSE
	Ube2e2	FALSE	TRUE	FALSE	FALSE	FALSE	FALSE
	Ube3a	FALSE	TRUE	FALSE	FALSE	FALSE	FALSE
	Unc13a	FALSE	TRUE	FALSE	FALSE	FALSE	FALSE
	Wdr54	FALSE	TRUE	FALSE	FALSE	FALSE	FALSE
	Xrcc1	FALSE	TRUE	FALSE	FALSE	FALSE	FALSE
	Ywhae	FALSE	TRUE	FALSE	FALSE	FALSE	FALSE
	Zfp101	FALSE	TRUE	FALSE	FALSE	FALSE	FALSE
	Zfp192	FALSE	TRUE	FALSE	FALSE	FALSE	FALSE
	Zfp408	FALSE	TRUE	FALSE	FALSE	FALSE	FALSE
	Zfp526	FALSE	TRUE	FALSE	FALSE	FALSE	FALSE
	Zfp646	FALSE	TRUE	FALSE	FALSE	FALSE	FALSE
	Zfp746	FALSE	TRUE	FALSE	FALSE	FALSE	FALSE
	1110007C09Rik	TRUE	FALSE	FALSE	FALSE	FALSE	FALSE
	1110020G09Rik	TRUE	FALSE	FALSE	FALSE	FALSE	FALSE
	1200009I06Rik	TRUE	FALSE	FALSE	FALSE	FALSE	FALSE
	1300010F03Rik	TRUE	FALSE	FALSE	FALSE	FALSE	FALSE
	1700009P17Rik	TRUE	FALSE	FALSE	FALSE	FALSE	FALSE
	1700012P22Rik	TRUE	FALSE	FALSE	FALSE	FALSE	FALSE
	1700021C14Rik	TRUE	FALSE	FALSE	FALSE	FALSE	FALSE
	1700086O06Rik	TRUE	FALSE	FALSE	FALSE	FALSE	FALSE
	1810013D10Rik	TRUE	FALSE	FALSE	FALSE	FALSE	FALSE
	2010111I01Rik	TRUE	FALSE	FALSE	FALSE	FALSE	FALSE
	2310004N24Rik	TRUE	FALSE	FALSE	FALSE	FALSE	FALSE
	2410004P03Rik	TRUE	FALSE	FALSE	FALSE	FALSE	FALSE
	2500003M10Rik	TRUE	FALSE	FALSE	FALSE	FALSE	FALSE
	2610005L07Rik	TRUE	FALSE	FALSE	FALSE	FALSE	FALSE
	3110002H16Rik	TRUE	FALSE	FALSE	FALSE	FALSE	FALSE
	4430402I18Rik	TRUE	FALSE	FALSE	FALSE	FALSE	FALSE
	4833442J19Rik	TRUE	FALSE	FALSE	FALSE	FALSE	FALSE
	4930402H24Rik	TRUE	FALSE	FALSE	FALSE	FALSE	FALSE
	4930417H01Rik	TRUE	FALSE	FALSE	FALSE	FALSE	FALSE
	4930523C07Rik	TRUE	FALSE	FALSE	FALSE	FALSE	FALSE
	4930534B04Rik	TRUE	FALSE	FALSE	FALSE	FALSE	FALSE
	4930578C19Rik	TRUE	FALSE	FALSE	FALSE	FALSE	FALSE
	4930578M01Rik	TRUE	FALSE	FALSE	FALSE	FALSE	FALSE
	4930588N13Rik	TRUE	FALSE	FALSE	FALSE	FALSE	FALSE
	4931428F04Rik	TRUE	FALSE	FALSE	FALSE	FALSE	FALSE
	4933421E11Rik	TRUE	FALSE	FALSE	FALSE	FALSE	FALSE
	5330426P16Rik	TRUE	FALSE	FALSE	FALSE	FALSE	FALSE
	5430435G22Rik	TRUE	FALSE	FALSE	FALSE	FALSE	FALSE
	9430008C03Rik	TRUE	FALSE	FALSE	FALSE	FALSE	FALSE
	A430105I19Rik	TRUE	FALSE	FALSE	FALSE	FALSE	FALSE
	AA415398	TRUE	FALSE	FALSE	FALSE	FALSE	FALSE
	AA467197	TRUE	FALSE	FALSE	FALSE	FALSE	FALSE
	AA960436	TRUE	FALSE	FALSE	FALSE	FALSE	FALSE
	Aasdh	TRUE	FALSE	FALSE	FALSE	FALSE	FALSE
	Acin1	TRUE	FALSE	FALSE	FALSE	FALSE	FALSE
	Actn4	TRUE	FALSE	FALSE	FALSE	FALSE	FALSE
	Ada	TRUE	FALSE	FALSE	FALSE	FALSE	FALSE
	Adat1	TRUE	FALSE	FALSE	FALSE	FALSE	FALSE
	Agap2	TRUE	FALSE	FALSE	FALSE	FALSE	FALSE
	Agrn	TRUE	FALSE	FALSE	FALSE	FALSE	FALSE
	AI428936	TRUE	FALSE	FALSE	FALSE	FALSE	FALSE
	AI987944	TRUE	FALSE	FALSE	FALSE	FALSE	FALSE
	Aifm1	TRUE	FALSE	FALSE	FALSE	FALSE	FALSE
	Akr1c13	TRUE	FALSE	FALSE	FALSE	FALSE	FALSE
	Alg13	TRUE	FALSE	FALSE	FALSE	FALSE	FALSE
	Ankrd13d	TRUE	FALSE	FALSE	FALSE	FALSE	FALSE
	Anubl1	TRUE	FALSE	FALSE	FALSE	FALSE	FALSE
	Anxa7	TRUE	FALSE	FALSE	FALSE	FALSE	FALSE
	Aoah	TRUE	FALSE	FALSE	FALSE	FALSE	FALSE
	Apbb2	TRUE	FALSE	FALSE	FALSE	FALSE	FALSE
	Arhgap12	TRUE	FALSE	FALSE	FALSE	FALSE	FALSE
	Arhgap17	TRUE	FALSE	FALSE	FALSE	FALSE	FALSE
	Arhgap22	TRUE	FALSE	FALSE	FALSE	FALSE	FALSE
	Arhgap23	TRUE	FALSE	FALSE	FALSE	FALSE	FALSE
	Arhgap28	TRUE	FALSE	FALSE	FALSE	FALSE	FALSE
	Arhgef40	TRUE	FALSE	FALSE	FALSE	FALSE	FALSE
	Atg13	TRUE	FALSE	FALSE	FALSE	FALSE	FALSE
	Atp2b2	TRUE	FALSE	FALSE	FALSE	FALSE	FALSE
	Atp6v0d1	TRUE	FALSE	FALSE	FALSE	FALSE	FALSE
	Atr	TRUE	FALSE	FALSE	FALSE	FALSE	FALSE
	Auh	TRUE	FALSE	FALSE	FALSE	FALSE	FALSE
	Axl	TRUE	FALSE	FALSE	FALSE	FALSE	FALSE
	B230323A14Rik	TRUE	FALSE	FALSE	FALSE	FALSE	FALSE
	Baat1	TRUE	FALSE	FALSE	FALSE	FALSE	FALSE
	Bai1	TRUE	FALSE	FALSE	FALSE	FALSE	FALSE
	Bai3	TRUE	FALSE	FALSE	FALSE	FALSE	FALSE
	BC028471	TRUE	FALSE	FALSE	FALSE	FALSE	FALSE
	BC049762	TRUE	FALSE	FALSE	FALSE	FALSE	FALSE
	Bclaf1	TRUE	FALSE	FALSE	FALSE	FALSE	FALSE
	Bend6	TRUE	FALSE	FALSE	FALSE	FALSE	FALSE
	Bptf	TRUE	FALSE	FALSE	FALSE	FALSE	FALSE
	Braf	TRUE	FALSE	FALSE	FALSE	FALSE	FALSE
	Brd3	TRUE	FALSE	FALSE	FALSE	FALSE	FALSE
	Brwd3	TRUE	FALSE	FALSE	FALSE	FALSE	FALSE
	Btbd3	TRUE	FALSE	FALSE	FALSE	FALSE	FALSE
	Btla	TRUE	FALSE	FALSE	FALSE	FALSE	FALSE
	C330006K01Rik	TRUE	FALSE	FALSE	FALSE	FALSE	FALSE
	C630020P19Rik	TRUE	FALSE	FALSE	FALSE	FALSE	FALSE
	Cacnb2	TRUE	FALSE	FALSE	FALSE	FALSE	FALSE
	Cacnb4	TRUE	FALSE	FALSE	FALSE	FALSE	FALSE
	Camk2g	TRUE	FALSE	FALSE	FALSE	FALSE	FALSE
	Camsap1	TRUE	FALSE	FALSE	FALSE	FALSE	FALSE
	Cbs	TRUE	FALSE	FALSE	FALSE	FALSE	FALSE
	Ccbl1	TRUE	FALSE	FALSE	FALSE	FALSE	FALSE
	Ccdc108	TRUE	FALSE	FALSE	FALSE	FALSE	FALSE
	Ccdc137	TRUE	FALSE	FALSE	FALSE	FALSE	FALSE
	Ccdc163	TRUE	FALSE	FALSE	FALSE	FALSE	FALSE
	Ccdc17	TRUE	FALSE	FALSE	FALSE	FALSE	FALSE
	Ccdc48	TRUE	FALSE	FALSE	FALSE	FALSE	FALSE
	Ccdc85a	TRUE	FALSE	FALSE	FALSE	FALSE	FALSE
	Ccdc88a	TRUE	FALSE	FALSE	FALSE	FALSE	FALSE
	Ccl25	TRUE	FALSE	FALSE	FALSE	FALSE	FALSE
	Ccl27a	TRUE	FALSE	FALSE	FALSE	FALSE	FALSE
	Ccm2	TRUE	FALSE	FALSE	FALSE	FALSE	FALSE
	Cdc7	TRUE	FALSE	FALSE	FALSE	FALSE	FALSE
	Cdhr3	TRUE	FALSE	FALSE	FALSE	FALSE	FALSE
	Cdk12	TRUE	FALSE	FALSE	FALSE	FALSE	FALSE
	Cdk4	TRUE	FALSE	FALSE	FALSE	FALSE	FALSE
	Celf1	TRUE	FALSE	FALSE	FALSE	FALSE	FALSE
	Chaf1a	TRUE	FALSE	FALSE	FALSE	FALSE	FALSE
	Chd2	TRUE	FALSE	FALSE	FALSE	FALSE	FALSE
	Chd5	TRUE	FALSE	FALSE	FALSE	FALSE	FALSE
	Chm	TRUE	FALSE	FALSE	FALSE	FALSE	FALSE
	Chrd	TRUE	FALSE	FALSE	FALSE	FALSE	FALSE
	Chrnb1	TRUE	FALSE	FALSE	FALSE	FALSE	FALSE
	Chst3	TRUE	FALSE	FALSE	FALSE	FALSE	FALSE
	Chst9	TRUE	FALSE	FALSE	FALSE	FALSE	FALSE
	Clasp2	TRUE	FALSE	FALSE	FALSE	FALSE	FALSE
	Clcn4-2	TRUE	FALSE	FALSE	FALSE	FALSE	FALSE
	Cldn12	TRUE	FALSE	FALSE	FALSE	FALSE	FALSE
	Clec4a2	TRUE	FALSE	FALSE	FALSE	FALSE	FALSE
	Clk4	TRUE	FALSE	FALSE	FALSE	FALSE	FALSE
	Clmn	TRUE	FALSE	FALSE	FALSE	FALSE	FALSE
	Cnnm3	TRUE	FALSE	FALSE	FALSE	FALSE	FALSE
	Cnot2	TRUE	FALSE	FALSE	FALSE	FALSE	FALSE
	Col16a1	TRUE	FALSE	FALSE	FALSE	FALSE	FALSE
	Col4a4	TRUE	FALSE	FALSE	FALSE	FALSE	FALSE
	Col4a5	TRUE	FALSE	FALSE	FALSE	FALSE	FALSE
	Col6a3	TRUE	FALSE	FALSE	FALSE	FALSE	FALSE
	Cops4	TRUE	FALSE	FALSE	FALSE	FALSE	FALSE
	Csad	TRUE	FALSE	FALSE	FALSE	FALSE	FALSE
	Csf2ra	TRUE	FALSE	FALSE	FALSE	FALSE	FALSE
	Ctbp2	TRUE	FALSE	FALSE	FALSE	FALSE	FALSE
	Ctbs	TRUE	FALSE	FALSE	FALSE	FALSE	FALSE
	Cyb561d1	TRUE	FALSE	FALSE	FALSE	FALSE	FALSE
	Cyp27a1	TRUE	FALSE	FALSE	FALSE	FALSE	FALSE
	Cyp2d22	TRUE	FALSE	FALSE	FALSE	FALSE	FALSE
	Cyp4f13	TRUE	FALSE	FALSE	FALSE	FALSE	FALSE
	Cyp4f14	TRUE	FALSE	FALSE	FALSE	FALSE	FALSE
	Cyp4f15	TRUE	FALSE	FALSE	FALSE	FALSE	FALSE
	Cysltr2	TRUE	FALSE	FALSE	FALSE	FALSE	FALSE
	Cyth4	TRUE	FALSE	FALSE	FALSE	FALSE	FALSE
	D3Ertd751e	TRUE	FALSE	FALSE	FALSE	FALSE	FALSE
	D430036J16Rik	TRUE	FALSE	FALSE	FALSE	FALSE	FALSE
	D430041D05Rik	TRUE	FALSE	FALSE	FALSE	FALSE	FALSE
	D4Ertd22e	TRUE	FALSE	FALSE	FALSE	FALSE	FALSE
	D4Wsu53e	TRUE	FALSE	FALSE	FALSE	FALSE	FALSE
	Dcaf10	TRUE	FALSE	FALSE	FALSE	FALSE	FALSE
	Dcdc2b	TRUE	FALSE	FALSE	FALSE	FALSE	FALSE
	Dclk1	TRUE	FALSE	FALSE	FALSE	FALSE	FALSE
	Dcp1b	TRUE	FALSE	FALSE	FALSE	FALSE	FALSE
	Dcun1d2	TRUE	FALSE	FALSE	FALSE	FALSE	FALSE
	Ddo	TRUE	FALSE	FALSE	FALSE	FALSE	FALSE
	Ddx59	TRUE	FALSE	FALSE	FALSE	FALSE	FALSE
	Ddx60	TRUE	FALSE	FALSE	FALSE	FALSE	FALSE
	Deaf1	TRUE	FALSE	FALSE	FALSE	FALSE	FALSE
	Dhx35	TRUE	FALSE	FALSE	FALSE	FALSE	FALSE
	Dicer1	TRUE	FALSE	FALSE	FALSE	FALSE	FALSE
	Dkc1	TRUE	FALSE	FALSE	FALSE	FALSE	FALSE
	Dnaic1	TRUE	FALSE	FALSE	FALSE	FALSE	FALSE
	Dnajb5	TRUE	FALSE	FALSE	FALSE	FALSE	FALSE
	Dnajc13	TRUE	FALSE	FALSE	FALSE	FALSE	FALSE
	Dnalc1	TRUE	FALSE	FALSE	FALSE	FALSE	FALSE
	Dnm1l	TRUE	FALSE	FALSE	FALSE	FALSE	FALSE
	Dnm2	TRUE	FALSE	FALSE	FALSE	FALSE	FALSE
	Dock9	TRUE	FALSE	FALSE	FALSE	FALSE	FALSE
	Dpf2	TRUE	FALSE	FALSE	FALSE	FALSE	FALSE
	Dpp7	TRUE	FALSE	FALSE	FALSE	FALSE	FALSE
	Dpy19l4	TRUE	FALSE	FALSE	FALSE	FALSE	FALSE
	Drp2	TRUE	FALSE	FALSE	FALSE	FALSE	FALSE
	Dsc2	TRUE	FALSE	FALSE	FALSE	FALSE	FALSE
	Dtx3	TRUE	FALSE	FALSE	FALSE	FALSE	FALSE
	Dym	TRUE	FALSE	FALSE	FALSE	FALSE	FALSE
	Dync1i2	TRUE	FALSE	FALSE	FALSE	FALSE	FALSE
	E430018J23Rik	TRUE	FALSE	FALSE	FALSE	FALSE	FALSE
	Edc3	TRUE	FALSE	FALSE	FALSE	FALSE	FALSE
	Eef1d	TRUE	FALSE	FALSE	FALSE	FALSE	FALSE
	Efcab4a	TRUE	FALSE	FALSE	FALSE	FALSE	FALSE
	Egflam	TRUE	FALSE	FALSE	FALSE	FALSE	FALSE
	Eif2a	TRUE	FALSE	FALSE	FALSE	FALSE	FALSE
	Eif4a1	TRUE	FALSE	FALSE	FALSE	FALSE	FALSE
	Eif4a2	TRUE	FALSE	FALSE	FALSE	FALSE	FALSE
	Eif4g1	TRUE	FALSE	FALSE	FALSE	FALSE	FALSE
	Eif4g3	TRUE	FALSE	FALSE	FALSE	FALSE	FALSE
	Eif4h	TRUE	FALSE	FALSE	FALSE	FALSE	FALSE
	Elavl4	TRUE	FALSE	FALSE	FALSE	FALSE	FALSE
	Eme2	TRUE	FALSE	FALSE	FALSE	FALSE	FALSE
	Epb4.1l3	TRUE	FALSE	FALSE	FALSE	FALSE	FALSE
	Epha4	TRUE	FALSE	FALSE	FALSE	FALSE	FALSE
	Eps15	TRUE	FALSE	FALSE	FALSE	FALSE	FALSE
	Eps8	TRUE	FALSE	FALSE	FALSE	FALSE	FALSE
	Etnk2	TRUE	FALSE	FALSE	FALSE	FALSE	FALSE
	Evc	TRUE	FALSE	FALSE	FALSE	FALSE	FALSE
	Fam116a	TRUE	FALSE	FALSE	FALSE	FALSE	FALSE
	Fam116b	TRUE	FALSE	FALSE	FALSE	FALSE	FALSE
	Fam160b2	TRUE	FALSE	FALSE	FALSE	FALSE	FALSE
	Fam171a1	TRUE	FALSE	FALSE	FALSE	FALSE	FALSE
	Fam172a	TRUE	FALSE	FALSE	FALSE	FALSE	FALSE
	Fam183b	TRUE	FALSE	FALSE	FALSE	FALSE	FALSE
	Fam188b	TRUE	FALSE	FALSE	FALSE	FALSE	FALSE
	Fam40b	TRUE	FALSE	FALSE	FALSE	FALSE	FALSE
	Fam49b	TRUE	FALSE	FALSE	FALSE	FALSE	FALSE
	Fam76b	TRUE	FALSE	FALSE	FALSE	FALSE	FALSE
	Fancg	TRUE	FALSE	FALSE	FALSE	FALSE	FALSE
	Fank1	TRUE	FALSE	FALSE	FALSE	FALSE	FALSE
	Fat1	TRUE	FALSE	FALSE	FALSE	FALSE	FALSE
	Fbf1	TRUE	FALSE	FALSE	FALSE	FALSE	FALSE
	Fbxo17	TRUE	FALSE	FALSE	FALSE	FALSE	FALSE
	Flot1	TRUE	FALSE	FALSE	FALSE	FALSE	FALSE
	Flywch2	TRUE	FALSE	FALSE	FALSE	FALSE	FALSE
	Frem1	TRUE	FALSE	FALSE	FALSE	FALSE	FALSE
	Fsd1	TRUE	FALSE	FALSE	FALSE	FALSE	FALSE
	Fxr1	TRUE	FALSE	FALSE	FALSE	FALSE	FALSE
	Gabra2	TRUE	FALSE	FALSE	FALSE	FALSE	FALSE
	Gabrg2	TRUE	FALSE	FALSE	FALSE	FALSE	FALSE
	Gas7	TRUE	FALSE	FALSE	FALSE	FALSE	FALSE
	Gfod2	TRUE	FALSE	FALSE	FALSE	FALSE	FALSE
	Ggta1	TRUE	FALSE	FALSE	FALSE	FALSE	FALSE
	Ghrl	TRUE	FALSE	FALSE	FALSE	FALSE	FALSE
	Gin1	TRUE	FALSE	FALSE	FALSE	FALSE	FALSE
	Git2	TRUE	FALSE	FALSE	FALSE	FALSE	FALSE
	Gkap1	TRUE	FALSE	FALSE	FALSE	FALSE	FALSE
	Glcci1	TRUE	FALSE	FALSE	FALSE	FALSE	FALSE
	Glis1	TRUE	FALSE	FALSE	FALSE	FALSE	FALSE
	Glyr1	TRUE	FALSE	FALSE	FALSE	FALSE	FALSE
	Gm11827	TRUE	FALSE	FALSE	FALSE	FALSE	FALSE
	Gm15624	TRUE	FALSE	FALSE	FALSE	FALSE	FALSE
	Gm15787	TRUE	FALSE	FALSE	FALSE	FALSE	FALSE
	Gm16532	TRUE	FALSE	FALSE	FALSE	FALSE	FALSE
	Gm16596	TRUE	FALSE	FALSE	FALSE	FALSE	FALSE
	Gm16702	TRUE	FALSE	FALSE	FALSE	FALSE	FALSE
	Gm16938	TRUE	FALSE	FALSE	FALSE	FALSE	FALSE
	Gm872	TRUE	FALSE	FALSE	FALSE	FALSE	FALSE
	Gm973	TRUE	FALSE	FALSE	FALSE	FALSE	FALSE
	Gm98	TRUE	FALSE	FALSE	FALSE	FALSE	FALSE
	Gmeb1	TRUE	FALSE	FALSE	FALSE	FALSE	FALSE
	Gprasp1	TRUE	FALSE	FALSE	FALSE	FALSE	FALSE
	Gpsm1	TRUE	FALSE	FALSE	FALSE	FALSE	FALSE
	Gpx8	TRUE	FALSE	FALSE	FALSE	FALSE	FALSE
	Gramd1b	TRUE	FALSE	FALSE	FALSE	FALSE	FALSE
	Gria4	TRUE	FALSE	FALSE	FALSE	FALSE	FALSE
	Grid2	TRUE	FALSE	FALSE	FALSE	FALSE	FALSE
	Grtp1	TRUE	FALSE	FALSE	FALSE	FALSE	FALSE
	Gsto2	TRUE	FALSE	FALSE	FALSE	FALSE	FALSE
	Gxylt1	TRUE	FALSE	FALSE	FALSE	FALSE	FALSE
	Gzmm	TRUE	FALSE	FALSE	FALSE	FALSE	FALSE
	Hars2	TRUE	FALSE	FALSE	FALSE	FALSE	FALSE
	Haus6	TRUE	FALSE	FALSE	FALSE	FALSE	FALSE
	Hc	TRUE	FALSE	FALSE	FALSE	FALSE	FALSE
	Hdac7	TRUE	FALSE	FALSE	FALSE	FALSE	FALSE
	Heatr7a	TRUE	FALSE	FALSE	FALSE	FALSE	FALSE
	Hectd2	TRUE	FALSE	FALSE	FALSE	FALSE	FALSE
	Helq	TRUE	FALSE	FALSE	FALSE	FALSE	FALSE
	Helz	TRUE	FALSE	FALSE	FALSE	FALSE	FALSE
	Hemk1	TRUE	FALSE	FALSE	FALSE	FALSE	FALSE
	Hlcs	TRUE	FALSE	FALSE	FALSE	FALSE	FALSE
	Hmgcl	TRUE	FALSE	FALSE	FALSE	FALSE	FALSE
	Hmgn3	TRUE	FALSE	FALSE	FALSE	FALSE	FALSE
	Hnrnpa1	TRUE	FALSE	FALSE	FALSE	FALSE	FALSE
	Hnrnpm	TRUE	FALSE	FALSE	FALSE	FALSE	FALSE
	Hsf1	TRUE	FALSE	FALSE	FALSE	FALSE	FALSE
	Hspa14	TRUE	FALSE	FALSE	FALSE	FALSE	FALSE
	Ibtk	TRUE	FALSE	FALSE	FALSE	FALSE	FALSE
	Ica1l	TRUE	FALSE	FALSE	FALSE	FALSE	FALSE
	Idh2	TRUE	FALSE	FALSE	FALSE	FALSE	FALSE
	Idh3g	TRUE	FALSE	FALSE	FALSE	FALSE	FALSE
	Idua	TRUE	FALSE	FALSE	FALSE	FALSE	FALSE
	Ifi27l1	TRUE	FALSE	FALSE	FALSE	FALSE	FALSE
	Ift46	TRUE	FALSE	FALSE	FALSE	FALSE	FALSE
	Ift74	TRUE	FALSE	FALSE	FALSE	FALSE	FALSE
	Igsf1	TRUE	FALSE	FALSE	FALSE	FALSE	FALSE
	Il12rb1	TRUE	FALSE	FALSE	FALSE	FALSE	FALSE
	Immt	TRUE	FALSE	FALSE	FALSE	FALSE	FALSE
	Impg2	TRUE	FALSE	FALSE	FALSE	FALSE	FALSE
	Inpp4a	TRUE	FALSE	FALSE	FALSE	FALSE	FALSE
	Irf7	TRUE	FALSE	FALSE	FALSE	FALSE	FALSE
	Itga8	TRUE	FALSE	FALSE	FALSE	FALSE	FALSE
	Itgae	TRUE	FALSE	FALSE	FALSE	FALSE	FALSE
	Itih4	TRUE	FALSE	FALSE	FALSE	FALSE	FALSE
	Itih5	TRUE	FALSE	FALSE	FALSE	FALSE	FALSE
	Jakmip3	TRUE	FALSE	FALSE	FALSE	FALSE	FALSE
	Kcnq2	TRUE	FALSE	FALSE	FALSE	FALSE	FALSE
	Kif19a	TRUE	FALSE	FALSE	FALSE	FALSE	FALSE
	Kif21b	TRUE	FALSE	FALSE	FALSE	FALSE	FALSE
	Kifc1	TRUE	FALSE	FALSE	FALSE	FALSE	FALSE
	Kifc3	TRUE	FALSE	FALSE	FALSE	FALSE	FALSE
	Kiss1r	TRUE	FALSE	FALSE	FALSE	FALSE	FALSE
	Klf8	TRUE	FALSE	FALSE	FALSE	FALSE	FALSE
	l7Rn6	TRUE	FALSE	FALSE	FALSE	FALSE	FALSE
	Lama3	TRUE	FALSE	FALSE	FALSE	FALSE	FALSE
	Larp4b	TRUE	FALSE	FALSE	FALSE	FALSE	FALSE
	Lat2	TRUE	FALSE	FALSE	FALSE	FALSE	FALSE
	Lemd3	TRUE	FALSE	FALSE	FALSE	FALSE	FALSE
	Letm2	TRUE	FALSE	FALSE	FALSE	FALSE	FALSE
	Lgr5	TRUE	FALSE	FALSE	FALSE	FALSE	FALSE
	Lhfpl2	TRUE	FALSE	FALSE	FALSE	FALSE	FALSE
	Llgl1	TRUE	FALSE	FALSE	FALSE	FALSE	FALSE
	Lmf1	TRUE	FALSE	FALSE	FALSE	FALSE	FALSE
	Lrrc33	TRUE	FALSE	FALSE	FALSE	FALSE	FALSE
	Lrrc45	TRUE	FALSE	FALSE	FALSE	FALSE	FALSE
	Lrrc48	TRUE	FALSE	FALSE	FALSE	FALSE	FALSE
	Lrrc49	TRUE	FALSE	FALSE	FALSE	FALSE	FALSE
	Lrrc8a	TRUE	FALSE	FALSE	FALSE	FALSE	FALSE
	Lrrcc1	TRUE	FALSE	FALSE	FALSE	FALSE	FALSE
	Lrrfip1	TRUE	FALSE	FALSE	FALSE	FALSE	FALSE
	Lrrfip2	TRUE	FALSE	FALSE	FALSE	FALSE	FALSE
	Luc7l	TRUE	FALSE	FALSE	FALSE	FALSE	FALSE
	Macf1	TRUE	FALSE	FALSE	FALSE	FALSE	FALSE
	Mafg	TRUE	FALSE	FALSE	FALSE	FALSE	FALSE
	Magi2	TRUE	FALSE	FALSE	FALSE	FALSE	FALSE
	Mamdc2	TRUE	FALSE	FALSE	FALSE	FALSE	FALSE
	Map4k1	TRUE	FALSE	FALSE	FALSE	FALSE	FALSE
	Mapk9	TRUE	FALSE	FALSE	FALSE	FALSE	FALSE
	Mapt	TRUE	FALSE	FALSE	FALSE	FALSE	FALSE
	Mbtd1	TRUE	FALSE	FALSE	FALSE	FALSE	FALSE
	Mdm2	TRUE	FALSE	FALSE	FALSE	FALSE	FALSE
	Mecr	TRUE	FALSE	FALSE	FALSE	FALSE	FALSE
	Mei4	TRUE	FALSE	FALSE	FALSE	FALSE	FALSE
	Metap1d	TRUE	FALSE	FALSE	FALSE	FALSE	FALSE
	Mettl10	TRUE	FALSE	FALSE	FALSE	FALSE	FALSE
	Mettl15	TRUE	FALSE	FALSE	FALSE	FALSE	FALSE
	Mettl16	TRUE	FALSE	FALSE	FALSE	FALSE	FALSE
	Mettl17	TRUE	FALSE	FALSE	FALSE	FALSE	FALSE
	Mettl3	TRUE	FALSE	FALSE	FALSE	FALSE	FALSE
	Mfsd9	TRUE	FALSE	FALSE	FALSE	FALSE	FALSE
	Mical2	TRUE	FALSE	FALSE	FALSE	FALSE	FALSE
	Mid1	TRUE	FALSE	FALSE	FALSE	FALSE	FALSE
	Mink1	TRUE	FALSE	FALSE	FALSE	FALSE	FALSE
	Mios	TRUE	FALSE	FALSE	FALSE	FALSE	FALSE
	Mipol1	TRUE	FALSE	FALSE	FALSE	FALSE	FALSE
	Mknk1	TRUE	FALSE	FALSE	FALSE	FALSE	FALSE
	Mlc1	TRUE	FALSE	FALSE	FALSE	FALSE	FALSE
	Mpp2	TRUE	FALSE	FALSE	FALSE	FALSE	FALSE
	Mpp6	TRUE	FALSE	FALSE	FALSE	FALSE	FALSE
	Mpv17	TRUE	FALSE	FALSE	FALSE	FALSE	FALSE
	Mta3	TRUE	FALSE	FALSE	FALSE	FALSE	FALSE
	Mtap2	TRUE	FALSE	FALSE	FALSE	FALSE	FALSE
	Mtf2	TRUE	FALSE	FALSE	FALSE	FALSE	FALSE
	Mtmr11	TRUE	FALSE	FALSE	FALSE	FALSE	FALSE
	Mxra7	TRUE	FALSE	FALSE	FALSE	FALSE	FALSE
	Mycbp2	TRUE	FALSE	FALSE	FALSE	FALSE	FALSE
	Myef2	TRUE	FALSE	FALSE	FALSE	FALSE	FALSE
	Myo15	TRUE	FALSE	FALSE	FALSE	FALSE	FALSE
	N6amt1	TRUE	FALSE	FALSE	FALSE	FALSE	FALSE
	Nap1l1	TRUE	FALSE	FALSE	FALSE	FALSE	FALSE
	Naprt1	TRUE	FALSE	FALSE	FALSE	FALSE	FALSE
	Nbea	TRUE	FALSE	FALSE	FALSE	FALSE	FALSE
	Ndrg2	TRUE	FALSE	FALSE	FALSE	FALSE	FALSE
	Ndrg3	TRUE	FALSE	FALSE	FALSE	FALSE	FALSE
	Negr1	TRUE	FALSE	FALSE	FALSE	FALSE	FALSE
	Nf2	TRUE	FALSE	FALSE	FALSE	FALSE	FALSE
	Ngly1	TRUE	FALSE	FALSE	FALSE	FALSE	FALSE
	Nhsl1	TRUE	FALSE	FALSE	FALSE	FALSE	FALSE
	Nipal2	TRUE	FALSE	FALSE	FALSE	FALSE	FALSE
	Nkg7	TRUE	FALSE	FALSE	FALSE	FALSE	FALSE
	Npcd	TRUE	FALSE	FALSE	FALSE	FALSE	FALSE
[truncated: 233 more rows]

## Sheet: S2.3_SpliceDeficiency_APTXATM
	Supplementary Table S2.3. Differential intron retention analysis for APTXxATM vs. WT																			0	0
	Intron retention events derived from the splicing deficiency score. Bai. PNAS. 2013. LIMMA was applied with FDR < 0.05																			0	0
	GeneName	Wild Type (n = 3) Average Splicing Deficiency Score	APTX x ATM (n = 4) Average Splicing Deficiency Score	APTXATM_vs_WT logFC	APTXATM_vs_WT pval	APTXATM_vs_WT fdr
	OTTMUSG00000011338	0.104002	1.14522	3.45763	2.55916e-09	2.57398e-05
	AK166453	1.33466	0.0188449	-6.16217	3.71136e-09	2.57398e-05
	Hspa8	0.103867	0.0194765	-2.41687	5.05562e-09	2.57398e-05
	Lynx1	0.0104431	0.0675722	2.6982	1.07528e-08	4.07855e-05
	Brip1os	0.0214908	0.298035	3.80926	1.33513e-08	4.07855e-05
	BC044745	0.0521305	0.425146	3.03348	3.54189e-08	9.01647e-05
	Itpr1	0.000718	0.00299898	2.06505	4.30618e-08	9.3961e-05
	Gdpd3	0.589194	0.148232	-1.98475	1.59333e-07	0.000283552
	LOC554292	0.193721	0.0239481	-3.02503	1.67079e-07	0.000283552
	Ttc15	0.0317925	0.00623164	-2.36081	2.36646e-07	0.000361453
	Nudcd3	0.0121621	0.00383213	-1.66612	4.12485e-07	0.000572754
	Sugct	0.00024	0.00461002	4.30789	5.50384e-07	0.000653393
	Pnpla3	0.0100438	0.0486994	2.27845	5.56116e-07	0.000653393
	Trim34	0.0749595	0.0172418	-2.12971	8.84258e-07	0.000964726
	Gareml	0.0589195	0.218337	1.88158	9.73408e-07	0.000991189
	Dctd	0.0186451	0.0382093	1.03611	1.05956e-06	0.00101148
	Lgals2	0.0351661	0.163985	2.21962	1.59775e-06	0.00143553
	AK142214	0.0968746	0.429095	2.14211	2.85783e-06	0.00236675
	Mtap6	0.00636525	0.00295886	-1.10391	3.00056e-06	0.00236675
	Loxl2	0.0199333	0.08455	2.10834	3.09906e-06	0.00236675
	Wdfy1	0.0107193	0.0215081	1.00637	3.76562e-06	0.00273886
	Crtam	0.00591524	0.0105184	0.830466	4.54123e-06	0.00315285
	Tubb6	0.15895	0.0285675	-2.51002	4.76099e-06	0.00316171
	Mars	0.0497762	0.153736	1.61344	5.12658e-06	0.00326264
	Suv39h2	0.108991	0.0359154	-1.60637	5.66509e-06	0.00346115
	EG328479	0.195487	0.0637844	-1.62616	6.6222e-06	0.00389029
	Slc35a4	0.0777844	0.0410793	-0.920263	7.36484e-06	0.00405842
	AK010195	0.0307995	0.0715358	1.21751	7.43982e-06	0.00405842
	Giyd2	0.146153	0.288415	0.978751	8.45039e-06	0.00445073
	1700001J03Rik	0.129535	0.402151	1.61824	1.08971e-05	0.00554806
	AW049604	0.00265325	0.00146569	-0.858885	1.2141e-05	0.00598198
	Arbp	0.0676867	0.0419598	-0.690679	1.39727e-05	0.00645537
	Xtrp3s1	0.0312922	0.0571368	0.868146	1.43347e-05	0.00645537
	AY053573	0.100779	0.0186473	-2.48212	1.43697e-05	0.00645537
	AK084170	0.0027235	0.0183224	2.80859	1.49036e-05	0.00650391
	Dctn6	0.0277489	0.0160058	-0.791666	1.60271e-05	0.00679995
	Ccnjl	0.0720976	0.0348029	-1.05682	1.72197e-05	0.00710848
	C78339	0.0646281	0.0361494	-0.839237	1.85014e-05	0.00743658
	Dhtkd1	0.043104	0.0192143	-1.17306	2.08612e-05	0.00817011
	AI464131	0.0109603	0.0250537	1.20812	2.22728e-05	0.00850488
	Rpl3	0.0222022	0.033875	0.610311	2.35677e-05	0.00877982
	Clmp	0.00324543	0.00133623	-1.29372	2.52073e-05	0.00914777
	Cuedc1	0.00920717	0.00474213	-0.956504	2.61731e-05	0.00914777
	Cpe	0.000728333	0.00044475	-0.709436	2.63536e-05	0.00914777
	Dgkk	0.0018142	0.00082775	-1.13655	2.6951e-05	0.00914777
	Mvk	0.0178427	0.028268	0.664117	2.83201e-05	0.00940351
	AK149188	0.0447966	0.156212	1.80646	3.04019e-05	0.00969329
	Gm628	3.02021	37.8975	3.51455	3.04621e-05	0.00969329
	AK043947	0.235084	0.0503082	-2.27819	3.13718e-05	0.00977904
	Sh3gl2	0.00115612	0.00073575	-0.652772	3.23542e-05	0.00988355
	Slco2b1	0.0190251	0.032089	0.751813	3.38347e-05	0.0100574
	AK048672	0.504906	0.806753	0.677105	3.44596e-05	0.0100574
	Gfra1	0.00111666	0.0006155	-0.857632	3.53242e-05	0.0100574
	AK079527	0.0182353	0.0693332	1.96516	3.62003e-05	0.0100574
	Afap1l1	0.00967536	0.0308898	1.64979	3.62155e-05	0.0100574
	B430010I23Rik	0.00946893	0.0222586	1.22014	4.01136e-05	0.010941
	Car8	0.000900732	0.00222169	1.30454	4.73362e-05	0.0126844
	Impg2	0.0112676	0.0214418	0.933754	5.11334e-05	0.0127842
	Usp12	0.0138665	0.00936077	-0.566285	5.21818e-05	0.0127842
	Rdx	0.00499009	0.00307867	-0.693436	5.28531e-05	0.0127842
	Clic6	0.0150311	0.00885814	-0.766124	5.40649e-05	0.0127842
	Micall1	0.0165353	0.0289069	0.803942	5.43506e-05	0.0127842
	Grid2	0.000523	0.00083275	0.66956	5.47926e-05	0.0127842
	9330182L06Rik	0.00261425	0.00400389	0.614806	5.51387e-05	0.0127842
	Mro	0.0611792	0.0373773	-0.71412	5.61449e-05	0.0127842
	OTTMUSG00000000990	0.139836	0.039969	-1.78247	5.62857e-05	0.0127842
	Spred2	0.00937469	0.00476897	-0.982058	5.6366e-05	0.0127842
	St6gal2	0.182234	0.112403	-0.698982	5.70026e-05	0.0127842
	Ccdc60	0.046969	0.0228895	-1.02347	5.77524e-05	0.0127842
	Nrsn1	0.00421574	0.00234382	-0.850924	5.94565e-05	0.0129734
	Sv2c	0.0135851	0.00686893	-0.977883	6.18295e-05	0.0133012
	AK053246	0.155904	0.221812	0.508497	6.42925e-05	0.0134703
	AU014645	0.021906	0.010383	-1.07262	6.44227e-05	0.0134703
	Pkd2l2	0.031604	0.0175934	-0.850487	6.52614e-05	0.0134703
	Selenbp2	0.139747	0.0768595	-0.857181	6.79945e-05	0.0137922
	Cpne2	0.00699667	0.011125	0.669406	6.86267e-05	0.0137922
	Rabl4	0.0182254	0.0473707	1.36449	7.53633e-05	0.0149493
	Insig1	0.0427825	0.0672193	0.649064	7.69988e-05	0.0150396
	Clec16a	0.00619532	0.00172829	-1.79593	7.77878e-05	0.0150396
	Snrpe	0.0115969	0.00814185	-0.51113	8.07119e-05	0.0152989
	Rabif	0.0427967	0.0159182	-1.41332	8.1132e-05	0.0152989
	Ndufa12l	0.00240305	0.00454637	0.916429	8.35923e-05	0.0153077
	Tmem117	0.00352171	0.00167427	-1.08772	8.41524e-05	0.0153077
	Il11ra2	0.0386808	0.0605795	0.646978	8.50049e-05	0.0153077
	Qpct	0.00309238	0.00887766	1.50661	8.51878e-05	0.0153077
	Coq5	0.0346636	0.0214778	-0.689918	8.83482e-05	0.0156659
	Rps25	0.00374439	0.00226152	-0.732607	8.92323e-05	0.0156659
	Card9	0.599353	0.365241	-0.715586	9.15487e-05	0.0158899
	Prkcn	0.0104967	0.018475	0.814058	9.81416e-05	0.0168429
	8030462N17Rik	0.000867333	0.00041375	-1.08083	0.000101623	0.0172466
	Grm2	0.0435643	0.0605006	0.473226	0.000105618	0.0174373
	Dclre1c	0.0806642	0.118085	0.549719	0.000105814	0.0174373
	Rad54b	0.0258944	0.0423315	0.715031	0.000106172	0.0174373
	AK052909	0.363876	0.676258	0.888582	0.000114051	0.0185321
	LOC545611	0.153558	2.4456	3.82894	0.000124054	0.0197785
	Cpne8	0.00267055	0.00383169	0.520717	0.000124312	0.0197785
	Rps3a	0.00690109	0.0159197	1.2278	0.000126997	0.0198606
	Acot1	0.0338482	0.0188216	-0.851228	0.000127428	0.0198606
	Trim12c	0.0416956	0.077409	0.902586	0.00012882	0.0198747
	Pdgfrl	0.0190952	0.0394321	1.04343	0.000137744	0.0207711
	Pomp	0.00256333	0.0017775	-0.52894	0.000138323	0.0207711
	Iqck	0.00315619	0.00575331	0.859792	0.000139009	0.0207711
	Myom3	0.00340388	0.0197918	2.56108	0.000141344	0.0207711
	Ubxd6	0.0205825	0.0129132	-0.671539	0.000142816	0.0207711
	Pon2	0.00103501	0.00274213	1.38844	0.000143	0.0207711
	Gja8	0.695227	0.410231	-0.759872	0.00014415	0.0207711
	Lsm8	0.0163517	0.0296097	0.855013	0.000148449	0.0211253
	Mtus2	0.00471153	0.00718328	0.611367	0.000149374	0.0211253
	Ppwd1	0.0615229	0.0379917	-0.690538	0.000152129	0.0213176
	Tsnax	0.0231284	0.0139998	-0.729178	0.000153721	0.0213449
	Disc1	0.0437251	0.0669236	0.614686	0.000162486	0.0223112
	AK050707	0.114726	0.0794267	-0.529807	0.000163602	0.0223112
	Car7	0.0821371	0.13149	0.674278	0.000166539	0.0225108
	Ccdc171	0.00806671	0.0233698	1.497	0.000169846	0.0225401
	Prtg	0.01945	0.0122864	-0.666693	0.000170583	0.0225401
	EG545253	0.0068369	0.0118294	0.784817	0.000171183	0.0225401
	Nlrx1	0.0243056	0.0150033	-0.694093	0.000177795	0.0232106
	Shroom4	0.00387311	0.00599215	0.625248	0.000183699	0.0237781
	Pisd-ps1	0.0498954	0.0747851	0.581602	0.00018705	0.0240085
	Elf2	0.0117558	0.00836432	-0.489658	0.000189732	0.0241497
	BC057893	0.0130096	0.0221739	0.767122	0.000193356	0.0244075
	Smo	0.069022	0.048901	-0.497528	0.000197318	0.0247036
	Adi1	0.0264122	0.0149678	-0.811935	0.000205105	0.0254697
	Cep72	0.035047	0.0516951	0.560009	0.000209379	0.0257908
	AI451617	0.100369	0.198931	0.970978	0.00021176	0.0258754
	Grik1	0.000698667	0.00130766	0.920118	0.000223496	0.0270927
	Cox7c	0.030756	0.0165118	-0.88815	0.000225536	0.0271246
	Tgfbrap1	0.0370902	0.0278818	-0.412043	0.000232395	0.0276894
	Scml2	0.0299286	0.0173311	-0.79451	0.000233857	0.0276894
	Pftk1	0.000191667	0.000305	0.669525	0.000241884	0.0284195
	Dfna5h	0.0150785	0.00943544	-0.682217	0.000250444	0.0289643
	Dpysl3	0.00544481	0.00958627	0.809605	0.000250724	0.0289643
	Cpsf4l	0.414125	0.661413	0.680578	0.000252209	0.0289643
	Prrg4	0.139265	0.0773056	-0.842912	0.000258872	0.0295075
	Mmab	0.0248186	0.0415495	0.734654	0.000263351	0.0296514
	Npffr2	0.0495492	0.0140211	-1.87605	0.000264016	0.0296514
	Map7	0.0140415	0.0101969	-0.46007	0.000269634	0.0298951
	Ntpcr	0.0390964	0.0521177	0.414089	0.000270101	0.0298951
	Depdc1b	0.00629724	0.0173979	1.43167	0.00027538	0.0302601
	Map3k7	0.0194009	0.0122874	-0.657155	0.000285192	0.0311145
	Nrg4	0.00979516	0.00156975	-2.76891	0.000296523	0.0320761
	Actr3b	0.0109481	0.00621475	-0.822617	0.000298206	0.0320761
	0610007P14Rik	0.0215938	0.028305	0.390226	0.000315165	0.0336631
	D930015E06Rik	0.0176438	0.0107865	-0.700174	0.00032177	0.0339874
	AK083124	0.554531	0.782283	0.4978	0.000327811	0.0339874
	Igfbp4	0.00898991	0.0128697	0.516516	0.000332154	0.0339874
	Frmd3	0.00740362	0.0108479	0.552778	0.000333724	0.0339874
	Mfhas1	0.00540695	0.00837258	0.630797	0.000335038	0.0339874
	Zfp612	0.0457069	0.0625307	0.45212	0.00033603	0.0339874
	Sh3bgrl	0.000464	0.000723	0.637327	0.000336129	0.0339874
	Lrrfip2	0.0116972	0.00761914	-0.610864	0.000337748	0.0339874
	AK038649	0.0163712	0.0116311	-0.495851	0.000338228	0.0339874
	Xpa	0.00827511	0.00500265	-0.735639	0.000358046	0.035524
	Syt6	0.0231338	0.0137217	-0.76461	0.000359884	0.035524
	Kif20a	0.0942857	0.149936	0.675484	0.000360497	0.035524
	AK019722	0.0180108	0.0274256	0.613433	0.000384665	0.0374936
	Samd3	0.0151497	0.021255	0.490557	0.000385394	0.0374936
	Myo5b	0.00569873	0.00271668	-1.07932	0.000388044	0.0375126
	Gemin5	0.0354555	0.0244133	-0.54064	0.000394267	0.0376746
	X83328	0.098839	0.132023	0.419088	0.000396566	0.0376746
	Gm7819	0.0323361	0.0643737	1.01592	0.00039712	0.0376746
	Tmc5	0.0292368	0.00615793	-2.32186	0.000406386	0.0383157
	Galntl6	0.00902051	0.00373902	-1.30191	0.000411402	0.0383673
	Tshb	0.939817	0.497598	-0.926212	0.000412337	0.0383673
	Tek	0.0146665	0.00586667	-1.35897	0.000418108	0.0383673
	Pgap1	0.00453707	0.00300369	-0.598089	0.000418353	0.0383673
	Spock3	0.000285667	0.00040675	0.509589	0.000419493	0.0383673
	AK043153	0.1561	0.0718691	-1.14084	0.000432575	0.0392417
	Wdr52	0.0322107	0.0195168	-0.719317	0.000434192	0.0392417
	AK042789	0.00694855	0.0171889	1.29222	0.000439489	0.0392586
	Perld1	0.0846215	0.127495	0.594889	0.000439519	0.0392586
	Gpd1	0.0165615	0.0316534	0.939873	0.000442127	0.0392619
	A830018L16Rik	0.00118975	0.00090275	-0.398798	0.000447155	0.0393862
	Odf3	0.354625	0.511451	0.526182	0.000448684	0.0393862
	Tmem243	0.017134	0.0229132	0.418344	0.000457446	0.0399258
	Npc1l1	0.0724619	0.097162	0.424242	0.000460709	0.0399641
	AK039238	0.0424084	0.134568	1.70648	0.000463635	0.0399641
	Kcnv2	0.637881	1.28509	1.02652	0.000465841	0.0399641
	Trpm8	0.0399544	0.0787508	0.973498	0.00046835	0.0399641
	Gstm6	0.0766131	0.108109	0.499145	0.000474965	0.0403034
	Phpt1	0.311814	0.208618	-0.584614	0.000479487	0.0404624
	4930485B16Rik	0.150106	0.296654	0.968482	0.000484777	0.040684
	Plcl1	0.00605995	0.00424735	-0.512369	0.000492396	0.0410471
	Tmem25	0.0924306	0.127782	0.470466	0.000494718	0.0410471
	Agpat9	0.0157095	0.0115362	-0.445624	0.000497165	0.0410471
	Sri	0.0337966	0.0248972	-0.439593	0.000501679	0.041197
	Itgam	0.010077	0.0147527	0.547729	0.000505281	0.041265
	March9	0.0270049	0.0150329	-0.861229	0.00050791	0.041265
	Mgp	0.0108574	0.0158607	0.549199	0.000523782	0.0422818
	Il17re	0.129075	0.177159	0.459852	0.000525961	0.0422818
	BC017158	0.0232017	0.030268	0.382814	0.00053341	0.042656
	Alpk2	0.00705496	0.0113059	0.675665	0.000538244	0.0428185
	Eps8l2	0.00468039	0.00825712	0.815558	0.0005443	0.0430759
	Krt10	0.294456	0.578025	0.991717	0.000559355	0.0440391
	Gm17660	0.0393323	0.0285754	-0.461996	0.000564997	0.0442552
	Rsph10b	0.108188	0.0649241	-0.748322	0.000578052	0.0450229
	Mcat	0.114737	0.0694556	-0.728901	0.000580693	0.0450229
	AK085325	0.00493747	0.00997778	0.994193	0.000631036	0.0486025
	B3gat2	0.000634333	0.00183661	1.60475	0.000633338	0.0486025
	Tomm22	0.0296301	0.0197135	-0.582684	0.000636408	0.0486025
	Tshz3	0.0455975	0.0297312	-0.606994	0.000644635	0.0489858
	Ttpa	0.040286	0.0695502	0.77591	0.000657313	0.0497019
	Rabgef1	0.0607687	0.0372155	-0.697342	0.000660632	0.0497069
	Pou6f2	0.0103337	0.00418006	-1.28282	0.00066972	0.0499195
	Vps25	0.0355486	0.0503147	0.498509	0.000669995	0.0499195

## Sheet: S2.4_SpliceDeficiency_PARPATM
	Supplementary Table S2.4. Differential intron retention analysis for PARPxATM vs. WT
	Intron retention events derived from the splicing deficiency score. Bai. PNAS. 2013. LIMMA was applied with FDR < 0.05
	GeneName	Wild Type (n = 3) Average Splicing Deficiency Score	APTX x ATM (n = 4) Average Splicing Deficiency Score	PARPATM_vs_WT logFC	PARPATM_vs_WT pval	PARPATM_vs_WT fdr
	Apool	0.0477577	0.0022986	-4.37361	3.62613e-07	0.00409616
	Hspa8	0.103867	0.0191557	-2.43885	5.36357e-07	0.00409616
	Ttc15	0.0317925	0.00498486	-2.67696	2.86411e-06	0.00580584
	AK166453	1.33466	0.0157413	-6.44674	2.94154e-06	0.00580584
	Fgf2	0.046127	0.00534496	-3.1116	3.05331e-06	0.00580584
	Tubb6	0.15895	0.0322029	-2.30137	3.14874e-06	0.00580584
	Rassf4	0.00517473	0.00120445	-2.1026	3.35375e-06	0.00580584
	Wwp2	0.00373511	0.0154472	2.04724	3.41745e-06	0.00580584
	Gareml	0.0589195	0.241924	2.03927	3.42101e-06	0.00580584
	Hddc3	0.216413	0.0189581	-3.52003	4.47933e-06	0.00684173
	BC044745	0.0521305	0.424909	3.0366	5.83635e-06	0.00810404
	Cntn4	0.000989426	0.00450959	2.18558	6.93717e-06	0.00882986
	Pisd-ps1	0.0498954	0.142181	1.5114	9.17975e-06	0.0107855
	Sfi1	0.0077103	0.0216966	1.49348	1.02657e-05	0.0108603
	Brip1os	0.0214908	0.268924	3.65572	1.13207e-05	0.0108603
	Tshz3	0.0455975	0.00689569	-2.71514	1.13765e-05	0.0108603
	BC027541	0.00488451	0.207531	5.4267	1.26648e-05	0.0113789
	AK082553	0.314708	0.11022	-1.51358	1.76517e-05	0.0120858
	Hsf2bp	0.00262781	0.0271932	3.3884	1.88905e-05	0.0120858
	Zfp111	0.0163496	0.0764524	2.22878	2.06064e-05	0.0120858
	EG328479	0.195487	0.0462236	-2.08361	2.07251e-05	0.0120858
	Abcc6	0.0286743	0.0798	1.47797	2.12041e-05	0.0120858
	Pcdh19	0.0039196	0.000941	-2.05217	2.13926e-05	0.0120858
	Nudcd3	0.0121621	0.00374767	-1.69615	2.16169e-05	0.0120858
	AK151523	0.0163076	3.36475	7.83677	2.26137e-05	0.0120858
	U69888	0.00976348	0.0415733	2.08614	2.36375e-05	0.0120858
	Itpr1	0.000718	0.00223671	1.64291	2.37294e-05	0.0120858
	BC025885	0.0541155	0.408871	2.93454	2.39954e-05	0.0120858
	NR_002142	7.5458	44.762	2.56148	2.43741e-05	0.0120858
	Mcm8	0.0165299	0.0357799	1.11431	2.48302e-05	0.0120858
	Dctd	0.0186451	0.0457039	1.29478	2.52012e-05	0.0120858
	Fto	0.000860667	0.0002295	-1.90749	2.58829e-05	0.0120858
	Bloc1s3	0.040655	0.139393	1.78302	2.62481e-05	0.0120858
	AI449175	0.0239329	0.0583245	1.28592	2.69031e-05	0.0120858
	AK220484	0.0201127	0.0521625	1.37689	2.91419e-05	0.0125963
	Tm7sf1	0.0271511	0.00101915	-4.77991	2.96889e-05	0.0125963
	Aak1	0.00583631	0.00282847	-1.04528	3.18258e-05	0.0128518
	Parp1	0.0172928	0.0430127	1.31639	3.2066e-05	0.0128518
	Clmp	0.00324543	0.00128824	-1.33421	3.30354e-05	0.0128518
	Dedd2	0.0171056	0.0498509	1.54114	3.36566e-05	0.0128518
	Lynx1	0.0104405	0.0329148	1.66134	3.85991e-05	0.0143796
	Ccdc129	0.074986	0.0102515	-2.89188	4.03844e-05	0.0146865
	Afap1l1	0.00967536	0.0329326	1.76364	4.33759e-05	0.0153274
	NR_003519	0.0208701	0.0434092	1.05724	4.49468e-05	0.0153274
	Trdn	0.00977306	0.0438409	2.17108	4.51572e-05	0.0153274
	Trmt6	0.119043	0.0582618	-1.03151	4.67789e-05	0.0155326
	AK162965	0.299779	1.02257	1.77826	5.09872e-05	0.0165697
	Ap4s1	0.0149727	0.00209597	-2.81284	5.33028e-05	0.0169614
	Sugct	0.00024	0.00470283	4.34474	5.80524e-05	0.0178213
	Fam89a	0.224656	0.029431	-2.97211	6.09121e-05	0.0178213
	Pdap1	0.0150652	0.00762822	-0.981995	6.43828e-05	0.0178213
	Eif3j	0.0478474	0.0982322	1.0386	6.49723e-05	0.0178213
	Xaf1	0.224694	0.0758898	-1.57327	6.52117e-05	0.0178213
	Pgls	0.108561	0.0545554	-0.991874	6.57174e-05	0.0178213
	Ciapin1	0.0773203	0.0382226	-1.0179	6.68828e-05	0.0178213
	Ltbp1	0.00123847	0.00252615	1.02918	6.71246e-05	0.0178213
	Kcnj10	0.00104199	0.000289	-1.84218	6.82179e-05	0.0178213
	Hdgfrp3	0.00170212	0.00350059	1.0416	6.8516e-05	0.0178213
	Ccdc61	0.103965	0.0432539	-1.26542	6.88805e-05	0.0178213
	B430010I23Rik	0.00946893	0.0233077	1.29836	7.00064e-05	0.0178213
	Tsga14	0.00801658	0.0145222	0.857236	7.21249e-05	0.0180596
	Samd5	0.00161863	0.000641	-1.33828	7.34449e-05	0.0180935
	Grid2	0.000523	0.00101473	0.956966	7.76549e-05	0.018827
	Fam227b	0.0227719	0.00499001	-2.17474	8.14622e-05	0.0193627
	Gys2	0.0467671	0.0180932	-1.36612	8.2842e-05	0.0193627
	Mrpl47	0.0174094	0.00558146	-1.63723	8.36677e-05	0.0193627
	Qpct	0.00309238	0.0107136	1.80246	8.55433e-05	0.0195013
	Syt6	0.0231338	0.0128687	-0.846468	9.06675e-05	0.0203655
	Acoxl	0.0514195	0.0161321	-1.686	9.29847e-05	0.0205833
	Hrk	0.179175	0.072653	-1.30348	9.88831e-05	0.0215763
	Prtg	0.01945	0.0103734	-0.906038	0.000101199	0.0217706
	Oprd1	0.0165826	0.00668527	-1.31136	0.000109042	0.023132
	F13a1	0.0257305	0.0103897	-1.30489	0.000113113	0.0235848
	Rab4a	0.0179923	0.00896954	-1.00496	0.000114264	0.0235848
	Smad7	0.0346136	0.01906	-0.861818	0.00011984	0.0241252
	Pigp	0.084683	0.0435446	-0.958408	0.000120042	0.0241252
	Psg16	0.118016	0.2277	0.949805	0.000123975	0.0245921
	Adora1	0.00102641	0.000537	-0.934014	0.000126434	0.0247583
	Tek	0.0146665	0.00513672	-1.51029	0.000128711	0.0248853
	Alpk2	0.00705496	0.0150028	1.09064	0.000137192	0.0261935
	Lgals2	0.0351661	0.117971	1.75187	0.000148053	0.0279181
	EG435366	0.360489	1.46803	2.01153	0.0001534	0.0285735
	Dtd1	0.000679	0.00113151	0.736922	0.000159424	0.0289786
	Tmc5	0.0292368	0.00456242	-2.64944	0.000160552	0.0289786
	Oip5	0.245436	0.0381539	-2.68046	0.000161266	0.0289786
	Luzp2	0.000332667	0.000661	0.987131	0.000163405	0.0290215
	Pvr	0.0562202	0.116103	1.04162	0.000171236	0.0297314
	Ndufa12l	0.00240305	0.00530907	1.14577	0.000171295	0.0297314
	Thrb	0.00303648	0.00697952	1.20309	0.000176092	0.0302206
	AK028622	0.0119249	0.00567842	-1.06695	0.00018525	0.0314366
	Disc1	0.0437251	0.0880289	1.01137	0.000189617	0.0314366
	St6gal2	0.182234	0.0958936	-0.927394	0.0001902	0.0314366
	Pgbd5	0.0114677	0.00627933	-0.870969	0.00019141	0.0314366
	Ccdc172	0.0260373	0.0146826	-0.826298	0.000194225	0.0315596
	Isg20l1	0.0365825	0.00897721	-2.04528	0.000200781	0.0322813
	Galntl6	0.00902051	0.00410551	-1.13353	0.000213455	0.0339615
	Atp6v1b1	0.0409433	0.0888949	1.12377	0.000221191	0.0346556
	Crtam	0.00591524	0.00994457	0.750208	0.000224325	0.0346556
	Pisd	0.0322523	0.0176445	-0.86845	0.000227692	0.0346556
	AK016511	0.00386415	0.030856	3.04814	0.000228998	0.0346556
	F11r	0.0129233	0.00734628	-0.814471	0.000229162	0.0346556
	Dfna5h	0.0150785	0.00898956	-0.745445	0.000234615	0.0351324
	AK080857	0.142679	0.254617	0.833984	0.00024279	0.0357624
	Fkrp	0.039118	0.0198565	-0.982874	0.000243505	0.0357624
	Postn	0.0099247	0.0047264	-1.07445	0.000246789	0.0358996
	Spred2	0.00937469	0.00471929	-0.991519	0.000257488	0.0371026
	Podxl2	0.00591389	0.00268654	-1.13282	0.000266319	0.0377069
	BC055107	0.00587792	0.0124602	1.0841	0.000266619	0.0377069
	Dpysl3	0.00544481	0.0102203	0.911412	0.000269779	0.0378037
	Mcc	0.00349037	0.00601351	0.786434	0.000285428	0.0388793
	AK039023	0.00599432	0.00978446	0.707211	0.000286217	0.0388793
	Arbp	0.0676867	0.0429354	-0.656601	0.000286273	0.0388793
	Me3	0.0131722	0.00706989	-0.901177	0.000288875	0.0388793
	Zfp704	0.00157878	0.00091	-0.796072	0.000290182	0.0388793
	Tapbpl	0.0552227	0.0297028	-0.897679	0.000307293	0.0404625
	Nox1	0.126986	0.216319	0.76974	0.000307297	0.0404625
	Esco1	0.0167434	0.00628373	-1.42627	0.000310021	0.0404723
	Tekt1	0.0169733	0.03534	1.06371	0.000314933	0.0407651
	Ccdc81	0.0590521	0.156932	1.40467	0.000318174	0.0408048
	Nova2	0.0292532	0.0181478	-0.689046	0.000320582	0.0408048
	C78339	0.0646281	0.0349664	-0.887022	0.000326024	0.0411545
	Rabif	0.0427967	0.00806471	-2.41278	0.000331717	0.0415299
	Heph	0.0875066	0.0527766	-0.728404	0.000339083	0.0421069
	Pon2	0.00103501	0.00250072	1.28179	0.000342612	0.042202
	Fahd2a	0.0821152	0.0505459	-0.70029	0.000358546	0.0438114
	Pglyrp1	0.0699996	0.0357501	-0.970966	0.000367953	0.044604
	Gng13	0.00243266	0.0037055	0.607169	0.000385766	0.0463952
	Fam35a	0.0168602	0.00680114	-1.29953	0.00041332	0.0493207
	Dact3	0.0623116	0.0334116	-0.897966	0.000416999	0.0493739

## Sheet: S2.5_APTXATM_AltSplice
	Supplementary Table 2.5 Alternative Splicing Events derived from APTXATM vs. WT group comparison
	Alternative splicing summary for APTXATM vs. WT. Alternative splicing events were derived form rMATS 4.02 and via the splicing deficiency score. Fdr < 0.05 and PSI > 0.1 cutoffs was applied. The splicing deficiency score was based on method described in Bai. PNAS. 2013.
	Type	APTXATM
	Alternative 3' splice	37
	Alternative 5' splice	20
	Intron Retention Events	219
	Mutually exclusive exon	81
	Exon Included	160
	Exon Skipping	207
	Percent of altered gene	0.051566
	Total affected gene	647
		Splicing Summary
	Gene	All Alt Splice Events	Skipped Exon	Exon Inclusion	Increased Intron Retention	Decreased Intron Retention	Mutually Excluded Exon	Alternative 3' Splice Site	Alternative 5' Splice Site
	Itpr1	TRUE	TRUE	TRUE	TRUE	FALSE	TRUE	TRUE	FALSE
	Dctd	TRUE	TRUE	FALSE	TRUE	FALSE	FALSE	FALSE	FALSE
	Mmab	TRUE	TRUE	FALSE	TRUE	FALSE	FALSE	FALSE	FALSE
	Dclre1c	TRUE	FALSE	FALSE	TRUE	FALSE	FALSE	FALSE	TRUE
	Crtam	TRUE	FALSE	TRUE	TRUE	FALSE	TRUE	FALSE	FALSE
	Gas5	TRUE	FALSE	FALSE	TRUE	FALSE	TRUE	FALSE	FALSE
	A730017C20Rik	TRUE	FALSE	TRUE	TRUE	FALSE	FALSE	FALSE	FALSE
	Mvk	TRUE	FALSE	TRUE	TRUE	FALSE	FALSE	FALSE	FALSE
	Mars	TRUE	FALSE	TRUE	TRUE	FALSE	FALSE	FALSE	FALSE
	Arhgap26	TRUE	FALSE	TRUE	TRUE	FALSE	FALSE	FALSE	FALSE
	Lynx1	TRUE	FALSE	FALSE	TRUE	FALSE	FALSE	FALSE	FALSE
	Rpl3	TRUE	FALSE	FALSE	TRUE	FALSE	FALSE	FALSE	FALSE
	Grid2	TRUE	FALSE	FALSE	TRUE	FALSE	FALSE	FALSE	FALSE
	Gm7819	TRUE	FALSE	FALSE	TRUE	FALSE	FALSE	FALSE	FALSE
	Cep72	TRUE	FALSE	FALSE	TRUE	FALSE	FALSE	FALSE	FALSE
	Il17re	TRUE	FALSE	FALSE	TRUE	FALSE	FALSE	FALSE	FALSE
	Wdfy1	TRUE	FALSE	FALSE	TRUE	FALSE	FALSE	FALSE	FALSE
	Rps3a	TRUE	FALSE	FALSE	TRUE	FALSE	FALSE	FALSE	FALSE
	Pnpla3	TRUE	FALSE	FALSE	TRUE	FALSE	FALSE	FALSE	FALSE
	Tmem25	TRUE	FALSE	FALSE	TRUE	FALSE	FALSE	FALSE	FALSE
	Gm628	TRUE	FALSE	FALSE	TRUE	FALSE	FALSE	FALSE	FALSE
	Impg2	TRUE	FALSE	FALSE	TRUE	FALSE	FALSE	FALSE	FALSE
	Car8	TRUE	FALSE	FALSE	TRUE	FALSE	FALSE	FALSE	FALSE
	AK053246	TRUE	FALSE	FALSE	TRUE	FALSE	FALSE	FALSE	FALSE
	Prkcn	TRUE	FALSE	FALSE	TRUE	FALSE	FALSE	FALSE	FALSE
	Loxl2	TRUE	FALSE	FALSE	TRUE	FALSE	FALSE	FALSE	FALSE
	Slco2b1	TRUE	FALSE	FALSE	TRUE	FALSE	FALSE	FALSE	FALSE
	Samd3	TRUE	FALSE	FALSE	TRUE	FALSE	FALSE	FALSE	FALSE
	Cpsf4l	TRUE	FALSE	FALSE	TRUE	FALSE	FALSE	FALSE	FALSE
	Sugct	TRUE	FALSE	FALSE	TRUE	FALSE	FALSE	FALSE	FALSE
	Krtcap3	TRUE	FALSE	FALSE	TRUE	FALSE	FALSE	FALSE	FALSE
	4930485B16Rik	TRUE	FALSE	FALSE	TRUE	FALSE	FALSE	FALSE	FALSE
	Frmd3	TRUE	FALSE	FALSE	TRUE	FALSE	FALSE	FALSE	FALSE
	AK042789	TRUE	FALSE	FALSE	TRUE	FALSE	FALSE	FALSE	FALSE
	Itgam	TRUE	FALSE	FALSE	TRUE	FALSE	FALSE	FALSE	FALSE
	AK085325	TRUE	FALSE	FALSE	TRUE	FALSE	FALSE	FALSE	FALSE
	Rabl4	TRUE	FALSE	FALSE	TRUE	FALSE	FALSE	FALSE	FALSE
	1110032A03Rik	TRUE	FALSE	FALSE	TRUE	FALSE	FALSE	FALSE	FALSE
	9330182L06Rik	TRUE	FALSE	FALSE	TRUE	FALSE	FALSE	FALSE	FALSE
	OTTMUSG00000011338	TRUE	FALSE	FALSE	TRUE	FALSE	FALSE	FALSE	FALSE
	BC057893	TRUE	FALSE	FALSE	TRUE	FALSE	FALSE	FALSE	FALSE
	Pias3	TRUE	FALSE	FALSE	TRUE	FALSE	FALSE	FALSE	FALSE
	Grm2	TRUE	FALSE	FALSE	TRUE	FALSE	FALSE	FALSE	FALSE
	Gpd1	TRUE	FALSE	FALSE	TRUE	FALSE	FALSE	FALSE	FALSE
	Spock3	TRUE	FALSE	FALSE	TRUE	FALSE	FALSE	FALSE	FALSE
	AI451617	TRUE	FALSE	FALSE	TRUE	FALSE	FALSE	FALSE	FALSE
	Afap1l1	TRUE	FALSE	FALSE	TRUE	FALSE	FALSE	FALSE	FALSE
	Kcnv2	TRUE	FALSE	FALSE	TRUE	FALSE	FALSE	FALSE	FALSE
	AK083124	TRUE	FALSE	FALSE	TRUE	FALSE	FALSE	FALSE	FALSE
	AK019722	TRUE	FALSE	FALSE	TRUE	FALSE	FALSE	FALSE	FALSE
	Trim12c	TRUE	FALSE	FALSE	TRUE	FALSE	FALSE	FALSE	FALSE
	Sh3bgrl	TRUE	FALSE	FALSE	TRUE	FALSE	FALSE	FALSE	FALSE
	Ttpa	TRUE	FALSE	FALSE	TRUE	FALSE	FALSE	FALSE	FALSE
	Eps8l2	TRUE	FALSE	FALSE	TRUE	FALSE	FALSE	FALSE	FALSE
	Giyd2	TRUE	FALSE	FALSE	TRUE	FALSE	FALSE	FALSE	FALSE
	Pdgfrl	TRUE	FALSE	FALSE	TRUE	FALSE	FALSE	FALSE	FALSE
	Iqck	TRUE	FALSE	FALSE	TRUE	FALSE	FALSE	FALSE	FALSE
	Tmem243	TRUE	FALSE	FALSE	TRUE	FALSE	FALSE	FALSE	FALSE
	EG545253	TRUE	FALSE	FALSE	TRUE	FALSE	FALSE	FALSE	FALSE
	Pftk1	TRUE	FALSE	FALSE	TRUE	FALSE	FALSE	FALSE	FALSE
	Brip1os	TRUE	FALSE	FALSE	TRUE	FALSE	FALSE	FALSE	FALSE
	Igfbp4	TRUE	FALSE	FALSE	TRUE	FALSE	FALSE	FALSE	FALSE
	Shroom4	TRUE	FALSE	FALSE	TRUE	FALSE	FALSE	FALSE	FALSE
	LOC545611	TRUE	FALSE	FALSE	TRUE	FALSE	FALSE	FALSE	FALSE
	BC017158	TRUE	FALSE	FALSE	TRUE	FALSE	FALSE	FALSE	FALSE
	Trpm8	TRUE	FALSE	FALSE	TRUE	FALSE	FALSE	FALSE	FALSE
	Ntpcr	TRUE	FALSE	FALSE	TRUE	FALSE	FALSE	FALSE	FALSE
	Odf3	TRUE	FALSE	FALSE	TRUE	FALSE	FALSE	FALSE	FALSE
	AK084170	TRUE	FALSE	FALSE	TRUE	FALSE	FALSE	FALSE	FALSE
	B430010I23Rik	TRUE	FALSE	FALSE	TRUE	FALSE	FALSE	FALSE	FALSE
	Insig1	TRUE	FALSE	FALSE	TRUE	FALSE	FALSE	FALSE	FALSE
	Cope	TRUE	FALSE	FALSE	TRUE	FALSE	FALSE	FALSE	FALSE
	AK052909	TRUE	FALSE	FALSE	TRUE	FALSE	FALSE	FALSE	FALSE
	AK079527	TRUE	FALSE	FALSE	TRUE	FALSE	FALSE	FALSE	FALSE
	Snx24	TRUE	FALSE	FALSE	TRUE	FALSE	FALSE	FALSE	FALSE
	Xtrp3s1	TRUE	FALSE	FALSE	TRUE	FALSE	FALSE	FALSE	FALSE
	AK142214	TRUE	FALSE	FALSE	TRUE	FALSE	FALSE	FALSE	FALSE
	Disc1	TRUE	FALSE	FALSE	TRUE	FALSE	FALSE	FALSE	FALSE
	Micall1	TRUE	FALSE	FALSE	TRUE	FALSE	FALSE	FALSE	FALSE
	1700001J03Rik	TRUE	FALSE	FALSE	TRUE	FALSE	FALSE	FALSE	FALSE
	Dpysl3	TRUE	FALSE	FALSE	TRUE	FALSE	FALSE	FALSE	FALSE
	Myom3	TRUE	FALSE	FALSE	TRUE	FALSE	FALSE	FALSE	FALSE
	Gstm6	TRUE	FALSE	FALSE	TRUE	FALSE	FALSE	FALSE	FALSE
	Pon2	TRUE	FALSE	FALSE	TRUE	FALSE	FALSE	FALSE	FALSE
	AK048672	TRUE	FALSE	FALSE	TRUE	FALSE	FALSE	FALSE	FALSE
	Krt10	TRUE	FALSE	FALSE	TRUE	FALSE	FALSE	FALSE	FALSE
	Mgp	TRUE	FALSE	FALSE	TRUE	FALSE	FALSE	FALSE	FALSE
	0610007P14Rik	TRUE	FALSE	FALSE	TRUE	FALSE	FALSE	FALSE	FALSE
	Qpct	TRUE	FALSE	FALSE	TRUE	FALSE	FALSE	FALSE	FALSE
	Zfp612	TRUE	FALSE	FALSE	TRUE	FALSE	FALSE	FALSE	FALSE
	Lgals2	TRUE	FALSE	FALSE	TRUE	FALSE	FALSE	FALSE	FALSE
	Rad54b	TRUE	FALSE	FALSE	TRUE	FALSE	FALSE	FALSE	FALSE
	Ndufa12l	TRUE	FALSE	FALSE	TRUE	FALSE	FALSE	FALSE	FALSE
	AK039238	TRUE	FALSE	FALSE	TRUE	FALSE	FALSE	FALSE	FALSE
	BC044745	TRUE	FALSE	FALSE	TRUE	FALSE	FALSE	FALSE	FALSE
	Grik1	TRUE	FALSE	FALSE	TRUE	FALSE	FALSE	FALSE	FALSE
	AI464131	TRUE	FALSE	FALSE	TRUE	FALSE	FALSE	FALSE	FALSE
	X83328	TRUE	FALSE	FALSE	TRUE	FALSE	FALSE	FALSE	FALSE
	Perld1	TRUE	FALSE	FALSE	TRUE	FALSE	FALSE	FALSE	FALSE
	AK149188	TRUE	FALSE	FALSE	TRUE	FALSE	FALSE	FALSE	FALSE
	Ccdc171	TRUE	FALSE	FALSE	TRUE	FALSE	FALSE	FALSE	FALSE
	Cpne2	TRUE	FALSE	FALSE	TRUE	FALSE	FALSE	FALSE	FALSE
	Cpne8	TRUE	FALSE	FALSE	TRUE	FALSE	FALSE	FALSE	FALSE
	Vps25	TRUE	FALSE	FALSE	TRUE	FALSE	FALSE	FALSE	FALSE
	Alpk2	TRUE	FALSE	FALSE	TRUE	FALSE	FALSE	FALSE	FALSE
	Pisd-ps1	TRUE	FALSE	FALSE	TRUE	FALSE	FALSE	FALSE	FALSE
	Il11ra2	TRUE	FALSE	FALSE	TRUE	FALSE	FALSE	FALSE	FALSE
	Lsm8	TRUE	FALSE	FALSE	TRUE	FALSE	FALSE	FALSE	FALSE
	Npc1l1	TRUE	FALSE	FALSE	TRUE	FALSE	FALSE	FALSE	FALSE
	Kif20a	TRUE	FALSE	FALSE	TRUE	FALSE	FALSE	FALSE	FALSE
	Gnpda2	TRUE	FALSE	FALSE	TRUE	FALSE	FALSE	FALSE	FALSE
	Gm608	TRUE	FALSE	FALSE	TRUE	FALSE	FALSE	FALSE	FALSE
	Gareml	TRUE	FALSE	FALSE	TRUE	FALSE	FALSE	FALSE	FALSE
	AK010195	TRUE	FALSE	FALSE	TRUE	FALSE	FALSE	FALSE	FALSE
	Mtus2	TRUE	FALSE	FALSE	TRUE	FALSE	FALSE	FALSE	FALSE
	Depdc1b	TRUE	FALSE	FALSE	TRUE	FALSE	FALSE	FALSE	FALSE
	Car7	TRUE	FALSE	FALSE	TRUE	FALSE	FALSE	FALSE	FALSE
	Mfhas1	TRUE	FALSE	FALSE	TRUE	FALSE	FALSE	FALSE	FALSE
	B3gat2	TRUE	FALSE	FALSE	TRUE	FALSE	FALSE	FALSE	FALSE
	2510006D16Rik	TRUE	TRUE	FALSE	FALSE	FALSE	TRUE	FALSE	TRUE
	Pms2	TRUE	TRUE	FALSE	FALSE	FALSE	TRUE	FALSE	TRUE
	Fam129c	TRUE	TRUE	FALSE	FALSE	FALSE	FALSE	FALSE	TRUE
	Ablim1	TRUE	TRUE	FALSE	FALSE	FALSE	TRUE	TRUE	FALSE
	Sox6	TRUE	TRUE	FALSE	FALSE	FALSE	FALSE	TRUE	FALSE
	Alg6	TRUE	TRUE	TRUE	FALSE	FALSE	TRUE	FALSE	FALSE
	Col13a1	TRUE	TRUE	TRUE	FALSE	FALSE	TRUE	FALSE	FALSE
	Kif21a	TRUE	TRUE	TRUE	FALSE	FALSE	TRUE	FALSE	FALSE
	Phtf1	TRUE	TRUE	FALSE	FALSE	FALSE	TRUE	FALSE	FALSE
	Txnrd1	TRUE	TRUE	FALSE	FALSE	FALSE	TRUE	FALSE	FALSE
	Ecm1	TRUE	TRUE	FALSE	FALSE	FALSE	TRUE	FALSE	FALSE
	Ank2	TRUE	TRUE	FALSE	FALSE	FALSE	TRUE	FALSE	FALSE
	Cdhr4	TRUE	TRUE	FALSE	FALSE	FALSE	TRUE	FALSE	FALSE
	Cacna1a	TRUE	TRUE	FALSE	FALSE	FALSE	TRUE	FALSE	FALSE
	Taf1b	TRUE	TRUE	FALSE	FALSE	FALSE	TRUE	FALSE	FALSE
	Nova1	TRUE	TRUE	FALSE	FALSE	FALSE	TRUE	FALSE	FALSE
	Bin1	TRUE	TRUE	FALSE	FALSE	FALSE	TRUE	FALSE	FALSE
	Tex9	TRUE	TRUE	FALSE	FALSE	FALSE	TRUE	FALSE	FALSE
	Etl4	TRUE	TRUE	FALSE	FALSE	FALSE	TRUE	FALSE	FALSE
	Agfg2	TRUE	TRUE	FALSE	FALSE	FALSE	TRUE	FALSE	FALSE
	Car4	TRUE	TRUE	FALSE	FALSE	FALSE	TRUE	FALSE	FALSE
	Rnf144a	TRUE	TRUE	FALSE	FALSE	FALSE	TRUE	FALSE	FALSE
	Gdpd3	TRUE	TRUE	FALSE	FALSE	TRUE	FALSE	FALSE	FALSE
	Xpa	TRUE	TRUE	FALSE	FALSE	TRUE	FALSE	FALSE	FALSE
	Trim30d	TRUE	TRUE	TRUE	FALSE	FALSE	FALSE	FALSE	FALSE
	Ttll9	TRUE	TRUE	TRUE	FALSE	FALSE	FALSE	FALSE	FALSE
	Kcnt1	TRUE	TRUE	TRUE	FALSE	FALSE	FALSE	FALSE	FALSE
	Spdya	TRUE	TRUE	TRUE	FALSE	FALSE	FALSE	FALSE	FALSE
	Camk2d	TRUE	TRUE	TRUE	FALSE	FALSE	FALSE	FALSE	FALSE
	Kcnma1	TRUE	TRUE	TRUE	FALSE	FALSE	FALSE	FALSE	FALSE
	Mff	TRUE	TRUE	TRUE	FALSE	FALSE	FALSE	FALSE	FALSE
	Wdr78	TRUE	TRUE	TRUE	FALSE	FALSE	FALSE	FALSE	FALSE
	Ppip5k1	TRUE	TRUE	FALSE	FALSE	FALSE	FALSE	FALSE	FALSE
	Rabl2	TRUE	TRUE	FALSE	FALSE	FALSE	FALSE	FALSE	FALSE
	BC042782	TRUE	TRUE	FALSE	FALSE	FALSE	FALSE	FALSE	FALSE
	Pxn	TRUE	TRUE	FALSE	FALSE	FALSE	FALSE	FALSE	FALSE
	Camk2b	TRUE	TRUE	FALSE	FALSE	FALSE	FALSE	FALSE	FALSE
	Epn2	TRUE	TRUE	FALSE	FALSE	FALSE	FALSE	FALSE	FALSE
	Rsph10b2	TRUE	TRUE	FALSE	FALSE	FALSE	FALSE	FALSE	FALSE
	St18	TRUE	TRUE	FALSE	FALSE	FALSE	FALSE	FALSE	FALSE
	Kcnip4	TRUE	TRUE	FALSE	FALSE	FALSE	FALSE	FALSE	FALSE
	Bnip2	TRUE	TRUE	FALSE	FALSE	FALSE	FALSE	FALSE	FALSE
	Gm3512	TRUE	TRUE	FALSE	FALSE	FALSE	FALSE	FALSE	FALSE
	Trmt5	TRUE	TRUE	FALSE	FALSE	FALSE	FALSE	FALSE	FALSE
	Fam161a	TRUE	TRUE	FALSE	FALSE	FALSE	FALSE	FALSE	FALSE
	Fat1	TRUE	TRUE	FALSE	FALSE	FALSE	FALSE	FALSE	FALSE
	Eif2d	TRUE	TRUE	FALSE	FALSE	FALSE	FALSE	FALSE	FALSE
	Gm973	TRUE	TRUE	FALSE	FALSE	FALSE	FALSE	FALSE	FALSE
	Atm	TRUE	TRUE	FALSE	FALSE	FALSE	FALSE	FALSE	FALSE
	Prkdc	TRUE	TRUE	FALSE	FALSE	FALSE	FALSE	FALSE	FALSE
	Pxdn	TRUE	TRUE	FALSE	FALSE	FALSE	FALSE	FALSE	FALSE
	Fer	TRUE	TRUE	FALSE	FALSE	FALSE	FALSE	FALSE	FALSE
	Gm14322	TRUE	TRUE	FALSE	FALSE	FALSE	FALSE	FALSE	FALSE
	4833442J19Rik	TRUE	TRUE	FALSE	FALSE	FALSE	FALSE	FALSE	FALSE
	2210408F21Rik	TRUE	TRUE	FALSE	FALSE	FALSE	FALSE	FALSE	FALSE
	Stx11	TRUE	TRUE	FALSE	FALSE	FALSE	FALSE	FALSE	FALSE
	Gm17628	TRUE	TRUE	FALSE	FALSE	FALSE	FALSE	FALSE	FALSE
	Zranb2	TRUE	TRUE	FALSE	FALSE	FALSE	FALSE	FALSE	FALSE
	2210015D19Rik	TRUE	TRUE	FALSE	FALSE	FALSE	FALSE	FALSE	FALSE
	4932441J04Rik	TRUE	TRUE	FALSE	FALSE	FALSE	FALSE	FALSE	FALSE
	Klhl3	TRUE	TRUE	FALSE	FALSE	FALSE	FALSE	FALSE	FALSE
	Casd1	TRUE	TRUE	FALSE	FALSE	FALSE	FALSE	FALSE	FALSE
	Tnfrsf10b	TRUE	TRUE	FALSE	FALSE	FALSE	FALSE	FALSE	FALSE
	B9d1	TRUE	TRUE	FALSE	FALSE	FALSE	FALSE	FALSE	FALSE
	Gm16598	TRUE	TRUE	FALSE	FALSE	FALSE	FALSE	FALSE	FALSE
	Synj2	TRUE	TRUE	FALSE	FALSE	FALSE	FALSE	FALSE	FALSE
	Bai2	TRUE	TRUE	FALSE	FALSE	FALSE	FALSE	FALSE	FALSE
	Ift46	TRUE	TRUE	FALSE	FALSE	FALSE	FALSE	FALSE	FALSE
	Anks3	TRUE	TRUE	FALSE	FALSE	FALSE	FALSE	FALSE	FALSE
	Pisd	TRUE	TRUE	FALSE	FALSE	FALSE	FALSE	FALSE	FALSE
	Ivd	TRUE	TRUE	FALSE	FALSE	FALSE	FALSE	FALSE	FALSE
	Hmga1	TRUE	TRUE	FALSE	FALSE	FALSE	FALSE	FALSE	FALSE
	Prss16	TRUE	TRUE	FALSE	FALSE	FALSE	FALSE	FALSE	FALSE
	Gm15246	TRUE	TRUE	FALSE	FALSE	FALSE	FALSE	FALSE	FALSE
	Kcnt2	TRUE	TRUE	FALSE	FALSE	FALSE	FALSE	FALSE	FALSE
	Slc22a21	TRUE	TRUE	FALSE	FALSE	FALSE	FALSE	FALSE	FALSE
	Clasp1	TRUE	TRUE	FALSE	FALSE	FALSE	FALSE	FALSE	FALSE
	Cdc14b	TRUE	TRUE	FALSE	FALSE	FALSE	FALSE	FALSE	FALSE
	Myo7a	TRUE	TRUE	FALSE	FALSE	FALSE	FALSE	FALSE	FALSE
	Epb4.1l2	TRUE	TRUE	FALSE	FALSE	FALSE	FALSE	FALSE	FALSE
	Ppfia1	TRUE	TRUE	FALSE	FALSE	FALSE	FALSE	FALSE	FALSE
	Grm7	TRUE	TRUE	FALSE	FALSE	FALSE	FALSE	FALSE	FALSE
	Mpdz	TRUE	TRUE	FALSE	FALSE	FALSE	FALSE	FALSE	FALSE
	D3Ertd751e	TRUE	TRUE	FALSE	FALSE	FALSE	FALSE	FALSE	FALSE
	Gtpbp2	TRUE	TRUE	FALSE	FALSE	FALSE	FALSE	FALSE	FALSE
	Gxylt1	TRUE	TRUE	FALSE	FALSE	FALSE	FALSE	FALSE	FALSE
	Usp28	TRUE	TRUE	FALSE	FALSE	FALSE	FALSE	FALSE	FALSE
	Trpc2	TRUE	TRUE	FALSE	FALSE	FALSE	FALSE	FALSE	FALSE
	Gbp5	TRUE	TRUE	FALSE	FALSE	FALSE	FALSE	FALSE	FALSE
	Odz3	TRUE	TRUE	FALSE	FALSE	FALSE	FALSE	FALSE	FALSE
	Odz4	TRUE	TRUE	FALSE	FALSE	FALSE	FALSE	FALSE	FALSE
	Nucb2	TRUE	TRUE	FALSE	FALSE	FALSE	FALSE	FALSE	FALSE
	Stard10	TRUE	TRUE	FALSE	FALSE	FALSE	FALSE	FALSE	FALSE
	Cdh23	TRUE	TRUE	FALSE	FALSE	FALSE	FALSE	FALSE	FALSE
	Ifltd1	TRUE	TRUE	FALSE	FALSE	FALSE	FALSE	FALSE	FALSE
	Pacsin3	TRUE	TRUE	FALSE	FALSE	FALSE	FALSE	FALSE	FALSE
	9430076C15Rik	TRUE	TRUE	FALSE	FALSE	FALSE	FALSE	FALSE	FALSE
	Ano5	TRUE	TRUE	FALSE	FALSE	FALSE	FALSE	FALSE	FALSE
	2610034M16Rik	TRUE	TRUE	FALSE	FALSE	FALSE	FALSE	FALSE	FALSE
	N6amt1	TRUE	TRUE	FALSE	FALSE	FALSE	FALSE	FALSE	FALSE
	Sys1	TRUE	TRUE	FALSE	FALSE	FALSE	FALSE	FALSE	FALSE
	Caskin1	TRUE	TRUE	FALSE	FALSE	FALSE	FALSE	FALSE	FALSE
	Nav2	TRUE	TRUE	FALSE	FALSE	FALSE	FALSE	FALSE	FALSE
	Hp1bp3	TRUE	TRUE	FALSE	FALSE	FALSE	FALSE	FALSE	FALSE
	Strn4	TRUE	TRUE	FALSE	FALSE	FALSE	FALSE	FALSE	FALSE
	Nrxn2	TRUE	TRUE	FALSE	FALSE	FALSE	FALSE	FALSE	FALSE
	Gm20422	TRUE	TRUE	FALSE	FALSE	FALSE	FALSE	FALSE	FALSE
	Dnaic1	TRUE	TRUE	FALSE	FALSE	FALSE	FALSE	FALSE	FALSE
	Mcam	TRUE	TRUE	FALSE	FALSE	FALSE	FALSE	FALSE	FALSE
	Calcr	TRUE	TRUE	FALSE	FALSE	FALSE	FALSE	FALSE	FALSE
	Sync	TRUE	TRUE	FALSE	FALSE	FALSE	FALSE	FALSE	FALSE
	Tmem176b	TRUE	TRUE	FALSE	FALSE	FALSE	FALSE	FALSE	FALSE
	Adat1	TRUE	TRUE	FALSE	FALSE	FALSE	FALSE	FALSE	FALSE
	Cadps2	TRUE	TRUE	FALSE	FALSE	FALSE	FALSE	FALSE	FALSE
	6820408C15Rik	TRUE	TRUE	FALSE	FALSE	FALSE	FALSE	FALSE	FALSE
	Ncoa2	TRUE	TRUE	FALSE	FALSE	FALSE	FALSE	FALSE	FALSE
	Smox	TRUE	TRUE	FALSE	FALSE	FALSE	FALSE	FALSE	FALSE
	Glcci1	TRUE	TRUE	FALSE	FALSE	FALSE	FALSE	FALSE	FALSE
	Megf11	TRUE	TRUE	FALSE	FALSE	FALSE	FALSE	FALSE	FALSE
	Csf2ra	TRUE	TRUE	FALSE	FALSE	FALSE	FALSE	FALSE	FALSE
	Eef1d	TRUE	TRUE	FALSE	FALSE	FALSE	FALSE	FALSE	FALSE
	Pdss2	TRUE	TRUE	FALSE	FALSE	FALSE	FALSE	FALSE	FALSE
	1700029G01Rik	TRUE	TRUE	FALSE	FALSE	FALSE	FALSE	FALSE	FALSE
	Ncapg2	TRUE	TRUE	FALSE	FALSE	FALSE	FALSE	FALSE	FALSE
	Spry1	TRUE	TRUE	FALSE	FALSE	FALSE	FALSE	FALSE	FALSE
	Sfxn4	TRUE	TRUE	FALSE	FALSE	FALSE	FALSE	FALSE	FALSE
	Palm	TRUE	TRUE	FALSE	FALSE	FALSE	FALSE	FALSE	FALSE
	Cald1	TRUE	TRUE	FALSE	FALSE	FALSE	FALSE	FALSE	FALSE
	Dmkn	TRUE	TRUE	FALSE	FALSE	FALSE	FALSE	FALSE	FALSE
	Dgki	TRUE	TRUE	FALSE	FALSE	FALSE	FALSE	FALSE	FALSE
	A530053G22Rik	TRUE	TRUE	FALSE	FALSE	FALSE	FALSE	FALSE	FALSE
	Rbm34	TRUE	TRUE	FALSE	FALSE	FALSE	FALSE	FALSE	FALSE
	Tulp4	TRUE	TRUE	FALSE	FALSE	FALSE	FALSE	FALSE	FALSE
	Abhd14a	TRUE	TRUE	FALSE	FALSE	FALSE	FALSE	FALSE	FALSE
	Eif2c4	TRUE	TRUE	FALSE	FALSE	FALSE	FALSE	FALSE	FALSE
	Crb1	TRUE	TRUE	FALSE	FALSE	FALSE	FALSE	FALSE	FALSE
	Crb2	TRUE	TRUE	FALSE	FALSE	FALSE	FALSE	FALSE	FALSE
	Slc35b4	TRUE	TRUE	FALSE	FALSE	FALSE	FALSE	FALSE	FALSE
	9330179D12Rik	TRUE	TRUE	FALSE	FALSE	FALSE	FALSE	FALSE	FALSE
	Ssh1	TRUE	TRUE	FALSE	FALSE	FALSE	FALSE	FALSE	FALSE
	Mllt4	TRUE	TRUE	FALSE	FALSE	FALSE	FALSE	FALSE	FALSE
	Copg2	TRUE	TRUE	FALSE	FALSE	FALSE	FALSE	FALSE	FALSE
	Fbxo44	TRUE	TRUE	FALSE	FALSE	FALSE	FALSE	FALSE	FALSE
	Vti1a	TRUE	TRUE	FALSE	FALSE	FALSE	FALSE	FALSE	FALSE
	Cln3	TRUE	TRUE	FALSE	FALSE	FALSE	FALSE	FALSE	FALSE
	Rnf32	TRUE	TRUE	FALSE	FALSE	FALSE	FALSE	FALSE	FALSE
	Exoc6b	TRUE	TRUE	FALSE	FALSE	FALSE	FALSE	FALSE	FALSE
	Pnpla7	TRUE	TRUE	FALSE	FALSE	FALSE	FALSE	FALSE	FALSE
	Dnajb6	TRUE	TRUE	FALSE	FALSE	FALSE	FALSE	FALSE	FALSE
	N4bp2	TRUE	TRUE	FALSE	FALSE	FALSE	FALSE	FALSE	FALSE
	Pank2	TRUE	TRUE	FALSE	FALSE	FALSE	FALSE	FALSE	FALSE
	Rnf14	TRUE	TRUE	FALSE	FALSE	FALSE	FALSE	FALSE	FALSE
	Camta1	TRUE	TRUE	FALSE	FALSE	FALSE	FALSE	FALSE	FALSE
	Poln	TRUE	TRUE	FALSE	FALSE	FALSE	FALSE	FALSE	FALSE
	Gria1	TRUE	TRUE	FALSE	FALSE	FALSE	FALSE	FALSE	FALSE
	Poli	TRUE	TRUE	FALSE	FALSE	FALSE	FALSE	FALSE	FALSE
	Unc5d	TRUE	TRUE	FALSE	FALSE	FALSE	FALSE	FALSE	FALSE
	Tmprss7	TRUE	TRUE	FALSE	FALSE	FALSE	FALSE	FALSE	FALSE
	4921504A21Rik	TRUE	TRUE	FALSE	FALSE	FALSE	FALSE	FALSE	FALSE
	Fam116b	TRUE	TRUE	FALSE	FALSE	FALSE	FALSE	FALSE	FALSE
	Aspdh	TRUE	TRUE	FALSE	FALSE	FALSE	FALSE	FALSE	FALSE
	Prune2	TRUE	TRUE	FALSE	FALSE	FALSE	FALSE	FALSE	FALSE
	Oscar	TRUE	TRUE	FALSE	FALSE	FALSE	FALSE	FALSE	FALSE
	Cadps	TRUE	TRUE	FALSE	FALSE	FALSE	FALSE	FALSE	FALSE
	Alcam	TRUE	TRUE	FALSE	FALSE	FALSE	FALSE	FALSE	FALSE
	Mbp	TRUE	TRUE	FALSE	FALSE	FALSE	FALSE	FALSE	FALSE
	Poldip3	TRUE	TRUE	FALSE	FALSE	FALSE	FALSE	FALSE	FALSE
	Gm13944	TRUE	TRUE	FALSE	FALSE	FALSE	FALSE	FALSE	FALSE
	Mtmr1	TRUE	TRUE	FALSE	FALSE	FALSE	FALSE	FALSE	FALSE
	Sergef	TRUE	TRUE	FALSE	FALSE	FALSE	FALSE	FALSE	FALSE
	Fam70a	TRUE	TRUE	FALSE	FALSE	FALSE	FALSE	FALSE	FALSE
	Tcof1	TRUE	TRUE	FALSE	FALSE	FALSE	FALSE	FALSE	FALSE
	Casp4	TRUE	TRUE	FALSE	FALSE	FALSE	FALSE	FALSE	FALSE
	Lepr	TRUE	TRUE	FALSE	FALSE	FALSE	FALSE	FALSE	FALSE
	Ern2	TRUE	TRUE	FALSE	FALSE	FALSE	FALSE	FALSE	FALSE
	Gas2l1	TRUE	TRUE	FALSE	FALSE	FALSE	FALSE	FALSE	FALSE
	Wdr96	TRUE	TRUE	FALSE	FALSE	FALSE	FALSE	FALSE	FALSE
	Ralgps1	TRUE	TRUE	FALSE	FALSE	FALSE	FALSE	FALSE	FALSE
	Echdc2	TRUE	TRUE	FALSE	FALSE	FALSE	FALSE	FALSE	FALSE
	Bicd1	TRUE	TRUE	FALSE	FALSE	FALSE	FALSE	FALSE	FALSE
	Cnnm3	TRUE	TRUE	FALSE	FALSE	FALSE	FALSE	FALSE	FALSE
	Igfn1	TRUE	TRUE	FALSE	FALSE	FALSE	FALSE	FALSE	FALSE
	5830416P10Rik	TRUE	TRUE	FALSE	FALSE	FALSE	FALSE	FALSE	FALSE
	Zfp187	TRUE	TRUE	FALSE	FALSE	FALSE	FALSE	FALSE	FALSE
	Grin1	TRUE	TRUE	FALSE	FALSE	FALSE	FALSE	FALSE	FALSE
	Gm15631	TRUE	TRUE	FALSE	FALSE	FALSE	FALSE	FALSE	FALSE
	Mta3	TRUE	TRUE	FALSE	FALSE	FALSE	FALSE	FALSE	FALSE
	Ccdc136	TRUE	TRUE	FALSE	FALSE	FALSE	FALSE	FALSE	FALSE
	Apbb3	TRUE	TRUE	FALSE	FALSE	FALSE	FALSE	FALSE	FALSE
	Gm4221	TRUE	TRUE	FALSE	FALSE	FALSE	FALSE	FALSE	FALSE
	Akap10	TRUE	TRUE	FALSE	FALSE	FALSE	FALSE	FALSE	FALSE
	Rabep1	TRUE	TRUE	FALSE	FALSE	FALSE	FALSE	FALSE	FALSE
	Aph1b	TRUE	TRUE	FALSE	FALSE	FALSE	FALSE	FALSE	FALSE
	Gm10644	TRUE	TRUE	FALSE	FALSE	FALSE	FALSE	FALSE	FALSE
	Wdr85	TRUE	TRUE	FALSE	FALSE	FALSE	FALSE	FALSE	FALSE
	Lrig1	TRUE	TRUE	FALSE	FALSE	FALSE	FALSE	FALSE	FALSE
	Ptdss2	TRUE	TRUE	FALSE	FALSE	FALSE	FALSE	FALSE	FALSE
	Fam154b	TRUE	TRUE	FALSE	FALSE	FALSE	FALSE	FALSE	FALSE
	4933430H15Rik	TRUE	TRUE	FALSE	FALSE	FALSE	FALSE	FALSE	FALSE
	Aanat	TRUE	TRUE	FALSE	FALSE	FALSE	FALSE	FALSE	FALSE
	Arhgef10l	TRUE	TRUE	FALSE	FALSE	FALSE	FALSE	FALSE	FALSE
	Tifa	TRUE	TRUE	FALSE	FALSE	FALSE	FALSE	FALSE	FALSE
	Gm15892	TRUE	TRUE	FALSE	FALSE	FALSE	FALSE	FALSE	FALSE
	Dock9	TRUE	TRUE	FALSE	FALSE	FALSE	FALSE	FALSE	FALSE
	Foxred1	TRUE	FALSE	FALSE	FALSE	FALSE	FALSE	TRUE	TRUE
	1500016L03Rik	TRUE	FALSE	FALSE	FALSE	FALSE	TRUE	FALSE	TRUE
	Hjurp	TRUE	FALSE	TRUE	FALSE	FALSE	FALSE	FALSE	TRUE
	Speg	TRUE	FALSE	FALSE	FALSE	FALSE	FALSE	FALSE	TRUE
	Slc11a2	TRUE	FALSE	FALSE	FALSE	FALSE	FALSE	FALSE	TRUE
	Itgal	TRUE	FALSE	FALSE	FALSE	FALSE	FALSE	FALSE	TRUE
	Dcx	TRUE	FALSE	FALSE	FALSE	FALSE	FALSE	FALSE	TRUE
	Dhx30	TRUE	FALSE	FALSE	FALSE	FALSE	FALSE	FALSE	TRUE
	Aasdh	TRUE	FALSE	FALSE	FALSE	FALSE	FALSE	FALSE	TRUE
	Ddx6	TRUE	FALSE	FALSE	FALSE	FALSE	FALSE	FALSE	TRUE
	Son	TRUE	FALSE	FALSE	FALSE	FALSE	FALSE	FALSE	TRUE
	Alg13	TRUE	FALSE	FALSE	FALSE	FALSE	FALSE	FALSE	TRUE
	Ilk	TRUE	FALSE	FALSE	FALSE	FALSE	FALSE	FALSE	TRUE
	Sirt4	TRUE	FALSE	FALSE	FALSE	FALSE	FALSE	FALSE	TRUE
	Zfp961	TRUE	FALSE	FALSE	FALSE	FALSE	FALSE	FALSE	TRUE
	Hus1	TRUE	FALSE	FALSE	FALSE	FALSE	FALSE	FALSE	TRUE
	Dctn6	TRUE	FALSE	FALSE	FALSE	TRUE	TRUE	TRUE	FALSE
	Ccl27a	TRUE	FALSE	FALSE	FALSE	FALSE	TRUE	TRUE	FALSE
	Rgs11	TRUE	FALSE	FALSE	FALSE	FALSE	TRUE	TRUE	FALSE
	Syt1	TRUE	FALSE	FALSE	FALSE	FALSE	TRUE	TRUE	FALSE
	Cox7c	TRUE	FALSE	FALSE	FALSE	TRUE	FALSE	TRUE	FALSE
	Lrrc27	TRUE	FALSE	TRUE	FALSE	FALSE	FALSE	TRUE	FALSE
	A330023F24Rik	TRUE	FALSE	TRUE	FALSE	FALSE	FALSE	TRUE	FALSE
	Xab2	TRUE	FALSE	TRUE	FALSE	FALSE	FALSE	TRUE	FALSE
	Unc13d	TRUE	FALSE	FALSE	FALSE	FALSE	FALSE	TRUE	FALSE
	Mmp28	TRUE	FALSE	FALSE	FALSE	FALSE	FALSE	TRUE	FALSE
	Prkd3	TRUE	FALSE	FALSE	FALSE	FALSE	FALSE	TRUE	FALSE
	Trmt1	TRUE	FALSE	FALSE	FALSE	FALSE	FALSE	TRUE	FALSE
	Baz2b	TRUE	FALSE	FALSE	FALSE	FALSE	FALSE	TRUE	FALSE
	Ccdc40	TRUE	FALSE	FALSE	FALSE	FALSE	FALSE	TRUE	FALSE
	Sp100	TRUE	FALSE	FALSE	FALSE	FALSE	FALSE	TRUE	FALSE
	Tec	TRUE	FALSE	FALSE	FALSE	FALSE	FALSE	TRUE	FALSE
	Gm98	TRUE	FALSE	FALSE	FALSE	FALSE	FALSE	TRUE	FALSE
	Rad52	TRUE	FALSE	FALSE	FALSE	FALSE	FALSE	TRUE	FALSE
	Pde4c	TRUE	FALSE	FALSE	FALSE	FALSE	FALSE	TRUE	FALSE
	Cbx7	TRUE	FALSE	FALSE	FALSE	FALSE	FALSE	TRUE	FALSE
	Nfya	TRUE	FALSE	FALSE	FALSE	FALSE	FALSE	TRUE	FALSE
	Lancl2	TRUE	FALSE	FALSE	FALSE	FALSE	FALSE	TRUE	FALSE
	Mysm1	TRUE	FALSE	FALSE	FALSE	FALSE	FALSE	TRUE	FALSE
	Klhl12	TRUE	FALSE	FALSE	FALSE	FALSE	FALSE	TRUE	FALSE
	Pax7	TRUE	FALSE	FALSE	FALSE	FALSE	FALSE	TRUE	FALSE
	Arhgap4	TRUE	FALSE	FALSE	FALSE	FALSE	FALSE	TRUE	FALSE
	Prdm16	TRUE	FALSE	FALSE	FALSE	FALSE	FALSE	TRUE	FALSE
	2810403D21Rik	TRUE	FALSE	FALSE	FALSE	FALSE	FALSE	TRUE	FALSE
	Cdca7l	TRUE	FALSE	FALSE	FALSE	FALSE	FALSE	TRUE	FALSE
	Psma3	TRUE	FALSE	FALSE	FALSE	FALSE	FALSE	TRUE	FALSE
	Surf1	TRUE	FALSE	FALSE	FALSE	FALSE	FALSE	TRUE	FALSE
	Tm2d3	TRUE	FALSE	FALSE	FALSE	FALSE	FALSE	TRUE	FALSE
	Tbc1d4	TRUE	FALSE	FALSE	FALSE	FALSE	FALSE	TRUE	FALSE
	Mro	TRUE	FALSE	TRUE	FALSE	TRUE	TRUE	FALSE	FALSE
	Ica1	TRUE	FALSE	TRUE	FALSE	FALSE	TRUE	FALSE	FALSE
	Prkx	TRUE	FALSE	TRUE	FALSE	FALSE	TRUE	FALSE	FALSE
	Invs	TRUE	FALSE	TRUE	FALSE	FALSE	TRUE	FALSE	FALSE
	Synj1	TRUE	FALSE	TRUE	FALSE	FALSE	TRUE	FALSE	FALSE
	Cdk5rap2	TRUE	FALSE	TRUE	FALSE	FALSE	TRUE	FALSE	FALSE
	Ssbp4	TRUE	FALSE	TRUE	FALSE	FALSE	TRUE	FALSE	FALSE
	Fut10	TRUE	FALSE	TRUE	FALSE	FALSE	TRUE	FALSE	FALSE
	Wdr17	TRUE	FALSE	TRUE	FALSE	FALSE	TRUE	FALSE	FALSE
	Sycp1	TRUE	FALSE	TRUE	FALSE	FALSE	TRUE	FALSE	FALSE
	Abi3bp	TRUE	FALSE	FALSE	FALSE	FALSE	TRUE	FALSE	FALSE
	Aptx	TRUE	FALSE	FALSE	FALSE	FALSE	TRUE	FALSE	FALSE
	3110053B16Rik	TRUE	FALSE	FALSE	FALSE	FALSE	TRUE	FALSE	FALSE
	Mrpl33	TRUE	FALSE	FALSE	FALSE	FALSE	TRUE	FALSE	FALSE
	Gm2897	TRUE	FALSE	FALSE	FALSE	FALSE	TRUE	FALSE	FALSE
	A330021E22Rik	TRUE	FALSE	FALSE	FALSE	FALSE	TRUE	FALSE	FALSE
	Itgae	TRUE	FALSE	FALSE	FALSE	FALSE	TRUE	FALSE	FALSE
	Hmbs	TRUE	FALSE	FALSE	FALSE	FALSE	TRUE	FALSE	FALSE
	Adck1	TRUE	FALSE	FALSE	FALSE	FALSE	TRUE	FALSE	FALSE
	Nt5c2	TRUE	FALSE	FALSE	FALSE	FALSE	TRUE	FALSE	FALSE
	Srfbp1	TRUE	FALSE	FALSE	FALSE	FALSE	TRUE	FALSE	FALSE
	Aimp2	TRUE	FALSE	FALSE	FALSE	FALSE	TRUE	FALSE	FALSE
	9030624J02Rik	TRUE	FALSE	FALSE	FALSE	FALSE	TRUE	FALSE	FALSE
	Rims2	TRUE	FALSE	FALSE	FALSE	FALSE	TRUE	FALSE	FALSE
	Capn3	TRUE	FALSE	FALSE	FALSE	FALSE	TRUE	FALSE	FALSE
	Dcdc5	TRUE	FALSE	FALSE	FALSE	FALSE	TRUE	FALSE	FALSE
	Pla2g6	TRUE	FALSE	FALSE	FALSE	FALSE	TRUE	FALSE	FALSE
	A330102I10Rik	TRUE	FALSE	FALSE	FALSE	FALSE	TRUE	FALSE	FALSE
	Fam81b	TRUE	FALSE	FALSE	FALSE	FALSE	TRUE	FALSE	FALSE
	Paox	TRUE	FALSE	FALSE	FALSE	FALSE	TRUE	FALSE	FALSE
	D0H4S114	TRUE	FALSE	FALSE	FALSE	FALSE	TRUE	FALSE	FALSE
	Mlc1	TRUE	FALSE	FALSE	FALSE	FALSE	TRUE	FALSE	FALSE
	Tnnt2	TRUE	FALSE	FALSE	FALSE	FALSE	TRUE	FALSE	FALSE
	Meg3	TRUE	FALSE	FALSE	FALSE	FALSE	TRUE	FALSE	FALSE
	B230206L02Rik	TRUE	FALSE	FALSE	FALSE	FALSE	TRUE	FALSE	FALSE
	Eml6	TRUE	FALSE	FALSE	FALSE	FALSE	TRUE	FALSE	FALSE
	Snx5	TRUE	FALSE	FALSE	FALSE	FALSE	TRUE	FALSE	FALSE
	Snx1	TRUE	FALSE	FALSE	FALSE	FALSE	TRUE	FALSE	FALSE
	Hdac7	TRUE	FALSE	FALSE	FALSE	FALSE	TRUE	FALSE	FALSE
	Pggt1b	TRUE	FALSE	FALSE	FALSE	FALSE	TRUE	FALSE	FALSE
	Dnajb4	TRUE	FALSE	FALSE	FALSE	FALSE	TRUE	FALSE	FALSE
	Polk	TRUE	FALSE	FALSE	FALSE	FALSE	TRUE	FALSE	FALSE
	Rexo1	TRUE	FALSE	FALSE	FALSE	FALSE	TRUE	FALSE	FALSE
	Hps5	TRUE	FALSE	FALSE	FALSE	FALSE	TRUE	FALSE	FALSE
	Rgs7	TRUE	FALSE	FALSE	FALSE	FALSE	TRUE	FALSE	FALSE
	Magi1	TRUE	FALSE	FALSE	FALSE	FALSE	TRUE	FALSE	FALSE
	Scnm1	TRUE	FALSE	FALSE	FALSE	FALSE	TRUE	FALSE	FALSE
	Bend6	TRUE	FALSE	FALSE	FALSE	FALSE	TRUE	FALSE	FALSE
	Slc4a1ap	TRUE	FALSE	FALSE	FALSE	FALSE	TRUE	FALSE	FALSE
	Dnahc9	TRUE	FALSE	FALSE	FALSE	FALSE	TRUE	FALSE	FALSE
	Sidt2	TRUE	FALSE	FALSE	FALSE	FALSE	TRUE	FALSE	FALSE
	Tead1	TRUE	FALSE	FALSE	FALSE	FALSE	TRUE	FALSE	FALSE
	Pik3c2a	TRUE	FALSE	FALSE	FALSE	FALSE	TRUE	FALSE	FALSE
	Mbd1	TRUE	FALSE	TRUE	FALSE	TRUE	FALSE	FALSE	FALSE
	Ppwd1	TRUE	FALSE	TRUE	FALSE	TRUE	FALSE	FALSE	FALSE
	Tgfbrap1	TRUE	FALSE	FALSE	FALSE	TRUE	FALSE	FALSE	FALSE
	Tshb	TRUE	FALSE	FALSE	FALSE	TRUE	FALSE	FALSE	FALSE
	Map3k7	TRUE	FALSE	FALSE	FALSE	TRUE	FALSE	FALSE	FALSE
	Phpt1	TRUE	FALSE	FALSE	FALSE	TRUE	FALSE	FALSE	FALSE
	Sh2b3	TRUE	FALSE	FALSE	FALSE	TRUE	FALSE	FALSE	FALSE
	Hspa8	TRUE	FALSE	FALSE	FALSE	TRUE	FALSE	FALSE	FALSE
	Clic6	TRUE	FALSE	FALSE	FALSE	TRUE	FALSE	FALSE	FALSE
	Sh3gl2	TRUE	FALSE	FALSE	FALSE	TRUE	FALSE	FALSE	FALSE
	Plcl1	TRUE	FALSE	FALSE	FALSE	TRUE	FALSE	FALSE	FALSE
	March9	TRUE	FALSE	FALSE	FALSE	TRUE	FALSE	FALSE	FALSE
	Sec63	TRUE	FALSE	FALSE	FALSE	TRUE	FALSE	FALSE	FALSE
	Ccdc60	TRUE	FALSE	FALSE	FALSE	TRUE	FALSE	FALSE	FALSE
	Rabif	TRUE	FALSE	FALSE	FALSE	TRUE	FALSE	FALSE	FALSE
	Agpat9	TRUE	FALSE	FALSE	FALSE	TRUE	FALSE	FALSE	FALSE
	Myo5b	TRUE	FALSE	FALSE	FALSE	TRUE	FALSE	FALSE	FALSE
	Tek	TRUE	FALSE	FALSE	FALSE	TRUE	FALSE	FALSE	FALSE
	Tshz3	TRUE	FALSE	FALSE	FALSE	TRUE	FALSE	FALSE	FALSE
	Prrg4	TRUE	FALSE	FALSE	FALSE	TRUE	FALSE	FALSE	FALSE
	Tmem117	TRUE	FALSE	FALSE	FALSE	TRUE	FALSE	FALSE	FALSE
	OTTMUSG00000000990	TRUE	FALSE	FALSE	FALSE	TRUE	FALSE	FALSE	FALSE
	Usp12	TRUE	FALSE	FALSE	FALSE	TRUE	FALSE	FALSE	FALSE
	Rabgef1	TRUE	FALSE	FALSE	FALSE	TRUE	FALSE	FALSE	FALSE
	Galntl6	TRUE	FALSE	FALSE	FALSE	TRUE	FALSE	FALSE	FALSE
	Suv39h2	TRUE	FALSE	FALSE	FALSE	TRUE	FALSE	FALSE	FALSE
	D930015E06Rik	TRUE	FALSE	FALSE	FALSE	TRUE	FALSE	FALSE	FALSE
	Tubb6	TRUE	FALSE	FALSE	FALSE	TRUE	FALSE	FALSE	FALSE
	AK166453	TRUE	FALSE	FALSE	FALSE	TRUE	FALSE	FALSE	FALSE
	AK038649	TRUE	FALSE	FALSE	FALSE	TRUE	FALSE	FALSE	FALSE
	Nudcd3	TRUE	FALSE	FALSE	FALSE	TRUE	FALSE	FALSE	FALSE
	Actr3b	TRUE	FALSE	FALSE	FALSE	TRUE	FALSE	FALSE	FALSE
	Pomp	TRUE	FALSE	FALSE	FALSE	TRUE	FALSE	FALSE	FALSE
	Plxnb2	TRUE	FALSE	FALSE	FALSE	TRUE	FALSE	FALSE	FALSE
	Syt6	TRUE	FALSE	FALSE	FALSE	TRUE	FALSE	FALSE	FALSE
	Scml2	TRUE	FALSE	FALSE	FALSE	TRUE	FALSE	FALSE	FALSE
	Mcat	TRUE	FALSE	FALSE	FALSE	TRUE	FALSE	FALSE	FALSE
	Sri	TRUE	FALSE	FALSE	FALSE	TRUE	FALSE	FALSE	FALSE
	Rps25	TRUE	FALSE	FALSE	FALSE	TRUE	FALSE	FALSE	FALSE
	Coq5	TRUE	FALSE	FALSE	FALSE	TRUE	FALSE	FALSE	FALSE
	Nlrx1	TRUE	FALSE	FALSE	FALSE	TRUE	FALSE	FALSE	FALSE
	Pkd2l2	TRUE	FALSE	FALSE	FALSE	TRUE	FALSE	FALSE	FALSE
	Elf2	TRUE	FALSE	FALSE	FALSE	TRUE	FALSE	FALSE	FALSE
	Cpe	TRUE	FALSE	FALSE	FALSE	TRUE	FALSE	FALSE	FALSE
	Ubxd6	TRUE	FALSE	FALSE	FALSE	TRUE	FALSE	FALSE	FALSE
	Smo	TRUE	FALSE	FALSE	FALSE	TRUE	FALSE	FALSE	FALSE
	Dgkk	TRUE	FALSE	FALSE	FALSE	TRUE	FALSE	FALSE	FALSE
	Tmc5	TRUE	FALSE	FALSE	FALSE	TRUE	FALSE	FALSE	FALSE
	Slc35a4	TRUE	FALSE	FALSE	FALSE	TRUE	FALSE	FALSE	FALSE
	A830018L16Rik	TRUE	FALSE	FALSE	FALSE	TRUE	FALSE	FALSE	FALSE
	Pgap1	TRUE	FALSE	FALSE	FALSE	TRUE	FALSE	FALSE	FALSE
	AY053573	TRUE	FALSE	FALSE	FALSE	TRUE	FALSE	FALSE	FALSE
	Spred2	TRUE	FALSE	FALSE	FALSE	TRUE	FALSE	FALSE	FALSE
	Clmp	TRUE	FALSE	FALSE	FALSE	TRUE	FALSE	FALSE	FALSE
	Lrrfip2	TRUE	FALSE	FALSE	FALSE	TRUE	FALSE	FALSE	FALSE
	EG328479	TRUE	FALSE	FALSE	FALSE	TRUE	FALSE	FALSE	FALSE
	8030462N17Rik	TRUE	FALSE	FALSE	FALSE	TRUE	FALSE	FALSE	FALSE
	Gemin5	TRUE	FALSE	FALSE	FALSE	TRUE	FALSE	FALSE	FALSE
	Dhtkd1	TRUE	FALSE	FALSE	FALSE	TRUE	FALSE	FALSE	FALSE
	Npffr2	TRUE	FALSE	FALSE	FALSE	TRUE	FALSE	FALSE	FALSE
	Card9	TRUE	FALSE	FALSE	FALSE	TRUE	FALSE	FALSE	FALSE
	Selenbp2	TRUE	FALSE	FALSE	FALSE	TRUE	FALSE	FALSE	FALSE
	Clec16a	TRUE	FALSE	FALSE	FALSE	TRUE	FALSE	FALSE	FALSE
	St6gal2	TRUE	FALSE	FALSE	FALSE	TRUE	FALSE	FALSE	FALSE
	Pou6f2	TRUE	FALSE	FALSE	FALSE	TRUE	FALSE	FALSE	FALSE
	Tsnax	TRUE	FALSE	FALSE	FALSE	TRUE	FALSE	FALSE	FALSE
	AK050707	TRUE	FALSE	FALSE	FALSE	TRUE	FALSE	FALSE	FALSE
	Nrsn1	TRUE	FALSE	FALSE	FALSE	TRUE	FALSE	FALSE	FALSE
	Adi1	TRUE	FALSE	FALSE	FALSE	TRUE	FALSE	FALSE	FALSE
	AU014645	TRUE	FALSE	FALSE	FALSE	TRUE	FALSE	FALSE	FALSE
	Dfna5h	TRUE	FALSE	FALSE	FALSE	TRUE	FALSE	FALSE	FALSE
	AW049604	TRUE	FALSE	FALSE	FALSE	TRUE	FALSE	FALSE	FALSE
	LOC554292	TRUE	FALSE	FALSE	FALSE	TRUE	FALSE	FALSE	FALSE
	Snrpe	TRUE	FALSE	FALSE	FALSE	TRUE	FALSE	FALSE	FALSE
	Rsph10b	TRUE	FALSE	FALSE	FALSE	TRUE	FALSE	FALSE	FALSE
	Rdx	TRUE	FALSE	FALSE	FALSE	TRUE	FALSE	FALSE	FALSE
	Ttc15	TRUE	FALSE	FALSE	FALSE	TRUE	FALSE	FALSE	FALSE
	AK043947	TRUE	FALSE	FALSE	FALSE	TRUE	FALSE	FALSE	FALSE
	C78339	TRUE	FALSE	FALSE	FALSE	TRUE	FALSE	FALSE	FALSE
	Wdr52	TRUE	FALSE	FALSE	FALSE	TRUE	FALSE	FALSE	FALSE
	Gfra1	TRUE	FALSE	FALSE	FALSE	TRUE	FALSE	FALSE	FALSE
	Gm17660	TRUE	FALSE	FALSE	FALSE	TRUE	FALSE	FALSE	FALSE
	Map7	TRUE	FALSE	FALSE	FALSE	TRUE	FALSE	FALSE	FALSE
	Sv2c	TRUE	FALSE	FALSE	FALSE	TRUE	FALSE	FALSE	FALSE
	Nrg4	TRUE	FALSE	FALSE	FALSE	TRUE	FALSE	FALSE	FALSE
	AK043153	TRUE	FALSE	FALSE	FALSE	TRUE	FALSE	FALSE	FALSE
	Arbp	TRUE	FALSE	FALSE	FALSE	TRUE	FALSE	FALSE	FALSE
	Ccnjl	TRUE	FALSE	FALSE	FALSE	TRUE	FALSE	FALSE	FALSE
	Mtap6	TRUE	FALSE	FALSE	FALSE	TRUE	FALSE	FALSE	FALSE
	Cuedc1	TRUE	FALSE	FALSE	FALSE	TRUE	FALSE	FALSE	FALSE
	Tomm22	TRUE	FALSE	FALSE	FALSE	TRUE	FALSE	FALSE	FALSE
	Gja8	TRUE	FALSE	FALSE	FALSE	TRUE	FALSE	FALSE	FALSE
	Trim34	TRUE	FALSE	FALSE	FALSE	TRUE	FALSE	FALSE	FALSE
	Prtg	TRUE	FALSE	FALSE	FALSE	TRUE	FALSE	FALSE	FALSE
	Acot1	TRUE	FALSE	FALSE	FALSE	TRUE	FALSE	FALSE	FALSE
	Gm16201	TRUE	FALSE	TRUE	FALSE	FALSE	FALSE	FALSE	FALSE
	Rnf38	TRUE	FALSE	TRUE	FALSE	FALSE	FALSE	FALSE	FALSE
	2310030G06Rik	TRUE	FALSE	TRUE	FALSE	FALSE	FALSE	FALSE	FALSE
	Ipcef1	TRUE	FALSE	TRUE	FALSE	FALSE	FALSE	FALSE	FALSE
	Stxbp2	TRUE	FALSE	TRUE	FALSE	FALSE	FALSE	FALSE	FALSE
	Nr1d2	TRUE	FALSE	TRUE	FALSE	FALSE	FALSE	FALSE	FALSE
	Fam188b	TRUE	FALSE	TRUE	FALSE	FALSE	FALSE	FALSE	FALSE
	Itgb3bp	TRUE	FALSE	TRUE	FALSE	FALSE	FALSE	FALSE	FALSE
	Rnls	TRUE	FALSE	TRUE	FALSE	FALSE	FALSE	FALSE	FALSE
	Ulk3	TRUE	FALSE	TRUE	FALSE	FALSE	FALSE	FALSE	FALSE
	Stard9	TRUE	FALSE	TRUE	FALSE	FALSE	FALSE	FALSE	FALSE
	Mettl8	TRUE	FALSE	TRUE	FALSE	FALSE	FALSE	FALSE	FALSE
	Gon4l	TRUE	FALSE	TRUE	FALSE	FALSE	FALSE	FALSE	FALSE
	Ppa2	TRUE	FALSE	TRUE	FALSE	FALSE	FALSE	FALSE	FALSE
	Acbd4	TRUE	FALSE	TRUE	FALSE	FALSE	FALSE	FALSE	FALSE
	Ift172	TRUE	FALSE	TRUE	FALSE	FALSE	FALSE	FALSE	FALSE
	Tnfrsf22	TRUE	FALSE	TRUE	FALSE	FALSE	FALSE	FALSE	FALSE
	Zmynd12	TRUE	FALSE	TRUE	FALSE	FALSE	FALSE	FALSE	FALSE
	Arfgap1	TRUE	FALSE	TRUE	FALSE	FALSE	FALSE	FALSE	FALSE
	Pih1d2	TRUE	FALSE	TRUE	FALSE	FALSE	FALSE	FALSE	FALSE
	Dlg2	TRUE	FALSE	TRUE	FALSE	FALSE	FALSE	FALSE	FALSE
	H2-Bl	TRUE	FALSE	TRUE	FALSE	FALSE	FALSE	FALSE	FALSE
	Cyb5r4	TRUE	FALSE	TRUE	FALSE	FALSE	FALSE	FALSE	FALSE
	Nfatc2ip	TRUE	FALSE	TRUE	FALSE	FALSE	FALSE	FALSE	FALSE
	Otof	TRUE	FALSE	TRUE	FALSE	FALSE	FALSE	FALSE	FALSE
	Aff3	TRUE	FALSE	TRUE	FALSE	FALSE	FALSE	FALSE	FALSE
	Tnk2	TRUE	FALSE	TRUE	FALSE	FALSE	FALSE	FALSE	FALSE
	Grk4	TRUE	FALSE	TRUE	FALSE	FALSE	FALSE	FALSE	FALSE
	4933427D14Rik	TRUE	FALSE	TRUE	FALSE	FALSE	FALSE	FALSE	FALSE
	Nfix	TRUE	FALSE	TRUE	FALSE	FALSE	FALSE	FALSE	FALSE
	Tmem116	TRUE	FALSE	TRUE	FALSE	FALSE	FALSE	FALSE	FALSE
	Urgcp	TRUE	FALSE	TRUE	FALSE	FALSE	FALSE	FALSE	FALSE
	Gpr137	TRUE	FALSE	TRUE	FALSE	FALSE	FALSE	FALSE	FALSE
	Dnm2	TRUE	FALSE	TRUE	FALSE	FALSE	FALSE	FALSE	FALSE
	Dao	TRUE	FALSE	TRUE	FALSE	FALSE	FALSE	FALSE	FALSE
	Tmem90b	TRUE	FALSE	TRUE	FALSE	FALSE	FALSE	FALSE	FALSE
	Nhedc2	TRUE	FALSE	TRUE	FALSE	FALSE	FALSE	FALSE	FALSE
	Plch1	TRUE	FALSE	TRUE	FALSE	FALSE	FALSE	FALSE	FALSE
	Trpc3	TRUE	FALSE	TRUE	FALSE	FALSE	FALSE	FALSE	FALSE
	Fam57b	TRUE	FALSE	TRUE	FALSE	FALSE	FALSE	FALSE	FALSE
	Slc15a2	TRUE	FALSE	TRUE	FALSE	FALSE	FALSE	FALSE	FALSE
	Zfp426	TRUE	FALSE	TRUE	FALSE	FALSE	FALSE	FALSE	FALSE
	Fn3k	TRUE	FALSE	TRUE	FALSE	FALSE	FALSE	FALSE	FALSE
	Arntl2	TRUE	FALSE	TRUE	FALSE	FALSE	FALSE	FALSE	FALSE
	1810021B22Rik	TRUE	FALSE	TRUE	FALSE	FALSE	FALSE	FALSE	FALSE
	Thra	TRUE	FALSE	TRUE	FALSE	FALSE	FALSE	FALSE	FALSE
	Dbn1	TRUE	FALSE	TRUE	FALSE	FALSE	FALSE	FALSE	FALSE
	Slc26a8	TRUE	FALSE	TRUE	FALSE	FALSE	FALSE	FALSE	FALSE
	Arhgef11	TRUE	FALSE	TRUE	FALSE	FALSE	FALSE	FALSE	FALSE
	Sars	TRUE	FALSE	TRUE	FALSE	FALSE	FALSE	FALSE	FALSE
	Chaf1a	TRUE	FALSE	TRUE	FALSE	FALSE	FALSE	FALSE	FALSE
	Cadm1	TRUE	FALSE	TRUE	FALSE	FALSE	FALSE	FALSE	FALSE
	Tpm1	TRUE	FALSE	TRUE	FALSE	FALSE	FALSE	FALSE	FALSE
	Dtx3	TRUE	FALSE	TRUE	FALSE	FALSE	FALSE	FALSE	FALSE
	Fnbp1	TRUE	FALSE	TRUE	FALSE	FALSE	FALSE	FALSE	FALSE
	Sept6	TRUE	FALSE	TRUE	FALSE	FALSE	FALSE	FALSE	FALSE
	0610007P22Rik	TRUE	FALSE	TRUE	FALSE	FALSE	FALSE	FALSE	FALSE
	Smarce1	TRUE	FALSE	TRUE	FALSE	FALSE	FALSE	FALSE	FALSE
	Gm16894	TRUE	FALSE	TRUE	FALSE	FALSE	FALSE	FALSE	FALSE
	Fhit	TRUE	FALSE	TRUE	FALSE	FALSE	FALSE	FALSE	FALSE
	Zfp286	TRUE	FALSE	TRUE	FALSE	FALSE	FALSE	FALSE	FALSE
	Camk2a	TRUE	FALSE	TRUE	FALSE	FALSE	FALSE	FALSE	FALSE
	Apobec3	TRUE	FALSE	TRUE	FALSE	FALSE	FALSE	FALSE	FALSE
	Zfp276	TRUE	FALSE	TRUE	FALSE	FALSE	FALSE	FALSE	FALSE
	Gm16838	TRUE	FALSE	TRUE	FALSE	FALSE	FALSE	FALSE	FALSE
	Sfxn2	TRUE	FALSE	TRUE	FALSE	FALSE	FALSE	FALSE	FALSE
	BC016495	TRUE	FALSE	TRUE	FALSE	FALSE	FALSE	FALSE	FALSE
	C030037D09Rik	TRUE	FALSE	TRUE	FALSE	FALSE	FALSE	FALSE	FALSE
	Snx10	TRUE	FALSE	TRUE	FALSE	FALSE	FALSE	FALSE	FALSE
	Abhd1	TRUE	FALSE	TRUE	FALSE	FALSE	FALSE	FALSE	FALSE
	Robo2	TRUE	FALSE	TRUE	FALSE	FALSE	FALSE	FALSE	FALSE
	Lins	TRUE	FALSE	TRUE	FALSE	FALSE	FALSE	FALSE	FALSE
	Phf19	TRUE	FALSE	TRUE	FALSE	FALSE	FALSE	FALSE	FALSE
	Eif2c3	TRUE	FALSE	TRUE	FALSE	FALSE	FALSE	FALSE	FALSE
	Cntn6	TRUE	FALSE	TRUE	FALSE	FALSE	FALSE	FALSE	FALSE
	Gm889	TRUE	FALSE	TRUE	FALSE	FALSE	FALSE	FALSE	FALSE
	AW554918	TRUE	FALSE	TRUE	FALSE	FALSE	FALSE	FALSE	FALSE
	Ptpro	TRUE	FALSE	TRUE	FALSE	FALSE	FALSE	FALSE	FALSE
	Rpap1	TRUE	FALSE	TRUE	FALSE	FALSE	FALSE	FALSE	FALSE
	Zbtb37	TRUE	FALSE	TRUE	FALSE	FALSE	FALSE	FALSE	FALSE
	Clcn1	TRUE	FALSE	TRUE	FALSE	FALSE	FALSE	FALSE	FALSE
	Kif3a	TRUE	FALSE	TRUE	FALSE	FALSE	FALSE	FALSE	FALSE
	Clint1	TRUE	FALSE	TRUE	FALSE	FALSE	FALSE	FALSE	FALSE
	Gemin8	TRUE	FALSE	TRUE	FALSE	FALSE	FALSE	FALSE	FALSE
	Unc5a	TRUE	FALSE	TRUE	FALSE	FALSE	FALSE	FALSE	FALSE
	Ppm1e	TRUE	FALSE	TRUE	FALSE	FALSE	FALSE	FALSE	FALSE
	Bcat1	TRUE	FALSE	TRUE	FALSE	FALSE	FALSE	FALSE	FALSE
	Glis3	TRUE	FALSE	TRUE	FALSE	FALSE	FALSE	FALSE	FALSE
	Asnsd1	TRUE	FALSE	TRUE	FALSE	FALSE	FALSE	FALSE	FALSE
	Med15	TRUE	FALSE	TRUE	FALSE	FALSE	FALSE	FALSE	FALSE
	Folh1	TRUE	FALSE	TRUE	FALSE	FALSE	FALSE	FALSE	FALSE
	Ppp1r12c	TRUE	FALSE	TRUE	FALSE	FALSE	FALSE	FALSE	FALSE
	Chpt1	TRUE	FALSE	TRUE	FALSE	FALSE	FALSE	FALSE	FALSE
	Chst3	TRUE	FALSE	TRUE	FALSE	FALSE	FALSE	FALSE	FALSE
	Malt1	TRUE	FALSE	TRUE	FALSE	FALSE	FALSE	FALSE	FALSE
	Vwce	TRUE	FALSE	TRUE	FALSE	FALSE	FALSE	FALSE	FALSE
	1700047F07Rik	TRUE	FALSE	TRUE	FALSE	FALSE	FALSE	FALSE	FALSE
	Gls2	TRUE	FALSE	TRUE	FALSE	FALSE	FALSE	FALSE	FALSE
	Ccdc164	TRUE	FALSE	TRUE	FALSE	FALSE	FALSE	FALSE	FALSE
	Tyro3	TRUE	FALSE	TRUE	FALSE	FALSE	FALSE	FALSE	FALSE
	Plk1s1	TRUE	FALSE	TRUE	FALSE	FALSE	FALSE	FALSE	FALSE
	Nap1l4	TRUE	FALSE	TRUE	FALSE	FALSE	FALSE	FALSE	FALSE
	Hdgfrp3	TRUE	FALSE	TRUE	FALSE	FALSE	FALSE	FALSE	FALSE
	Ghrl	TRUE	FALSE	TRUE	FALSE	FALSE	FALSE	FALSE	FALSE
	9530077C05Rik	TRUE	FALSE	TRUE	FALSE	FALSE	FALSE	FALSE	FALSE
	Mrap2	TRUE	FALSE	TRUE	FALSE	FALSE	FALSE	FALSE	FALSE
	Dleu2	TRUE	FALSE	TRUE	FALSE	FALSE	FALSE	FALSE	FALSE
	Fn1	TRUE	FALSE	TRUE	FALSE	FALSE	FALSE	FALSE	FALSE
	Epn3	TRUE	FALSE	TRUE	FALSE	FALSE	FALSE	FALSE	FALSE
	BC065397	TRUE	FALSE	TRUE	FALSE	FALSE	FALSE	FALSE	FALSE
	Runx2	TRUE	FALSE	TRUE	FALSE	FALSE	FALSE	FALSE	FALSE
	Vps53	TRUE	FALSE	TRUE	FALSE	FALSE	FALSE	FALSE	FALSE
	Ttc38	TRUE	FALSE	TRUE	FALSE	FALSE	FALSE	FALSE	FALSE
	Ryr3	TRUE	FALSE	TRUE	FALSE	FALSE	FALSE	FALSE	FALSE
	Mtdh	TRUE	FALSE	TRUE	FALSE	FALSE	FALSE	FALSE	FALSE
	Brox	TRUE	FALSE	TRUE	FALSE	FALSE	FALSE	FALSE	FALSE
	Zim1	TRUE	FALSE	TRUE	FALSE	FALSE	FALSE	FALSE	FALSE
	Elmo3	TRUE	FALSE	TRUE	FALSE	FALSE	FALSE	FALSE	FALSE
	Atp1b2	TRUE	FALSE	TRUE	FALSE	FALSE	FALSE	FALSE	FALSE
	Cask	TRUE	FALSE	TRUE	FALSE	FALSE	FALSE	FALSE	FALSE
	D630024D03Rik	TRUE	FALSE	TRUE	FALSE	FALSE	FALSE	FALSE	FALSE
	Akap2	TRUE	FALSE	TRUE	FALSE	FALSE	FALSE	FALSE	FALSE
	Ube4a	TRUE	FALSE	TRUE	FALSE	FALSE	FALSE	FALSE	FALSE
	Disp2	TRUE	FALSE	TRUE	FALSE	FALSE	FALSE	FALSE	FALSE
	Sez6l2	TRUE	FALSE	TRUE	FALSE	FALSE	FALSE	FALSE	FALSE
	Socs6	TRUE	FALSE	TRUE	FALSE	FALSE	FALSE	FALSE	FALSE
	Dap3	TRUE	FALSE	TRUE	FALSE	FALSE	FALSE	FALSE	FALSE

## Sheet: S2.6_PARPATM_AltSplice
	Supplementary Table 2.6 Alternative Splicing Events derived from PARPATM vs. WT group comparison
	Alternative splicing summary for PARPATM vs. WT. Alternative splicing events were derived form rMATS 4.02 and via the splicing deficiency score. Fdr < 0.05 and PSI > 0.1 cutoffs was applied. The splicing deficiency score was based on method described in Bai. PNAS. 2013.
	Type	PARPATM
	Alternative 3' splice	31
	Alternative 5' splice	67
	Intron Retention Events	145
	Mutually exclusive exon	58
	Exon Included	212
	Exon Skipping	211
	Percent of altered gene	0.052949
	Total affected gene	631
		Splicing Summary
	Gene	All Alt Splice Events	Skipped Exon	Exon Inclusion	Increased Intron Retention	Decreased Intron Retention	Mutually Excluded Exon	Alternative 3' Splice Site	Alternative 5' Splice Site
	Lynx1	TRUE	FALSE	FALSE	TRUE	FALSE	FALSE	FALSE	FALSE
	Itpr1	TRUE	TRUE	TRUE	TRUE	FALSE	TRUE	FALSE	FALSE
	Grid2	TRUE	FALSE	FALSE	TRUE	FALSE	FALSE	FALSE	FALSE
	Nadsyn1	TRUE	TRUE	FALSE	FALSE	FALSE	FALSE	FALSE	FALSE
	Ppip5k1	TRUE	TRUE	TRUE	FALSE	FALSE	FALSE	FALSE	FALSE
	Dlg3	TRUE	FALSE	FALSE	FALSE	FALSE	TRUE	FALSE	FALSE
	1500016L03Rik	TRUE	FALSE	FALSE	FALSE	FALSE	TRUE	FALSE	TRUE
	Speg	TRUE	FALSE	FALSE	FALSE	FALSE	FALSE	FALSE	TRUE
	Abi3bp	TRUE	TRUE	TRUE	FALSE	FALSE	TRUE	FALSE	FALSE
	Lrp11	TRUE	FALSE	TRUE	FALSE	FALSE	FALSE	FALSE	FALSE
	Gm16201	TRUE	FALSE	TRUE	FALSE	FALSE	FALSE	FALSE	FALSE
	Tpm2	TRUE	FALSE	FALSE	FALSE	FALSE	TRUE	FALSE	FALSE
	Ica1	TRUE	FALSE	TRUE	FALSE	FALSE	TRUE	FALSE	FALSE
	Camk2b	TRUE	TRUE	FALSE	FALSE	FALSE	FALSE	FALSE	FALSE
	Gng13	TRUE	FALSE	FALSE	TRUE	FALSE	FALSE	FALSE	FALSE
	Abcc12	TRUE	FALSE	FALSE	FALSE	FALSE	FALSE	FALSE	TRUE
	Anks1b	TRUE	TRUE	FALSE	FALSE	FALSE	FALSE	FALSE	FALSE
	Kctd17	TRUE	TRUE	FALSE	FALSE	FALSE	FALSE	FALSE	FALSE
	B230208H17Rik	TRUE	FALSE	TRUE	FALSE	FALSE	FALSE	FALSE	FALSE
	Tmem40	TRUE	FALSE	TRUE	FALSE	FALSE	FALSE	FALSE	FALSE
	Hspa8	TRUE	FALSE	FALSE	FALSE	TRUE	FALSE	FALSE	FALSE
	Mcc	TRUE	FALSE	FALSE	TRUE	FALSE	FALSE	FALSE	FALSE
	2310030G06Rik	TRUE	FALSE	TRUE	FALSE	FALSE	FALSE	FALSE	FALSE
	Phtf1	TRUE	TRUE	FALSE	FALSE	FALSE	FALSE	FALSE	FALSE
	Arnt	TRUE	FALSE	TRUE	FALSE	FALSE	FALSE	FALSE	FALSE
	Dctd	TRUE	TRUE	FALSE	TRUE	FALSE	FALSE	FALSE	FALSE
	Mmp28	TRUE	FALSE	FALSE	FALSE	FALSE	FALSE	TRUE	FALSE
	Rsph10b2	TRUE	TRUE	FALSE	FALSE	FALSE	FALSE	FALSE	FALSE
	Stxbp2	TRUE	FALSE	TRUE	FALSE	FALSE	FALSE	FALSE	FALSE
	Pqlc1	TRUE	FALSE	TRUE	FALSE	FALSE	FALSE	FALSE	FALSE
	St18	TRUE	TRUE	FALSE	FALSE	FALSE	FALSE	FALSE	FALSE
	Cmya5	TRUE	TRUE	FALSE	FALSE	FALSE	FALSE	FALSE	FALSE
	Rbfox1	TRUE	TRUE	FALSE	FALSE	FALSE	FALSE	FALSE	FALSE
	Mrpl52	TRUE	FALSE	TRUE	FALSE	FALSE	FALSE	FALSE	FALSE
	Bnip2	TRUE	TRUE	FALSE	FALSE	FALSE	FALSE	FALSE	FALSE
	C4a	TRUE	TRUE	FALSE	FALSE	FALSE	FALSE	FALSE	FALSE
	0610007P08Rik	TRUE	FALSE	TRUE	FALSE	FALSE	FALSE	FALSE	FALSE
	Prkd3	TRUE	FALSE	FALSE	FALSE	FALSE	FALSE	TRUE	FALSE
	Trit1	TRUE	FALSE	TRUE	FALSE	FALSE	FALSE	FALSE	FALSE
	Tom1l2	TRUE	TRUE	FALSE	FALSE	FALSE	FALSE	FALSE	FALSE
	Celf1	TRUE	FALSE	TRUE	FALSE	FALSE	FALSE	FALSE	FALSE
	Mrpl48	TRUE	TRUE	FALSE	FALSE	FALSE	FALSE	FALSE	FALSE
	Mrpl47	TRUE	FALSE	FALSE	FALSE	TRUE	FALSE	FALSE	FALSE
	Sox6	TRUE	TRUE	FALSE	FALSE	FALSE	FALSE	TRUE	FALSE
	Tapbpl	TRUE	FALSE	FALSE	FALSE	TRUE	FALSE	FALSE	FALSE
	Ccdc13	TRUE	FALSE	TRUE	FALSE	FALSE	FALSE	FALSE	FALSE
	Hddc3	TRUE	FALSE	FALSE	FALSE	TRUE	FALSE	FALSE	FALSE
	Slc30a9	TRUE	FALSE	TRUE	FALSE	FALSE	FALSE	FALSE	FALSE
	Trmt5	TRUE	TRUE	FALSE	FALSE	FALSE	FALSE	FALSE	FALSE
	Trmt6	TRUE	FALSE	FALSE	FALSE	TRUE	FALSE	FALSE	FALSE
	Lrrc27	TRUE	FALSE	FALSE	FALSE	FALSE	FALSE	TRUE	FALSE
	Lrrc20	TRUE	FALSE	TRUE	FALSE	FALSE	FALSE	FALSE	FALSE
	Itgb3bp	TRUE	FALSE	TRUE	FALSE	FALSE	FALSE	FALSE	FALSE
	Polrmt	TRUE	FALSE	FALSE	TRUE	FALSE	FALSE	FALSE	FALSE
	Trmt1	TRUE	FALSE	FALSE	FALSE	FALSE	FALSE	FALSE	TRUE
	Dguok	TRUE	TRUE	FALSE	FALSE	FALSE	FALSE	FALSE	FALSE
	Gm973	TRUE	TRUE	FALSE	FALSE	FALSE	FALSE	FALSE	FALSE
	1500003O03Rik	TRUE	TRUE	FALSE	FALSE	FALSE	FALSE	FALSE	FALSE
	Atm	TRUE	TRUE	FALSE	FALSE	FALSE	FALSE	FALSE	FALSE
	Haus2	TRUE	TRUE	FALSE	FALSE	FALSE	FALSE	FALSE	FALSE
	Haus6	TRUE	FALSE	TRUE	FALSE	FALSE	FALSE	FALSE	FALSE
	Oip5	TRUE	FALSE	FALSE	FALSE	TRUE	FALSE	FALSE	FALSE
	Haus5	TRUE	FALSE	FALSE	FALSE	TRUE	FALSE	FALSE	FALSE
	Fam149b	TRUE	FALSE	TRUE	FALSE	FALSE	FALSE	FALSE	FALSE
	Acoxl	TRUE	FALSE	FALSE	FALSE	TRUE	FALSE	FALSE	FALSE
	Ggta1	TRUE	FALSE	TRUE	FALSE	FALSE	FALSE	FALSE	FALSE
	6430550D23Rik	TRUE	FALSE	TRUE	FALSE	FALSE	FALSE	FALSE	FALSE
	AI449175	TRUE	FALSE	FALSE	TRUE	FALSE	FALSE	FALSE	FALSE
	Abcc6	TRUE	FALSE	FALSE	TRUE	FALSE	FALSE	FALSE	FALSE
	NR_002142	TRUE	FALSE	FALSE	TRUE	FALSE	FALSE	FALSE	FALSE
	Nrcam	TRUE	FALSE	TRUE	FALSE	FALSE	FALSE	FALSE	FALSE
	Dscc1	TRUE	TRUE	FALSE	FALSE	FALSE	FALSE	FALSE	FALSE
	Fer	TRUE	TRUE	FALSE	FALSE	FALSE	FALSE	FALSE	FALSE
	March8	TRUE	TRUE	FALSE	FALSE	FALSE	FALSE	FALSE	FALSE
	Trafd1	TRUE	TRUE	FALSE	FALSE	FALSE	FALSE	FALSE	FALSE
	Slc38a6	TRUE	TRUE	FALSE	FALSE	FALSE	FALSE	FALSE	FALSE
	Sec63	TRUE	TRUE	FALSE	FALSE	FALSE	FALSE	FALSE	FALSE
	Pex5l	TRUE	TRUE	FALSE	FALSE	FALSE	FALSE	FALSE	FALSE
	Gm2897	TRUE	TRUE	FALSE	FALSE	FALSE	FALSE	FALSE	FALSE
	Ints10	TRUE	FALSE	TRUE	FALSE	FALSE	FALSE	FALSE	FALSE
	Eif3j	TRUE	FALSE	FALSE	TRUE	FALSE	FALSE	FALSE	FALSE
	Ccdc57	TRUE	FALSE	TRUE	FALSE	FALSE	FALSE	FALSE	FALSE
	Rgs11	TRUE	FALSE	FALSE	FALSE	FALSE	FALSE	TRUE	FALSE
	Smad7	TRUE	FALSE	FALSE	FALSE	TRUE	FALSE	FALSE	FALSE
	Rassf4	TRUE	FALSE	FALSE	FALSE	TRUE	FALSE	FALSE	FALSE
	Atp6v1b1	TRUE	FALSE	FALSE	TRUE	FALSE	FALSE	FALSE	FALSE
	Fam107a	TRUE	TRUE	FALSE	FALSE	FALSE	FALSE	FALSE	FALSE
	Sugct	TRUE	FALSE	FALSE	TRUE	FALSE	FALSE	FALSE	FALSE
	Adal	TRUE	FALSE	TRUE	FALSE	FALSE	FALSE	FALSE	FALSE
	Gm17628	TRUE	TRUE	FALSE	FALSE	FALSE	FALSE	FALSE	FALSE
	Ppa2	TRUE	FALSE	TRUE	FALSE	FALSE	FALSE	FALSE	FALSE
	Ift172	TRUE	FALSE	TRUE	FALSE	FALSE	FALSE	FALSE	FALSE
	A330021E22Rik	TRUE	TRUE	FALSE	FALSE	FALSE	FALSE	FALSE	FALSE
	Tdrd6	TRUE	FALSE	FALSE	FALSE	FALSE	FALSE	TRUE	FALSE
	AK016511	TRUE	FALSE	FALSE	TRUE	FALSE	FALSE	FALSE	FALSE
	2210015D19Rik	TRUE	TRUE	FALSE	FALSE	FALSE	FALSE	FALSE	FALSE
	Samd5	TRUE	FALSE	FALSE	FALSE	TRUE	FALSE	FALSE	FALSE
	Tecpr1	TRUE	FALSE	TRUE	FALSE	FALSE	FALSE	FALSE	FALSE
	Arfgap1	TRUE	FALSE	TRUE	FALSE	FALSE	FALSE	FALSE	FALSE
	Pcdh19	TRUE	TRUE	FALSE	FALSE	TRUE	FALSE	FALSE	FALSE
	Pgr	TRUE	FALSE	TRUE	FALSE	FALSE	FALSE	FALSE	FALSE
	Pih1d2	TRUE	FALSE	TRUE	FALSE	FALSE	FALSE	FALSE	FALSE
	Zfyve19	TRUE	TRUE	FALSE	FALSE	FALSE	FALSE	FALSE	FALSE
	Invs	TRUE	FALSE	TRUE	FALSE	FALSE	FALSE	FALSE	FALSE
	Itgal	TRUE	FALSE	FALSE	FALSE	FALSE	FALSE	FALSE	TRUE
	Rabif	TRUE	FALSE	FALSE	FALSE	TRUE	FALSE	FALSE	FALSE
	Cc2d1a	TRUE	FALSE	FALSE	FALSE	FALSE	FALSE	TRUE	FALSE
	Podxl2	TRUE	FALSE	FALSE	FALSE	TRUE	FALSE	FALSE	FALSE
	Ccdc61	TRUE	FALSE	FALSE	FALSE	TRUE	FALSE	FALSE	FALSE
	B9d1	TRUE	FALSE	TRUE	FALSE	FALSE	FALSE	FALSE	FALSE
	Rgsl1	TRUE	FALSE	FALSE	FALSE	FALSE	TRUE	FALSE	FALSE
	H2-Bl	TRUE	FALSE	TRUE	FALSE	FALSE	FALSE	TRUE	FALSE
	Ccdc30	TRUE	TRUE	FALSE	FALSE	FALSE	FALSE	FALSE	FALSE
	1110005A03Rik	TRUE	FALSE	TRUE	FALSE	FALSE	FALSE	FALSE	FALSE
	Hmbs	TRUE	FALSE	FALSE	FALSE	FALSE	TRUE	FALSE	FALSE
	Rabl3	TRUE	FALSE	FALSE	FALSE	FALSE	FALSE	TRUE	FALSE
	Gm16598	TRUE	TRUE	FALSE	FALSE	FALSE	FALSE	FALSE	FALSE
	2310044H10Rik	TRUE	FALSE	TRUE	FALSE	FALSE	FALSE	FALSE	FALSE
	AK028622	TRUE	FALSE	FALSE	FALSE	TRUE	FALSE	FALSE	FALSE
	Pex26	TRUE	FALSE	TRUE	FALSE	FALSE	FALSE	FALSE	FALSE
	Dtd1	TRUE	FALSE	FALSE	TRUE	FALSE	FALSE	FALSE	FALSE
	Pisd	TRUE	TRUE	FALSE	FALSE	TRUE	FALSE	FALSE	FALSE
	Otof	TRUE	FALSE	TRUE	FALSE	FALSE	FALSE	FALSE	FALSE
	Synj1	TRUE	TRUE	TRUE	FALSE	FALSE	TRUE	FALSE	FALSE
	Pld5	TRUE	FALSE	TRUE	FALSE	FALSE	FALSE	FALSE	TRUE
	Usp54	TRUE	TRUE	FALSE	FALSE	FALSE	FALSE	FALSE	FALSE
	Dbf4	TRUE	FALSE	FALSE	FALSE	FALSE	FALSE	TRUE	FALSE
	Tek	TRUE	FALSE	FALSE	FALSE	TRUE	FALSE	FALSE	FALSE
	Trim9	TRUE	TRUE	FALSE	FALSE	FALSE	FALSE	FALSE	FALSE
	Ift52	TRUE	TRUE	FALSE	FALSE	FALSE	FALSE	FALSE	FALSE
	Ivd	TRUE	TRUE	TRUE	FALSE	FALSE	TRUE	FALSE	FALSE
	4933408B17Rik	TRUE	TRUE	FALSE	FALSE	FALSE	FALSE	FALSE	FALSE
	Dhdh	TRUE	TRUE	FALSE	FALSE	FALSE	FALSE	FALSE	FALSE
	Mfsd8	TRUE	FALSE	FALSE	FALSE	FALSE	FALSE	TRUE	FALSE
	Mfsd4	TRUE	FALSE	TRUE	FALSE	FALSE	FALSE	FALSE	FALSE
	Apool	TRUE	FALSE	FALSE	FALSE	TRUE	FALSE	FALSE	FALSE
	Prss16	TRUE	TRUE	FALSE	FALSE	FALSE	FALSE	FALSE	FALSE
	Kcnt1	TRUE	TRUE	FALSE	FALSE	FALSE	FALSE	FALSE	FALSE
	2610316D01Rik	TRUE	FALSE	TRUE	FALSE	FALSE	FALSE	FALSE	FALSE
	Tshz3	TRUE	FALSE	FALSE	FALSE	TRUE	FALSE	FALSE	FALSE
	Prrg1	TRUE	FALSE	FALSE	FALSE	FALSE	FALSE	FALSE	TRUE
	Ltbp1	TRUE	FALSE	FALSE	TRUE	FALSE	FALSE	FALSE	FALSE
	Mybpc3	TRUE	FALSE	TRUE	FALSE	FALSE	FALSE	TRUE	FALSE
	Mybpc1	TRUE	TRUE	FALSE	FALSE	FALSE	FALSE	FALSE	FALSE
	4933427D14Rik	TRUE	FALSE	TRUE	FALSE	FALSE	FALSE	FALSE	FALSE
	Fam129c	TRUE	TRUE	FALSE	FALSE	FALSE	FALSE	FALSE	TRUE
	1110032A03Rik	TRUE	TRUE	FALSE	FALSE	FALSE	FALSE	FALSE	FALSE
	Trappc6a	TRUE	TRUE	FALSE	FALSE	FALSE	FALSE	FALSE	FALSE
	Aifm3	TRUE	TRUE	TRUE	FALSE	FALSE	FALSE	FALSE	FALSE
	Myo7a	TRUE	TRUE	FALSE	FALSE	FALSE	FALSE	FALSE	FALSE
	Nfix	TRUE	FALSE	TRUE	FALSE	FALSE	FALSE	FALSE	FALSE
	Heph	TRUE	FALSE	FALSE	FALSE	TRUE	FALSE	FALSE	FALSE
	Ankrd11	TRUE	TRUE	FALSE	FALSE	FALSE	FALSE	FALSE	FALSE
	Cdc42bpa	TRUE	TRUE	TRUE	FALSE	FALSE	TRUE	FALSE	FALSE
	H2-T24	TRUE	TRUE	FALSE	FALSE	FALSE	FALSE	FALSE	FALSE
	Ap4s1	TRUE	FALSE	FALSE	FALSE	TRUE	TRUE	FALSE	FALSE
	Epb4.1l2	TRUE	TRUE	TRUE	FALSE	FALSE	FALSE	FALSE	FALSE
	Gm15496	TRUE	TRUE	FALSE	FALSE	FALSE	FALSE	FALSE	FALSE
	Ppfia1	TRUE	TRUE	FALSE	FALSE	FALSE	FALSE	FALSE	FALSE
	Cenpl	TRUE	FALSE	FALSE	FALSE	FALSE	FALSE	TRUE	FALSE
	Ppfibp1	TRUE	TRUE	FALSE	FALSE	FALSE	FALSE	FALSE	FALSE
	Mbd1	TRUE	FALSE	FALSE	FALSE	TRUE	FALSE	FALSE	FALSE
	Urgcp	TRUE	FALSE	TRUE	FALSE	FALSE	FALSE	FALSE	FALSE
	Cbln2	TRUE	TRUE	FALSE	FALSE	FALSE	FALSE	FALSE	FALSE
	Dock11	TRUE	TRUE	FALSE	FALSE	FALSE	FALSE	FALSE	FALSE
	EG435366	TRUE	FALSE	FALSE	TRUE	FALSE	FALSE	FALSE	FALSE
	Gtpbp3	TRUE	TRUE	FALSE	FALSE	FALSE	FALSE	TRUE	FALSE
	Gtpbp2	TRUE	FALSE	TRUE	FALSE	FALSE	FALSE	FALSE	FALSE
	Ppwd1	TRUE	FALSE	TRUE	FALSE	FALSE	FALSE	FALSE	FALSE
	Cdk5rap2	TRUE	FALSE	TRUE	FALSE	FALSE	TRUE	FALSE	FALSE
	Cenpa	TRUE	FALSE	TRUE	FALSE	FALSE	FALSE	FALSE	FALSE
	E130218I03Rik	TRUE	FALSE	FALSE	FALSE	FALSE	FALSE	FALSE	TRUE
	Cecr2	TRUE	TRUE	FALSE	FALSE	FALSE	FALSE	FALSE	FALSE
	Dao	TRUE	FALSE	TRUE	FALSE	FALSE	FALSE	FALSE	FALSE
	Clasrp	TRUE	FALSE	FALSE	FALSE	FALSE	TRUE	FALSE	FALSE
	Ctla2b	TRUE	FALSE	TRUE	FALSE	FALSE	FALSE	FALSE	FALSE
	Tmem90b	TRUE	FALSE	TRUE	FALSE	FALSE	FALSE	FALSE	FALSE
	Galntl6	TRUE	FALSE	FALSE	FALSE	TRUE	FALSE	FALSE	FALSE
	Adora1	TRUE	FALSE	FALSE	FALSE	TRUE	FALSE	FALSE	FALSE
	Ogdhl	TRUE	FALSE	TRUE	FALSE	FALSE	FALSE	FALSE	FALSE
	Rab4a	TRUE	FALSE	FALSE	FALSE	TRUE	FALSE	FALSE	FALSE
	Afap1l1	TRUE	FALSE	FALSE	TRUE	FALSE	FALSE	FALSE	FALSE
	Fam57b	TRUE	FALSE	TRUE	FALSE	FALSE	FALSE	FALSE	FALSE
	Hdac11	TRUE	FALSE	TRUE	FALSE	FALSE	FALSE	FALSE	FALSE
	Eif2ak4	TRUE	FALSE	TRUE	FALSE	FALSE	FALSE	FALSE	FALSE
	Lrrc43	TRUE	FALSE	FALSE	FALSE	FALSE	FALSE	FALSE	TRUE
	Trpc2	TRUE	FALSE	FALSE	FALSE	FALSE	FALSE	FALSE	TRUE
	Trpc7	TRUE	FALSE	TRUE	FALSE	FALSE	FALSE	FALSE	FALSE
	Ncald	TRUE	TRUE	TRUE	FALSE	FALSE	TRUE	FALSE	FALSE
	Mri1	TRUE	FALSE	FALSE	FALSE	FALSE	FALSE	FALSE	TRUE
	Fbxw11	TRUE	FALSE	TRUE	FALSE	FALSE	FALSE	FALSE	FALSE
	Rims2	TRUE	FALSE	TRUE	FALSE	FALSE	FALSE	FALSE	FALSE
	Postn	TRUE	FALSE	FALSE	FALSE	TRUE	FALSE	FALSE	FALSE
	Odz3	TRUE	TRUE	FALSE	FALSE	FALSE	FALSE	FALSE	FALSE
	Il13ra2	TRUE	FALSE	TRUE	FALSE	FALSE	FALSE	FALSE	FALSE
	Klhdc4	TRUE	TRUE	FALSE	FALSE	FALSE	FALSE	FALSE	FALSE
	Arntl2	TRUE	FALSE	TRUE	FALSE	FALSE	FALSE	TRUE	FALSE
	Tubb6	TRUE	FALSE	FALSE	FALSE	TRUE	FALSE	FALSE	FALSE
	Pigq	TRUE	FALSE	TRUE	FALSE	FALSE	FALSE	FALSE	FALSE
	Pigp	TRUE	FALSE	FALSE	FALSE	TRUE	FALSE	FALSE	FALSE
	Thrb	TRUE	FALSE	FALSE	TRUE	FALSE	FALSE	FALSE	FALSE
	Dbn1	TRUE	FALSE	TRUE	FALSE	FALSE	FALSE	FALSE	FALSE
	2410127L17Rik	TRUE	TRUE	FALSE	FALSE	FALSE	TRUE	FALSE	FALSE
	AK166453	TRUE	FALSE	FALSE	FALSE	TRUE	FALSE	FALSE	FALSE
	Eps8l1	TRUE	FALSE	TRUE	FALSE	FALSE	FALSE	FALSE	FALSE
	Stard13	TRUE	FALSE	FALSE	FALSE	FALSE	FALSE	TRUE	FALSE
	Arhgef11	TRUE	FALSE	TRUE	FALSE	FALSE	FALSE	FALSE	FALSE
	Smg6	TRUE	FALSE	TRUE	FALSE	FALSE	FALSE	FALSE	FALSE
	Arhgef16	TRUE	TRUE	FALSE	FALSE	FALSE	FALSE	FALSE	FALSE
	Pkig	TRUE	TRUE	FALSE	FALSE	FALSE	FALSE	FALSE	FALSE
	9030617O03Rik	TRUE	FALSE	TRUE	FALSE	FALSE	FALSE	FALSE	FALSE
	Il3ra	TRUE	TRUE	TRUE	FALSE	FALSE	FALSE	FALSE	FALSE
	Shf	TRUE	FALSE	FALSE	FALSE	FALSE	FALSE	FALSE	TRUE
	Zfp809	TRUE	TRUE	FALSE	FALSE	FALSE	FALSE	FALSE	FALSE
	F11r	TRUE	FALSE	FALSE	FALSE	TRUE	FALSE	FALSE	FALSE
	Ifltd1	TRUE	TRUE	FALSE	FALSE	FALSE	FALSE	FALSE	FALSE
	Spdya	TRUE	FALSE	TRUE	FALSE	FALSE	FALSE	FALSE	FALSE
	Zfp408	TRUE	FALSE	TRUE	FALSE	FALSE	FALSE	FALSE	FALSE
	Chaf1a	TRUE	FALSE	TRUE	FALSE	FALSE	FALSE	FALSE	FALSE
	2900006K08Rik	TRUE	TRUE	FALSE	FALSE	FALSE	FALSE	FALSE	FALSE
	Cbx7	TRUE	FALSE	FALSE	FALSE	FALSE	FALSE	TRUE	FALSE
	Tubd1	TRUE	FALSE	TRUE	FALSE	FALSE	FALSE	FALSE	FALSE
	Nudcd3	TRUE	FALSE	FALSE	FALSE	TRUE	FALSE	FALSE	FALSE
	Exoc7	TRUE	FALSE	TRUE	FALSE	FALSE	FALSE	FALSE	FALSE
	Senp7	TRUE	TRUE	FALSE	FALSE	FALSE	TRUE	FALSE	FALSE
	Orc6	TRUE	TRUE	FALSE	FALSE	FALSE	TRUE	FALSE	FALSE
	Ano5	TRUE	TRUE	FALSE	FALSE	FALSE	FALSE	FALSE	FALSE
	2310045N01Rik	TRUE	TRUE	FALSE	FALSE	FALSE	FALSE	FALSE	FALSE
	AK082553	TRUE	FALSE	FALSE	FALSE	TRUE	FALSE	FALSE	FALSE
	Ankrd5	TRUE	FALSE	FALSE	FALSE	FALSE	FALSE	FALSE	TRUE
	Psg16	TRUE	FALSE	FALSE	TRUE	FALSE	FALSE	FALSE	FALSE
	Agxt2l2	TRUE	TRUE	FALSE	FALSE	FALSE	FALSE	FALSE	FALSE
	Cd97	TRUE	FALSE	FALSE	FALSE	FALSE	FALSE	FALSE	TRUE
	2610034M16Rik	TRUE	TRUE	FALSE	FALSE	FALSE	FALSE	FALSE	FALSE
	Ntng1	TRUE	TRUE	FALSE	FALSE	FALSE	FALSE	FALSE	FALSE
	Arhgef33	TRUE	TRUE	FALSE	FALSE	FALSE	FALSE	FALSE	FALSE
	Brip1os	TRUE	FALSE	FALSE	TRUE	FALSE	FALSE	FALSE	FALSE
	Ppap2a	TRUE	TRUE	FALSE	FALSE	FALSE	FALSE	FALSE	FALSE
	Ctnnd2	TRUE	FALSE	FALSE	FALSE	FALSE	TRUE	FALSE	FALSE
	Myh7b	TRUE	FALSE	TRUE	FALSE	FALSE	FALSE	FALSE	FALSE
	Aktip	TRUE	FALSE	TRUE	FALSE	FALSE	FALSE	FALSE	FALSE
	Sys1	TRUE	FALSE	TRUE	FALSE	FALSE	TRUE	FALSE	FALSE
	Myl1	TRUE	FALSE	TRUE	FALSE	FALSE	FALSE	FALSE	FALSE
	Pdap1	TRUE	FALSE	FALSE	FALSE	TRUE	FALSE	FALSE	FALSE
	Inf2	TRUE	TRUE	FALSE	FALSE	FALSE	FALSE	FALSE	FALSE
	Lancl1	TRUE	FALSE	FALSE	FALSE	FALSE	FALSE	FALSE	TRUE
	Bcl2l12	TRUE	TRUE	FALSE	FALSE	FALSE	FALSE	FALSE	FALSE
	Pgls	TRUE	FALSE	FALSE	FALSE	TRUE	FALSE	FALSE	FALSE
	Dtx3	TRUE	FALSE	TRUE	FALSE	FALSE	FALSE	FALSE	FALSE
	AK220484	TRUE	FALSE	FALSE	TRUE	FALSE	FALSE	FALSE	FALSE
	Aen	TRUE	FALSE	TRUE	FALSE	FALSE	FALSE	FALSE	FALSE
	Plxnd1	TRUE	TRUE	FALSE	FALSE	FALSE	FALSE	FALSE	FALSE
	Cfb	TRUE	FALSE	FALSE	FALSE	FALSE	FALSE	TRUE	FALSE
	Eif4a2	TRUE	FALSE	FALSE	FALSE	FALSE	TRUE	FALSE	FALSE
	Tmem164	TRUE	FALSE	TRUE	FALSE	FALSE	FALSE	FALSE	FALSE
	Pde7a	TRUE	FALSE	TRUE	FALSE	FALSE	FALSE	FALSE	FALSE
	Hp1bp3	TRUE	TRUE	FALSE	FALSE	FALSE	FALSE	FALSE	FALSE
	Ank2	TRUE	TRUE	FALSE	FALSE	FALSE	FALSE	FALSE	FALSE
	Aak1	TRUE	FALSE	TRUE	FALSE	TRUE	FALSE	FALSE	FALSE
	Pvr	TRUE	FALSE	FALSE	TRUE	FALSE	FALSE	FALSE	FALSE
	Strn3	TRUE	FALSE	TRUE	FALSE	FALSE	FALSE	FALSE	FALSE
	Tekt1	TRUE	FALSE	FALSE	TRUE	FALSE	FALSE	FALSE	FALSE
	Anxa4	TRUE	FALSE	TRUE	FALSE	FALSE	FALSE	FALSE	FALSE
	Nrxn2	TRUE	FALSE	TRUE	FALSE	FALSE	FALSE	FALSE	FALSE
	Zfp457	TRUE	TRUE	FALSE	FALSE	FALSE	FALSE	FALSE	FALSE
	Prokr2	TRUE	FALSE	TRUE	FALSE	FALSE	FALSE	FALSE	FALSE
	Isg20l1	TRUE	FALSE	FALSE	FALSE	TRUE	FALSE	FALSE	FALSE
	Crocc	TRUE	FALSE	TRUE	FALSE	FALSE	TRUE	FALSE	FALSE
	Syt1	TRUE	FALSE	FALSE	FALSE	FALSE	FALSE	TRUE	FALSE
	Tmem219	TRUE	FALSE	TRUE	FALSE	FALSE	FALSE	FALSE	FALSE
	Fam38a	TRUE	TRUE	FALSE	FALSE	FALSE	FALSE	FALSE	FALSE
	Pms2	TRUE	FALSE	FALSE	FALSE	FALSE	TRUE	FALSE	TRUE
	Syt6	TRUE	FALSE	FALSE	FALSE	TRUE	FALSE	FALSE	FALSE
	Prmt3	TRUE	TRUE	FALSE	FALSE	FALSE	FALSE	FALSE	FALSE
	Accs	TRUE	TRUE	FALSE	FALSE	FALSE	FALSE	FALSE	FALSE
	Gm20422	TRUE	TRUE	FALSE	FALSE	FALSE	FALSE	FALSE	FALSE
	Mcam	TRUE	TRUE	FALSE	FALSE	FALSE	FALSE	FALSE	FALSE
	Srl	TRUE	FALSE	FALSE	FALSE	FALSE	FALSE	TRUE	FALSE
	D0H4S114	TRUE	FALSE	FALSE	FALSE	FALSE	TRUE	FALSE	FALSE
	Calcr	TRUE	TRUE	FALSE	FALSE	FALSE	FALSE	FALSE	FALSE
	Sync	TRUE	TRUE	FALSE	FALSE	FALSE	FALSE	FALSE	FALSE
	Tpd52l1	TRUE	TRUE	TRUE	FALSE	FALSE	FALSE	FALSE	FALSE
	Lig3	TRUE	FALSE	FALSE	FALSE	FALSE	FALSE	TRUE	FALSE
	AK162965	TRUE	FALSE	FALSE	TRUE	FALSE	FALSE	FALSE	FALSE
	Dmwd	TRUE	FALSE	TRUE	FALSE	FALSE	FALSE	FALSE	FALSE
	Fhit	TRUE	TRUE	FALSE	FALSE	FALSE	FALSE	FALSE	FALSE
	Cux2	TRUE	TRUE	FALSE	FALSE	FALSE	FALSE	FALSE	FALSE
	4930522L14Rik	TRUE	TRUE	FALSE	FALSE	FALSE	FALSE	FALSE	FALSE
	Eme2	TRUE	FALSE	TRUE	FALSE	FALSE	FALSE	FALSE	FALSE
	6820408C15Rik	TRUE	TRUE	FALSE	FALSE	FALSE	FALSE	FALSE	FALSE
	Mcm8	TRUE	FALSE	FALSE	TRUE	FALSE	FALSE	FALSE	FALSE
	Inpp5b	TRUE	FALSE	TRUE	FALSE	FALSE	FALSE	FALSE	FALSE
	Ltk	TRUE	FALSE	TRUE	FALSE	FALSE	FALSE	FALSE	FALSE
	Pglyrp1	TRUE	FALSE	FALSE	FALSE	TRUE	FALSE	FALSE	FALSE
	Abhd10	TRUE	FALSE	TRUE	FALSE	FALSE	FALSE	FALSE	FALSE
	Mysm1	TRUE	FALSE	FALSE	FALSE	FALSE	FALSE	TRUE	FALSE
	Spr	TRUE	FALSE	FALSE	TRUE	FALSE	FALSE	FALSE	FALSE
	Ddx6	TRUE	FALSE	FALSE	FALSE	FALSE	FALSE	FALSE	TRUE
	Camk2a	TRUE	FALSE	TRUE	FALSE	FALSE	FALSE	FALSE	FALSE
	Cacna1a	TRUE	TRUE	FALSE	FALSE	FALSE	TRUE	FALSE	FALSE
	Alg6	TRUE	FALSE	TRUE	FALSE	FALSE	TRUE	FALSE	FALSE
	Sfmbt2	TRUE	TRUE	FALSE	FALSE	FALSE	FALSE	FALSE	FALSE
	Atxn7l2	TRUE	FALSE	FALSE	FALSE	FALSE	FALSE	TRUE	FALSE
	Comp	TRUE	FALSE	TRUE	FALSE	FALSE	FALSE	FALSE	FALSE
	Xpnpep3	TRUE	FALSE	FALSE	FALSE	FALSE	FALSE	TRUE	FALSE
	B430010I23Rik	TRUE	FALSE	FALSE	TRUE	FALSE	FALSE	FALSE	FALSE
	Arfgef2	TRUE	FALSE	TRUE	FALSE	FALSE	FALSE	FALSE	FALSE
	Vezt	TRUE	FALSE	FALSE	FALSE	FALSE	FALSE	TRUE	FALSE
	Apobec1	TRUE	FALSE	FALSE	FALSE	FALSE	FALSE	TRUE	FALSE
	Apobec3	TRUE	FALSE	TRUE	FALSE	FALSE	FALSE	FALSE	FALSE
	Myt1	TRUE	TRUE	FALSE	FALSE	FALSE	FALSE	FALSE	FALSE
	Tmem41b	TRUE	FALSE	FALSE	FALSE	FALSE	TRUE	FALSE	FALSE
	Dusp12	TRUE	FALSE	TRUE	TRUE	FALSE	FALSE	FALSE	FALSE
	Ssbp4	TRUE	FALSE	TRUE	FALSE	FALSE	TRUE	FALSE	FALSE
	Dnajc17	TRUE	FALSE	TRUE	FALSE	FALSE	FALSE	FALSE	FALSE
	BC055107	TRUE	FALSE	FALSE	TRUE	FALSE	FALSE	FALSE	FALSE
	Zfp276	TRUE	FALSE	TRUE	FALSE	FALSE	FALSE	FALSE	FALSE
	Dtna	TRUE	FALSE	TRUE	FALSE	FALSE	FALSE	FALSE	FALSE
	Pde1c	TRUE	FALSE	TRUE	FALSE	FALSE	FALSE	FALSE	FALSE
	1700029G01Rik	TRUE	TRUE	FALSE	FALSE	FALSE	FALSE	FALSE	FALSE
	Fam71e1	TRUE	TRUE	FALSE	FALSE	FALSE	FALSE	FALSE	FALSE
	Gm16838	TRUE	FALSE	TRUE	FALSE	FALSE	FALSE	FALSE	FALSE
	Kcnj10	TRUE	FALSE	FALSE	FALSE	TRUE	FALSE	FALSE	FALSE
	Gm16836	TRUE	FALSE	TRUE	FALSE	FALSE	FALSE	FALSE	FALSE
	Kcnma1	TRUE	TRUE	TRUE	FALSE	FALSE	FALSE	FALSE	FALSE
	Alg13	TRUE	FALSE	TRUE	FALSE	FALSE	FALSE	FALSE	FALSE
	Inpp4b	TRUE	FALSE	FALSE	FALSE	FALSE	TRUE	FALSE	FALSE
	Cope	TRUE	FALSE	FALSE	TRUE	FALSE	FALSE	FALSE	FALSE
	Ntrk3	TRUE	FALSE	TRUE	FALSE	FALSE	FALSE	FALSE	FALSE
	Sfxn4	TRUE	TRUE	FALSE	FALSE	FALSE	FALSE	FALSE	FALSE
	Cald1	TRUE	TRUE	FALSE	FALSE	FALSE	FALSE	FALSE	FALSE
	Oprd1	TRUE	FALSE	FALSE	FALSE	TRUE	FALSE	FALSE	FALSE
	Rnf207	TRUE	FALSE	FALSE	FALSE	FALSE	FALSE	TRUE	FALSE
	Nwd1	TRUE	FALSE	TRUE	FALSE	FALSE	FALSE	FALSE	FALSE
	BC016495	TRUE	FALSE	TRUE	FALSE	FALSE	FALSE	FALSE	FALSE
	A530053G22Rik	TRUE	TRUE	FALSE	FALSE	FALSE	FALSE	FALSE	FALSE
	Rin2	TRUE	TRUE	FALSE	FALSE	FALSE	FALSE	FALSE	FALSE
	Dgkz	TRUE	TRUE	FALSE	FALSE	FALSE	FALSE	FALSE	FALSE
	6030446N20Rik	TRUE	TRUE	FALSE	FALSE	FALSE	TRUE	FALSE	FALSE
	Rbm34	TRUE	FALSE	TRUE	FALSE	FALSE	FALSE	FALSE	FALSE
	Hivep3	TRUE	FALSE	TRUE	FALSE	FALSE	FALSE	FALSE	FALSE
	Slc39a14	TRUE	TRUE	FALSE	FALSE	FALSE	FALSE	FALSE	FALSE
	Rbm14	TRUE	TRUE	FALSE	FALSE	FALSE	FALSE	FALSE	FALSE
	C030037D09Rik	TRUE	TRUE	TRUE	FALSE	FALSE	FALSE	FALSE	FALSE
	Gm11837	TRUE	TRUE	TRUE	FALSE	FALSE	FALSE	FALSE	FALSE
	Abhd1	TRUE	FALSE	TRUE	FALSE	FALSE	FALSE	FALSE	FALSE
	Irak1	TRUE	TRUE	FALSE	FALSE	FALSE	FALSE	FALSE	FALSE
	Tmc5	TRUE	FALSE	FALSE	FALSE	TRUE	FALSE	FALSE	FALSE
	Ddx56	TRUE	FALSE	FALSE	FALSE	FALSE	FALSE	TRUE	FALSE
	Ddx55	TRUE	FALSE	FALSE	FALSE	FALSE	FALSE	FALSE	TRUE
	Gm16432	TRUE	TRUE	FALSE	FALSE	FALSE	FALSE	FALSE	FALSE
	Trim17	TRUE	FALSE	FALSE	FALSE	FALSE	FALSE	TRUE	FALSE
	Trdn	TRUE	FALSE	FALSE	TRUE	FALSE	FALSE	FALSE	FALSE
	Nudt1	TRUE	FALSE	FALSE	FALSE	FALSE	FALSE	TRUE	FALSE
	Lins	TRUE	FALSE	TRUE	FALSE	FALSE	FALSE	FALSE	FALSE
	Snx24	TRUE	FALSE	FALSE	TRUE	FALSE	FALSE	FALSE	FALSE
	Fam89a	TRUE	FALSE	FALSE	FALSE	TRUE	FALSE	FALSE	FALSE
	Phf19	TRUE	FALSE	TRUE	FALSE	FALSE	FALSE	FALSE	FALSE
	Rpain	TRUE	TRUE	FALSE	FALSE	FALSE	FALSE	FALSE	FALSE
	Fut10	TRUE	FALSE	TRUE	FALSE	FALSE	TRUE	FALSE	FALSE
	Cntn6	TRUE	FALSE	TRUE	FALSE	FALSE	FALSE	FALSE	FALSE
	Ccnt2	TRUE	FALSE	FALSE	FALSE	TRUE	FALSE	FALSE	FALSE
	Fbxo34	TRUE	FALSE	TRUE	FALSE	FALSE	FALSE	FALSE	FALSE
	Sgip1	TRUE	FALSE	TRUE	FALSE	FALSE	FALSE	FALSE	FALSE
	Khdrbs3	TRUE	FALSE	TRUE	FALSE	FALSE	FALSE	FALSE	FALSE
	Gsto2	TRUE	TRUE	FALSE	FALSE	FALSE	FALSE	FALSE	FALSE
	Slc35b4	TRUE	TRUE	FALSE	FALSE	FALSE	FALSE	FALSE	FALSE
	Disc1	TRUE	FALSE	FALSE	TRUE	FALSE	FALSE	FALSE	FALSE
	Kctd14	TRUE	TRUE	FALSE	FALSE	FALSE	FALSE	FALSE	FALSE
	AW554918	TRUE	FALSE	TRUE	FALSE	FALSE	FALSE	FALSE	FALSE
	Rbm43	TRUE	FALSE	FALSE	FALSE	FALSE	FALSE	TRUE	FALSE
	Slc8a3	TRUE	TRUE	FALSE	FALSE	FALSE	FALSE	FALSE	FALSE
	9330179D12Rik	TRUE	TRUE	FALSE	FALSE	FALSE	FALSE	FALSE	FALSE
	Snx5	TRUE	FALSE	FALSE	FALSE	FALSE	TRUE	FALSE	FALSE
	Spred2	TRUE	FALSE	FALSE	FALSE	TRUE	FALSE	FALSE	FALSE
	Clmp	TRUE	FALSE	FALSE	FALSE	TRUE	FALSE	FALSE	FALSE
	Mmab	TRUE	TRUE	TRUE	FALSE	FALSE	FALSE	FALSE	FALSE
	Trub2	TRUE	TRUE	FALSE	FALSE	FALSE	FALSE	FALSE	FALSE
	Dctn6	TRUE	FALSE	FALSE	FALSE	FALSE	TRUE	FALSE	FALSE
	Dpysl3	TRUE	FALSE	FALSE	TRUE	FALSE	FALSE	FALSE	FALSE
	Cntn4	TRUE	FALSE	FALSE	TRUE	FALSE	FALSE	FALSE	FALSE
	Ly9	TRUE	TRUE	FALSE	FALSE	FALSE	FALSE	FALSE	FALSE
	Rpap1	TRUE	FALSE	TRUE	FALSE	FALSE	FALSE	FALSE	FALSE
	2810002N01Rik	TRUE	TRUE	FALSE	FALSE	FALSE	FALSE	FALSE	FALSE
	Rmst	TRUE	TRUE	FALSE	FALSE	FALSE	FALSE	FALSE	FALSE
	AK151523	TRUE	FALSE	FALSE	TRUE	FALSE	FALSE	FALSE	FALSE
	Zbtb49	TRUE	FALSE	TRUE	FALSE	FALSE	FALSE	FALSE	FALSE
	Sirt3	TRUE	FALSE	FALSE	FALSE	FALSE	FALSE	TRUE	FALSE
	Lphn2	TRUE	FALSE	TRUE	FALSE	FALSE	FALSE	FALSE	FALSE
	Rccd1	TRUE	TRUE	FALSE	FALSE	FALSE	FALSE	FALSE	FALSE
	Sirt4	TRUE	FALSE	FALSE	FALSE	FALSE	FALSE	FALSE	TRUE
	Herc6	TRUE	TRUE	TRUE	FALSE	FALSE	FALSE	FALSE	FALSE
	EG328479	TRUE	FALSE	FALSE	FALSE	TRUE	FALSE	FALSE	FALSE
	Wnt11	TRUE	FALSE	FALSE	FALSE	FALSE	FALSE	FALSE	TRUE
	Sun1	TRUE	FALSE	TRUE	FALSE	FALSE	FALSE	FALSE	FALSE
	Pnpla7	TRUE	FALSE	TRUE	FALSE	FALSE	FALSE	FALSE	FALSE
	Nubp1	TRUE	FALSE	FALSE	TRUE	FALSE	FALSE	FALSE	FALSE
	Pax7	TRUE	FALSE	FALSE	FALSE	FALSE	FALSE	TRUE	FALSE
	Ankdd1b	TRUE	TRUE	FALSE	FALSE	FALSE	FALSE	FALSE	FALSE
	Rab11fip5	TRUE	TRUE	FALSE	FALSE	FALSE	FALSE	FALSE	FALSE
	Rgl2	TRUE	FALSE	TRUE	FALSE	FALSE	FALSE	FALSE	FALSE
	Acsl4	TRUE	FALSE	FALSE	FALSE	FALSE	FALSE	TRUE	FALSE
	Pank2	TRUE	TRUE	FALSE	FALSE	FALSE	FALSE	FALSE	FALSE
	Clcn2	TRUE	FALSE	FALSE	FALSE	FALSE	TRUE	FALSE	FALSE
	Prdm16	TRUE	FALSE	FALSE	FALSE	FALSE	FALSE	TRUE	FALSE
	Rnf14	TRUE	TRUE	FALSE	FALSE	FALSE	FALSE	FALSE	FALSE
	Pcyox1	TRUE	FALSE	TRUE	FALSE	FALSE	FALSE	FALSE	FALSE
	Camta1	TRUE	TRUE	FALSE	FALSE	FALSE	FALSE	FALSE	FALSE
	Pon2	TRUE	FALSE	FALSE	TRUE	FALSE	FALSE	FALSE	FALSE
	Clint1	TRUE	FALSE	TRUE	FALSE	FALSE	FALSE	FALSE	FALSE
	Fam227b	TRUE	FALSE	FALSE	FALSE	TRUE	FALSE	FALSE	FALSE
	Smarca2	TRUE	TRUE	FALSE	FALSE	FALSE	FALSE	FALSE	FALSE
	Bcas1	TRUE	TRUE	FALSE	FALSE	FALSE	FALSE	FALSE	FALSE
	Hsf2bp	TRUE	FALSE	TRUE	TRUE	FALSE	FALSE	FALSE	FALSE
	Gria2	TRUE	TRUE	FALSE	FALSE	FALSE	FALSE	FALSE	FALSE
	Gria1	TRUE	TRUE	FALSE	FALSE	FALSE	FALSE	FALSE	FALSE
	A330023F24Rik	TRUE	FALSE	TRUE	FALSE	FALSE	FALSE	TRUE	FALSE
	Chat	TRUE	TRUE	FALSE	FALSE	FALSE	FALSE	FALSE	FALSE
	Rnft2	TRUE	FALSE	TRUE	FALSE	FALSE	FALSE	FALSE	FALSE
	Gys2	TRUE	FALSE	FALSE	FALSE	TRUE	FALSE	FALSE	FALSE
	6330416G13Rik	TRUE	FALSE	FALSE	FALSE	FALSE	FALSE	TRUE	FALSE
	Tsga14	TRUE	FALSE	FALSE	TRUE	FALSE	FALSE	FALSE	FALSE
	Gas5	TRUE	TRUE	FALSE	TRUE	TRUE	TRUE	FALSE	TRUE
	1810020D17Rik	TRUE	TRUE	FALSE	FALSE	FALSE	FALSE	FALSE	FALSE
	Polh	TRUE	FALSE	TRUE	FALSE	FALSE	FALSE	FALSE	FALSE
	Poli	TRUE	TRUE	FALSE	FALSE	FALSE	FALSE	FALSE	FALSE
	Ocrl	TRUE	TRUE	FALSE	FALSE	FALSE	FALSE	FALSE	FALSE
	Wwp2	TRUE	FALSE	FALSE	TRUE	FALSE	FALSE	FALSE	FALSE
	Hps4	TRUE	FALSE	FALSE	FALSE	FALSE	FALSE	TRUE	FALSE
	4921504A21Rik	TRUE	TRUE	FALSE	FALSE	FALSE	FALSE	FALSE	FALSE
	BC096441	TRUE	FALSE	FALSE	FALSE	FALSE	TRUE	FALSE	FALSE
	Gale	TRUE	FALSE	FALSE	FALSE	FALSE	FALSE	TRUE	FALSE
	Spag9	TRUE	TRUE	FALSE	FALSE	FALSE	FALSE	FALSE	FALSE
	Rbms3	TRUE	TRUE	FALSE	FALSE	FALSE	FALSE	FALSE	FALSE
	4930432K21Rik	TRUE	FALSE	TRUE	FALSE	FALSE	FALSE	FALSE	FALSE
	Slc38a10	TRUE	FALSE	TRUE	FALSE	FALSE	FALSE	FALSE	FALSE
	Mff	TRUE	FALSE	TRUE	FALSE	FALSE	TRUE	FALSE	FALSE
	Slc38a11	TRUE	TRUE	FALSE	FALSE	FALSE	FALSE	FALSE	FALSE
	Tm7sf1	TRUE	FALSE	FALSE	FALSE	TRUE	FALSE	FALSE	FALSE
	Arsk	TRUE	FALSE	TRUE	FALSE	FALSE	FALSE	FALSE	FALSE
	Armcx1	TRUE	TRUE	FALSE	FALSE	FALSE	FALSE	FALSE	TRUE
	Prune2	TRUE	FALSE	FALSE	FALSE	FALSE	TRUE	FALSE	FALSE
	Clec10a	TRUE	FALSE	FALSE	FALSE	FALSE	FALSE	TRUE	FALSE
	Usp5	TRUE	FALSE	TRUE	FALSE	FALSE	FALSE	FALSE	FALSE
	Tmtc4	TRUE	FALSE	FALSE	FALSE	FALSE	FALSE	TRUE	FALSE
	Ddhd1	TRUE	FALSE	TRUE	FALSE	FALSE	FALSE	FALSE	FALSE
	Tcte2	TRUE	FALSE	TRUE	FALSE	FALSE	FALSE	FALSE	FALSE
	Mboat2	TRUE	FALSE	TRUE	FALSE	FALSE	FALSE	FALSE	FALSE
	Qpct	TRUE	FALSE	FALSE	TRUE	FALSE	FALSE	FALSE	FALSE
	Pkd2	TRUE	FALSE	TRUE	FALSE	FALSE	FALSE	FALSE	FALSE
	BC025885	TRUE	FALSE	FALSE	TRUE	FALSE	FALSE	FALSE	FALSE
	Lgals2	TRUE	FALSE	FALSE	TRUE	FALSE	FALSE	FALSE	FALSE
	Serinc3	TRUE	TRUE	FALSE	FALSE	FALSE	FALSE	FALSE	FALSE
	Cadps	TRUE	FALSE	TRUE	FALSE	FALSE	FALSE	FALSE	FALSE
	Lgals8	TRUE	FALSE	FALSE	FALSE	FALSE	TRUE	FALSE	FALSE
	Hsd17b14	TRUE	FALSE	TRUE	FALSE	FALSE	FALSE	FALSE	FALSE
	Pogz	TRUE	TRUE	FALSE	FALSE	FALSE	FALSE	FALSE	FALSE
	2810403D21Rik	TRUE	FALSE	FALSE	FALSE	FALSE	FALSE	TRUE	FALSE
	Crtam	TRUE	FALSE	TRUE	TRUE	FALSE	FALSE	FALSE	FALSE
	Pcsk5	TRUE	FALSE	TRUE	FALSE	FALSE	FALSE	FALSE	FALSE
	Asnsd1	TRUE	FALSE	TRUE	FALSE	FALSE	FALSE	FALSE	FALSE
	Tmem68	TRUE	FALSE	FALSE	FALSE	FALSE	TRUE	FALSE	FALSE
	Igsf21	TRUE	TRUE	FALSE	FALSE	FALSE	FALSE	FALSE	FALSE
	Ndufa12l	TRUE	FALSE	FALSE	TRUE	FALSE	FALSE	FALSE	FALSE
	Mbp	TRUE	TRUE	FALSE	FALSE	FALSE	FALSE	FALSE	FALSE
	A730017C20Rik	TRUE	FALSE	FALSE	TRUE	FALSE	FALSE	FALSE	FALSE
	AK080857	TRUE	FALSE	FALSE	TRUE	FALSE	FALSE	FALSE	FALSE
	Folh1	TRUE	TRUE	TRUE	FALSE	FALSE	FALSE	FALSE	FALSE
	Ppp1r13l	TRUE	TRUE	FALSE	FALSE	FALSE	FALSE	FALSE	FALSE
	Lass4	TRUE	FALSE	FALSE	TRUE	FALSE	FALSE	FALSE	FALSE
	Cetn4	TRUE	TRUE	TRUE	FALSE	FALSE	TRUE	FALSE	FALSE
	Gm13139	TRUE	FALSE	FALSE	FALSE	FALSE	FALSE	FALSE	TRUE
	Arl5c	TRUE	TRUE	FALSE	FALSE	FALSE	FALSE	FALSE	FALSE
	Tmem85	TRUE	TRUE	FALSE	FALSE	FALSE	FALSE	FALSE	FALSE
	Card14	TRUE	TRUE	FALSE	FALSE	FALSE	FALSE	FALSE	FALSE
	Tceal3	TRUE	FALSE	FALSE	FALSE	FALSE	FALSE	TRUE	FALSE
	Cox7c	TRUE	FALSE	FALSE	FALSE	FALSE	FALSE	TRUE	FALSE
	Fancd2	TRUE	TRUE	FALSE	FALSE	FALSE	FALSE	FALSE	FALSE
	BC044745	TRUE	FALSE	FALSE	TRUE	FALSE	FALSE	FALSE	FALSE
	St6gal2	TRUE	FALSE	FALSE	FALSE	TRUE	FALSE	FALSE	FALSE
	Zfp961	TRUE	FALSE	TRUE	FALSE	FALSE	FALSE	FALSE	TRUE
	9430041J12Rik	TRUE	TRUE	FALSE	FALSE	FALSE	FALSE	TRUE	FALSE
	Nox1	TRUE	FALSE	FALSE	TRUE	FALSE	FALSE	FALSE	FALSE
	Fkrp	TRUE	FALSE	FALSE	FALSE	TRUE	FALSE	FALSE	FALSE
	Fto	TRUE	FALSE	FALSE	FALSE	TRUE	FALSE	FALSE	FALSE
	Malt1	TRUE	FALSE	TRUE	FALSE	FALSE	FALSE	FALSE	FALSE
	AK039023	TRUE	FALSE	FALSE	TRUE	FALSE	FALSE	FALSE	FALSE
	BC027541	TRUE	FALSE	FALSE	TRUE	FALSE	FALSE	FALSE	FALSE
	Tcof1	TRUE	TRUE	FALSE	FALSE	FALSE	FALSE	FALSE	FALSE
	Fkbp15	TRUE	TRUE	FALSE	FALSE	FALSE	FALSE	FALSE	FALSE
	1110028C15Rik	TRUE	TRUE	FALSE	FALSE	FALSE	FALSE	FALSE	FALSE
	Zfp704	TRUE	FALSE	FALSE	FALSE	TRUE	FALSE	FALSE	FALSE
	Mccc1	TRUE	FALSE	TRUE	FALSE	FALSE	FALSE	FALSE	FALSE
	Tatdn3	TRUE	FALSE	TRUE	FALSE	FALSE	FALSE	TRUE	FALSE
	Vwce	TRUE	FALSE	TRUE	FALSE	FALSE	FALSE	FALSE	FALSE
	Zfp346	TRUE	TRUE	TRUE	FALSE	FALSE	FALSE	FALSE	FALSE
	Zfp710	TRUE	TRUE	FALSE	FALSE	FALSE	FALSE	FALSE	FALSE
	Zfp711	TRUE	FALSE	TRUE	FALSE	FALSE	FALSE	FALSE	FALSE
	Nmnat3	TRUE	FALSE	FALSE	FALSE	FALSE	FALSE	FALSE	TRUE
	Uggt2	TRUE	TRUE	TRUE	FALSE	FALSE	FALSE	FALSE	FALSE
	Nek11	TRUE	FALSE	TRUE	FALSE	FALSE	FALSE	FALSE	FALSE
	Bbs7	TRUE	TRUE	TRUE	FALSE	FALSE	TRUE	FALSE	FALSE
	Bloc1s3	TRUE	FALSE	FALSE	TRUE	FALSE	FALSE	FALSE	FALSE
	Ccdc109a	TRUE	FALSE	TRUE	FALSE	FALSE	FALSE	FALSE	FALSE
	9430021M05Rik	TRUE	FALSE	TRUE	FALSE	FALSE	FALSE	FALSE	FALSE
	Gas2l1	TRUE	TRUE	FALSE	FALSE	FALSE	FALSE	FALSE	FALSE
	Xaf1	TRUE	TRUE	FALSE	FALSE	TRUE	FALSE	FALSE	FALSE
	9030625A04Rik	TRUE	TRUE	FALSE	FALSE	FALSE	FALSE	FALSE	FALSE
	Gls2	TRUE	FALSE	TRUE	FALSE	FALSE	FALSE	FALSE	FALSE
	Ppil2	TRUE	TRUE	FALSE	FALSE	FALSE	FALSE	FALSE	FALSE
	Vps39	TRUE	FALSE	FALSE	FALSE	FALSE	TRUE	FALSE	FALSE
	Ccdc172	TRUE	FALSE	FALSE	FALSE	TRUE	FALSE	FALSE	FALSE
	Gpsm3	TRUE	FALSE	FALSE	FALSE	FALSE	FALSE	TRUE	FALSE
	Bicc1	TRUE	TRUE	FALSE	FALSE	FALSE	FALSE	FALSE	FALSE
	Slc4a1ap	TRUE	FALSE	FALSE	FALSE	FALSE	TRUE	FALSE	FALSE
	Josd2	TRUE	FALSE	TRUE	TRUE	FALSE	FALSE	FALSE	FALSE
	Wdr96	TRUE	TRUE	FALSE	FALSE	FALSE	FALSE	FALSE	FALSE
	Pgbd5	TRUE	FALSE	FALSE	FALSE	TRUE	FALSE	FALSE	FALSE
	Ccdc164	TRUE	FALSE	TRUE	FALSE	FALSE	FALSE	FALSE	FALSE
	Rcbtb2	TRUE	FALSE	FALSE	FALSE	FALSE	TRUE	FALSE	FALSE
	Cyld	TRUE	TRUE	FALSE	FALSE	FALSE	FALSE	FALSE	FALSE
	Grin2c	TRUE	FALSE	FALSE	FALSE	FALSE	FALSE	TRUE	FALSE
	Sympk	TRUE	FALSE	FALSE	FALSE	FALSE	FALSE	TRUE	FALSE
	Nova2	TRUE	FALSE	FALSE	FALSE	TRUE	FALSE	FALSE	FALSE
	Dfna5h	TRUE	FALSE	FALSE	FALSE	TRUE	FALSE	FALSE	FALSE
	Hdgfrp3	TRUE	FALSE	FALSE	TRUE	FALSE	FALSE	FALSE	FALSE
	Gm221	TRUE	TRUE	FALSE	FALSE	FALSE	FALSE	FALSE	FALSE
	Pnkp	TRUE	FALSE	TRUE	FALSE	FALSE	FALSE	FALSE	FALSE
	E230025N22Rik	TRUE	FALSE	TRUE	FALSE	FALSE	FALSE	FALSE	FALSE
	Cdca7l	TRUE	FALSE	FALSE	FALSE	FALSE	FALSE	TRUE	FALSE
	Snrpa	TRUE	FALSE	FALSE	FALSE	FALSE	FALSE	FALSE	TRUE
	Gm15605	TRUE	FALSE	TRUE	FALSE	FALSE	FALSE	FALSE	FALSE
	Zfp187	TRUE	TRUE	FALSE	FALSE	FALSE	FALSE	FALSE	FALSE
	Zmynd8	TRUE	TRUE	FALSE	FALSE	FALSE	TRUE	FALSE	FALSE
	Gm12002	TRUE	TRUE	FALSE	FALSE	FALSE	FALSE	FALSE	FALSE
	Slc25a14	TRUE	FALSE	FALSE	FALSE	FALSE	FALSE	FALSE	TRUE
	Grin1	TRUE	TRUE	FALSE	FALSE	FALSE	FALSE	FALSE	FALSE
	Slc25a19	TRUE	FALSE	TRUE	FALSE	FALSE	FALSE	FALSE	FALSE
	Fam92b	TRUE	FALSE	TRUE	FALSE	FALSE	FALSE	FALSE	FALSE
	Mrap2	TRUE	FALSE	TRUE	FALSE	FALSE	FALSE	FALSE	FALSE
	Dact3	TRUE	FALSE	FALSE	FALSE	TRUE	FALSE	FALSE	FALSE
	Fahd2a	TRUE	FALSE	FALSE	FALSE	TRUE	FALSE	FALSE	FALSE
	Gm15631	TRUE	TRUE	FALSE	FALSE	FALSE	FALSE	FALSE	FALSE
	Bpifa5	TRUE	TRUE	FALSE	FALSE	FALSE	FALSE	FALSE	FALSE
	Blm	TRUE	TRUE	FALSE	FALSE	FALSE	FALSE	FALSE	FALSE
	Alpk1	TRUE	FALSE	FALSE	FALSE	TRUE	FALSE	FALSE	FALSE
	Vrk3	TRUE	FALSE	FALSE	FALSE	FALSE	FALSE	TRUE	FALSE
	Alpk2	TRUE	FALSE	FALSE	TRUE	FALSE	FALSE	FALSE	FALSE
	Ttc19	TRUE	FALSE	TRUE	FALSE	FALSE	FALSE	FALSE	FALSE
	Mill2	TRUE	TRUE	FALSE	FALSE	FALSE	TRUE	FALSE	FALSE
	Wdr67	TRUE	TRUE	FALSE	FALSE	FALSE	FALSE	FALSE	FALSE
	Ttc15	TRUE	FALSE	FALSE	FALSE	TRUE	FALSE	FALSE	FALSE
	Commd7	TRUE	FALSE	FALSE	FALSE	TRUE	FALSE	FALSE	FALSE
	Sidt1	TRUE	FALSE	FALSE	FALSE	FALSE	TRUE	FALSE	FALSE
	Xab2	TRUE	FALSE	TRUE	FALSE	FALSE	FALSE	TRUE	FALSE
	Pisd-ps1	TRUE	FALSE	FALSE	TRUE	FALSE	TRUE	FALSE	FALSE
	Apbb3	TRUE	TRUE	FALSE	FALSE	FALSE	FALSE	FALSE	FALSE
	C78339	TRUE	FALSE	FALSE	FALSE	TRUE	FALSE	FALSE	FALSE
	Pisd-ps2	TRUE	TRUE	FALSE	FALSE	FALSE	TRUE	FALSE	FALSE
	Klra2	TRUE	FALSE	TRUE	FALSE	FALSE	FALSE	FALSE	FALSE
	Fn1	TRUE	FALSE	TRUE	FALSE	FALSE	FALSE	FALSE	FALSE
	Col11a2	TRUE	FALSE	TRUE	FALSE	FALSE	FALSE	FALSE	FALSE
	Ccdc129	TRUE	FALSE	FALSE	FALSE	TRUE	FALSE	FALSE	FALSE
	Rabep1	TRUE	FALSE	TRUE	FALSE	FALSE	FALSE	FALSE	FALSE
	Rpe	TRUE	FALSE	FALSE	FALSE	FALSE	FALSE	FALSE	TRUE
	Tm2d3	TRUE	FALSE	FALSE	FALSE	FALSE	FALSE	TRUE	FALSE
	Evi5	TRUE	TRUE	FALSE	FALSE	FALSE	FALSE	FALSE	FALSE
	Gm608	TRUE	FALSE	FALSE	TRUE	FALSE	FALSE	FALSE	FALSE
	Jkamp	TRUE	FALSE	FALSE	FALSE	FALSE	FALSE	TRUE	FALSE
	Hrk	TRUE	FALSE	FALSE	FALSE	TRUE	FALSE	FALSE	FALSE
	Ppox	TRUE	FALSE	FALSE	FALSE	FALSE	FALSE	TRUE	FALSE
	F13a1	TRUE	FALSE	FALSE	FALSE	TRUE	FALSE	FALSE	FALSE
	Mtdh	TRUE	FALSE	TRUE	FALSE	FALSE	FALSE	FALSE	FALSE
	Ciapin1	TRUE	FALSE	FALSE	FALSE	TRUE	FALSE	FALSE	FALSE
	Srcin1	TRUE	FALSE	FALSE	FALSE	FALSE	TRUE	FALSE	FALSE
	Gareml	TRUE	FALSE	FALSE	TRUE	FALSE	FALSE	FALSE	FALSE
	Lrig1	TRUE	TRUE	FALSE	FALSE	FALSE	FALSE	FALSE	FALSE
	Mvk	TRUE	FALSE	TRUE	FALSE	FALSE	FALSE	FALSE	FALSE
	Sorbs2	TRUE	TRUE	FALSE	FALSE	FALSE	FALSE	FALSE	FALSE
	Sorbs1	TRUE	TRUE	FALSE	FALSE	FALSE	FALSE	FALSE	FALSE
	Arbp	TRUE	FALSE	FALSE	FALSE	TRUE	FALSE	FALSE	FALSE
	Ydjc	TRUE	FALSE	TRUE	FALSE	FALSE	FALSE	FALSE	FALSE
	Wdr78	TRUE	FALSE	TRUE	FALSE	FALSE	FALSE	FALSE	FALSE
	Bin1	TRUE	TRUE	FALSE	FALSE	FALSE	TRUE	FALSE	FALSE
	Ogdh	TRUE	FALSE	TRUE	FALSE	FALSE	FALSE	FALSE	FALSE
	Sec11c	TRUE	FALSE	FALSE	FALSE	TRUE	FALSE	FALSE	FALSE
	Hook2	TRUE	TRUE	FALSE	FALSE	FALSE	FALSE	FALSE	FALSE
	Zfp58	TRUE	FALSE	TRUE	FALSE	FALSE	FALSE	FALSE	FALSE
	Ccdc76	TRUE	FALSE	FALSE	FALSE	FALSE	FALSE	TRUE	FALSE
	2610020H08Rik	TRUE	TRUE	FALSE	FALSE	FALSE	FALSE	FALSE	FALSE
	Ctu2	TRUE	FALSE	FALSE	FALSE	TRUE	FALSE	FALSE	FALSE
	Tro	TRUE	FALSE	FALSE	TRUE	FALSE	FALSE	FALSE	FALSE
	Luc7l	TRUE	FALSE	TRUE	FALSE	FALSE	FALSE	FALSE	FALSE
	Nkx2-2as	TRUE	FALSE	TRUE	FALSE	FALSE	FALSE	FALSE	FALSE
	Zfp85-rs1	TRUE	FALSE	TRUE	FALSE	FALSE	FALSE	FALSE	FALSE
	Arhgap21	TRUE	TRUE	FALSE	FALSE	FALSE	FALSE	FALSE	FALSE
	Arhgap22	TRUE	FALSE	FALSE	FALSE	FALSE	FALSE	FALSE	TRUE
	Shisa7	TRUE	FALSE	TRUE	FALSE	FALSE	FALSE	FALSE	FALSE
	Stx3	TRUE	FALSE	TRUE	FALSE	FALSE	TRUE	FALSE	FALSE
	Cask	TRUE	FALSE	TRUE	FALSE	FALSE	FALSE	FALSE	FALSE
	Lsm14a	TRUE	FALSE	TRUE	FALSE	FALSE	FALSE	FALSE	FALSE
	Tifa	TRUE	TRUE	FALSE	FALSE	FALSE	FALSE	FALSE	FALSE
	NR_003519	TRUE	FALSE	FALSE	TRUE	FALSE	FALSE	FALSE	FALSE
	Mtap7	TRUE	TRUE	FALSE	FALSE	FALSE	FALSE	FALSE	FALSE
	Slc35c2	TRUE	FALSE	FALSE	FALSE	FALSE	FALSE	TRUE	FALSE
	Luzp2	TRUE	FALSE	FALSE	TRUE	FALSE	FALSE	FALSE	FALSE
	Ccdc81	TRUE	FALSE	FALSE	TRUE	FALSE	FALSE	FALSE	FALSE
	Clrn1	TRUE	TRUE	FALSE	FALSE	FALSE	FALSE	FALSE	FALSE
	Etl4	TRUE	TRUE	FALSE	FALSE	FALSE	TRUE	FALSE	FALSE
	Ctsa	TRUE	FALSE	TRUE	FALSE	FALSE	FALSE	FALSE	FALSE
	Itch	TRUE	FALSE	TRUE	FALSE	FALSE	FALSE	FALSE	FALSE
	Ube4a	TRUE	FALSE	TRUE	FALSE	FALSE	FALSE	TRUE	FALSE
	Mars	TRUE	FALSE	TRUE	FALSE	FALSE	FALSE	FALSE	FALSE
	Fgf2	TRUE	FALSE	FALSE	FALSE	TRUE	FALSE	FALSE	FALSE
	Car4	TRUE	TRUE	FALSE	FALSE	FALSE	TRUE	FALSE	FALSE
	U69888	TRUE	FALSE	FALSE	TRUE	FALSE	FALSE	FALSE	FALSE
	Arhgap44	TRUE	TRUE	FALSE	FALSE	FALSE	FALSE	FALSE	FALSE
	Zfp111	TRUE	FALSE	FALSE	TRUE	FALSE	FALSE	FALSE	FALSE
	Kcnip1	TRUE	TRUE	FALSE	FALSE	FALSE	FALSE	FALSE	FALSE
	Prtg	TRUE	FALSE	FALSE	FALSE	TRUE	FALSE	FALSE	FALSE
	Dedd2	TRUE	FALSE	FALSE	TRUE	FALSE	FALSE	FALSE	FALSE
	Parp1	TRUE	TRUE	FALSE	TRUE	FALSE	FALSE	FALSE	FALSE
	Arhgap26	TRUE	FALSE	FALSE	TRUE	FALSE	FALSE	FALSE	FALSE
	Socs6	TRUE	FALSE	TRUE	FALSE	FALSE	FALSE	FALSE	TRUE
	Mro	TRUE	FALSE	TRUE	FALSE	FALSE	TRUE	FALSE	FALSE
	Sycp1	TRUE	FALSE	TRUE	FALSE	FALSE	TRUE	FALSE	FALSE
	Wdr34	TRUE	FALSE	TRUE	FALSE	FALSE	FALSE	FALSE	FALSE
	Rnf144a	TRUE	TRUE	FALSE	FALSE	FALSE	FALSE	FALSE	FALSE
	Dock9	TRUE	TRUE	FALSE	FALSE	FALSE	FALSE	FALSE	FALSE
	Disp1	TRUE	FALSE	FALSE	FALSE	FALSE	TRUE	FALSE	FALSE
	Xrcc3	TRUE	TRUE	FALSE	FALSE	FALSE	FALSE	FALSE	FALSE

## Sheet: S2.7_Group_Level_AltSplice
	Supplementary Table 2.7 Alternative Splicing Events derived from PARPATM + APTXATM vs. WT group comparison
	Alternative splicing summary for PARPATM + APTXATM vs. WT. Alternative splicing events were derived form rMATS 4.02 and via the splicing deficiency score. Fdr < 0.05 and PSI > 0.1 cutoffs was applied. The splicing deficiency score was based on method described in Bai. PNAS. 2013.
	Type	PARPATM + APTXATM combined
	Alternative 3' splice	38
	Alternative 5' splice	16
	Intron Retention Events	266
	Mutually exclusive exon	70
	Exon Included	166
	Exon Skipping	192
	Percent of altered gene	0.052252
	Total affected gene	667
		Splicing Summary
	Gene	All Alt Splice Events	Skipped Exon from rMATS	Exon Inclusion from rMATS	Increased Intron Retention	Decreased Intron Retention	Mutually Excluded Exon from rMATS	Alternative 3' Splice Site from rMATS	Alternative 5' Splice Site from rMATS
	A730017C20Rik	TRUE	FALSE	TRUE	TRUE	TRUE	FALSE	FALSE	FALSE
	Actr3b	TRUE	FALSE	FALSE	FALSE	TRUE	FALSE	FALSE	FALSE
	Hspa8	TRUE	FALSE	FALSE	FALSE	TRUE	FALSE	FALSE	FALSE
	Clstn2	TRUE	FALSE	FALSE	FALSE	TRUE	FALSE	FALSE	FALSE
	Map3k7	TRUE	FALSE	FALSE	FALSE	TRUE	FALSE	FALSE	FALSE
	Syt6	TRUE	FALSE	FALSE	FALSE	TRUE	FALSE	FALSE	FALSE
	Dgke	TRUE	FALSE	FALSE	FALSE	TRUE	FALSE	FALSE	FALSE
	Clic6	TRUE	FALSE	FALSE	FALSE	TRUE	FALSE	FALSE	FALSE
	Plcl1	TRUE	FALSE	FALSE	FALSE	TRUE	FALSE	FALSE	FALSE
	Ccdc60	TRUE	FALSE	FALSE	FALSE	TRUE	FALSE	FALSE	FALSE
	Ric8b	TRUE	FALSE	FALSE	FALSE	TRUE	FALSE	FALSE	FALSE
	Rabif	TRUE	FALSE	FALSE	FALSE	TRUE	FALSE	FALSE	FALSE
	Tek	TRUE	FALSE	FALSE	FALSE	TRUE	FALSE	FALSE	FALSE
	AK137099	TRUE	FALSE	FALSE	FALSE	TRUE	FALSE	FALSE	FALSE
	BC020077	TRUE	FALSE	FALSE	FALSE	TRUE	FALSE	FALSE	FALSE
	OTTMUSG00000000990	TRUE	FALSE	FALSE	FALSE	TRUE	FALSE	FALSE	FALSE
	Galntl6	TRUE	FALSE	FALSE	FALSE	TRUE	FALSE	FALSE	FALSE
	D930015E06Rik	TRUE	FALSE	FALSE	FALSE	TRUE	FALSE	FALSE	FALSE
	Tubb6	TRUE	FALSE	FALSE	FALSE	TRUE	FALSE	FALSE	FALSE
	AK166453	TRUE	FALSE	FALSE	FALSE	TRUE	FALSE	FALSE	FALSE
	Nudcd3	TRUE	FALSE	FALSE	FALSE	TRUE	FALSE	FALSE	FALSE
	Peg3	TRUE	FALSE	FALSE	FALSE	TRUE	FALSE	FALSE	FALSE
	Slc12a6	TRUE	FALSE	FALSE	FALSE	TRUE	FALSE	FALSE	FALSE
	BC037369	TRUE	FALSE	FALSE	FALSE	TRUE	FALSE	FALSE	FALSE
	AK040873	TRUE	FALSE	FALSE	FALSE	TRUE	FALSE	FALSE	FALSE
	NR_001585	TRUE	FALSE	FALSE	FALSE	TRUE	FALSE	FALSE	FALSE
	Cars2	TRUE	FALSE	FALSE	FALSE	TRUE	FALSE	FALSE	FALSE
	Sri	TRUE	FALSE	FALSE	FALSE	TRUE	FALSE	FALSE	FALSE
	St7	TRUE	FALSE	FALSE	FALSE	TRUE	FALSE	FALSE	FALSE
	Coq5	TRUE	FALSE	FALSE	FALSE	TRUE	FALSE	FALSE	FALSE
	AK172090	TRUE	FALSE	FALSE	FALSE	TRUE	FALSE	FALSE	FALSE
	Rpl24	TRUE	FALSE	FALSE	FALSE	TRUE	FALSE	FALSE	FALSE
	Elf2	TRUE	FALSE	FALSE	FALSE	TRUE	FALSE	FALSE	FALSE
	Rbm28	TRUE	FALSE	FALSE	FALSE	TRUE	FALSE	FALSE	FALSE
	Agbl1	TRUE	FALSE	FALSE	FALSE	TRUE	FALSE	FALSE	FALSE
	Cpsf4	TRUE	FALSE	FALSE	FALSE	TRUE	FALSE	FALSE	FALSE
	Tmc5	TRUE	FALSE	FALSE	FALSE	TRUE	FALSE	FALSE	FALSE
	Ocln	TRUE	FALSE	FALSE	FALSE	TRUE	FALSE	FALSE	FALSE
	Clmp	TRUE	FALSE	FALSE	FALSE	TRUE	FALSE	FALSE	FALSE
	Dctn6	TRUE	FALSE	FALSE	FALSE	TRUE	TRUE	TRUE	FALSE
	EG328479	TRUE	FALSE	FALSE	FALSE	TRUE	FALSE	FALSE	FALSE
	Eqtn	TRUE	FALSE	FALSE	FALSE	TRUE	FALSE	FALSE	FALSE
	Polk	TRUE	FALSE	FALSE	FALSE	TRUE	FALSE	FALSE	FALSE
	Kif24	TRUE	FALSE	FALSE	FALSE	TRUE	FALSE	FALSE	FALSE
	Txnl4	TRUE	FALSE	FALSE	FALSE	TRUE	FALSE	FALSE	FALSE
	AK146156	TRUE	FALSE	FALSE	FALSE	TRUE	FALSE	FALSE	FALSE
	Map3k19	TRUE	FALSE	FALSE	FALSE	TRUE	FALSE	FALSE	FALSE
	Rasgrf2	TRUE	FALSE	FALSE	FALSE	TRUE	FALSE	FALSE	FALSE
	Rasgrf1	TRUE	FALSE	FALSE	FALSE	TRUE	FALSE	FALSE	FALSE
	Lysmd2	TRUE	FALSE	FALSE	FALSE	TRUE	FALSE	FALSE	FALSE
	Cox7c	TRUE	FALSE	FALSE	FALSE	TRUE	FALSE	TRUE	FALSE
	Selenbp2	TRUE	FALSE	FALSE	FALSE	TRUE	FALSE	FALSE	FALSE
	St6gal2	TRUE	FALSE	FALSE	FALSE	TRUE	FALSE	FALSE	FALSE
	Pou6f2	TRUE	FALSE	FALSE	FALSE	TRUE	FALSE	FALSE	FALSE
	Abl2	TRUE	FALSE	FALSE	FALSE	TRUE	FALSE	FALSE	FALSE
	Sfrp2	TRUE	FALSE	FALSE	FALSE	TRUE	FALSE	FALSE	FALSE
	AK050707	TRUE	FALSE	FALSE	FALSE	TRUE	FALSE	FALSE	FALSE
	Nat8l	TRUE	FALSE	FALSE	FALSE	TRUE	FALSE	FALSE	FALSE
	AU014645	TRUE	FALSE	FALSE	FALSE	TRUE	FALSE	FALSE	FALSE
	Dfna5h	TRUE	FALSE	FALSE	FALSE	TRUE	FALSE	FALSE	FALSE
	Sfrs9	TRUE	FALSE	FALSE	FALSE	TRUE	FALSE	FALSE	FALSE
	Chchd3	TRUE	FALSE	FALSE	FALSE	TRUE	FALSE	FALSE	FALSE
	Rsph10b	TRUE	FALSE	FALSE	FALSE	TRUE	FALSE	FALSE	FALSE
	Rdx	TRUE	FALSE	FALSE	FALSE	TRUE	FALSE	FALSE	FALSE
	Ttc15	TRUE	FALSE	FALSE	FALSE	TRUE	FALSE	FALSE	FALSE
	Trrap	TRUE	FALSE	FALSE	FALSE	TRUE	FALSE	FALSE	FALSE
	C78339	TRUE	FALSE	FALSE	FALSE	TRUE	FALSE	FALSE	FALSE
	Gfra1	TRUE	FALSE	FALSE	FALSE	TRUE	FALSE	FALSE	FALSE
	Map7	TRUE	FALSE	FALSE	FALSE	TRUE	FALSE	FALSE	FALSE
	Sv2c	TRUE	FALSE	FALSE	FALSE	TRUE	FALSE	FALSE	FALSE
	Nrg4	TRUE	FALSE	FALSE	FALSE	TRUE	FALSE	FALSE	FALSE
	Tbc1d2	TRUE	FALSE	FALSE	FALSE	TRUE	FALSE	FALSE	FALSE
	Mtap6	TRUE	FALSE	FALSE	FALSE	TRUE	FALSE	FALSE	FALSE
	Cuedc1	TRUE	FALSE	FALSE	FALSE	TRUE	FALSE	FALSE	FALSE
	Pappa	TRUE	FALSE	FALSE	FALSE	TRUE	FALSE	FALSE	FALSE
	Prtg	TRUE	FALSE	FALSE	FALSE	TRUE	FALSE	FALSE	FALSE
	Adprh	TRUE	FALSE	FALSE	FALSE	TRUE	FALSE	FALSE	FALSE
	Acot1	TRUE	FALSE	FALSE	FALSE	TRUE	FALSE	FALSE	FALSE
	Baiap2l1	TRUE	FALSE	FALSE	FALSE	TRUE	FALSE	FALSE	FALSE
	Sh3gl2	TRUE	FALSE	FALSE	FALSE	TRUE	FALSE	FALSE	FALSE
	Ptpn22	TRUE	FALSE	FALSE	FALSE	TRUE	FALSE	FALSE	FALSE
	Pkhd1	TRUE	FALSE	FALSE	FALSE	TRUE	FALSE	FALSE	FALSE
	Smad7	TRUE	FALSE	FALSE	FALSE	TRUE	FALSE	FALSE	FALSE
	Myo5b	TRUE	FALSE	FALSE	FALSE	TRUE	FALSE	FALSE	FALSE
	Faxc	TRUE	FALSE	FALSE	FALSE	TRUE	FALSE	FALSE	FALSE
	Usp12	TRUE	FALSE	FALSE	FALSE	TRUE	FALSE	FALSE	FALSE
	Slc44a1	TRUE	FALSE	FALSE	FALSE	TRUE	FALSE	FALSE	FALSE
	Ppwd1	TRUE	FALSE	TRUE	FALSE	TRUE	FALSE	FALSE	FALSE
	Postn	TRUE	FALSE	FALSE	FALSE	TRUE	FALSE	FALSE	FALSE
	Zfos1	TRUE	FALSE	FALSE	FALSE	TRUE	FALSE	FALSE	FALSE
	Scml2	TRUE	FALSE	FALSE	FALSE	TRUE	FALSE	FALSE	FALSE
	Rps25	TRUE	FALSE	FALSE	FALSE	TRUE	FALSE	FALSE	FALSE
	AK046351	TRUE	FALSE	FALSE	FALSE	TRUE	FALSE	FALSE	FALSE
	Znrf2	TRUE	FALSE	FALSE	FALSE	TRUE	FALSE	FALSE	FALSE
	Pkd2l2	TRUE	FALSE	FALSE	FALSE	TRUE	FALSE	FALSE	FALSE
	BC050972	TRUE	FALSE	FALSE	FALSE	TRUE	FALSE	FALSE	FALSE
	Ntrk2	TRUE	FALSE	FALSE	FALSE	TRUE	FALSE	FALSE	FALSE
	Pla2g4f	TRUE	FALSE	FALSE	FALSE	TRUE	FALSE	FALSE	FALSE
	Cpe	TRUE	FALSE	FALSE	FALSE	TRUE	FALSE	FALSE	FALSE
	Ubxd6	TRUE	FALSE	FALSE	FALSE	TRUE	FALSE	FALSE	FALSE
	Axdnd1	TRUE	FALSE	FALSE	FALSE	TRUE	FALSE	FALSE	FALSE
	Slc35a4	TRUE	FALSE	FALSE	FALSE	TRUE	FALSE	FALSE	FALSE
	AY053573	TRUE	FALSE	FALSE	FALSE	TRUE	FALSE	FALSE	FALSE
	Spred2	TRUE	FALSE	FALSE	FALSE	TRUE	FALSE	FALSE	FALSE
	Sirt4	TRUE	FALSE	FALSE	FALSE	TRUE	FALSE	FALSE	TRUE
	8030462N17Rik	TRUE	FALSE	FALSE	FALSE	TRUE	FALSE	FALSE	FALSE
	Gys2	TRUE	FALSE	FALSE	FALSE	TRUE	FALSE	FALSE	FALSE
	Npffr2	TRUE	FALSE	FALSE	FALSE	TRUE	FALSE	FALSE	FALSE
	Hsd17b12	TRUE	FALSE	FALSE	FALSE	TRUE	FALSE	FALSE	FALSE
	Card9	TRUE	FALSE	FALSE	FALSE	TRUE	FALSE	FALSE	FALSE
	Ccne1	TRUE	FALSE	FALSE	FALSE	TRUE	FALSE	FALSE	FALSE
	Clec16a	TRUE	FALSE	FALSE	FALSE	TRUE	FALSE	FALSE	FALSE
	Tsnax	TRUE	FALSE	FALSE	FALSE	TRUE	FALSE	FALSE	FALSE
	Tnrc6b	TRUE	FALSE	FALSE	FALSE	TRUE	FALSE	FALSE	FALSE
	AK016926	TRUE	FALSE	FALSE	FALSE	TRUE	FALSE	FALSE	FALSE
	Nrsn1	TRUE	FALSE	FALSE	FALSE	TRUE	FALSE	FALSE	FALSE
	Adi1	TRUE	FALSE	FALSE	FALSE	TRUE	FALSE	FALSE	FALSE
	Fut9	TRUE	FALSE	FALSE	FALSE	TRUE	FALSE	FALSE	FALSE
	Wdr52	TRUE	FALSE	FALSE	FALSE	TRUE	FALSE	FALSE	FALSE
	Xpa	TRUE	FALSE	FALSE	FALSE	TRUE	FALSE	FALSE	FALSE
	Arbp	TRUE	FALSE	FALSE	FALSE	TRUE	FALSE	FALSE	FALSE
	Ccnjl	TRUE	FALSE	FALSE	FALSE	TRUE	FALSE	FALSE	FALSE
	Gja8	TRUE	FALSE	FALSE	FALSE	TRUE	FALSE	FALSE	FALSE
	Mro	TRUE	FALSE	TRUE	FALSE	TRUE	TRUE	FALSE	FALSE
	Mbd1	TRUE	FALSE	FALSE	FALSE	TRUE	FALSE	FALSE	FALSE
	9430015G10Rik	TRUE	FALSE	FALSE	FALSE	TRUE	FALSE	FALSE	FALSE
	Plxnb2	TRUE	FALSE	FALSE	FALSE	TRUE	FALSE	FALSE	FALSE
	Heatr7a	TRUE	FALSE	FALSE	FALSE	TRUE	FALSE	FALSE	FALSE
	Sh2b3	TRUE	FALSE	FALSE	FALSE	TRUE	FALSE	FALSE	FALSE
	Snx24	TRUE	FALSE	FALSE	TRUE	FALSE	FALSE	FALSE	FALSE
	Plxdc1	TRUE	FALSE	FALSE	TRUE	FALSE	FALSE	FALSE	FALSE
	Itpr1	TRUE	TRUE	TRUE	TRUE	FALSE	TRUE	TRUE	FALSE
	Grid2	TRUE	FALSE	FALSE	TRUE	FALSE	FALSE	FALSE	FALSE
	Car8	TRUE	FALSE	FALSE	TRUE	FALSE	FALSE	FALSE	FALSE
	Frmd3	TRUE	FALSE	FALSE	TRUE	FALSE	FALSE	FALSE	FALSE
	Gm7819	TRUE	FALSE	FALSE	TRUE	FALSE	FALSE	FALSE	FALSE
	Cep72	TRUE	FALSE	FALSE	TRUE	FALSE	FALSE	FALSE	FALSE
	Lynx1	TRUE	FALSE	FALSE	TRUE	FALSE	FALSE	FALSE	FALSE
	Them4	TRUE	FALSE	FALSE	TRUE	FALSE	FALSE	FALSE	FALSE
	Impg2	TRUE	FALSE	FALSE	TRUE	FALSE	FALSE	FALSE	FALSE
	Rpl3	TRUE	FALSE	FALSE	TRUE	FALSE	FALSE	FALSE	FALSE
	Cox7a2l	TRUE	FALSE	FALSE	TRUE	FALSE	FALSE	FALSE	FALSE
	Wdfy1	TRUE	FALSE	FALSE	TRUE	FALSE	FALSE	FALSE	FALSE
	Rps3a	TRUE	FALSE	FALSE	TRUE	FALSE	FALSE	FALSE	FALSE
	Abhd10	TRUE	FALSE	TRUE	TRUE	FALSE	FALSE	FALSE	FALSE
	Anks1b	TRUE	FALSE	FALSE	TRUE	FALSE	FALSE	FALSE	FALSE
	Dctd	TRUE	TRUE	FALSE	TRUE	FALSE	FALSE	FALSE	FALSE
	Cep76	TRUE	FALSE	FALSE	TRUE	FALSE	FALSE	FALSE	FALSE
	Kcnip1	TRUE	TRUE	FALSE	TRUE	FALSE	FALSE	FALSE	FALSE
	Fbxl18	TRUE	FALSE	FALSE	TRUE	FALSE	FALSE	FALSE	FALSE
	Prkcn	TRUE	FALSE	FALSE	TRUE	FALSE	FALSE	FALSE	FALSE
	Wdr3	TRUE	FALSE	FALSE	TRUE	FALSE	FALSE	FALSE	FALSE
	Slco2b1	TRUE	FALSE	FALSE	TRUE	FALSE	FALSE	FALSE	FALSE
	Wdr7	TRUE	FALSE	FALSE	TRUE	FALSE	FALSE	FALSE	FALSE
	Ppp1r36	TRUE	FALSE	FALSE	TRUE	FALSE	FALSE	FALSE	FALSE
	Chpf2	TRUE	FALSE	FALSE	TRUE	FALSE	FALSE	FALSE	FALSE
	Zdhhc2	TRUE	FALSE	FALSE	TRUE	FALSE	FALSE	FALSE	FALSE
	Gpr116	TRUE	FALSE	FALSE	TRUE	FALSE	FALSE	FALSE	FALSE
	Fbxo8	TRUE	FALSE	FALSE	TRUE	FALSE	FALSE	FALSE	FALSE
	Sugct	TRUE	FALSE	FALSE	TRUE	FALSE	FALSE	FALSE	FALSE
	Tnfrsf1a	TRUE	FALSE	FALSE	TRUE	FALSE	FALSE	FALSE	FALSE
	AK042789	TRUE	FALSE	FALSE	TRUE	FALSE	FALSE	FALSE	FALSE
	AK085325	TRUE	FALSE	FALSE	TRUE	FALSE	FALSE	FALSE	FALSE
	Rabl4	TRUE	FALSE	FALSE	TRUE	FALSE	FALSE	FALSE	FALSE
	9330182L06Rik	TRUE	FALSE	FALSE	TRUE	FALSE	FALSE	FALSE	FALSE
	BC057893	TRUE	FALSE	FALSE	TRUE	FALSE	FALSE	FALSE	FALSE
	D630003M21Rik	TRUE	FALSE	FALSE	TRUE	FALSE	FALSE	FALSE	FALSE
	Ctla2b	TRUE	FALSE	FALSE	TRUE	FALSE	FALSE	FALSE	FALSE
	Afap1l1	TRUE	FALSE	FALSE	TRUE	FALSE	FALSE	FALSE	FALSE
	Trim12c	TRUE	FALSE	FALSE	TRUE	FALSE	FALSE	FALSE	FALSE
	Ttpa	TRUE	FALSE	FALSE	TRUE	FALSE	FALSE	FALSE	FALSE
	Eps8l2	TRUE	FALSE	FALSE	TRUE	FALSE	FALSE	FALSE	FALSE
	Pdgfrl	TRUE	FALSE	FALSE	TRUE	FALSE	FALSE	FALSE	FALSE
	Dclre1b	TRUE	FALSE	FALSE	TRUE	FALSE	FALSE	FALSE	FALSE
	B3galtl	TRUE	FALSE	FALSE	TRUE	FALSE	FALSE	FALSE	FALSE
	Pftk1	TRUE	FALSE	FALSE	TRUE	FALSE	FALSE	FALSE	FALSE
	Brip1os	TRUE	FALSE	FALSE	TRUE	FALSE	FALSE	FALSE	FALSE
	Slc46a3	TRUE	FALSE	FALSE	TRUE	FALSE	FALSE	FALSE	FALSE
	Mcm8	TRUE	FALSE	FALSE	TRUE	FALSE	FALSE	FALSE	FALSE
	Ntpcr	TRUE	FALSE	FALSE	TRUE	FALSE	FALSE	FALSE	FALSE
	B430010I23Rik	TRUE	FALSE	FALSE	TRUE	FALSE	FALSE	FALSE	FALSE
	AK052909	TRUE	FALSE	FALSE	TRUE	FALSE	FALSE	FALSE	FALSE
	Nlgn1	TRUE	FALSE	FALSE	TRUE	FALSE	FALSE	FALSE	FALSE
	Mmab	TRUE	TRUE	TRUE	TRUE	FALSE	FALSE	FALSE	FALSE
	Dpysl3	TRUE	FALSE	FALSE	TRUE	FALSE	FALSE	FALSE	FALSE
	Ankdd1b	TRUE	FALSE	FALSE	TRUE	FALSE	FALSE	FALSE	FALSE
	Pon2	TRUE	FALSE	FALSE	TRUE	FALSE	FALSE	FALSE	FALSE
	AK048672	TRUE	FALSE	FALSE	TRUE	FALSE	FALSE	FALSE	FALSE
	Krt10	TRUE	FALSE	FALSE	TRUE	FALSE	FALSE	FALSE	FALSE
	Crhbp	TRUE	FALSE	FALSE	TRUE	FALSE	FALSE	FALSE	FALSE
	Qpct	TRUE	FALSE	FALSE	TRUE	FALSE	FALSE	FALSE	FALSE
	Crtam	TRUE	FALSE	TRUE	TRUE	FALSE	TRUE	FALSE	FALSE
	AK039238	TRUE	FALSE	FALSE	TRUE	FALSE	FALSE	FALSE	FALSE
	Malt1	TRUE	FALSE	TRUE	TRUE	FALSE	FALSE	FALSE	FALSE
	AK149188	TRUE	FALSE	FALSE	TRUE	FALSE	FALSE	FALSE	FALSE
	Cpne8	TRUE	FALSE	FALSE	TRUE	FALSE	FALSE	FALSE	FALSE
	Vps25	TRUE	FALSE	FALSE	TRUE	FALSE	FALSE	FALSE	FALSE
	Lsm8	TRUE	FALSE	FALSE	TRUE	FALSE	FALSE	FALSE	FALSE
	Gareml	TRUE	FALSE	FALSE	TRUE	FALSE	FALSE	FALSE	FALSE
	Slc2a1	TRUE	FALSE	FALSE	TRUE	FALSE	FALSE	FALSE	FALSE
	Mir16	TRUE	FALSE	FALSE	TRUE	FALSE	FALSE	FALSE	FALSE
	Depdc1b	TRUE	FALSE	FALSE	TRUE	FALSE	FALSE	FALSE	FALSE
	Mfhas1	TRUE	FALSE	FALSE	TRUE	FALSE	FALSE	FALSE	FALSE
	Fam163b	TRUE	FALSE	FALSE	TRUE	FALSE	FALSE	FALSE	FALSE
	Ppp1cc	TRUE	FALSE	FALSE	TRUE	FALSE	FALSE	FALSE	FALSE
	Samd3	TRUE	FALSE	FALSE	TRUE	FALSE	FALSE	FALSE	FALSE
	Cpsf4l	TRUE	FALSE	FALSE	TRUE	FALSE	FALSE	FALSE	FALSE
	Cyb5r2	TRUE	FALSE	FALSE	TRUE	FALSE	FALSE	FALSE	FALSE
	Ift46	TRUE	TRUE	FALSE	TRUE	FALSE	FALSE	FALSE	FALSE
	Lrrc8b	TRUE	FALSE	FALSE	TRUE	FALSE	FALSE	FALSE	FALSE
	Aqp4	TRUE	FALSE	FALSE	TRUE	FALSE	FALSE	FALSE	FALSE
	Kcnv2	TRUE	FALSE	FALSE	TRUE	FALSE	FALSE	FALSE	FALSE
	Gpd1	TRUE	FALSE	FALSE	TRUE	FALSE	FALSE	FALSE	FALSE
	Iqck	TRUE	FALSE	FALSE	TRUE	FALSE	FALSE	FALSE	FALSE
	Slc26a10	TRUE	FALSE	FALSE	TRUE	FALSE	FALSE	FALSE	FALSE
	Ppap2a	TRUE	FALSE	FALSE	TRUE	FALSE	FALSE	FALSE	FALSE
	Dhx40	TRUE	FALSE	FALSE	TRUE	FALSE	FALSE	FALSE	FALSE
	Trpm8	TRUE	FALSE	FALSE	TRUE	FALSE	FALSE	FALSE	FALSE
	AK038444	TRUE	FALSE	FALSE	TRUE	FALSE	FALSE	FALSE	FALSE
	AK084170	TRUE	FALSE	FALSE	TRUE	FALSE	FALSE	FALSE	FALSE
	Insig1	TRUE	FALSE	FALSE	TRUE	FALSE	FALSE	FALSE	FALSE
	Eif4enif1	TRUE	FALSE	FALSE	TRUE	FALSE	FALSE	FALSE	FALSE
	Slc39a11	TRUE	FALSE	FALSE	TRUE	FALSE	FALSE	FALSE	FALSE
	AK079527	TRUE	FALSE	FALSE	TRUE	FALSE	FALSE	FALSE	FALSE
	AK142214	TRUE	FALSE	FALSE	TRUE	FALSE	FALSE	FALSE	FALSE
	Nup93	TRUE	FALSE	FALSE	TRUE	FALSE	FALSE	FALSE	FALSE
	Disc1	TRUE	FALSE	FALSE	TRUE	FALSE	FALSE	FALSE	FALSE
	1700001J03Rik	TRUE	FALSE	FALSE	TRUE	FALSE	FALSE	FALSE	FALSE
	Hsd17b7	TRUE	FALSE	FALSE	TRUE	FALSE	FALSE	FALSE	FALSE
	Btbd3	TRUE	FALSE	FALSE	TRUE	FALSE	FALSE	FALSE	FALSE
	Arhgap5	TRUE	FALSE	FALSE	TRUE	FALSE	FALSE	FALSE	FALSE
	Dnajb6	TRUE	TRUE	FALSE	TRUE	FALSE	FALSE	FALSE	FALSE
	Glt25d1	TRUE	FALSE	FALSE	TRUE	FALSE	FALSE	FALSE	FALSE
	Mgp	TRUE	FALSE	FALSE	TRUE	FALSE	FALSE	FALSE	FALSE
	0610007P14Rik	TRUE	FALSE	FALSE	TRUE	FALSE	FALSE	FALSE	FALSE
	Lgals2	TRUE	FALSE	FALSE	TRUE	FALSE	FALSE	FALSE	FALSE
	Ndufa12l	TRUE	FALSE	FALSE	TRUE	FALSE	FALSE	FALSE	FALSE
	Copb1	TRUE	FALSE	FALSE	TRUE	FALSE	FALSE	FALSE	FALSE
	Mcc	TRUE	FALSE	FALSE	TRUE	FALSE	FALSE	FALSE	FALSE
	BC044745	TRUE	FALSE	FALSE	TRUE	FALSE	FALSE	FALSE	FALSE
	AK039023	TRUE	FALSE	FALSE	TRUE	FALSE	FALSE	FALSE	FALSE
	Grik1	TRUE	FALSE	FALSE	TRUE	FALSE	FALSE	FALSE	FALSE
	Zfp358	TRUE	FALSE	FALSE	TRUE	FALSE	FALSE	FALSE	FALSE
	Cdca7l	TRUE	FALSE	FALSE	TRUE	FALSE	FALSE	TRUE	FALSE
	Alpk2	TRUE	FALSE	FALSE	TRUE	FALSE	FALSE	FALSE	FALSE
	Kif20a	TRUE	FALSE	FALSE	TRUE	FALSE	FALSE	FALSE	FALSE
	Mvk	TRUE	FALSE	TRUE	TRUE	FALSE	FALSE	FALSE	FALSE
	Thumpd2	TRUE	FALSE	FALSE	TRUE	FALSE	FALSE	FALSE	FALSE
	AK010195	TRUE	FALSE	FALSE	TRUE	FALSE	FALSE	FALSE	FALSE
	Wdr17	TRUE	FALSE	FALSE	TRUE	FALSE	TRUE	FALSE	FALSE
	Car7	TRUE	FALSE	FALSE	TRUE	FALSE	FALSE	FALSE	FALSE
	Slc35f6	TRUE	FALSE	FALSE	TRUE	FALSE	FALSE	FALSE	FALSE
	Rps15a	TRUE	FALSE	FALSE	TRUE	FALSE	FALSE	FALSE	FALSE
	Serhl	TRUE	FALSE	FALSE	TRUE	FALSE	FALSE	FALSE	FALSE
	Stambp	TRUE	FALSE	FALSE	TRUE	FALSE	FALSE	FALSE	FALSE
	Cope	TRUE	FALSE	FALSE	TRUE	FALSE	FALSE	FALSE	FALSE
	Nubp1	TRUE	FALSE	FALSE	TRUE	FALSE	FALSE	FALSE	FALSE
	Lass4	TRUE	FALSE	FALSE	TRUE	FALSE	FALSE	FALSE	FALSE
	Mars	TRUE	FALSE	TRUE	TRUE	FALSE	FALSE	FALSE	FALSE
	Krtcap3	TRUE	FALSE	FALSE	TRUE	FALSE	FALSE	FALSE	FALSE
	1110032A03Rik	TRUE	FALSE	FALSE	TRUE	FALSE	FALSE	FALSE	FALSE
	Josd2	TRUE	FALSE	TRUE	TRUE	FALSE	FALSE	FALSE	FALSE
	Gm608	TRUE	FALSE	FALSE	TRUE	FALSE	FALSE	FALSE	FALSE
	Tro	TRUE	FALSE	FALSE	TRUE	FALSE	FALSE	FALSE	FALSE
	Arhgap26	TRUE	FALSE	FALSE	TRUE	FALSE	FALSE	FALSE	FALSE
	1500016L03Rik	TRUE	FALSE	FALSE	FALSE	FALSE	TRUE	FALSE	TRUE
	Ppfia1	TRUE	TRUE	FALSE	FALSE	FALSE	FALSE	FALSE	FALSE
	D230004N17Rik	TRUE	FALSE	TRUE	FALSE	FALSE	FALSE	FALSE	FALSE
	Ica1	TRUE	FALSE	TRUE	FALSE	FALSE	TRUE	FALSE	FALSE
	Phtf1	TRUE	TRUE	FALSE	FALSE	FALSE	TRUE	FALSE	FALSE
	Rsph10b2	TRUE	TRUE	TRUE	FALSE	FALSE	FALSE	FALSE	FALSE
	Stxbp2	TRUE	FALSE	TRUE	FALSE	FALSE	FALSE	FALSE	FALSE
	Mrpl48	TRUE	TRUE	FALSE	FALSE	FALSE	FALSE	FALSE	FALSE
	Ppip5k1	TRUE	TRUE	FALSE	FALSE	FALSE	FALSE	FALSE	FALSE
	Abi3bp	TRUE	TRUE	TRUE	FALSE	FALSE	TRUE	FALSE	FALSE
	Gm16201	TRUE	FALSE	TRUE	FALSE	FALSE	FALSE	FALSE	FALSE
	Pxn	TRUE	TRUE	FALSE	FALSE	FALSE	FALSE	FALSE	FALSE
	2310030G06Rik	TRUE	FALSE	TRUE	FALSE	FALSE	FALSE	FALSE	FALSE
	Pi4kb	TRUE	TRUE	FALSE	FALSE	FALSE	FALSE	FALSE	FALSE
	Mmp28	TRUE	FALSE	FALSE	FALSE	FALSE	FALSE	TRUE	FALSE
	St18	TRUE	TRUE	FALSE	FALSE	FALSE	FALSE	FALSE	FALSE
	Arhgap21	TRUE	TRUE	FALSE	FALSE	FALSE	FALSE	FALSE	FALSE
	Sycp1	TRUE	FALSE	TRUE	FALSE	FALSE	TRUE	FALSE	FALSE
	Trit1	TRUE	FALSE	TRUE	FALSE	FALSE	FALSE	FALSE	FALSE
	Prkd3	TRUE	FALSE	FALSE	FALSE	FALSE	FALSE	TRUE	FALSE
	Fam188b	TRUE	FALSE	TRUE	FALSE	FALSE	FALSE	FALSE	FALSE
	Ttll9	TRUE	TRUE	FALSE	FALSE	FALSE	FALSE	FALSE	FALSE
	Sox6	TRUE	TRUE	FALSE	FALSE	FALSE	FALSE	TRUE	FALSE
	Trmt5	TRUE	TRUE	FALSE	FALSE	FALSE	FALSE	FALSE	FALSE
	Itgb3bp	TRUE	FALSE	TRUE	FALSE	FALSE	FALSE	FALSE	FALSE
	Trmt1	TRUE	FALSE	FALSE	FALSE	FALSE	FALSE	FALSE	TRUE
	Gm973	TRUE	TRUE	FALSE	FALSE	FALSE	FALSE	FALSE	FALSE
	Rnls	TRUE	FALSE	TRUE	FALSE	FALSE	FALSE	FALSE	FALSE
	Atm	TRUE	TRUE	FALSE	FALSE	FALSE	FALSE	FALSE	FALSE
	Eci2	TRUE	FALSE	FALSE	FALSE	FALSE	FALSE	TRUE	FALSE
	Ulk3	TRUE	FALSE	TRUE	FALSE	FALSE	FALSE	FALSE	FALSE
	Prkdc	TRUE	TRUE	FALSE	FALSE	FALSE	FALSE	FALSE	FALSE
	Stard9	TRUE	FALSE	TRUE	FALSE	FALSE	FALSE	FALSE	FALSE
	Pxdn	TRUE	TRUE	FALSE	FALSE	FALSE	FALSE	FALSE	FALSE
	Gabbr1	TRUE	FALSE	TRUE	FALSE	FALSE	FALSE	FALSE	FALSE
	Fer	TRUE	TRUE	FALSE	FALSE	FALSE	FALSE	FALSE	FALSE
	Slc38a6	TRUE	TRUE	FALSE	FALSE	FALSE	FALSE	FALSE	FALSE
	4833442J19Rik	TRUE	TRUE	FALSE	FALSE	FALSE	FALSE	FALSE	FALSE
	H2-Bl	TRUE	FALSE	TRUE	FALSE	FALSE	FALSE	TRUE	FALSE
	Cdk14	TRUE	FALSE	TRUE	FALSE	FALSE	FALSE	FALSE	FALSE
	Adal	TRUE	FALSE	TRUE	FALSE	FALSE	FALSE	FALSE	FALSE
	Gm17628	TRUE	TRUE	FALSE	FALSE	FALSE	FALSE	FALSE	FALSE
	Ppa2	TRUE	FALSE	TRUE	FALSE	FALSE	FALSE	FALSE	FALSE
	Ift172	TRUE	FALSE	TRUE	FALSE	FALSE	FALSE	FALSE	FALSE
	Tnfrsf22	TRUE	FALSE	TRUE	FALSE	FALSE	FALSE	FALSE	FALSE
	Zmynd12	TRUE	FALSE	TRUE	FALSE	FALSE	TRUE	FALSE	FALSE
	Arfgap1	TRUE	FALSE	TRUE	FALSE	FALSE	FALSE	FALSE	FALSE
	Pih1d2	TRUE	FALSE	TRUE	FALSE	FALSE	FALSE	FALSE	FALSE
	Zfyve19	TRUE	TRUE	FALSE	FALSE	FALSE	FALSE	FALSE	FALSE
	Invs	TRUE	FALSE	TRUE	FALSE	FALSE	TRUE	FALSE	FALSE
	Itgal	TRUE	FALSE	FALSE	FALSE	FALSE	FALSE	FALSE	TRUE
	Itgae	TRUE	FALSE	FALSE	FALSE	FALSE	TRUE	FALSE	FALSE
	Cc2d1a	TRUE	FALSE	FALSE	FALSE	FALSE	FALSE	TRUE	FALSE
	Dlg2	TRUE	TRUE	TRUE	FALSE	FALSE	FALSE	FALSE	FALSE
	Ecm1	TRUE	TRUE	FALSE	FALSE	FALSE	TRUE	FALSE	FALSE
	Ivd	TRUE	TRUE	FALSE	FALSE	FALSE	TRUE	FALSE	FALSE
	Ccdc30	TRUE	TRUE	FALSE	FALSE	FALSE	FALSE	FALSE	FALSE
	Hmbs	TRUE	FALSE	FALSE	FALSE	FALSE	TRUE	FALSE	FALSE
	Sp100	TRUE	FALSE	TRUE	FALSE	FALSE	FALSE	TRUE	FALSE
	Rabl2	TRUE	TRUE	FALSE	FALSE	FALSE	FALSE	FALSE	FALSE
	F730043M19Rik	TRUE	TRUE	FALSE	FALSE	FALSE	FALSE	FALSE	FALSE
	Synj2	TRUE	TRUE	FALSE	FALSE	FALSE	FALSE	FALSE	FALSE
	Nfatc2ip	TRUE	FALSE	TRUE	FALSE	FALSE	FALSE	FALSE	FALSE
	Synj1	TRUE	TRUE	TRUE	FALSE	FALSE	TRUE	FALSE	FALSE
	Prss16	TRUE	TRUE	FALSE	FALSE	FALSE	FALSE	FALSE	FALSE
	Gm15246	TRUE	TRUE	FALSE	FALSE	FALSE	FALSE	FALSE	FALSE
	H2-T24	TRUE	TRUE	FALSE	FALSE	FALSE	FALSE	FALSE	FALSE
	Epb4.1l2	TRUE	TRUE	FALSE	FALSE	FALSE	FALSE	FALSE	FALSE
	Ppfibp1	TRUE	TRUE	FALSE	FALSE	FALSE	FALSE	FALSE	FALSE
	Urgcp	TRUE	FALSE	TRUE	FALSE	FALSE	FALSE	FALSE	FALSE
	Gtpbp3	TRUE	TRUE	FALSE	FALSE	FALSE	FALSE	FALSE	FALSE
	Gtpbp2	TRUE	TRUE	FALSE	FALSE	FALSE	FALSE	FALSE	FALSE
	Rad52	TRUE	FALSE	FALSE	FALSE	FALSE	FALSE	TRUE	FALSE
	Speg	TRUE	FALSE	FALSE	FALSE	FALSE	FALSE	FALSE	TRUE
	Plch1	TRUE	FALSE	TRUE	FALSE	FALSE	FALSE	FALSE	FALSE
	H2-M3	TRUE	FALSE	TRUE	FALSE	FALSE	FALSE	FALSE	FALSE
	Eif2ak4	TRUE	FALSE	TRUE	FALSE	FALSE	FALSE	FALSE	FALSE
	Gm12353	TRUE	FALSE	FALSE	FALSE	FALSE	TRUE	FALSE	FALSE
	Odz3	TRUE	TRUE	FALSE	FALSE	FALSE	FALSE	FALSE	FALSE
	Zfp426	TRUE	FALSE	TRUE	FALSE	FALSE	FALSE	FALSE	FALSE
	Fn3k	TRUE	FALSE	TRUE	FALSE	FALSE	FALSE	FALSE	FALSE
	Dbn1	TRUE	FALSE	TRUE	FALSE	FALSE	FALSE	FALSE	FALSE
	2410127L17Rik	TRUE	FALSE	FALSE	FALSE	FALSE	TRUE	FALSE	FALSE
	Slc26a8	TRUE	FALSE	TRUE	FALSE	FALSE	FALSE	FALSE	FALSE
	Arhgef11	TRUE	FALSE	TRUE	FALSE	FALSE	FALSE	FALSE	FALSE
	Wwc2	TRUE	FALSE	TRUE	FALSE	FALSE	FALSE	FALSE	FALSE
	Chaf1a	TRUE	FALSE	TRUE	FALSE	FALSE	FALSE	FALSE	FALSE
	Cbx7	TRUE	FALSE	FALSE	FALSE	FALSE	FALSE	TRUE	FALSE
	Pigk	TRUE	FALSE	FALSE	FALSE	FALSE	FALSE	TRUE	FALSE
	2610034M16Rik	TRUE	TRUE	FALSE	FALSE	FALSE	FALSE	FALSE	FALSE
	Myh7b	TRUE	FALSE	TRUE	FALSE	FALSE	FALSE	FALSE	FALSE
	Tpm2	TRUE	FALSE	FALSE	FALSE	FALSE	TRUE	FALSE	FALSE
	Tpm1	TRUE	FALSE	TRUE	FALSE	FALSE	FALSE	FALSE	FALSE
	Dtx3	TRUE	FALSE	TRUE	FALSE	FALSE	FALSE	FALSE	FALSE
	Aen	TRUE	FALSE	TRUE	FALSE	FALSE	FALSE	FALSE	FALSE
	Sept6	TRUE	FALSE	TRUE	FALSE	FALSE	FALSE	FALSE	FALSE
	Eif4a2	TRUE	FALSE	FALSE	FALSE	FALSE	TRUE	FALSE	FALSE
	Hp1bp3	TRUE	TRUE	FALSE	FALSE	FALSE	FALSE	FALSE	FALSE
	Fam81b	TRUE	FALSE	FALSE	FALSE	FALSE	TRUE	FALSE	FALSE
	Zfp457	TRUE	TRUE	FALSE	FALSE	FALSE	FALSE	FALSE	FALSE
	Smarce1	TRUE	FALSE	TRUE	FALSE	FALSE	FALSE	FALSE	FALSE
	Zfp454	TRUE	TRUE	FALSE	FALSE	FALSE	FALSE	FALSE	FALSE
	Fam38a	TRUE	TRUE	FALSE	FALSE	FALSE	FALSE	FALSE	FALSE
	2400003C14Rik	TRUE	FALSE	TRUE	FALSE	FALSE	FALSE	FALSE	FALSE
	Mcam	TRUE	TRUE	FALSE	FALSE	FALSE	FALSE	FALSE	FALSE
	Tmem176b	TRUE	TRUE	FALSE	FALSE	FALSE	FALSE	FALSE	FALSE
	Gm16894	TRUE	FALSE	TRUE	FALSE	FALSE	FALSE	FALSE	FALSE
	Eme2	TRUE	FALSE	TRUE	FALSE	FALSE	FALSE	FALSE	FALSE
	Cdhr4	TRUE	TRUE	FALSE	FALSE	FALSE	FALSE	FALSE	FALSE
	Alg6	TRUE	TRUE	TRUE	FALSE	FALSE	TRUE	FALSE	FALSE
	Cacna1a	TRUE	TRUE	FALSE	FALSE	FALSE	TRUE	FALSE	FALSE
	Aptx	TRUE	FALSE	FALSE	FALSE	FALSE	TRUE	FALSE	FALSE
	Megf11	TRUE	TRUE	FALSE	FALSE	FALSE	FALSE	FALSE	FALSE
	Sfmbt2	TRUE	TRUE	FALSE	FALSE	FALSE	FALSE	FALSE	FALSE
	Comp	TRUE	FALSE	TRUE	FALSE	FALSE	FALSE	FALSE	FALSE
	Apobec3	TRUE	FALSE	TRUE	FALSE	FALSE	FALSE	FALSE	FALSE
	Csf2ra	TRUE	TRUE	FALSE	FALSE	FALSE	FALSE	FALSE	FALSE
	Cyp2d22	TRUE	FALSE	TRUE	FALSE	FALSE	FALSE	FALSE	FALSE
	Eef1d	TRUE	TRUE	FALSE	FALSE	FALSE	FALSE	FALSE	FALSE
	Ssbp4	TRUE	FALSE	TRUE	FALSE	FALSE	TRUE	FALSE	FALSE
	Dnajc17	TRUE	FALSE	TRUE	FALSE	FALSE	FALSE	FALSE	FALSE
	Dtna	TRUE	FALSE	TRUE	FALSE	FALSE	FALSE	FALSE	FALSE
	1700029G01Rik	TRUE	TRUE	FALSE	FALSE	FALSE	FALSE	FALSE	FALSE
	Gm16838	TRUE	FALSE	TRUE	FALSE	FALSE	FALSE	FALSE	FALSE
	Kcnma1	TRUE	TRUE	TRUE	FALSE	FALSE	FALSE	FALSE	FALSE
	Spry1	TRUE	TRUE	FALSE	FALSE	FALSE	FALSE	FALSE	FALSE
	Palm	TRUE	TRUE	FALSE	FALSE	FALSE	FALSE	FALSE	FALSE
	Dmkn	TRUE	TRUE	FALSE	FALSE	FALSE	FALSE	FALSE	FALSE
	Tulp4	TRUE	TRUE	FALSE	FALSE	FALSE	FALSE	FALSE	FALSE
	C030037D09Rik	TRUE	TRUE	TRUE	FALSE	FALSE	FALSE	FALSE	FALSE
	Irak1	TRUE	TRUE	FALSE	FALSE	FALSE	FALSE	FALSE	FALSE
	Trim17	TRUE	FALSE	FALSE	FALSE	FALSE	FALSE	TRUE	FALSE
	Papd4	TRUE	FALSE	FALSE	FALSE	FALSE	TRUE	FALSE	FALSE
	Fut10	TRUE	FALSE	TRUE	FALSE	FALSE	TRUE	FALSE	FALSE
	Gm889	TRUE	FALSE	TRUE	FALSE	FALSE	FALSE	FALSE	FALSE
	9330179D12Rik	TRUE	TRUE	FALSE	FALSE	FALSE	FALSE	FALSE	FALSE
	Dnalc1	TRUE	FALSE	TRUE	FALSE	FALSE	FALSE	FALSE	FALSE
	Rpap1	TRUE	FALSE	TRUE	FALSE	FALSE	FALSE	FALSE	FALSE
	Cln3	TRUE	TRUE	FALSE	FALSE	FALSE	FALSE	FALSE	FALSE
	Lphn2	TRUE	FALSE	TRUE	FALSE	FALSE	FALSE	FALSE	FALSE
	Pggt1b	TRUE	FALSE	FALSE	FALSE	FALSE	TRUE	FALSE	FALSE
	Taf1b	TRUE	TRUE	FALSE	FALSE	FALSE	TRUE	FALSE	FALSE
	Zbtb37	TRUE	FALSE	TRUE	FALSE	FALSE	FALSE	FALSE	FALSE
	N4bp2	TRUE	TRUE	FALSE	FALSE	FALSE	FALSE	FALSE	FALSE
	Acsl4	TRUE	FALSE	FALSE	FALSE	FALSE	FALSE	TRUE	FALSE
	Micu1	TRUE	FALSE	FALSE	FALSE	FALSE	TRUE	FALSE	FALSE
	Prdm16	TRUE	FALSE	FALSE	FALSE	FALSE	FALSE	TRUE	FALSE
	Camta1	TRUE	TRUE	FALSE	FALSE	FALSE	FALSE	FALSE	FALSE
	Poln	TRUE	TRUE	FALSE	FALSE	FALSE	FALSE	FALSE	FALSE
	Clint1	TRUE	FALSE	TRUE	FALSE	FALSE	FALSE	FALSE	FALSE
	Chat	TRUE	TRUE	FALSE	FALSE	FALSE	FALSE	FALSE	FALSE
	Slc11a2	TRUE	FALSE	FALSE	FALSE	FALSE	TRUE	FALSE	TRUE
	Polh	TRUE	FALSE	TRUE	FALSE	FALSE	FALSE	FALSE	FALSE
	Poli	TRUE	TRUE	FALSE	FALSE	FALSE	FALSE	FALSE	FALSE
	Unc5a	TRUE	FALSE	TRUE	FALSE	FALSE	FALSE	FALSE	FALSE
	Unc5d	TRUE	TRUE	FALSE	FALSE	FALSE	FALSE	FALSE	FALSE
	Ikzf4	TRUE	TRUE	FALSE	FALSE	FALSE	FALSE	FALSE	FALSE
	4921504A21Rik	TRUE	TRUE	FALSE	FALSE	FALSE	FALSE	FALSE	FALSE
	Fam116b	TRUE	TRUE	FALSE	FALSE	FALSE	FALSE	FALSE	FALSE
	Spag4	TRUE	TRUE	FALSE	FALSE	FALSE	FALSE	FALSE	FALSE
	Slc38a10	TRUE	FALSE	TRUE	FALSE	FALSE	FALSE	FALSE	FALSE
	Glis3	TRUE	FALSE	TRUE	FALSE	FALSE	FALSE	FALSE	FALSE
	Tcte2	TRUE	FALSE	TRUE	FALSE	FALSE	FALSE	FALSE	FALSE
	Magi1	TRUE	FALSE	FALSE	FALSE	FALSE	TRUE	FALSE	FALSE
	Asnsd1	TRUE	FALSE	TRUE	FALSE	FALSE	FALSE	FALSE	FALSE
	Ablim1	TRUE	TRUE	FALSE	FALSE	FALSE	FALSE	TRUE	FALSE
	Med15	TRUE	FALSE	TRUE	FALSE	FALSE	FALSE	FALSE	FALSE
	Folh1	TRUE	TRUE	TRUE	FALSE	FALSE	FALSE	FALSE	FALSE
	Scnm1	TRUE	FALSE	FALSE	FALSE	FALSE	TRUE	FALSE	FALSE
	Zfp961	TRUE	FALSE	TRUE	FALSE	FALSE	FALSE	FALSE	FALSE
	Chst3	TRUE	FALSE	TRUE	FALSE	FALSE	FALSE	FALSE	FALSE
	Mtmr1	TRUE	TRUE	FALSE	FALSE	FALSE	FALSE	FALSE	FALSE
	Tcof1	TRUE	TRUE	FALSE	FALSE	FALSE	FALSE	FALSE	FALSE
	Fkbp15	TRUE	TRUE	FALSE	FALSE	FALSE	FALSE	FALSE	FALSE
	Ern2	TRUE	TRUE	FALSE	FALSE	FALSE	FALSE	FALSE	FALSE
	Gls2	TRUE	FALSE	TRUE	FALSE	FALSE	FALSE	FALSE	FALSE
	Ccdc164	TRUE	FALSE	TRUE	FALSE	FALSE	FALSE	FALSE	FALSE
	Dnahc9	TRUE	FALSE	FALSE	FALSE	FALSE	TRUE	FALSE	FALSE
	Grin2c	TRUE	FALSE	FALSE	FALSE	FALSE	FALSE	TRUE	FALSE
	Bicd1	TRUE	TRUE	FALSE	FALSE	FALSE	FALSE	FALSE	FALSE
	Plk1s1	TRUE	FALSE	TRUE	FALSE	FALSE	FALSE	FALSE	FALSE
	Cnnm3	TRUE	TRUE	FALSE	FALSE	FALSE	FALSE	FALSE	FALSE
	Hdgfrp3	TRUE	FALSE	TRUE	FALSE	FALSE	FALSE	FALSE	FALSE
	Ghrl	TRUE	FALSE	TRUE	FALSE	FALSE	FALSE	FALSE	FALSE
	Gm15605	TRUE	FALSE	TRUE	FALSE	FALSE	FALSE	FALSE	FALSE
	3110053B16Rik	TRUE	FALSE	FALSE	FALSE	FALSE	TRUE	FALSE	FALSE
	Zfp187	TRUE	TRUE	FALSE	FALSE	FALSE	FALSE	FALSE	FALSE
	Fam92b	TRUE	FALSE	TRUE	FALSE	FALSE	FALSE	FALSE	FALSE
	Gm15631	TRUE	TRUE	FALSE	FALSE	FALSE	FALSE	FALSE	FALSE
	Gramd1b	TRUE	FALSE	FALSE	FALSE	FALSE	TRUE	FALSE	FALSE
	Apbb3	TRUE	TRUE	FALSE	FALSE	FALSE	FALSE	FALSE	FALSE
	Fn1	TRUE	FALSE	TRUE	FALSE	FALSE	FALSE	FALSE	FALSE
	Surf1	TRUE	FALSE	FALSE	FALSE	FALSE	FALSE	TRUE	FALSE
	Rpe	TRUE	FALSE	FALSE	FALSE	FALSE	FALSE	FALSE	TRUE
	Ttc38	TRUE	FALSE	TRUE	FALSE	FALSE	FALSE	FALSE	FALSE
	Tm2d3	TRUE	FALSE	FALSE	FALSE	FALSE	FALSE	TRUE	FALSE
	Ryr3	TRUE	FALSE	TRUE	FALSE	FALSE	FALSE	FALSE	FALSE
	Mtdh	TRUE	FALSE	TRUE	FALSE	FALSE	FALSE	FALSE	FALSE
	Sorbs2	TRUE	TRUE	FALSE	FALSE	FALSE	FALSE	FALSE	FALSE
	Fam154b	TRUE	TRUE	FALSE	FALSE	FALSE	FALSE	FALSE	FALSE
	Tbc1d4	TRUE	FALSE	FALSE	FALSE	FALSE	FALSE	TRUE	FALSE
	Stx3	TRUE	FALSE	TRUE	FALSE	FALSE	FALSE	FALSE	FALSE
	Tifa	TRUE	TRUE	FALSE	FALSE	FALSE	FALSE	FALSE	FALSE
	Mtap7	TRUE	FALSE	FALSE	FALSE	FALSE	FALSE	TRUE	FALSE
	Akap2	TRUE	FALSE	TRUE	FALSE	FALSE	FALSE	FALSE	FALSE
	Rnf144a	TRUE	TRUE	FALSE	FALSE	FALSE	TRUE	FALSE	FALSE
	Bnip2	TRUE	TRUE	FALSE	FALSE	FALSE	FALSE	FALSE	FALSE
	Prkx	TRUE	FALSE	TRUE	FALSE	FALSE	TRUE	FALSE	FALSE
	Celf1	TRUE	FALSE	TRUE	FALSE	FALSE	FALSE	FALSE	FALSE
	Lrrc27	TRUE	FALSE	FALSE	FALSE	FALSE	FALSE	TRUE	FALSE
	Fam161a	TRUE	TRUE	FALSE	FALSE	FALSE	FALSE	FALSE	FALSE
	Fat1	TRUE	TRUE	FALSE	FALSE	FALSE	FALSE	FALSE	FALSE
	Baz2b	TRUE	FALSE	FALSE	FALSE	FALSE	FALSE	TRUE	FALSE
	Abcb4	TRUE	TRUE	FALSE	FALSE	FALSE	FALSE	FALSE	FALSE
	Txnrd1	TRUE	FALSE	FALSE	FALSE	FALSE	TRUE	FALSE	FALSE
	4931423N10Rik	TRUE	FALSE	TRUE	FALSE	FALSE	FALSE	FALSE	FALSE
	Gon4l	TRUE	FALSE	TRUE	FALSE	FALSE	FALSE	FALSE	FALSE
	Mrpl33	TRUE	FALSE	FALSE	FALSE	FALSE	TRUE	FALSE	FALSE
	Gm14322	TRUE	TRUE	FALSE	FALSE	FALSE	FALSE	FALSE	FALSE
	Stx11	TRUE	TRUE	FALSE	FALSE	FALSE	FALSE	FALSE	FALSE
	Rgs11	TRUE	FALSE	FALSE	FALSE	FALSE	TRUE	TRUE	FALSE
	Zranb2	TRUE	TRUE	FALSE	FALSE	FALSE	FALSE	FALSE	FALSE
	Acbd4	TRUE	FALSE	TRUE	FALSE	FALSE	TRUE	FALSE	FALSE
	2210015D19Rik	TRUE	TRUE	FALSE	FALSE	FALSE	FALSE	FALSE	FALSE
	Dennd3	TRUE	FALSE	TRUE	FALSE	FALSE	FALSE	FALSE	FALSE
	Tecpr1	TRUE	FALSE	TRUE	FALSE	FALSE	FALSE	FALSE	FALSE
	4932441J04Rik	TRUE	TRUE	FALSE	FALSE	FALSE	FALSE	FALSE	FALSE
	Pcdh19	TRUE	TRUE	FALSE	FALSE	FALSE	FALSE	FALSE	FALSE
	Foxred1	TRUE	FALSE	FALSE	FALSE	FALSE	FALSE	TRUE	FALSE
	Gm16598	TRUE	TRUE	FALSE	FALSE	FALSE	FALSE	FALSE	FALSE
	Cyb5r4	TRUE	FALSE	TRUE	FALSE	FALSE	FALSE	FALSE	FALSE
	Dcx	TRUE	FALSE	FALSE	FALSE	FALSE	FALSE	FALSE	TRUE
	Adck1	TRUE	FALSE	FALSE	FALSE	FALSE	TRUE	FALSE	FALSE
	Otof	TRUE	FALSE	TRUE	FALSE	FALSE	FALSE	FALSE	FALSE
	Usp54	TRUE	TRUE	FALSE	FALSE	FALSE	FALSE	FALSE	FALSE
	Aff3	TRUE	FALSE	TRUE	FALSE	FALSE	FALSE	FALSE	FALSE
	Dhdh	TRUE	TRUE	FALSE	FALSE	FALSE	FALSE	FALSE	FALSE
	Hmga1	TRUE	TRUE	FALSE	FALSE	FALSE	FALSE	FALSE	FALSE
	Kcnt1	TRUE	TRUE	FALSE	FALSE	FALSE	FALSE	FALSE	FALSE
	Slc22a21	TRUE	TRUE	FALSE	FALSE	FALSE	FALSE	FALSE	FALSE
	Erp44	TRUE	FALSE	TRUE	FALSE	FALSE	FALSE	FALSE	FALSE
	4933427D14Rik	TRUE	FALSE	TRUE	FALSE	FALSE	FALSE	FALSE	FALSE
	Srfbp1	TRUE	FALSE	FALSE	FALSE	FALSE	TRUE	FALSE	FALSE
	Fam129c	TRUE	TRUE	FALSE	FALSE	FALSE	FALSE	FALSE	TRUE
	Aimp2	TRUE	FALSE	FALSE	FALSE	FALSE	TRUE	FALSE	FALSE
	Aifm3	TRUE	FALSE	TRUE	FALSE	FALSE	FALSE	FALSE	FALSE
	Myo7a	TRUE	TRUE	FALSE	FALSE	FALSE	FALSE	FALSE	FALSE
	Nfix	TRUE	FALSE	TRUE	FALSE	FALSE	FALSE	FALSE	FALSE
	9030624J02Rik	TRUE	FALSE	FALSE	FALSE	FALSE	TRUE	FALSE	FALSE
	Tmem116	TRUE	FALSE	TRUE	FALSE	FALSE	FALSE	FALSE	FALSE
	3200002M19Rik	TRUE	FALSE	TRUE	FALSE	FALSE	FALSE	FALSE	FALSE
	Cdk5rap2	TRUE	FALSE	TRUE	FALSE	FALSE	TRUE	FALSE	FALSE
	Dnm2	TRUE	FALSE	TRUE	FALSE	FALSE	FALSE	FALSE	FALSE
	Dao	TRUE	FALSE	TRUE	FALSE	FALSE	FALSE	FALSE	FALSE
	Tmem90b	TRUE	FALSE	TRUE	FALSE	FALSE	FALSE	FALSE	FALSE
	2310045N01Rik	TRUE	TRUE	FALSE	FALSE	FALSE	FALSE	FALSE	FALSE
	Fam57b	TRUE	FALSE	TRUE	FALSE	FALSE	FALSE	FALSE	FALSE
	Lrrc43	TRUE	FALSE	FALSE	FALSE	FALSE	FALSE	FALSE	TRUE
	Trpc2	TRUE	TRUE	FALSE	FALSE	FALSE	FALSE	FALSE	FALSE
	Gbp5	TRUE	TRUE	FALSE	FALSE	FALSE	FALSE	FALSE	FALSE
	Arntl2	TRUE	FALSE	TRUE	FALSE	FALSE	FALSE	TRUE	FALSE
	Capn3	TRUE	TRUE	FALSE	FALSE	FALSE	FALSE	FALSE	FALSE
	Smg6	TRUE	FALSE	TRUE	FALSE	FALSE	FALSE	FALSE	FALSE
	Stard10	TRUE	TRUE	FALSE	FALSE	FALSE	FALSE	FALSE	FALSE
	Cdh23	TRUE	TRUE	FALSE	FALSE	FALSE	FALSE	FALSE	FALSE
	Spdya	TRUE	FALSE	TRUE	FALSE	FALSE	FALSE	FALSE	FALSE
	Ifltd1	TRUE	TRUE	FALSE	FALSE	FALSE	FALSE	FALSE	FALSE
	Trim30d	TRUE	FALSE	TRUE	FALSE	FALSE	FALSE	FALSE	FALSE
	Senp7	TRUE	FALSE	FALSE	FALSE	FALSE	TRUE	FALSE	FALSE
	Dcdc5	TRUE	FALSE	FALSE	FALSE	FALSE	TRUE	FALSE	FALSE
	Ano5	TRUE	TRUE	FALSE	FALSE	FALSE	FALSE	FALSE	FALSE
	Dmpk	TRUE	TRUE	FALSE	FALSE	FALSE	FALSE	FALSE	FALSE
	Ntng1	TRUE	TRUE	FALSE	FALSE	FALSE	FALSE	FALSE	FALSE
	Aktip	TRUE	FALSE	TRUE	FALSE	FALSE	FALSE	FALSE	FALSE
	Sys1	TRUE	FALSE	FALSE	FALSE	FALSE	TRUE	FALSE	FALSE
	Nav2	TRUE	TRUE	FALSE	FALSE	FALSE	FALSE	FALSE	FALSE
	Pde7a	TRUE	FALSE	TRUE	FALSE	FALSE	FALSE	FALSE	FALSE
	Ank2	TRUE	TRUE	FALSE	FALSE	FALSE	FALSE	FALSE	FALSE
	Nrxn2	TRUE	TRUE	TRUE	FALSE	FALSE	FALSE	FALSE	FALSE
	Syt1	TRUE	FALSE	FALSE	FALSE	FALSE	TRUE	TRUE	FALSE
	Kcnh6	TRUE	FALSE	FALSE	FALSE	FALSE	FALSE	TRUE	FALSE
	Gdpd3	TRUE	TRUE	FALSE	FALSE	FALSE	FALSE	FALSE	FALSE
	Pms2	TRUE	TRUE	FALSE	FALSE	FALSE	TRUE	FALSE	TRUE
	Thoc5	TRUE	TRUE	FALSE	FALSE	FALSE	FALSE	FALSE	FALSE
	Gm20422	TRUE	TRUE	FALSE	FALSE	FALSE	FALSE	FALSE	FALSE
	D0H4S114	TRUE	FALSE	FALSE	FALSE	FALSE	TRUE	FALSE	FALSE
	Calcr	TRUE	TRUE	FALSE	FALSE	FALSE	FALSE	FALSE	FALSE
	Sync	TRUE	TRUE	FALSE	FALSE	FALSE	FALSE	FALSE	FALSE
	Tpd52l1	TRUE	TRUE	FALSE	FALSE	FALSE	FALSE	FALSE	FALSE
	6820408C15Rik	TRUE	TRUE	FALSE	FALSE	FALSE	FALSE	FALSE	FALSE
	Ncoa2	TRUE	TRUE	FALSE	FALSE	FALSE	FALSE	FALSE	FALSE
	Mysm1	TRUE	FALSE	FALSE	FALSE	FALSE	FALSE	TRUE	FALSE
	Ddx6	TRUE	FALSE	FALSE	FALSE	FALSE	FALSE	FALSE	TRUE
	Camk2d	TRUE	TRUE	TRUE	FALSE	FALSE	FALSE	FALSE	FALSE
	Camk2b	TRUE	TRUE	FALSE	FALSE	FALSE	FALSE	FALSE	FALSE
	Camk2a	TRUE	FALSE	TRUE	FALSE	FALSE	FALSE	FALSE	FALSE
	Smox	TRUE	TRUE	FALSE	FALSE	FALSE	FALSE	FALSE	FALSE
	Glcci1	TRUE	TRUE	FALSE	FALSE	FALSE	FALSE	FALSE	FALSE
	Meg3	TRUE	FALSE	FALSE	FALSE	FALSE	TRUE	FALSE	FALSE
	Ggt5	TRUE	TRUE	FALSE	FALSE	FALSE	FALSE	FALSE	FALSE
	Zfp276	TRUE	FALSE	TRUE	FALSE	FALSE	FALSE	FALSE	FALSE
	Ccl27a	TRUE	FALSE	FALSE	FALSE	FALSE	TRUE	TRUE	FALSE
	Fam71e1	TRUE	TRUE	FALSE	FALSE	FALSE	FALSE	FALSE	FALSE
	Sfxn4	TRUE	TRUE	FALSE	FALSE	FALSE	FALSE	FALSE	FALSE
	Sfxn2	TRUE	FALSE	TRUE	FALSE	FALSE	FALSE	FALSE	FALSE
	Cald1	TRUE	TRUE	FALSE	FALSE	FALSE	FALSE	FALSE	FALSE
	Rnf207	TRUE	FALSE	FALSE	FALSE	FALSE	FALSE	TRUE	FALSE
	A530053G22Rik	TRUE	TRUE	FALSE	FALSE	FALSE	FALSE	FALSE	FALSE
	Snx10	TRUE	FALSE	TRUE	FALSE	FALSE	FALSE	FALSE	FALSE
	Abhd1	TRUE	FALSE	TRUE	FALSE	FALSE	FALSE	FALSE	FALSE
	Robo2	TRUE	FALSE	TRUE	FALSE	FALSE	FALSE	FALSE	FALSE
	Abhd14a	TRUE	TRUE	FALSE	FALSE	FALSE	FALSE	FALSE	FALSE
	Lins	TRUE	FALSE	TRUE	FALSE	FALSE	FALSE	FALSE	FALSE
	Phf19	TRUE	FALSE	TRUE	FALSE	FALSE	FALSE	FALSE	FALSE
	Cntn6	TRUE	FALSE	TRUE	FALSE	FALSE	FALSE	FALSE	FALSE
	Fbxo34	TRUE	FALSE	TRUE	FALSE	FALSE	FALSE	FALSE	FALSE
	Crb1	TRUE	TRUE	FALSE	FALSE	FALSE	FALSE	FALSE	FALSE
	Crb2	TRUE	TRUE	FALSE	FALSE	FALSE	FALSE	FALSE	FALSE
	Slc35b4	TRUE	TRUE	FALSE	FALSE	FALSE	FALSE	FALSE	FALSE
	AW554918	TRUE	FALSE	TRUE	FALSE	FALSE	FALSE	FALSE	FALSE
	Snx5	TRUE	FALSE	FALSE	FALSE	FALSE	TRUE	FALSE	FALSE
	Ssh1	TRUE	TRUE	FALSE	FALSE	FALSE	FALSE	FALSE	FALSE
	Snx1	TRUE	FALSE	FALSE	FALSE	FALSE	TRUE	FALSE	FALSE
	Hdac7	TRUE	FALSE	FALSE	FALSE	FALSE	TRUE	FALSE	FALSE
	Vti1a	TRUE	FALSE	FALSE	FALSE	FALSE	TRUE	FALSE	FALSE
	Park2	TRUE	FALSE	FALSE	FALSE	FALSE	TRUE	FALSE	FALSE
	Rnf32	TRUE	TRUE	FALSE	FALSE	FALSE	FALSE	FALSE	FALSE
	Rnf38	TRUE	FALSE	TRUE	FALSE	FALSE	FALSE	FALSE	FALSE
	Pax7	TRUE	FALSE	FALSE	FALSE	FALSE	FALSE	TRUE	FALSE
	Rab11fip5	TRUE	TRUE	FALSE	FALSE	FALSE	FALSE	FALSE	FALSE
	2510006D16Rik	TRUE	FALSE	FALSE	FALSE	FALSE	FALSE	FALSE	TRUE
	Pank2	TRUE	TRUE	FALSE	FALSE	FALSE	FALSE	FALSE	FALSE
	Rnf14	TRUE	TRUE	FALSE	FALSE	FALSE	FALSE	FALSE	FALSE
	Bcas1	TRUE	TRUE	FALSE	FALSE	FALSE	FALSE	FALSE	FALSE
	A330023F24Rik	TRUE	FALSE	TRUE	FALSE	FALSE	FALSE	TRUE	FALSE
	Gria1	TRUE	TRUE	FALSE	FALSE	FALSE	FALSE	FALSE	FALSE
	Csnk1g1	TRUE	FALSE	TRUE	FALSE	FALSE	FALSE	FALSE	FALSE
	Tmprss7	TRUE	TRUE	FALSE	FALSE	FALSE	FALSE	FALSE	FALSE
	Mff	TRUE	TRUE	TRUE	FALSE	FALSE	TRUE	FALSE	FALSE
	Arsk	TRUE	FALSE	TRUE	FALSE	FALSE	FALSE	FALSE	FALSE
	Armcx1	TRUE	TRUE	FALSE	FALSE	FALSE	FALSE	FALSE	TRUE
	Bcat1	TRUE	FALSE	TRUE	FALSE	FALSE	FALSE	FALSE	FALSE
	Cadps	TRUE	TRUE	FALSE	FALSE	FALSE	FALSE	FALSE	FALSE
	Mbp	TRUE	TRUE	FALSE	FALSE	FALSE	FALSE	FALSE	FALSE
	Ppp1r12c	TRUE	FALSE	TRUE	FALSE	FALSE	FALSE	FALSE	FALSE
	Cetn4	TRUE	TRUE	FALSE	FALSE	FALSE	FALSE	FALSE	FALSE
	Arl5c	TRUE	TRUE	FALSE	FALSE	FALSE	FALSE	FALSE	FALSE
	Chpt1	TRUE	FALSE	TRUE	FALSE	FALSE	FALSE	FALSE	FALSE
	B230312C02Rik	TRUE	FALSE	FALSE	FALSE	FALSE	TRUE	FALSE	FALSE
	Fancd2	TRUE	TRUE	FALSE	FALSE	FALSE	FALSE	FALSE	FALSE
	9430041J12Rik	TRUE	TRUE	FALSE	FALSE	FALSE	FALSE	FALSE	FALSE
	Sergef	TRUE	TRUE	FALSE	FALSE	FALSE	FALSE	FALSE	FALSE
	Col13a1	TRUE	FALSE	TRUE	FALSE	FALSE	TRUE	FALSE	FALSE
	Lepr	TRUE	TRUE	FALSE	FALSE	FALSE	FALSE	FALSE	FALSE
	Vwce	TRUE	FALSE	TRUE	FALSE	FALSE	FALSE	FALSE	FALSE
	1700047F07Rik	TRUE	FALSE	TRUE	FALSE	FALSE	FALSE	FALSE	FALSE
	Krba1	TRUE	TRUE	FALSE	FALSE	FALSE	FALSE	FALSE	FALSE
	Gas2l1	TRUE	TRUE	FALSE	FALSE	FALSE	FALSE	FALSE	FALSE
	9030625A04Rik	TRUE	TRUE	FALSE	FALSE	FALSE	FALSE	FALSE	FALSE
	Ppil2	TRUE	TRUE	FALSE	FALSE	FALSE	FALSE	FALSE	FALSE
	Slc4a1ap	TRUE	FALSE	FALSE	FALSE	FALSE	TRUE	FALSE	FALSE
	Wdr96	TRUE	TRUE	FALSE	FALSE	FALSE	FALSE	FALSE	FALSE
	Spata20	TRUE	FALSE	TRUE	FALSE	FALSE	FALSE	FALSE	FALSE
	Tyro3	TRUE	FALSE	TRUE	FALSE	FALSE	FALSE	FALSE	FALSE
	Nova1	TRUE	TRUE	FALSE	FALSE	FALSE	FALSE	FALSE	FALSE
	Igfn1	TRUE	TRUE	FALSE	FALSE	FALSE	FALSE	FALSE	FALSE
	Gm221	TRUE	TRUE	FALSE	FALSE	FALSE	FALSE	FALSE	FALSE
	5830416P10Rik	TRUE	TRUE	FALSE	FALSE	FALSE	FALSE	FALSE	FALSE
	E230025N22Rik	TRUE	FALSE	TRUE	FALSE	FALSE	FALSE	FALSE	FALSE
	Zmynd8	TRUE	TRUE	FALSE	FALSE	FALSE	FALSE	FALSE	FALSE
	Grin1	TRUE	TRUE	FALSE	FALSE	FALSE	FALSE	FALSE	FALSE
	Mrap2	TRUE	FALSE	TRUE	FALSE	FALSE	FALSE	FALSE	FALSE
	Sema6a	TRUE	FALSE	TRUE	FALSE	FALSE	FALSE	FALSE	FALSE
	Mta3	TRUE	TRUE	FALSE	FALSE	FALSE	FALSE	FALSE	FALSE
	Xab2	TRUE	FALSE	TRUE	FALSE	FALSE	FALSE	TRUE	FALSE
	Dleu2	TRUE	FALSE	TRUE	FALSE	FALSE	FALSE	FALSE	FALSE
	Kif21a	TRUE	TRUE	TRUE	FALSE	FALSE	FALSE	FALSE	FALSE
	Hjurp	TRUE	FALSE	FALSE	FALSE	FALSE	FALSE	FALSE	TRUE
	BC065397	TRUE	FALSE	TRUE	FALSE	FALSE	FALSE	FALSE	FALSE
	Epn3	TRUE	FALSE	TRUE	FALSE	FALSE	FALSE	FALSE	FALSE
	Runx2	TRUE	FALSE	TRUE	FALSE	FALSE	FALSE	FALSE	FALSE
	Gm10644	TRUE	TRUE	FALSE	FALSE	FALSE	FALSE	FALSE	FALSE
	Lrig1	TRUE	TRUE	FALSE	FALSE	FALSE	FALSE	FALSE	FALSE
	Ptdss2	TRUE	TRUE	FALSE	FALSE	FALSE	FALSE	FALSE	FALSE
	4933430H15Rik	TRUE	TRUE	FALSE	FALSE	FALSE	FALSE	FALSE	FALSE
	Bin1	TRUE	TRUE	FALSE	FALSE	FALSE	TRUE	FALSE	FALSE
	Pik3c2a	TRUE	FALSE	FALSE	FALSE	FALSE	TRUE	FALSE	FALSE
	Ccdc76	TRUE	FALSE	FALSE	FALSE	FALSE	FALSE	TRUE	FALSE
	Arhgap12	TRUE	TRUE	FALSE	FALSE	FALSE	FALSE	FALSE	FALSE
	Arhgap22	TRUE	FALSE	FALSE	FALSE	FALSE	FALSE	FALSE	TRUE
	Cask	TRUE	FALSE	TRUE	FALSE	FALSE	FALSE	FALSE	FALSE
	Tex9	TRUE	TRUE	FALSE	FALSE	FALSE	TRUE	FALSE	FALSE
	Etl4	TRUE	TRUE	FALSE	FALSE	FALSE	TRUE	FALSE	FALSE
	D630024D03Rik	TRUE	FALSE	TRUE	FALSE	FALSE	FALSE	FALSE	FALSE
	Ube4a	TRUE	FALSE	TRUE	FALSE	FALSE	FALSE	TRUE	FALSE
	Car4	TRUE	TRUE	FALSE	FALSE	FALSE	TRUE	FALSE	FALSE
	Arhgap44	TRUE	TRUE	FALSE	FALSE	FALSE	FALSE	FALSE	FALSE
	Gm15892	TRUE	TRUE	FALSE	FALSE	FALSE	FALSE	FALSE	FALSE
	Parp1	TRUE	TRUE	FALSE	FALSE	FALSE	FALSE	FALSE	FALSE
	Socs6	TRUE	FALSE	TRUE	FALSE	FALSE	FALSE	FALSE	FALSE
	Dock9	TRUE	TRUE	FALSE	FALSE	FALSE	FALSE	FALSE	FALSE
	Xrcc3	TRUE	TRUE	FALSE	FALSE	FALSE	FALSE	FALSE	FALSE

## Sheet: S2.8 ENRICHR
	Supplementary Table 2.8. ENRICHR Pathway on exon skipped genes.
	Genes affected by exon skipping (n = 498) were examined for enriched pathways via ENRICHR. ENRICHR was performed on 2018/12/13. All listed pathways pass the adjusted P-value < 0.2.
	Database	Term	Overlap	P-value	Adjusted P-value	Combined Score	Genes
	KEGG 2016	Glutamatergic synapse_Homo sapiens_hsa04724	12/114	2.7533e-05	0.00534141	20.3614	GRIA1;PPP3CA;GRM4;GRM7;ADRBK2;GNAS;ITPR1;CACNA1A;GRIK4;GRIN2C;SHANK3;GRIN1
	KEGG 2016	Nicotine addiction_Homo sapiens_hsa05033	6/40	0.000432513	0.0419538	14.2966	GRIA1;CACNA1A;GRIN2C;GABRD;GABRG2;GRIN1
	KEGG 2016	Amphetamine addiction_Homo sapiens_hsa05031	7/67	0.00136259	0.0660857	12.5879	GRIA1;CAMK2B;PPP3CA;CAMK2D;GNAS;GRIN2C;GRIN1
	KEGG 2016	Long-term potentiation_Homo sapiens_hsa04720	7/66	0.00124647	0.0660857	12.1921	GRIA1;CAMK2B;PPP3CA;CAMK2D;ITPR1;GRIN2C;GRIN1
	Panther 2016	Ionotropic glutamate receptor pathway_Homo sapiens_P00037	10/45	1.2219e-07	8.55331e-06	24.1581	GRIA1;CAMK2B;SNAP25;CAMK2D;CACNA1A;GRIK4;GRIN2C;SHANK3;STX11;GRIN1
	Panther 2016	Metabotropic glutamate receptor group III pathway_Homo sapiens_P00039	10/54	7.49885e-07	2.6246e-05	22.4202	GRIA1;SNAP25;GRM4;GRM7;PRKAR2B;VTI1A;GRIK4;CACNA1A;GRIN2C;GRIN1
	Panther 2016	Muscarinic acetylcholine receptor 1 and 3 signaling pathway_Homo sapiens_P00042	5/42	0.00373416	0.0871303	8.28224	SNAP25;ITPR1;PKN1;GRIN2C;GRIN1
	MGI Mammalian Phenotype 2017	MP:0002910_abnormal_excitatory_postsynaptic_currents	13/73	2.67351e-08	5.01283e-05	44.8317	CADPS;CLSTN1;ITPR1;GRIK4;CACNA1A;GRIN2C;EPS8;CCDC88A;SRR;DLG2;GRM7;MADD;SHANK3
	MGI Mammalian Phenotype 2017	MP:0001393_ataxia	15/195	0.000116188	0.0726176	31.8955	CAMK2B;SNAP25;TMEM176B;ITPR1;CACNA1A;GRIN1;RELN;KCNMA1;GNAS;CDH23;CAMTA1;MBP;MAPT;KIF1A;CTNNA2
	MGI Mammalian Phenotype 2017	MP:0001386_abnormal_maternal_nurturing	8/60	0.000114669	0.0726176	20.5434	RIMS2;CADPS2;CDH23;CACNA1A;MBP;CTNNA2;GABRD;GRIN1
	MGI Mammalian Phenotype 2017	MP:0001525_impaired_balance	10/100	0.000195448	0.0916164	21.3958	CAMK2B;RELN;GNAS;ITPR1;CACNA1A;ANK2;MYO7A;MAPT;KIF1A;GRIN2C
	MGI Mammalian Phenotype 2017	MP:0002206_abnormal_CNS_synaptic_transmission	9/90	0.000404919	0.0949029	20.3029	SNAP25;DLG2;CLSTN1;LEPR;CACNA1A;MBP;GRIN2C;SHANK3;SLC8A2
	MGI Mammalian Phenotype 2017	MP:0001473_reduced_long_term_potentiation	10/106	0.000315042	0.0949029	19.8926	GRIA1;CAMK2B;CCDC88A;SRR;LEPR;MAPT;VLDLR;SYNPO;SHANK3;GRIN1
	MGI Mammalian Phenotype 2017	MP:0004753_abnormal_miniature_excitatory_postsynaptic_currents	8/70	0.000340576	0.0949029	18.8018	SNAP25;CADPS;MADD;CACNA1A;MAPT;GRIN2C;SHANK3;GRIN1
	MGI Mammalian Phenotype 2017	MP:0001413_abnormal_response_to_new_environment	5/26	0.000400235	0.0949029	15.3425	ABCD4;GRIA1;CHL1;GNAS;SHANK3
	MGI Mammalian Phenotype 2017	MP:0001516_abnormal_motor_coordination/_balance	9/94	0.000558796	0.0978344	18.0712	LYNX1;RELN;NOVA1;PPT1;CACNA1A;MAPT;KIF1A;SMC6;SHANK3
	MGI Mammalian Phenotype 2017	MP:0001458_abnormal_object_recognition_memory	5/27	0.000481229	0.0978344	15.8399	CAMK2B;SNAP25;MAPT;SHANK3;SLC8A2
	MGI Mammalian Phenotype 2017	MP:0008414_abnormal_spatial_reference_memory	5/28	0.000573962	0.0978344	15.5846	CADPS2;SRR;LEPR;SHANK3;GABRG2
	MGI Mammalian Phenotype 2017	MP:0002888_abnormal_NMDA-mediated_synaptic_currents	3/8	0.000782778	0.122309	3.01021	CLSTN1;GRIN2C;GRIN1
	MGI Mammalian Phenotype 2017	MP:0003059_decreased_insulin_secretion	8/84	0.00116215	0.155645	16.4825	RIMS2;SNAP25;CADPS2;CYB5R4;HMGA1;ITPR1;LEPR;ANK2
	MGI Mammalian Phenotype 2017	MP:0003878_abnormal_ear_physiology	3/9	0.0011525	0.155645	9.29716	CDH23;MYO7A;FGFR1
	MGI Mammalian Phenotype 2017	MP:0002152_abnormal_brain_morphology	11/152	0.0015136	0.1892	19.2383	MED1;GRIP1;CADPS2;SNAP25;CLN3;PPT1;PLXNB2;CACNA1A;VLDLR;FGFR1;ATG5
	WikiPathways 2016	Splicing factor NOVA regulated synpatic proteins_Mus musculus_WP1983	6/42	0.000566799	0.123562	15.8074	CHL1;KCNMA1;CLSTN1;GABRG2;CLASP1;GRIN1
	GO Molecular Function 2018	ionotropic glutamate receptor binding (GO:0035255)	4/14	0.000311704	0.131539	18.5407	DLG1;DLG2;GNAS;SHANK3
	Reactome 2016	Ras activation uopn Ca2+ infux through NMDA receptor_Homo sapiens_R-HSA-442982	5/17	4.53066e-05	0.0161745	19.3194	CAMK2B;CAMK2D;RASGRF2;GRIN2C;GRIN1
	Reactome 2016	Unblocking of NMDA receptor, glutamate binding and activation_Homo sapiens_R-HSA-438066	5/17	4.53066e-05	0.0161745	18.8032	GRIA1;CAMK2B;CAMK2D;GRIN2C;GRIN1
	Reactome 2016	SALM protein interactions at the synapse_Homo sapiens_R-HSA-8849932	5/22	0.000173945	0.041399	17.3686	GRIA1;DLG1;FLOT2;GRIN2C;GRIN1
	Reactome 2016	Transmission across Chemical Synapses_Homo sapiens_R-HSA-112315	15/211	0.000275688	0.0490854	17.8767	GRIA1;CAMK2B;SNAP25;CAMK2D;RASGRF2;GRIK4;CACNA1A;LIN7A;GRIN2C;GABRG2;GRIN1;GRIP1;DLG1;BZRAP1;PPFIA1
	Reactome 2016	Activation of NMDA receptor upon glutamate binding and postsynaptic events_Homo sapiens_R-HSA-442755	6/39	0.000375441	0.0490854	15.8095	GRIA1;CAMK2B;CAMK2D;RASGRF2;GRIN2C;GRIN1
	Reactome 2016	CREB phosphorylation through the activation of Ras_Homo sapiens_R-HSA-442742	5/27	0.000481229	0.0490854	15.5193	CAMK2B;CAMK2D;RASGRF2;GRIN2C;GRIN1
	Reactome 2016	CREB phosphorylation through the activation of CaMKII_Homo sapiens_R-HSA-442729	4/15	0.000416719	0.0490854	14.2685	CAMK2B;CAMK2D;GRIN2C;GRIN1
	Reactome 2016	Glutamate Binding, Activation of AMPA Receptors and Synaptic Plasticity_Homo sapiens_R-HSA-399721	5/31	0.000933203	0.0740341	13.5837	GRIA1;CAMK2B;GRIP1;DLG1;CAMK2D
	Reactome 2016	Trafficking of AMPA receptors_Homo sapiens_R-HSA-399719	5/31	0.000933203	0.0740341	13.4597	GRIA1;CAMK2B;GRIP1;DLG1;CAMK2D
	Reactome 2016	Neuronal System_Homo sapiens_R-HSA-112316	17/301	0.00153177	0.0923474	13.9541	GRIA1;CAMK2B;SNAP25;CAMK2D;RASGRF2;GRIK4;CACNA1A;LIN7A;GRIN2C;GABRG2;GRIN1;GRIP1;DLG1;BZRAP1;KCNMA1;PPFIA1;FLOT2
	Reactome 2016	Post NMDA receptor activation events_Homo sapiens_R-HSA-438064	5/35	0.00164314	0.0923474	12.6247	CAMK2B;CAMK2D;RASGRF2;GRIN2C;GRIN1
	Reactome 2016	Ion homeostasis_Homo sapiens_R-HSA-5578775	6/51	0.00161173	0.0923474	12.0342	CAMK2B;CAMK2D;ASPH;FXYD1;ITPR1;SLC8A2
	Reactome 2016	Intra-Golgi and retrograde Golgi-to-ER traffic_Homo sapiens_R-HSA-6811442	12/179	0.00181073	0.0923474	11.9439	DCTN6;RINT1;DYNC1I2;SYS1;CYTH4;DCTN1;VTI1A;COPZ2;KIF21A;COPG2;KIF1A;BICD1
	Reactome 2016	Golgi-to-ER retrograde transport_Homo sapiens_R-HSA-8856688	9/110	0.0017212	0.0923474	11.8693	DCTN6;RINT1;DYNC1I2;DCTN1;COPZ2;KIF21A;COPG2;KIF1A;BICD1
	Reactome 2016	Dopamine Neurotransmitter Release Cycle_Homo sapiens_R-HSA-212676	4/23	0.00230878	0.109898	10.7423	SNAP25;BZRAP1;PPFIA1;LIN7A
	Reactome 2016	Neurotransmitter Receptor Binding And Downstream Transmission In The Postsynaptic Cell_Homo sapiens_R-HSA-112314	10/142	0.00297929	0.132951	11.5249	GRIA1;CAMK2B;GRIP1;DLG1;CAMK2D;RASGRF2;GRIK4;GRIN2C;GABRG2;GRIN1
	Reactome 2016	PI Metabolism_Homo sapiens_R-HSA-1483255	6/60	0.00371418	0.155996	10.019	MTMR1;PNPLA7;PITPNB;GDPD3;SYNJ2;MTMR7

## Sheet: S2.9_APTXATM_Intron_Expr
	Supplementary Table S2.9. Intron retained genes with downregulated gene expression in APTXATM Cerebellar samples.
	APTXATM vs WT Differential Analysis of Splicing Deficiency Score and Gene Expression. Differential analysis was performed using LIMMA using P < 0.05 (lenient) cutoff. The table was used to generate Supplementary Figure 11 and 12. Granule cells from Cerebellum and Mature Purkinje gene annotation were based on
	GeneName	Intron Retention log2FC	Intron Retention P.Value	Intron Retention adj.P.Val	Differential Expression log2FC	Differential Expression P.Value	Differential Expression adj.P.Val	Cerebellar granule	Mature Purkinje	Gene with Intron Retaintion	Gene with Downregulated Expression	Genes with Intron Retention and Downregulated Expression
	Lynx1	2.6982	1.08e-08	4.08e-05	-0.79013	1.39e-06	0.0012274	FALSE	TRUE	TRUE	TRUE	TRUE
	Itpr1	2.06505	4.31e-08	9.4e-05	-3.19094	4.4e-07	0.000576689	FALSE	TRUE	TRUE	TRUE	TRUE
	Car8	1.30454	4.73e-05	0.0126844	-1.11161	0.000555258	0.0292172	FALSE	TRUE	TRUE	TRUE	TRUE
	Grid2	0.66956	5.48e-05	0.0127842	-0.942876	3.51e-05	0.0077354	FALSE	TRUE	TRUE	TRUE	TRUE
	Tspan11	0.705797	0.000785181	0.0539993	-0.200221	0.049258	0.293317	FALSE	TRUE	TRUE	TRUE	TRUE
	Ankrd33b	0.704083	0.000809992	0.0545615	-0.230132	0.0116705	0.132351	FALSE	TRUE	TRUE	TRUE	TRUE
	Plxdc1	0.511902	0.000802136	0.0545615	-0.549938	0.000695136	0.0324036	FALSE	TRUE	TRUE	TRUE	TRUE
	Slc1a6	0.518865	0.00184588	0.0810169	-0.532059	0.00424816	0.0790362	FALSE	TRUE	TRUE	TRUE	TRUE
	Col18a1	0.369898	0.00308529	0.0978331	-0.66259	0.000303185	0.0221304	FALSE	TRUE	TRUE	TRUE	TRUE
	Cep76	0.343386	0.00436996	0.116535	-0.601945	0.000794577	0.0352658	FALSE	TRUE	TRUE	TRUE	TRUE
	Zfp385c	0.343664	0.00476039	0.120386	-0.351216	0.00195473	0.0539489	FALSE	TRUE	TRUE	TRUE	TRUE
	Atp2a3	0.35052	0.00612878	0.136094	-0.345653	0.0049213	0.0857431	FALSE	TRUE	TRUE	TRUE	TRUE
	Inpp5a	0.280061	0.00632732	0.138406	-0.576827	4.94e-05	0.0094817	FALSE	TRUE	TRUE	TRUE	TRUE
	Calb1	0.209974	0.014357	0.204612	-0.47455	0.00289299	0.065108	FALSE	TRUE	TRUE	TRUE	TRUE
	Grid2ip	0.259284	0.0149424	0.20704	-0.307528	0.0124993	0.13764	FALSE	TRUE	TRUE	TRUE	TRUE
	Plcb3	0.196415	0.016738	0.214909	-0.500054	0.00099318	0.0391837	FALSE	TRUE	TRUE	TRUE	TRUE
	Ttll5	0.198771	0.0390087	0.311745	-0.345789	0.0178175	0.167103	FALSE	TRUE	TRUE	TRUE	TRUE
	Stac	0.352755	0.0484609	0.338141	-0.42325	0.00164937	0.0503847	FALSE	TRUE	TRUE	TRUE	TRUE
	Pnpla3	2.27845	5.56e-07	0.000653393	-1.32724	8.08e-09	6.94e-05	FALSE	FALSE	TRUE	TRUE	TRUE
	Dctd	1.03611	1.06e-06	0.00101148	-0.448115	0.000152116	0.015674	FALSE	FALSE	TRUE	TRUE	TRUE
	Wdfy1	1.00637	3.77e-06	0.00273886	-0.935817	1.65e-06	0.00132824	FALSE	FALSE	TRUE	TRUE	TRUE
	Rpl3	0.610311	2.36e-05	0.00877982	-0.861584	2.59e-05	0.0068407	FALSE	FALSE	TRUE	TRUE	TRUE
	Gm628	3.51455	3.05e-05	0.00969329	-1.02513	5.01e-08	0.00016254	FALSE	FALSE	TRUE	TRUE	TRUE
	Afap1l1	1.64979	3.62e-05	0.0100574	-0.227994	0.0102637	0.123473	FALSE	FALSE	TRUE	TRUE	TRUE
	Impg2	0.933754	5.11e-05	0.0127842	-0.271286	0.000626539	0.0309473	FALSE	FALSE	TRUE	TRUE	TRUE
	Cpne2	0.669406	6.86e-05	0.0137922	-0.406627	0.0280915	0.21467	FALSE	FALSE	TRUE	TRUE	TRUE
	Insig1	0.649064	7.7e-05	0.0150396	-0.331716	0.0417954	0.269722	FALSE	FALSE	TRUE	TRUE	TRUE
	Dclre1c	0.549719	0.000105814	0.0174373	-0.373068	0.000160558	0.0160738	FALSE	FALSE	TRUE	TRUE	TRUE
	Grm2	0.473226	0.000105618	0.0174373	-0.172222	0.0270214	0.209676	FALSE	FALSE	TRUE	TRUE	TRUE
	Rps3a	1.2278	0.000126997	0.0198606	-1.55032	0.000258216	0.0206548	FALSE	FALSE	TRUE	TRUE	TRUE
	Mtus2	0.611367	0.000149374	0.0211253	-0.196422	0.00349415	0.0710076	FALSE	FALSE	TRUE	TRUE	TRUE
	Disc1	0.614686	0.000162486	0.0223112	-0.160896	0.0110493	0.128331	FALSE	FALSE	TRUE	TRUE	TRUE
	Car7	0.674278	0.000166539	0.0225108	-0.385906	0.00329582	0.0692924	FALSE	FALSE	TRUE	TRUE	TRUE
	Cep72	0.560009	0.000209379	0.0257908	-0.437744	0.000387002	0.0247097	FALSE	FALSE	TRUE	TRUE	TRUE
	0610007P14Rik	0.390226	0.000315165	0.0336631	-0.292367	0.00875451	0.113668	FALSE	FALSE	TRUE	TRUE	TRUE
	Mfhas1	0.630797	0.000335038	0.0339874	-0.203048	0.0485426	0.291524	FALSE	FALSE	TRUE	TRUE	TRUE
	Frmd3	0.552778	0.000333724	0.0339874	-0.277419	0.00328705	0.0692208	FALSE	FALSE	TRUE	TRUE	TRUE
	Zfp612	0.45212	0.00033603	0.0339874	-0.269766	0.0164244	0.159382	FALSE	FALSE	TRUE	TRUE	TRUE
	Gm7819	1.01592	0.00039712	0.0376746	-1.14775	3.91e-07	0.000549608	FALSE	FALSE	TRUE	TRUE	TRUE
	Gpd1	0.939873	0.000442127	0.0392619	-0.415202	0.0286658	0.217071	FALSE	FALSE	TRUE	TRUE	TRUE
	Trpm8	0.973498	0.00046835	0.0399641	-0.231991	0.0028711	0.0648104	FALSE	FALSE	TRUE	TRUE	TRUE
	Tmem25	0.470466	0.000494718	0.0410471	-0.46431	2.09e-05	0.00580461	FALSE	FALSE	TRUE	TRUE	TRUE
	Il17re	0.459852	0.000525961	0.0422818	-0.781824	0.000509904	0.0282387	FALSE	FALSE	TRUE	TRUE	TRUE
	Alpk2	0.675665	0.000538244	0.0428185	-0.272885	0.0409983	0.266707	FALSE	FALSE	TRUE	TRUE	TRUE
	B3gat2	1.60475	0.000633338	0.0486025	-0.0510455	0.00265127	0.0627566	FALSE	FALSE	TRUE	TRUE	TRUE
	Ttpa	0.77591	0.000657313	0.0497019	-0.324731	0.00938049	0.117422	FALSE	FALSE	TRUE	TRUE	TRUE
	Fbxo8	0.467985	0.000683139	0.0504071	-0.110431	0.0223619	0.18913	FALSE	FALSE	TRUE	TRUE	TRUE
	Anks6	0.465833	0.000702691	0.0509113	-0.0912369	0.0478845	0.289402	FALSE	FALSE	TRUE	TRUE	TRUE
	Fam107b	0.668503	0.000780822	0.0539993	-0.546355	0.0108982	0.127239	FALSE	FALSE	TRUE	TRUE	TRUE
	Them4	1.14064	0.000810886	0.0545615	-0.414918	0.00572827	0.0929218	FALSE	FALSE	TRUE	TRUE	TRUE
	Igj	1.25537	0.000934402	0.0591291	-0.169092	0.0257732	0.20378	FALSE	FALSE	TRUE	TRUE	TRUE
	Prkg1	0.768174	0.00103792	0.0625957	-0.379195	0.0220542	0.187491	FALSE	FALSE	TRUE	TRUE	TRUE
	Zfp358	0.696753	0.00114601	0.0645908	-0.0781256	0.0271947	0.210208	FALSE	FALSE	TRUE	TRUE	TRUE
	Mpzl3	0.877025	0.0011544	0.0648246	-0.662016	0.000214302	0.0189385	FALSE	FALSE	TRUE	TRUE	TRUE
	Sbk1	0.808954	0.00117917	0.0657321	-1.04196	6.2e-05	0.0104602	FALSE	FALSE	TRUE	TRUE	TRUE
	Anks1b	0.410021	0.00121143	0.0670412	-0.360407	0.000145723	0.0153994	FALSE	FALSE	TRUE	TRUE	TRUE
	Trpc3	0.533267	0.00139731	0.0709055	-0.46931	0.0024817	0.0605926	FALSE	FALSE	TRUE	TRUE	TRUE
	Chn2	0.417677	0.00142185	0.0709383	-0.752794	6.16e-05	0.0104466	TRUE	FALSE	TRUE	TRUE	TRUE
	Fgf11	0.553411	0.0016073	0.0766079	-0.248467	0.0365184	0.249377	FALSE	FALSE	TRUE	TRUE	TRUE
	Wdr17	0.610965	0.00191001	0.0819478	-0.178783	0.0275327	0.211829	FALSE	FALSE	TRUE	TRUE	TRUE
	Btbd3	0.379466	0.00190485	0.0819478	-0.386554	0.0120049	0.1349	FALSE	FALSE	TRUE	TRUE	TRUE
	Camk4	0.520778	0.00204732	0.084338	-0.834116	0.000844954	0.0364366	TRUE	FALSE	TRUE	TRUE	TRUE
	Cyp51	0.564802	0.00213223	0.0847546	-0.369785	0.00639485	0.0973698	FALSE	FALSE	TRUE	TRUE	TRUE
	Phtf1	0.380699	0.00218376	0.0848842	-0.411663	0.0014082	0.0470112	FALSE	FALSE	TRUE	TRUE	TRUE
	Dner	0.346207	0.00223302	0.0853773	-0.399378	0.000401865	0.0252391	FALSE	FALSE	TRUE	TRUE	TRUE
	Ptprm	0.701472	0.00230395	0.0871052	-0.265217	0.00443952	0.0809971	FALSE	FALSE	TRUE	TRUE	TRUE
	Ankdd1b	0.631509	0.0023396	0.0873245	-0.134321	0.0131767	0.141772	FALSE	FALSE	TRUE	TRUE	TRUE
	Cndp1	1.39498	0.0023754	0.0878494	-0.0421951	0.002649	0.0627566	FALSE	FALSE	TRUE	TRUE	TRUE
	Hmgn3	0.510891	0.0025511	0.0906646	-0.131962	0.0431178	0.274341	FALSE	FALSE	TRUE	TRUE	TRUE
	Ubash3b	0.371523	0.00253758	0.0906646	-0.895703	1.21e-06	0.00117515	FALSE	FALSE	TRUE	TRUE	TRUE
	Slc25a37	0.334579	0.00251766	0.0906646	-0.113189	0.0224962	0.189544	FALSE	FALSE	TRUE	TRUE	TRUE
	Lrrk2	0.307487	0.00251566	0.0906646	-0.297365	0.0106328	0.125615	FALSE	FALSE	TRUE	TRUE	TRUE
	Rec8	0.286956	0.00255919	0.0906646	-2.80754	0.00276662	0.0638169	FALSE	FALSE	TRUE	TRUE	TRUE
	Ppp1cc	0.319435	0.00257963	0.0907865	-0.372612	0.00193006	0.0534828	FALSE	FALSE	TRUE	TRUE	TRUE
	Chst8	0.570245	0.00266574	0.0919108	-0.172912	0.0440702	0.277243	FALSE	FALSE	TRUE	TRUE	TRUE
	Clec3b	1.80318	0.00287237	0.0960768	-1.42924	0.0164604	0.159568	FALSE	FALSE	TRUE	TRUE	TRUE
	Abhd10	0.987549	0.00294513	0.096124	-0.22475	0.00595277	0.0945846	FALSE	FALSE	TRUE	TRUE	TRUE
	Col5a1	0.393737	0.0029163	0.096124	-0.266228	0.0311544	0.228295	FALSE	FALSE	TRUE	TRUE	TRUE
	Mybpc3	0.345788	0.00291172	0.096124	-1.2574	0.00162067	0.050382	FALSE	FALSE	TRUE	TRUE	TRUE
	Psd2	0.311207	0.00296679	0.0961381	-0.408807	0.042055	0.270294	FALSE	FALSE	TRUE	TRUE	TRUE
	Cox7a2l	0.585457	0.00306029	0.097381	-0.331167	0.00265062	0.0627566	FALSE	FALSE	TRUE	TRUE	TRUE
	Prkcd	0.304203	0.00328451	0.101962	-0.606356	0.00167758	0.0503847	FALSE	FALSE	TRUE	TRUE	TRUE
	Slc25a23	0.30342	0.00333731	0.102837	-0.211262	0.0110027	0.127986	FALSE	FALSE	TRUE	TRUE	TRUE
	9130019P16Rik	0.933924	0.00367452	0.10814	-0.117606	0.00965815	0.119194	FALSE	FALSE	TRUE	TRUE	TRUE
	1700011I03Rik	1.31003	0.00402614	0.113252	-0.399953	0.000763125	0.0344321	FALSE	FALSE	TRUE	TRUE	TRUE
	Mfi2	0.563759	0.00412946	0.114828	-0.266223	0.0155844	0.155808	FALSE	FALSE	TRUE	TRUE	TRUE
	Hc	0.798251	0.00437685	0.116535	-0.0336543	0.0105968	0.125561	FALSE	FALSE	TRUE	TRUE	TRUE
	Mcc	0.806938	0.00441269	0.117013	-0.202589	0.000243396	0.0200121	FALSE	FALSE	TRUE	TRUE	TRUE
	Ppp1r16b	0.340962	0.00442688	0.117186	-0.185483	0.0428227	0.273103	FALSE	FALSE	TRUE	TRUE	TRUE
	Zmat2	0.423996	0.00459967	0.119048	-0.143306	0.043931	0.276872	FALSE	FALSE	TRUE	TRUE	TRUE
	Ppp1cb	0.386168	0.004619	0.119048	-0.156772	0.0420522	0.270294	FALSE	FALSE	TRUE	TRUE	TRUE
	Icmt	0.312565	0.00507489	0.122841	-0.724692	0.000329232	0.0227416	FALSE	FALSE	TRUE	TRUE	TRUE
	Hmgb1	0.483445	0.00545384	0.127764	-0.401666	0.000189885	0.0173829	FALSE	FALSE	TRUE	TRUE	TRUE
	Slc22a15	0.488183	0.00564143	0.12938	-0.297491	0.00186664	0.0524029	FALSE	FALSE	TRUE	TRUE	TRUE
	Creg1	0.327019	0.00577891	0.131742	-0.41487	0.00295019	0.0656528	FALSE	FALSE	TRUE	TRUE	TRUE
	Spns3	1.47671	0.00586953	0.133014	-0.153983	0.000553486	0.0291643	FALSE	FALSE	TRUE	TRUE	TRUE
	Rorc	0.247938	0.00606848	0.135551	-0.783918	0.00834466	0.111392	FALSE	FALSE	TRUE	TRUE	TRUE
	Acp1	0.612353	0.00621658	0.137362	-0.751423	0.0124033	0.13718	FALSE	FALSE	TRUE	TRUE	TRUE
	Whrn	0.344947	0.0062233	0.137362	-0.289767	0.0319533	0.230087	FALSE	FALSE	TRUE	TRUE	TRUE
	Unc13d	0.314681	0.00632886	0.138406	-0.568033	0.000425306	0.0259355	FALSE	FALSE	TRUE	TRUE	TRUE
	Josd1	0.843664	0.00658492	0.141063	-0.165753	0.00409215	0.0771228	FALSE	FALSE	TRUE	TRUE	TRUE
	Pxn	0.246951	0.0068995	0.144095	-0.894195	0.000135298	0.0149351	FALSE	FALSE	TRUE	TRUE	TRUE
	Ubtd2	0.295185	0.00699786	0.144401	-0.290994	0.00540005	0.0899179	FALSE	FALSE	TRUE	TRUE	TRUE
	Dlg3	0.33039	0.00718815	0.145912	-0.104956	0.000657852	0.0318782	FALSE	FALSE	TRUE	TRUE	TRUE
	Zfpm1	0.356389	0.00733566	0.147234	-0.29484	8.55e-05	0.0120473	FALSE	FALSE	TRUE	TRUE	TRUE
	Aldh3a1	0.589477	0.00758076	0.148809	-0.22959	0.00905362	0.115344	FALSE	FALSE	TRUE	TRUE	TRUE
	Slc35c2	0.274029	0.00759579	0.148809	-0.144281	0.00169257	0.0506317	FALSE	FALSE	TRUE	TRUE	TRUE
	Flt3	0.258646	0.00823118	0.155598	-0.383761	9.11e-05	0.0124519	FALSE	FALSE	TRUE	TRUE	TRUE
	Zfp169	0.805991	0.0084085	0.158145	-0.102766	0.0479637	0.289742	FALSE	FALSE	TRUE	TRUE	TRUE
	Cacna1g	0.256119	0.00845109	0.158189	-0.349806	0.000515975	0.0282662	FALSE	FALSE	TRUE	TRUE	TRUE
	Lmo7	0.261484	0.00851571	0.159203	-0.254024	0.01627	0.158817	FALSE	FALSE	TRUE	TRUE	TRUE
	E430018J23Rik	0.861051	0.00863956	0.160732	-0.0390473	0.0318116	0.229632	FALSE	FALSE	TRUE	TRUE	TRUE
	Pkp3	0.261981	0.00884013	0.162876	-0.483945	0.00672477	0.0994089	FALSE	FALSE	TRUE	TRUE	TRUE
	Rnf38	0.410273	0.0088769	0.163356	-0.456805	0.000104232	0.0135205	FALSE	FALSE	TRUE	TRUE	TRUE
	Tmem41a	0.378336	0.0093375	0.16889	-0.225558	0.0035238	0.0713828	FALSE	FALSE	TRUE	TRUE	TRUE
	Slc22a1	0.619112	0.0100361	0.175995	-0.0923987	0.000937667	0.038222	FALSE	FALSE	TRUE	TRUE	TRUE
	Kcnt1	0.245937	0.0100673	0.176243	-0.233016	0.00383376	0.0745767	FALSE	FALSE	TRUE	TRUE	TRUE
	Mpp6	0.777452	0.0102161	0.176517	-0.290714	0.0112454	0.12977	FALSE	FALSE	TRUE	TRUE	TRUE
	Dagla	0.284722	0.0103925	0.178354	-0.226468	0.00106478	0.0406961	FALSE	FALSE	TRUE	TRUE	TRUE
	Fam134c	0.3001	0.0109727	0.182568	-0.0902172	0.00562522	0.0916413	FALSE	FALSE	TRUE	TRUE	TRUE
	Trappc5	0.430869	0.0110826	0.183796	-0.394676	0.000660374	0.0319084	FALSE	FALSE	TRUE	TRUE	TRUE
	Gas7	0.290077	0.011709	0.18786	-0.46972	0.000773567	0.0347794	FALSE	FALSE	TRUE	TRUE	TRUE
	Coro2b	1.42456	0.0121867	0.191236	-0.424489	0.00961797	0.118867	FALSE	FALSE	TRUE	TRUE	TRUE
	Lmtk2	0.262862	0.0121949	0.191236	-0.137788	0.0182189	0.169107	FALSE	FALSE	TRUE	TRUE	TRUE
	Parp1	0.259861	0.0122488	0.191476	-0.155067	0.00731327	0.10366	FALSE	FALSE	TRUE	TRUE	TRUE
	Ninl	0.340423	0.0124761	0.193659	-0.221247	0.00368351	0.0729995	FALSE	FALSE	TRUE	TRUE	TRUE
	Stk17b	0.322525	0.0124734	0.193659	-0.473831	0.033064	0.23554	FALSE	FALSE	TRUE	TRUE	TRUE
	Dock9	0.242134	0.0129122	0.198306	-0.0925657	0.0484375	0.291353	FALSE	FALSE	TRUE	TRUE	TRUE
	Arpp21	0.216492	0.0130246	0.198931	-0.134076	0.0043099	0.0795615	FALSE	FALSE	TRUE	TRUE	TRUE
	Tdgf1	0.624699	0.013553	0.200009	-0.838324	1.41e-05	0.00487138	FALSE	FALSE	TRUE	TRUE	TRUE
	Tdg	0.477005	0.0135119	0.200009	-1.11363	0.0193287	0.175087	FALSE	FALSE	TRUE	TRUE	TRUE
	Snap25	0.365204	0.0133906	0.200009	-0.221906	0.003438	0.0704974	FALSE	FALSE	TRUE	TRUE	TRUE
	Fkbp1b	0.324508	0.0134211	0.200009	-0.190288	0.0112934	0.129974	FALSE	FALSE	TRUE	TRUE	TRUE
	Zcrb1	0.203517	0.0135177	0.200009	-0.123469	0.0148153	0.150978	FALSE	FALSE	TRUE	TRUE	TRUE
	Gria4	0.256871	0.0136863	0.200609	-0.548552	0.0368902	0.251029	FALSE	FALSE	TRUE	TRUE	TRUE
	Gng13	0.50368	0.0141	0.203213	-0.828892	0.000514776	0.0282662	FALSE	FALSE	TRUE	TRUE	TRUE
	Timm22	0.317901	0.0141442	0.203427	-0.199809	0.00282947	0.0642479	FALSE	FALSE	TRUE	TRUE	TRUE
	Ptprr	0.374686	0.014258	0.204485	-0.378667	0.0154166	0.154665	FALSE	FALSE	TRUE	TRUE	TRUE
	Garnl3	0.332721	0.0144076	0.204625	-0.141204	0.0206123	0.180684	FALSE	FALSE	TRUE	TRUE	TRUE
	Tjap1	0.235034	0.0144439	0.2047	-0.221603	0.0238359	0.195541	FALSE	FALSE	TRUE	TRUE	TRUE
	Kcnc1	0.292124	0.0148462	0.20704	-0.381468	0.00263461	0.0626796	FALSE	FALSE	TRUE	TRUE	TRUE
	Gucy1a3	0.296287	0.0150331	0.207371	-0.167479	0.00867077	0.113239	FALSE	FALSE	TRUE	TRUE	TRUE
	Myo15	0.279249	0.0156354	0.210293	-0.502218	0.00662491	0.0987394	FALSE	FALSE	TRUE	TRUE	TRUE
	Hdc	0.446465	0.0160517	0.211175	-0.400653	0.00496533	0.0860575	FALSE	FALSE	TRUE	TRUE	TRUE
	D6Wsu116e	0.239899	0.0163658	0.212866	-0.365018	0.00531796	0.0893595	FALSE	FALSE	TRUE	TRUE	TRUE
	Zfp282	0.32361	0.0165586	0.21398	-0.108491	0.0465207	0.285474	FALSE	FALSE	TRUE	TRUE	TRUE
	Ggcx	0.200137	0.0165591	0.21398	-0.10496	0.00761929	0.105567	FALSE	FALSE	TRUE	TRUE	TRUE
	Grm1	0.286417	0.0169734	0.216188	-0.28176	0.0130995	0.141303	TRUE	FALSE	TRUE	TRUE	TRUE
	Gnb5	0.252754	0.017594	0.219945	-0.119815	0.00784614	0.107456	FALSE	FALSE	TRUE	TRUE	TRUE
	Rtn4rl1	0.469547	0.0177917	0.220932	-0.23904	0.0131571	0.141742	FALSE	FALSE	TRUE	TRUE	TRUE
	Cacng7	0.29764	0.0179669	0.221468	-0.222519	0.003132	0.0677608	FALSE	FALSE	TRUE	TRUE	TRUE
	Stxbp2	0.192686	0.0179768	0.221468	-1.26503	0.00138285	0.0467074	FALSE	FALSE	TRUE	TRUE	TRUE
	Bai1	0.270049	0.0180706	0.221874	-0.182758	0.0156472	0.156024	FALSE	FALSE	TRUE	TRUE	TRUE
	Cacna1a	0.228471	0.0184168	0.224499	-0.182366	0.0151996	0.153291	FALSE	FALSE	TRUE	TRUE	TRUE
	Tuba8	0.347324	0.0186182	0.225873	-0.79807	0.00618379	0.0959957	FALSE	FALSE	TRUE	TRUE	TRUE
	Spg7	0.191665	0.0187338	0.226727	-0.192714	0.00349621	0.0710076	FALSE	FALSE	TRUE	TRUE	TRUE
	Impa1	0.300375	0.0188362	0.226896	-0.10739	0.00422863	0.0789047	FALSE	FALSE	TRUE	TRUE	TRUE
	Bcar1	0.22933	0.0198559	0.233612	-0.426544	0.000102626	0.0133982	FALSE	FALSE	TRUE	TRUE	TRUE
	Eif5	0.190239	0.0200578	0.234279	-0.095141	0.00755884	0.105151	FALSE	FALSE	TRUE	TRUE	TRUE
	Cadm3	0.22618	0.0206667	0.237258	-0.284295	0.0200431	0.178014	TRUE	FALSE	TRUE	TRUE	TRUE
	Prkrir	0.250577	0.0210104	0.238597	-0.154967	0.00729425	0.103489	FALSE	FALSE	TRUE	TRUE	TRUE
	H2-Bl	0.657402	0.0211774	0.239602	-1.48488	0.0373403	0.252824	FALSE	FALSE	TRUE	TRUE	TRUE
	Fgd3	0.368318	0.0216529	0.243002	-0.446266	0.00685115	0.100379	FALSE	FALSE	TRUE	TRUE	TRUE
	Ptp4a3	0.253701	0.0216994	0.243167	-0.378635	0.0003218	0.022598	FALSE	FALSE	TRUE	TRUE	TRUE
	Kcnk12	0.275025	0.0221369	0.245808	-0.710041	3.01e-05	0.00700839	FALSE	FALSE	TRUE	TRUE	TRUE
	Ano3	0.491356	0.022456	0.24747	-0.417011	0.012191	0.1359	FALSE	FALSE	TRUE	TRUE	TRUE
	Zfp532	0.201152	0.0238524	0.254881	-0.0710565	0.0330171	0.23547	FALSE	FALSE	TRUE	TRUE	TRUE
	Daglb	0.248885	0.0246085	0.258507	-0.29582	0.00191691	0.053196	FALSE	FALSE	TRUE	TRUE	TRUE
	Ipcef1	0.506469	0.0247491	0.259239	-0.490831	0.000471995	0.0273347	FALSE	FALSE	TRUE	TRUE	TRUE
	Sec22b	0.393464	0.0254587	0.261872	-0.146046	0.0206225	0.180702	FALSE	FALSE	TRUE	TRUE	TRUE
	Sh2b3	0.176135	0.0253207	0.261872	-0.267728	0.000898246	0.0376243	FALSE	FALSE	TRUE	TRUE	TRUE
	1700102P08Rik	0.389793	0.0256138	0.262744	-0.247128	0.0274948	0.211705	FALSE	FALSE	TRUE	TRUE	TRUE
	Tlcd2	0.694289	0.0257987	0.263755	-0.205351	0.0101752	0.122865	FALSE	FALSE	TRUE	TRUE	TRUE
	Stard4	0.73614	0.0264124	0.265585	-0.446699	0.0061019	0.0955553	FALSE	FALSE	TRUE	TRUE	TRUE
	Etv4	0.582031	0.0263207	0.265585	-0.513839	0.0289483	0.21825	FALSE	FALSE	TRUE	TRUE	TRUE
	Dot1l	0.29118	0.0262952	0.265585	-0.355989	0.0167647	0.161243	FALSE	FALSE	TRUE	TRUE	TRUE
	Nfix	0.26532	0.0262516	0.265585	-0.184389	0.0183139	0.169417	FALSE	FALSE	TRUE	TRUE	TRUE
	Dpy19l3	0.247218	0.0262762	0.265585	-0.337841	0.0141	0.146921	FALSE	FALSE	TRUE	TRUE	TRUE
	Cenpt	0.193403	0.0264404	0.265692	-0.0823752	0.0166443	0.160472	FALSE	FALSE	TRUE	TRUE	TRUE
	AK129341	0.342823	0.0284413	0.273905	-0.489385	0.000215999	0.0189515	FALSE	FALSE	TRUE	TRUE	TRUE
	Zranb1	0.294684	0.028644	0.274193	-0.167281	0.0470353	0.287029	FALSE	FALSE	TRUE	TRUE	TRUE
	Accn2	0.222183	0.028512	0.274193	-0.24696	0.00127045	0.0446904	FALSE	FALSE	TRUE	TRUE	TRUE
	Krt28	1.01264	0.0289001	0.274423	-0.494239	0.00844161	0.111861	FALSE	FALSE	TRUE	TRUE	TRUE
	Gopc	0.262983	0.0289181	0.274423	-0.118993	0.0106078	0.125561	FALSE	FALSE	TRUE	TRUE	TRUE
	Tmem106c	0.234777	0.0303677	0.280126	-0.295386	0.000263423	0.0209224	FALSE	FALSE	TRUE	TRUE	TRUE
	6430548M08Rik	0.223111	0.0306209	0.28042	-0.241983	0.0159618	0.157778	FALSE	FALSE	TRUE	TRUE	TRUE
	N6amt2	0.31156	0.0313555	0.28322	-0.238987	0.0281693	0.215068	FALSE	FALSE	TRUE	TRUE	TRUE
	Abi3bp	0.552432	0.0325831	0.289178	-0.856818	0.00093636	0.038222	FALSE	FALSE	TRUE	TRUE	TRUE
	Stil	0.395208	0.0334073	0.293186	-0.33098	0.00110451	0.0417527	FALSE	FALSE	TRUE	TRUE	TRUE
	Ubl4	0.263202	0.0339765	0.294028	-0.172104	0.00741429	0.10417	FALSE	FALSE	TRUE	TRUE	TRUE
	Plekhm2	0.254751	0.0339613	0.294028	-0.205926	0.0264484	0.20692	FALSE	FALSE	TRUE	TRUE	TRUE
	Dpp10	0.247224	0.0336954	0.294028	-0.27809	0.0145924	0.14963	FALSE	FALSE	TRUE	TRUE	TRUE
	Thop1	0.205485	0.0341903	0.294542	-0.111737	0.0354957	0.245383	FALSE	FALSE	TRUE	TRUE	TRUE
	Tbata	0.269417	0.0354361	0.299172	-0.791258	0.0184884	0.170277	FALSE	FALSE	TRUE	TRUE	TRUE
	Chmp2b	0.202607	0.0355225	0.299172	-0.117537	0.0369032	0.251073	FALSE	FALSE	TRUE	TRUE	TRUE
	Papd4	0.236148	0.0359506	0.301119	-0.0969049	0.0339012	0.239039	FALSE	FALSE	TRUE	TRUE	TRUE
	Faim	0.174627	0.0359598	0.301119	-0.10525	0.0438248	0.276679	FALSE	FALSE	TRUE	TRUE	TRUE
	Zfp108	0.320245	0.0365005	0.302934	-0.199897	0.0382263	0.256459	FALSE	FALSE	TRUE	TRUE	TRUE
	Cyp11a1	0.312893	0.0365132	0.302934	-0.545412	0.000916034	0.0380062	FALSE	FALSE	TRUE	TRUE	TRUE
	Gpr63	0.478074	0.0365919	0.303008	-0.551265	0.0218912	0.186682	FALSE	FALSE	TRUE	TRUE	TRUE
	Dpf3	0.193982	0.0376087	0.305269	-0.352275	0.00716634	0.102619	TRUE	FALSE	TRUE	TRUE	TRUE
	Cacna2d2	0.164511	0.0376421	0.305269	-0.270335	0.000258679	0.0206548	FALSE	FALSE	TRUE	TRUE	TRUE
	Dhx16	0.146521	0.0390242	0.311745	-0.0926172	0.00971025	0.119386	FALSE	FALSE	TRUE	TRUE	TRUE
	Hps5	0.400186	0.0393901	0.313193	-0.0985026	0.00928969	0.116785	FALSE	FALSE	TRUE	TRUE	TRUE
	Sarm1	0.232287	0.0401026	0.315994	-0.149125	0.00725006	0.103215	FALSE	FALSE	TRUE	TRUE	TRUE
	Pcsk6	0.248919	0.0402714	0.316221	-0.264973	0.0288923	0.218135	FALSE	FALSE	TRUE	TRUE	TRUE
	Dgcr6	0.292556	0.0408081	0.316794	-0.079128	0.0377877	0.254596	FALSE	FALSE	TRUE	TRUE	TRUE
	Obsl1	0.156928	0.0409006	0.316794	-0.241663	0.000315648	0.0224372	FALSE	FALSE	TRUE	TRUE	TRUE
	Baiap2	0.237461	0.041385	0.317805	-0.269603	0.000153777	0.015674	FALSE	FALSE	TRUE	TRUE	TRUE
	Nfatc2	0.337299	0.0420203	0.31979	-0.249289	0.0316827	0.229443	FALSE	FALSE	TRUE	TRUE	TRUE
	Zfp771	0.22367	0.0423625	0.320434	-0.221292	0.0180618	0.168598	FALSE	FALSE	TRUE	TRUE	TRUE
	Zbtb46	0.327619	0.0433693	0.323256	-0.21628	0.0305652	0.225608	FALSE	FALSE	TRUE	TRUE	TRUE
	Large	0.2024	0.043773	0.324086	-0.194417	0.000451209	0.0267658	FALSE	FALSE	TRUE	TRUE	TRUE
	Slc1a3	0.238698	0.0440369	0.324937	-0.415151	0.00785546	0.107503	FALSE	FALSE	TRUE	TRUE	TRUE
	Slc9a3r2	0.164714	0.0453232	0.328597	-0.294957	0.00169962	0.0506484	FALSE	FALSE	TRUE	TRUE	TRUE
	Elmo2	0.195509	0.0458236	0.330207	-0.395608	0.0029113	0.0653114	FALSE	FALSE	TRUE	TRUE	TRUE
	1110059E24Rik	0.152403	0.0460214	0.330325	-0.162986	0.0212778	0.183928	FALSE	FALSE	TRUE	TRUE	TRUE
	Ppp4r4	0.238794	0.0461475	0.330919	-0.257638	0.00600288	0.094914	FALSE	FALSE	TRUE	TRUE	TRUE
	Trappc4	0.27403	0.0465679	0.33278	-0.172172	0.0120117	0.1349	FALSE	FALSE	TRUE	TRUE	TRUE
	Rwdd1	0.260645	0.0466671	0.33278	-0.0567755	0.00096965	0.038627	FALSE	FALSE	TRUE	TRUE	TRUE
	Prmt8	0.257891	0.0468019	0.333095	-0.327608	0.00631655	0.097076	FALSE	FALSE	TRUE	TRUE	TRUE
	Lrrn2	0.234229	0.0472298	0.33413	-0.179157	0.00499224	0.0862822	FALSE	FALSE	TRUE	TRUE	TRUE
	Slc45a2	0.566156	0.0474504	0.334452	-0.0570604	0.0214948	0.185179	FALSE	FALSE	TRUE	TRUE	TRUE
	Pdhx	0.311982	0.0483789	0.338033	-0.0631067	0.0271418	0.210009	FALSE	FALSE	TRUE	TRUE	TRUE
	Strn3	0.181176	0.0495114	0.340295	-0.201129	0.0278013	0.213201	FALSE	FALSE	TRUE	TRUE	TRUE
	Gckr	-0.608819	0.00214374	0.0847546	-0.238691	0.0294171	0.220214	FALSE	TRUE	FALSE	TRUE	FALSE
	Casq2	0.197734	0.0714419	0.388119	-0.348577	0.0386759	0.25805	FALSE	TRUE	FALSE	TRUE	FALSE
	Homer3	0.149208	0.100805	0.442208	-0.481314	7.93e-05	0.0116751	FALSE	TRUE	FALSE	TRUE	FALSE
	Fgf7	0.714596	0.115869	0.469069	-0.772301	0.00614049	0.095883	FALSE	TRUE	FALSE	TRUE	FALSE
	Arhgef33	0.143727	0.124305	0.482376	-0.542371	0.00708669	0.101975	FALSE	TRUE	FALSE	TRUE	FALSE
	Sycp1	-0.218561	0.130202	0.492541	-0.397707	0.0294981	0.220776	FALSE	TRUE	FALSE	TRUE	FALSE
	Dgkz	0.0918748	0.146994	0.514949	-0.303645	0.00334874	0.069789	FALSE	TRUE	FALSE	TRUE	FALSE
	Itpka	0.123515	0.204538	0.578782	-0.541098	0.00178899	0.0518028	FALSE	TRUE	FALSE	TRUE	FALSE
	Rgs8	-0.124354	0.494541	0.799072	-0.444518	0.00246171	0.0604153	FALSE	TRUE	FALSE	TRUE	FALSE
	Hpcal1	0.087643	0.529484	0.820864	-0.516281	0.000465599	0.0270881	FALSE	TRUE	FALSE	TRUE	FALSE
	Slc9a3	0.0171147	0.884533	0.966524	-0.317104	0.000737255	0.0336647	FALSE	TRUE	FALSE	TRUE	FALSE
	Hspa8	-2.41687	5.06e-09	2.57e-05	-0.460693	0.000406922	0.0253813	FALSE	FALSE	FALSE	TRUE	FALSE
	Ttc15	-2.36081	2.37e-07	0.000361453	-0.111822	0.0157339	0.156601	FALSE	FALSE	FALSE	TRUE	FALSE
	Suv39h2	-1.60637	5.67e-06	0.00346115	-0.153984	0.0270463	0.209712	FALSE	FALSE	FALSE	TRUE	FALSE
	Slc35a4	-0.920263	7.36e-06	0.00405842	-0.128704	0.00493214	0.085756	FALSE	FALSE	FALSE	TRUE	FALSE
	Dctn6	-0.791666	1.6e-05	0.00679995	-0.1355	0.0230698	0.192417	FALSE	FALSE	FALSE	TRUE	FALSE
	Ccnjl	-1.05682	1.72e-05	0.00710848	-0.20494	0.0101863	0.122931	FALSE	FALSE	FALSE	TRUE	FALSE
	Sh3gl2	-0.652772	3.24e-05	0.00988355	-0.268785	0.00915332	0.11589	TRUE	FALSE	FALSE	TRUE	FALSE
	Tsnax	-0.729178	0.000153721	0.0213449	-0.21244	0.0108504	0.126993	FALSE	FALSE	FALSE	TRUE	FALSE
	Cox7c	-0.88815	0.000225536	0.0271246	-0.198003	0.00279459	0.0641814	FALSE	FALSE	FALSE	TRUE	FALSE
	Tgfbrap1	-0.412043	0.000232395	0.0276894	-0.171482	0.000313747	0.0224055	FALSE	FALSE	FALSE	TRUE	FALSE
	Map3k7	-0.657155	0.000285192	0.0311145	-0.275908	8.45e-05	0.0120473	FALSE	FALSE	FALSE	TRUE	FALSE
	Actr3b	-0.822617	0.000298206	0.0320761	-0.209689	0.00508552	0.0871859	FALSE	FALSE	FALSE	TRUE	FALSE
	Nrg4	-2.76891	0.000296523	0.0320761	-0.266343	0.0132003	0.141865	FALSE	FALSE	FALSE	TRUE	FALSE
	Lrrfip2	-0.610864	0.000337748	0.0339874	-0.184761	0.0266776	0.207942	FALSE	FALSE	FALSE	TRUE	FALSE
	Syt6	-0.76461	0.000359884	0.035524	-0.654003	0.00203426	0.0550453	FALSE	FALSE	FALSE	TRUE	FALSE
	Tshb	-0.926212	0.000412337	0.0383673	-0.53117	0.000613425	0.0307044	FALSE	FALSE	FALSE	TRUE	FALSE
	Phpt1	-0.584614	0.000479487	0.0404624	-0.739195	0.000815223	0.035599	FALSE	FALSE	FALSE	TRUE	FALSE
	Mcat	-0.728901	0.000580693	0.0450229	-0.268628	0.0106243	0.125615	FALSE	FALSE	FALSE	TRUE	FALSE
	Tshz3	-0.606994	0.000644635	0.0489858	-0.220731	0.0126659	0.138694	FALSE	FALSE	FALSE	TRUE	FALSE
	Zfp641	-0.40109	0.000913699	0.0583926	-0.148319	0.00325179	0.0688441	FALSE	FALSE	FALSE	TRUE	FALSE
	Ccne1	-0.414009	0.00164689	0.0769252	-0.18981	0.0305004	0.225261	FALSE	FALSE	FALSE	TRUE	FALSE
	Clstn2	-0.909941	0.00180689	0.0797378	-0.646417	0.00083952	0.036326	FALSE	FALSE	FALSE	TRUE	FALSE
	Arg1	-1.47976	0.0018051	0.0797378	-0.163615	0.00180018	0.0518032	FALSE	FALSE	FALSE	TRUE	FALSE
	Sirt4	-0.283732	0.0019332	0.0824795	-0.240417	0.00331784	0.0695009	FALSE	FALSE	FALSE	TRUE	FALSE
	Ptpn22	-0.461992	0.00227658	0.0864987	-0.32553	0.00163327	0.050382	FALSE	FALSE	FALSE	TRUE	FALSE
	Inadl	-0.416549	0.00236541	0.0878494	-0.428727	0.00534015	0.0895312	FALSE	FALSE	FALSE	TRUE	FALSE
	Coil	-0.539628	0.00281668	0.0951814	-0.246497	0.0163596	0.159084	FALSE	FALSE	FALSE	TRUE	FALSE
	Dgke	-0.876529	0.00283115	0.0954025	-0.260293	0.000995263	0.0391837	FALSE	FALSE	FALSE	TRUE	FALSE
	Cdc42se1	-0.529531	0.00413482	0.114828	-0.0906329	0.0348546	0.243323	FALSE	FALSE	FALSE	TRUE	FALSE
	Trrap	-0.303118	0.00433002	0.116525	-0.0622908	0.0374643	0.253122	FALSE	FALSE	FALSE	TRUE	FALSE
	Unc13c	-0.376669	0.00455342	0.118684	-0.182966	0.0292649	0.219742	TRUE	FALSE	FALSE	TRUE	FALSE
	3110009E18Rik	-0.675004	0.00497353	0.122131	-0.214501	0.00801249	0.108953	FALSE	FALSE	FALSE	TRUE	FALSE
	Nrxn3	-0.684979	0.00737902	0.147535	-0.163303	0.0207613	0.1814	FALSE	FALSE	FALSE	TRUE	FALSE
	Tssc1	-0.391629	0.00749145	0.14841	-0.171871	0.0062117	0.0961169	FALSE	FALSE	FALSE	TRUE	FALSE
	Dbc1	-0.35077	0.00960798	0.170841	-0.140543	0.0190648	0.173441	FALSE	FALSE	FALSE	TRUE	FALSE
	Capn12	-0.523871	0.0097322	0.172262	-0.147727	0.00383262	0.0745767	FALSE	FALSE	FALSE	TRUE	FALSE
	Il17rc	-0.244137	0.0101298	0.176422	-0.104437	0.00605593	0.0952674	FALSE	FALSE	FALSE	TRUE	FALSE
	Dis3l	-0.277115	0.0105699	0.179294	-0.285406	0.00392396	0.0756343	FALSE	FALSE	FALSE	TRUE	FALSE
	Cpox	-0.286993	0.0114785	0.185723	-0.150565	0.0482689	0.290846	FALSE	FALSE	FALSE	TRUE	FALSE
	1190007I07Rik	-1.08498	0.0123798	0.193146	-0.564288	0.0338763	0.238952	FALSE	FALSE	FALSE	TRUE	FALSE
	Marveld2	-0.267546	0.0126478	0.195974	-0.23219	0.0348467	0.243312	FALSE	FALSE	FALSE	TRUE	FALSE
	Vipr2	-0.541667	0.013434	0.200009	-1.32027	0.000387693	0.0247097	FALSE	FALSE	FALSE	TRUE	FALSE
	D8Ertd82e	-1.03336	0.0149273	0.20704	-0.717092	0.0030805	0.0671437	FALSE	FALSE	FALSE	TRUE	FALSE
	Mmaa	-0.245727	0.016956	0.216181	-0.106451	0.0492508	0.293317	FALSE	FALSE	FALSE	TRUE	FALSE
	Hunk	-0.299653	0.0172882	0.218087	-0.282617	0.00325785	0.0689136	FALSE	FALSE	FALSE	TRUE	FALSE
	Sv2b	-0.262265	0.0198679	0.233612	-0.165711	0.0415712	0.268868	TRUE	FALSE	FALSE	TRUE	FALSE
	Sept6	-0.286286	0.0203004	0.235996	-0.267891	0.00241038	0.0600085	FALSE	FALSE	FALSE	TRUE	FALSE
	Mcoln1	-0.19472	0.0211441	0.239521	-0.400128	0.000633034	0.0310317	FALSE	FALSE	FALSE	TRUE	FALSE
	Cdyl2	-0.381233	0.022868	0.250026	-0.203863	0.00944293	0.117918	FALSE	FALSE	FALSE	TRUE	FALSE
	Psd3	-0.344697	0.0230613	0.25124	-0.263324	0.0013856	0.0467074	FALSE	FALSE	FALSE	TRUE	FALSE
	Eif2ak1	-0.221828	0.0248953	0.259556	-0.121331	0.00012735	0.014529	FALSE	FALSE	FALSE	TRUE	FALSE
	Acp6	-0.269088	0.0257725	0.263663	-0.178571	0.0076242	0.105596	FALSE	FALSE	FALSE	TRUE	FALSE
	Lin7a	-0.359978	0.0295298	0.277222	-0.150838	0.0455065	0.281478	TRUE	FALSE	FALSE	TRUE	FALSE
	Ccrn4l	-0.957236	0.0309784	0.281813	-0.239479	0.00170648	0.0507681	FALSE	FALSE	FALSE	TRUE	FALSE
	Ccdc28b	-0.763117	0.0323159	0.287977	-0.527254	0.0384879	0.257429	FALSE	FALSE	FALSE	TRUE	FALSE
	Fez2	-0.258782	0.0323751	0.288169	-0.242201	0.00960178	0.118773	FALSE	FALSE	FALSE	TRUE	FALSE
	Yipf2	-0.157768	0.0331408	0.29253	-0.14919	0.0285315	0.216572	FALSE	FALSE	FALSE	TRUE	FALSE
	Rab3d	-0.181037	0.0333886	0.293186	-0.382728	5.3e-05	0.00969569	FALSE	FALSE	FALSE	TRUE	FALSE
	Wwox	-0.302807	0.0346629	0.296606	-0.369602	3.27e-05	0.00739631	FALSE	FALSE	FALSE	TRUE	FALSE
	Hdhd2	-0.335177	0.0347923	0.297253	-0.232255	0.0137603	0.145294	FALSE	FALSE	FALSE	TRUE	FALSE
	Plcd3	-0.426785	0.0373312	0.304148	-0.217279	0.0140803	0.146877	FALSE	FALSE	FALSE	TRUE	FALSE
	1700029J07Rik	-0.187226	0.0400915	0.315994	-0.683593	6.54e-05	0.0107998	FALSE	FALSE	FALSE	TRUE	FALSE
	Arnt	-0.252245	0.0406493	0.31647	-0.396712	0.000894128	0.0375346	FALSE	FALSE	FALSE	TRUE	FALSE
	Slc25a41	-0.447776	0.0407143	0.316635	-0.723917	1.52e-05	0.00488958	FALSE	FALSE	FALSE	TRUE	FALSE
	Mlh1	-0.184166	0.0422215	0.320434	-0.742549	0.0112663	0.12982	FALSE	FALSE	FALSE	TRUE	FALSE
	Chst5	-0.362514	0.0468467	0.333095	-0.242789	0.0318032	0.229632	FALSE	FALSE	FALSE	TRUE	FALSE
	Rnf145	-0.238884	0.0470816	0.333839	-0.163346	0.00257703	0.0618046	FALSE	FALSE	FALSE	TRUE	FALSE
	Ntn4	-0.375939	0.0474435	0.334452	-0.30019	0.00400837	0.0762561	FALSE	FALSE	FALSE	TRUE	FALSE
	Rbm17	-0.199272	0.0478816	0.336315	-0.072894	0.0165139	0.159826	FALSE	FALSE	FALSE	TRUE	FALSE
	Usp3	-0.16371	0.0493921	0.340133	-0.511898	5.44e-06	0.00307263	FALSE	FALSE	FALSE	TRUE	FALSE
	Aldh7a1	-0.206586	0.0497535	0.340778	-0.457824	0.00186357	0.0524029	FALSE	FALSE	FALSE	TRUE	FALSE
	Igfbp5	-0.254086	0.049964	0.341607	-0.811383	0.00345326	0.0706477	FALSE	FALSE	FALSE	TRUE	FALSE
	Fam184b	0.158874	0.0516223	0.345976	-0.207843	0.0059911	0.0948883	FALSE	FALSE	FALSE	TRUE	FALSE
	Clcn2	0.141789	0.0520774	0.347653	-0.175132	0.00789328	0.107868	FALSE	FALSE	FALSE	TRUE	FALSE
	Apba2	0.151589	0.0525884	0.348626	-0.23184	0.00206424	0.0554828	FALSE	FALSE	FALSE	TRUE	FALSE
	Kidins220	0.211462	0.0526634	0.348972	-0.221654	0.0131643	0.141742	FALSE	FALSE	FALSE	TRUE	FALSE
	Tagap1	-0.375317	0.0528946	0.349282	-0.339714	0.0279961	0.214176	FALSE	FALSE	FALSE	TRUE	FALSE
	Tmem198b	0.375207	0.0532805	0.350627	-0.309152	0.0487674	0.292181	FALSE	FALSE	FALSE	TRUE	FALSE
	Ccdc85c	0.283702	0.0534555	0.351023	-0.310055	0.00157342	0.0498132	FALSE	FALSE	FALSE	TRUE	FALSE
	Nxph3	-0.230549	0.0534213	0.351023	-0.282829	0.0499836	0.296014	FALSE	FALSE	FALSE	TRUE	FALSE
	6030419C18Rik	0.187622	0.0535853	0.35129	-0.400566	0.00465289	0.0828728	FALSE	FALSE	FALSE	TRUE	FALSE
	Trmt6	-0.430678	0.0540067	0.352312	-0.348463	0.00499123	0.0862822	FALSE	FALSE	FALSE	TRUE	FALSE
	Fam131b	0.158748	0.054354	0.352845	-0.35879	1.42e-06	0.0012274	FALSE	FALSE	FALSE	TRUE	FALSE
	Fbrsl1	0.210114	0.0546058	0.35371	-0.383982	0.00179692	0.0518032	FALSE	FALSE	FALSE	TRUE	FALSE
	Amica1	0.518097	0.0560031	0.357892	-0.686982	0.000982462	0.0389033	FALSE	FALSE	FALSE	TRUE	FALSE
	Barhl1	-0.204359	0.0560246	0.357892	-0.164199	0.019471	0.17579	FALSE	FALSE	FALSE	TRUE	FALSE
	Galnt7	-0.159172	0.0562603	0.35798	-0.0882736	0.0103037	0.123837	FALSE	FALSE	FALSE	TRUE	FALSE
	Ywhae	0.174588	0.0567031	0.359371	-0.109852	0.0379074	0.255208	FALSE	FALSE	FALSE	TRUE	FALSE
	Sgpp2	-0.326402	0.0569486	0.360179	-0.307327	0.00961026	0.11881	FALSE	FALSE	FALSE	TRUE	FALSE
	AI413582	0.2326	0.0576579	0.361011	-0.0888892	0.0159531	0.157778	FALSE	FALSE	FALSE	TRUE	FALSE
	Kcnj6	0.407775	0.0578385	0.361319	-0.258809	0.048414	0.291258	TRUE	FALSE	FALSE	TRUE	FALSE
	Metrn	0.192384	0.0581202	0.36146	-0.674966	0.00436452	0.080219	FALSE	FALSE	FALSE	TRUE	FALSE
	Wdr1	-0.277652	0.0581413	0.36146	-0.17828	0.00106845	0.0407956	FALSE	FALSE	FALSE	TRUE	FALSE
	Fam92b	0.299402	0.0588018	0.363398	-0.249769	0.00700911	0.101557	FALSE	FALSE	FALSE	TRUE	FALSE
	Foxk2	0.182889	0.0589181	0.363398	-0.143492	0.00149942	0.0486877	FALSE	FALSE	FALSE	TRUE	FALSE
	Liph	0.907389	0.0596392	0.364842	-0.0432545	0.0429562	0.273771	FALSE	FALSE	FALSE	TRUE	FALSE
	Edf1	0.223674	0.0597156	0.364842	-0.134761	0.0139752	0.146279	FALSE	FALSE	FALSE	TRUE	FALSE
	Ppp3ca	0.169769	0.0603024	0.365851	-0.28501	0.00632918	0.0971523	FALSE	FALSE	FALSE	TRUE	FALSE
	Slc25a26	-0.249815	0.0602526	0.365851	-0.108249	0.0038729	0.0751073	FALSE	FALSE	FALSE	TRUE	FALSE
	Sp7	-0.849274	0.0603562	0.365851	-0.15636	0.0319367	0.230011	FALSE	FALSE	FALSE	TRUE	FALSE
	Scarf1	-0.196656	0.0604016	0.365956	-0.218987	0.00803524	0.109102	FALSE	FALSE	FALSE	TRUE	FALSE
	Rnf41	-0.342265	0.0608263	0.367351	-0.362498	0.000679847	0.0321418	FALSE	FALSE	FALSE	TRUE	FALSE
	Spnb3	0.169954	0.0627368	0.370263	-0.183553	0.00612108	0.0956279	FALSE	FALSE	FALSE	TRUE	FALSE
	Mpp3	0.260368	0.0628074	0.370336	-0.189229	0.00103354	0.0403133	FALSE	FALSE	FALSE	TRUE	FALSE
	Scn1b	0.14525	0.0629222	0.370642	-0.440358	4.68e-05	0.00920367	FALSE	FALSE	FALSE	TRUE	FALSE
	Napa	0.233954	0.0632762	0.370991	-0.174179	0.000379056	0.0245327	FALSE	FALSE	FALSE	TRUE	FALSE
	Ccdc153	0.571707	0.0635401	0.371288	-0.29006	0.0307986	0.226817	FALSE	FALSE	FALSE	TRUE	FALSE
	Stk38l	0.217336	0.063941	0.372229	-0.154113	0.00449585	0.0815382	FALSE	FALSE	FALSE	TRUE	FALSE
	Chmp4b	0.183238	0.0639792	0.372229	-0.109386	0.00313433	0.0677726	FALSE	FALSE	FALSE	TRUE	FALSE
	Slc17a7	0.143116	0.064426	0.373356	-0.445632	0.000406239	0.0253813	FALSE	FALSE	FALSE	TRUE	FALSE
	Snrk	-0.151083	0.0644829	0.373356	-0.326172	0.00130507	0.0451968	FALSE	FALSE	FALSE	TRUE	FALSE
	Rab11fip4	0.153826	0.0650345	0.374457	-0.316925	0.000152548	0.015674	FALSE	FALSE	FALSE	TRUE	FALSE
	Slc2a6	0.192128	0.0660474	0.377407	-0.260155	0.000114773	0.0137985	FALSE	FALSE	FALSE	TRUE	FALSE
	Loxhd1	0.986762	0.0667486	0.379043	-0.351748	1.23e-05	0.00448898	FALSE	FALSE	FALSE	TRUE	FALSE
	Rnf216	-0.300555	0.0670018	0.379594	-0.121671	0.00178369	0.0517804	FALSE	FALSE	FALSE	TRUE	FALSE
	Kctd1	0.195116	0.0676293	0.380907	-0.153683	0.0351254	0.244558	FALSE	FALSE	FALSE	TRUE	FALSE
	Epor	-0.165951	0.0676948	0.381117	-0.370709	0.0151346	0.152838	FALSE	FALSE	FALSE	TRUE	FALSE
	BC042782	0.446226	0.0680138	0.381329	-0.332361	0.000361027	0.0241242	FALSE	FALSE	FALSE	TRUE	FALSE
	1700020L24Rik	0.245364	0.0686316	0.382863	-0.285245	0.0168643	0.16175	FALSE	FALSE	FALSE	TRUE	FALSE
	Pold3	-0.163987	0.0689228	0.383367	-0.0837778	0.0051283	0.0875264	FALSE	FALSE	FALSE	TRUE	FALSE
	Snx10	-0.238557	0.0689737	0.383511	-0.102769	0.0400476	0.263075	FALSE	FALSE	FALSE	TRUE	FALSE
	Polb	0.174175	0.069207	0.383881	-0.184703	0.00391768	0.0756283	FALSE	FALSE	FALSE	TRUE	FALSE
	1110008F13Rik	0.266998	0.0693798	0.384092	-0.278747	0.000193704	0.0176475	FALSE	FALSE	FALSE	TRUE	FALSE
	Cdh22	0.238605	0.0696033	0.38425	-0.423656	2.74e-05	0.0068407	FALSE	FALSE	FALSE	TRUE	FALSE
	Hoga1	0.431254	0.0707154	0.386193	-0.490795	0.0190298	0.17329	FALSE	FALSE	FALSE	TRUE	FALSE
	Appl2	0.120659	0.071576	0.388316	-0.307117	0.0120485	0.135116	FALSE	FALSE	FALSE	TRUE	FALSE
	Ly6g6e	0.513941	0.0716418	0.388387	-0.575106	0.0146212	0.149683	FALSE	FALSE	FALSE	TRUE	FALSE
	Trim16	0.522752	0.0717244	0.388482	-0.158561	0.00660601	0.0985351	FALSE	FALSE	FALSE	TRUE	FALSE
	Angptl6	-0.382622	0.0721743	0.3894	-0.187685	0.024209	0.197154	FALSE	FALSE	FALSE	TRUE	FALSE
	Pop5	0.138058	0.0726831	0.390283	-0.362584	0.0001106	0.0135205	FALSE	FALSE	FALSE	TRUE	FALSE
	Mapre2	-0.262745	0.0735381	0.392186	-0.341932	0.00015105	0.0156429	FALSE	FALSE	FALSE	TRUE	FALSE
	Trpm2	0.163715	0.0737947	0.392566	-0.132181	0.00987354	0.120488	FALSE	FALSE	FALSE	TRUE	FALSE
	Ttc9b	0.532689	0.0745623	0.393798	-0.520591	0.000494941	0.0279733	FALSE	FALSE	FALSE	TRUE	FALSE
	Lrp8	0.228835	0.0744066	0.393798	-0.175981	0.00163761	0.050382	FALSE	FALSE	FALSE	TRUE	FALSE
	Nedd8	0.176991	0.075072	0.395669	-0.155277	0.0038386	0.0745944	FALSE	FALSE	FALSE	TRUE	FALSE
	Adrbk2	-0.132422	0.0751667	0.395759	-0.168672	0.00553546	0.0909199	FALSE	FALSE	FALSE	TRUE	FALSE
	Ust	0.162336	0.0759773	0.397734	-0.239317	0.00443153	0.0809803	FALSE	FALSE	FALSE	TRUE	FALSE
	Tmem50b	-0.161021	0.0767817	0.399579	-0.132019	0.0398712	0.262615	FALSE	FALSE	FALSE	TRUE	FALSE
	Inpp1	0.12835	0.0771538	0.400662	-0.163971	0.00307827	0.0671437	FALSE	FALSE	FALSE	TRUE	FALSE
	Dmtf1	0.232683	0.0777829	0.402458	-0.274561	0.000292877	0.0216853	FALSE	FALSE	FALSE	TRUE	FALSE
	Syt7	0.125716	0.0780783	0.403031	-0.158691	0.00476304	0.0840859	FALSE	FALSE	FALSE	TRUE	FALSE
	Acsbg1	0.137215	0.0782605	0.403127	-0.102019	0.00506427	0.0869393	FALSE	FALSE	FALSE	TRUE	FALSE
	Anxa11	-0.201087	0.0785341	0.40349	-0.177546	0.00509759	0.0872747	FALSE	FALSE	FALSE	TRUE	FALSE
	Vps72	0.173993	0.0797569	0.404659	-0.0698252	0.0434149	0.275309	FALSE	FALSE	FALSE	TRUE	FALSE
	Npepl1	0.16964	0.0797889	0.404659	-0.189353	0.00670267	0.0993232	FALSE	FALSE	FALSE	TRUE	FALSE
	Scnn1b	-0.228688	0.0796747	0.404659	-0.374883	0.00317234	0.068129	FALSE	FALSE	FALSE	TRUE	FALSE
	Ptch2	0.221095	0.0808034	0.406519	-0.168928	0.0486557	0.291806	FALSE	FALSE	FALSE	TRUE	FALSE
	Dhdds	-0.290323	0.0808906	0.406556	-0.204631	0.00206691	0.0554828	FALSE	FALSE	FALSE	TRUE	FALSE
	4933408B17Rik	0.211342	0.0810252	0.407037	-0.363333	0.00301212	0.0663382	FALSE	FALSE	FALSE	TRUE	FALSE
	Prune2	0.172604	0.0815263	0.408541	-0.145894	0.0427737	0.272926	FALSE	FALSE	FALSE	TRUE	FALSE
	Polr3c	0.148307	0.0826235	0.410004	-0.0665607	0.0198563	0.177344	FALSE	FALSE	FALSE	TRUE	FALSE
	Serp2	-0.329174	0.0825846	0.410004	-0.199669	0.00602902	0.0950804	FALSE	FALSE	FALSE	TRUE	FALSE
	Exoc3l	0.145338	0.084348	0.412794	-0.223258	0.0354775	0.245372	FALSE	FALSE	FALSE	TRUE	FALSE
	Fbln7	0.290081	0.0856457	0.415714	-0.228796	0.0150245	0.152278	FALSE	FALSE	FALSE	TRUE	FALSE
	Il2ra	0.780055	0.0879166	0.420547	-0.0480662	0.0207378	0.181258	FALSE	FALSE	FALSE	TRUE	FALSE
	Tef	0.188681	0.0882117	0.420782	-0.258047	0.0239461	0.196064	FALSE	FALSE	FALSE	TRUE	FALSE
	Dusp15	0.186023	0.0881455	0.420782	-0.169863	0.00174428	0.0512048	FALSE	FALSE	FALSE	TRUE	FALSE
	Ssh3	0.114282	0.0880735	0.420782	-0.187871	0.0248284	0.199861	FALSE	FALSE	FALSE	TRUE	FALSE
	Rab12	0.154712	0.0886447	0.421795	-0.150278	0.0201886	0.178701	FALSE	FALSE	FALSE	TRUE	FALSE
	Timm44	-0.168127	0.0887147	0.421795	-0.213991	0.00907327	0.11544	FALSE	FALSE	FALSE	TRUE	FALSE
	Tsen2	0.147775	0.0888938	0.421797	-0.144669	0.00413483	0.0775797	FALSE	FALSE	FALSE	TRUE	FALSE
	Shank2	-0.186324	0.0894554	0.422754	-0.400356	0.0113864	0.130705	FALSE	FALSE	FALSE	TRUE	FALSE
	Iqsec2	0.185557	0.0901703	0.423852	-0.260856	0.0027218	0.0635549	FALSE	FALSE	FALSE	TRUE	FALSE
	Fam53b	0.395708	0.0912948	0.426155	-0.215372	0.0154302	0.154713	FALSE	FALSE	FALSE	TRUE	FALSE
	Mrpl48	0.157302	0.091295	0.426155	-0.312361	0.00162657	0.050382	FALSE	FALSE	FALSE	TRUE	FALSE
	Scd3	1.59631	0.0916504	0.426548	-0.213606	0.0155646	0.15565	FALSE	FALSE	FALSE	TRUE	FALSE
	Srrm3	0.172273	0.091971	0.427133	-0.377571	0.0116312	0.132113	FALSE	FALSE	FALSE	TRUE	FALSE
	Cntnap1	-0.123945	0.0921305	0.427721	-0.448205	0.0131603	0.141742	FALSE	FALSE	FALSE	TRUE	FALSE
	Kcnc3	0.226025	0.0927004	0.428985	-0.461181	0.000407533	0.0253813	FALSE	FALSE	FALSE	TRUE	FALSE
	Pias4	0.142989	0.0930565	0.42915	-0.138165	0.00948928	0.118066	FALSE	FALSE	FALSE	TRUE	FALSE
	Ptpn2	0.32526	0.094204	0.43087	-0.260964	0.0121795	0.135852	FALSE	FALSE	FALSE	TRUE	FALSE
	Tbc1d9b	0.233374	0.0942193	0.43087	-0.112822	0.0262052	0.20595	FALSE	FALSE	FALSE	TRUE	FALSE
	Col27a1	0.177989	0.0941712	0.43087	-0.975948	0.0204191	0.180007	FALSE	FALSE	FALSE	TRUE	FALSE
	Pex6	0.132806	0.0940431	0.43087	-0.198699	0.000505213	0.0281201	FALSE	FALSE	FALSE	TRUE	FALSE
	Rasa3	0.153474	0.0946576	0.431711	-0.192147	0.0135178	0.143812	FALSE	FALSE	FALSE	TRUE	FALSE
	Cplx2	-0.163646	0.0963385	0.434961	-0.355933	0.00405526	0.0767631	FALSE	FALSE	FALSE	TRUE	FALSE
	Inpp5e	0.129269	0.0967732	0.435587	-0.181471	7.25e-06	0.00344258	FALSE	FALSE	FALSE	TRUE	FALSE
	Ppard	0.27224	0.0968396	0.435644	-0.154333	0.00132434	0.045656	FALSE	FALSE	FALSE	TRUE	FALSE
	1700023F06Rik	-0.172444	0.0970982	0.435899	-0.211379	0.0229233	0.191571	FALSE	FALSE	FALSE	TRUE	FALSE
	Erp29	0.237135	0.0984137	0.438145	-0.167468	0.000145765	0.0153994	FALSE	FALSE	FALSE	TRUE	FALSE
	Zbtb7a	0.218124	0.0984493	0.438145	-0.197586	0.00907827	0.115459	FALSE	FALSE	FALSE	TRUE	FALSE
	March4	-0.234155	0.0985482	0.438276	-0.168114	0.0135708	0.144054	FALSE	FALSE	FALSE	TRUE	FALSE
	Pqlc1	0.240017	0.0992056	0.439335	-0.177968	0.000303492	0.0221304	FALSE	FALSE	FALSE	TRUE	FALSE
	Ttc39b	-0.18305	0.0995609	0.43961	-0.118236	0.0129014	0.140047	FALSE	FALSE	FALSE	TRUE	FALSE
	Nr1h3	0.21447	0.10084	0.442208	-0.303836	0.00522117	0.0883553	FALSE	FALSE	FALSE	TRUE	FALSE
	Elavl1	0.184565	0.100887	0.442208	-0.120298	0.00421433	0.0786764	FALSE	FALSE	FALSE	TRUE	FALSE
	D2Ertd750e	0.310037	0.103641	0.447431	-0.0937324	0.00320573	0.0683745	FALSE	FALSE	FALSE	TRUE	FALSE
	Unc45b	0.306369	0.105573	0.451688	-0.0782888	0.0382472	0.256519	FALSE	FALSE	FALSE	TRUE	FALSE
	Pgm2	0.117013	0.107082	0.454326	-0.298247	0.000834565	0.036194	FALSE	FALSE	FALSE	TRUE	FALSE
	Scn2b	0.272788	0.107694	0.455277	-0.437909	0.0161011	0.158511	FALSE	FALSE	FALSE	TRUE	FALSE
	Pdcd2l	0.160416	0.107828	0.455308	-0.110466	0.0284205	0.216086	FALSE	FALSE	FALSE	TRUE	FALSE
	Tll1	-0.177036	0.108217	0.4561	-0.398293	0.00420626	0.078603	FALSE	FALSE	FALSE	TRUE	FALSE
	Il15	0.231111	0.110069	0.459093	-0.358085	0.000396714	0.0251071	FALSE	FALSE	FALSE	TRUE	FALSE
	Adam23	0.172039	0.110521	0.460096	-0.226414	0.000163813	0.0161237	FALSE	FALSE	FALSE	TRUE	FALSE
	Fip1l1	0.119368	0.111315	0.462027	-0.0840568	0.00840785	0.111686	FALSE	FALSE	FALSE	TRUE	FALSE
	Myh9	-0.181667	0.111615	0.462111	-0.181465	0.00394587	0.0759025	FALSE	FALSE	FALSE	TRUE	FALSE
	Cox8a	0.19707	0.112567	0.46317	-0.0764623	0.0469479	0.286752	FALSE	FALSE	FALSE	TRUE	FALSE
	Micalcl	-0.238783	0.11312	0.464836	-0.116392	0.0087716	0.113812	FALSE	FALSE	FALSE	TRUE	FALSE
	Pcyt2	0.125549	0.113241	0.465142	-0.0788272	0.0485591	0.291531	FALSE	FALSE	FALSE	TRUE	FALSE
	Fut2	0.459968	0.113562	0.46565	-0.188158	0.0104103	0.124409	FALSE	FALSE	FALSE	TRUE	FALSE
	Tpcn2	0.156518	0.113661	0.465764	-0.307478	0.0025289	0.0611555	FALSE	FALSE	FALSE	TRUE	FALSE
	Zfp579	0.153841	0.113859	0.465764	-0.220089	0.0173307	0.164274	FALSE	FALSE	FALSE	TRUE	FALSE
	Cdc42bpg	0.1114	0.113873	0.465764	-0.713258	0.000286628	0.0213935	FALSE	FALSE	FALSE	TRUE	FALSE
	Speg	-0.131758	0.114422	0.466545	-0.287834	0.000664767	0.0319084	FALSE	FALSE	FALSE	TRUE	FALSE
	Bad	-0.184395	0.115258	0.467817	-0.191118	0.00505398	0.0868804	FALSE	FALSE	FALSE	TRUE	FALSE
	Pepd	0.156835	0.115332	0.467885	-0.267083	0.000627064	0.0309473	FALSE	FALSE	FALSE	TRUE	FALSE
	Zfp600	0.589561	0.116346	0.469746	-0.030323	0.0476419	0.288532	FALSE	FALSE	FALSE	TRUE	FALSE
	Osbp2	0.133762	0.116775	0.469746	-0.216045	0.000896277	0.0375833	FALSE	FALSE	FALSE	TRUE	FALSE
	Sh3glb2	0.165535	0.117383	0.470479	-0.4412	0.000158481	0.0159457	FALSE	FALSE	FALSE	TRUE	FALSE
	Nptn	0.160713	0.11729	0.470479	-0.205949	0.00744864	0.10418	FALSE	FALSE	FALSE	TRUE	FALSE
	Ndfip2	-0.188373	0.117901	0.471912	-0.152445	0.0181909	0.168997	FALSE	FALSE	FALSE	TRUE	FALSE
	Slc35f3	-0.105448	0.119861	0.475398	-0.136453	0.028931	0.21825	FALSE	FALSE	FALSE	TRUE	FALSE
	Prkcz	0.131996	0.120172	0.475558	-0.237068	3.06e-05	0.00700839	FALSE	FALSE	FALSE	TRUE	FALSE
	Rab3ip	0.162582	0.120815	0.476501	-0.15888	0.0181474	0.168997	FALSE	FALSE	FALSE	TRUE	FALSE
	Ranbp10	0.153344	0.123395	0.481167	-0.104006	0.00950975	0.118117	FALSE	FALSE	FALSE	TRUE	FALSE
	Tyk2	0.126165	0.124574	0.483119	-0.105685	0.0453623	0.281089	FALSE	FALSE	FALSE	TRUE	FALSE
	B430212C06Rik	-0.740602	0.124591	0.483119	-0.0732053	0.0120922	0.135315	FALSE	FALSE	FALSE	TRUE	FALSE
	Deb1	0.151274	0.128136	0.488905	-0.154673	0.00606047	0.0952994	FALSE	FALSE	FALSE	TRUE	FALSE
	Clic1	-0.187387	0.128855	0.490329	-0.288292	1.24e-05	0.00448898	FALSE	FALSE	FALSE	TRUE	FALSE
	Esrra	0.122576	0.128938	0.49042	-0.12827	0.0246976	0.199296	FALSE	FALSE	FALSE	TRUE	FALSE
	Gabbr2	0.179056	0.129961	0.492194	-0.340938	0.00258177	0.0618046	FALSE	FALSE	FALSE	TRUE	FALSE
	Sdcbp	0.268682	0.130204	0.492541	-0.176178	0.0088624	0.114443	FALSE	FALSE	FALSE	TRUE	FALSE
	Fbxw2	0.1683	0.13099	0.493594	-0.041314	0.00463729	0.082867	FALSE	FALSE	FALSE	TRUE	FALSE
	Raly	0.322892	0.131784	0.493643	-0.140768	0.0389211	0.259094	FALSE	FALSE	FALSE	TRUE	FALSE
	Cog4	0.152608	0.131862	0.493643	-0.0720736	0.0216279	0.185813	FALSE	FALSE	FALSE	TRUE	FALSE
	Scx	0.241356	0.132131	0.494419	-0.233184	0.0118828	0.133918	FALSE	FALSE	FALSE	TRUE	FALSE
	Cops7a	0.179866	0.132608	0.494975	-0.0760447	0.0156707	0.156177	FALSE	FALSE	FALSE	TRUE	FALSE
	Mxi1	0.346876	0.132858	0.495064	-0.232698	0.0111791	0.129257	FALSE	FALSE	FALSE	TRUE	FALSE
	Bzw2	0.154193	0.13292	0.495175	-0.213697	0.00103735	0.040405	FALSE	FALSE	FALSE	TRUE	FALSE
	Tpm2	-0.119322	0.133407	0.4953	-0.541134	0.000711555	0.0329216	FALSE	FALSE	FALSE	TRUE	FALSE
	Ap3m2	-0.183801	0.133502	0.495519	-0.173961	0.00739748	0.104165	FALSE	FALSE	FALSE	TRUE	FALSE
	0610040J01Rik	0.501262	0.134737	0.497565	-0.464975	0.0399647	0.262922	FALSE	FALSE	FALSE	TRUE	FALSE
	Tmem120b	0.181494	0.13474	0.497565	-0.231717	0.0103005	0.123837	FALSE	FALSE	FALSE	TRUE	FALSE
	Ube2g1	0.310843	0.135213	0.498097	-0.26382	0.0209477	0.182279	FALSE	FALSE	FALSE	TRUE	FALSE
	Steap2	0.209407	0.135336	0.498097	-0.243518	0.0454621	0.281295	FALSE	FALSE	FALSE	TRUE	FALSE
	Ubac2	-0.156801	0.135477	0.498097	-0.0683503	0.0122606	0.136321	FALSE	FALSE	FALSE	TRUE	FALSE
	Tbc1d13	0.109325	0.136791	0.50017	-0.0518401	0.000971395	0.038627	FALSE	FALSE	FALSE	TRUE	FALSE
	Nr2f6	-0.216849	0.136848	0.50017	-0.2234	0.00838999	0.111583	FALSE	FALSE	FALSE	TRUE	FALSE
	Kcnj3	-0.365964	0.136727	0.50017	-0.233582	0.00479423	0.0843968	TRUE	FALSE	FALSE	TRUE	FALSE
	Clec2l	0.152779	0.13713	0.500616	-0.49401	0.000562879	0.0293242	FALSE	FALSE	FALSE	TRUE	FALSE
	Ndrg3	0.141396	0.138715	0.501922	-0.14994	0.0089441	0.115029	FALSE	FALSE	FALSE	TRUE	FALSE
	Spnb4	0.143231	0.139233	0.502526	-0.271369	0.00611425	0.0956279	FALSE	FALSE	FALSE	TRUE	FALSE
	Pcbp4	0.123539	0.141574	0.506881	-0.255193	0.0372328	0.252411	FALSE	FALSE	FALSE	TRUE	FALSE
	Nt5m	0.204111	0.141849	0.507224	-0.124719	0.000458628	0.02693	FALSE	FALSE	FALSE	TRUE	FALSE
	Tiam1	-0.172871	0.143169	0.509966	-0.376176	0.000145923	0.0153994	FALSE	FALSE	FALSE	TRUE	FALSE
	Kcnj9	-0.385661	0.1432	0.509966	-0.358734	1.17e-05	0.00448898	FALSE	FALSE	FALSE	TRUE	FALSE
	Etv1	-0.183506	0.144044	0.512016	-0.580435	0.000170826	0.01643	FALSE	FALSE	FALSE	TRUE	FALSE
	Hipk3	0.160518	0.144653	0.512648	-0.176997	0.0069483	0.100868	FALSE	FALSE	FALSE	TRUE	FALSE
	Ogfrl1	0.283871	0.147871	0.516603	-0.157127	0.00096556	0.038627	FALSE	FALSE	FALSE	TRUE	FALSE
	Stk10	0.174073	0.148727	0.517142	-0.414727	0.0197583	0.177037	FALSE	FALSE	FALSE	TRUE	FALSE
	Rad51c	0.174648	0.149832	0.518125	-0.140036	0.0474821	0.287788	FALSE	FALSE	FALSE	TRUE	FALSE
	Lcat	0.11625	0.149595	0.518125	-0.581466	0.0318563	0.22978	FALSE	FALSE	FALSE	TRUE	FALSE
	Map2k5	-0.172033	0.149815	0.518125	-0.116559	0.0276934	0.212674	FALSE	FALSE	FALSE	TRUE	FALSE
	Tspan15	0.211382	0.150181	0.518161	-0.124914	0.0117257	0.132739	FALSE	FALSE	FALSE	TRUE	FALSE
	Reep2	-0.122691	0.150455	0.518161	-0.223126	0.00112894	0.0421568	FALSE	FALSE	FALSE	TRUE	FALSE
	Aars2	0.123065	0.15164	0.519556	-0.209056	0.00645219	0.0979717	FALSE	FALSE	FALSE	TRUE	FALSE
	Ttc39a	0.201401	0.152661	0.520613	-0.206918	0.020827	0.181852	FALSE	FALSE	FALSE	TRUE	FALSE
	Atp11b	0.120732	0.152725	0.520613	-0.177858	0.030244	0.224327	FALSE	FALSE	FALSE	TRUE	FALSE
	Syt12	-0.160336	0.153887	0.522045	-0.465045	0.0043132	0.0795836	FALSE	FALSE	FALSE	TRUE	FALSE
	Prkag3	0.360772	0.15456	0.522758	-0.136574	0.0104199	0.124485	FALSE	FALSE	FALSE	TRUE	FALSE
	Mmp17	0.240319	0.15455	0.522758	-0.601699	0.000544858	0.0291267	FALSE	FALSE	FALSE	TRUE	FALSE
	Pgbd5	0.204131	0.154656	0.522961	-0.276922	0.0100683	0.122244	FALSE	FALSE	FALSE	TRUE	FALSE
	Chgb	0.349839	0.154926	0.523527	-0.161782	0.00634228	0.0972632	FALSE	FALSE	FALSE	TRUE	FALSE
	2310030G06Rik	-0.301558	0.155267	0.524098	-0.369567	6.48e-05	0.0107503	FALSE	FALSE	FALSE	TRUE	FALSE
	Snupn	0.176243	0.155882	0.524743	-0.116405	0.0276738	0.21262	FALSE	FALSE	FALSE	TRUE	FALSE
	Letmd1	0.0964896	0.155923	0.524743	-0.21793	0.000532223	0.028762	FALSE	FALSE	FALSE	TRUE	FALSE
	Jtb	0.13955	0.156111	0.524791	-0.134421	0.0208501	0.181971	FALSE	FALSE	FALSE	TRUE	FALSE
	Tnfaip1	0.133696	0.157124	0.525651	-0.0808262	0.0471933	0.287419	FALSE	FALSE	FALSE	TRUE	FALSE
	Tmem108	0.355976	0.159564	0.529291	-0.266132	0.00678774	0.0998734	FALSE	FALSE	FALSE	TRUE	FALSE
	D11Wsu99e	0.172308	0.159407	0.529291	-0.0798756	0.0473082	0.287465	FALSE	FALSE	FALSE	TRUE	FALSE
	Plcb4	0.157753	0.16056	0.531165	-0.225627	0.0167548	0.161188	FALSE	FALSE	FALSE	TRUE	FALSE
	Chrd	0.122088	0.161206	0.532447	-0.158315	0.0234851	0.194163	FALSE	FALSE	FALSE	TRUE	FALSE
	Dph3	0.137707	0.162161	0.533164	-0.141869	0.0396604	0.26186	FALSE	FALSE	FALSE	TRUE	FALSE
	Plekhg4	0.125039	0.163116	0.533534	-0.355268	0.0342516	0.24071	FALSE	FALSE	FALSE	TRUE	FALSE
	Solh	0.0978264	0.164011	0.53489	-0.170575	0.00637277	0.0972711	FALSE	FALSE	FALSE	TRUE	FALSE
	Siah2	0.318637	0.165071	0.535876	-0.241169	0.0288339	0.218039	FALSE	FALSE	FALSE	TRUE	FALSE
	St3gal2	0.0969322	0.165316	0.536232	-0.253225	0.00907307	0.11544	FALSE	FALSE	FALSE	TRUE	FALSE
	Orai1	0.510441	0.165436	0.536263	-0.100504	0.00495269	0.0859167	FALSE	FALSE	FALSE	TRUE	FALSE
	Ccdc74a	0.12775	0.167195	0.538648	-0.589964	8.04e-05	0.0117196	FALSE	FALSE	FALSE	TRUE	FALSE
	Setd7	0.216229	0.167894	0.538962	-0.160236	0.0463492	0.284636	FALSE	FALSE	FALSE	TRUE	FALSE
	Fam160a2	0.187232	0.168635	0.539177	-0.0657429	0.0312279	0.228413	FALSE	FALSE	FALSE	TRUE	FALSE
	Bola3	-0.157156	0.168531	0.539177	-0.303725	0.0067776	0.0997628	FALSE	FALSE	FALSE	TRUE	FALSE
	Psd	0.111456	0.169072	0.5397	-0.324424	0.000188431	0.0173159	FALSE	FALSE	FALSE	TRUE	FALSE
	Brsk2	0.0958861	0.169136	0.5397	-0.14901	0.00889164	0.114626	FALSE	FALSE	FALSE	TRUE	FALSE
	Btbd17	0.264629	0.170839	0.541303	-0.476625	0.0182066	0.169075	FALSE	FALSE	FALSE	TRUE	FALSE
	Zdhhc17	0.116259	0.170578	0.541303	-0.105311	0.0378605	0.254983	FALSE	FALSE	FALSE	TRUE	FALSE
	Slc8a2	-0.212038	0.171384	0.541599	-0.220573	0.0235844	0.194677	FALSE	FALSE	FALSE	TRUE	FALSE
	Atp1a1	0.124074	0.171605	0.541933	-0.267491	0.00297982	0.0660095	FALSE	FALSE	FALSE	TRUE	FALSE
	Nfkbie	0.162178	0.172022	0.541968	-0.497781	0.0118955	0.134022	FALSE	FALSE	FALSE	TRUE	FALSE
	Cyp26b1	0.269643	0.172407	0.541997	-0.303899	0.0166331	0.160449	FALSE	FALSE	FALSE	TRUE	FALSE
	Akr1b3	0.24024	0.172345	0.541997	-0.0737422	0.0208796	0.182102	FALSE	FALSE	FALSE	TRUE	FALSE
	Tmem141	-0.198762	0.17272	0.542069	-0.316149	0.00757812	0.105231	FALSE	FALSE	FALSE	TRUE	FALSE
	Chi3l1	0.213157	0.173002	0.54228	-0.288114	0.0401697	0.263421	FALSE	FALSE	FALSE	TRUE	FALSE
	Aak1	-0.143289	0.173902	0.543741	-0.128444	0.00822132	0.110483	FALSE	FALSE	FALSE	TRUE	FALSE
	Ppp2r2c	0.105796	0.174236	0.54423	-0.172031	0.0373621	0.252927	FALSE	FALSE	FALSE	TRUE	FALSE
	Xrcc6	0.150737	0.174289	0.544255	-0.177091	0.029651	0.22148	FALSE	FALSE	FALSE	TRUE	FALSE
	Pop1	0.119561	0.175462	0.54627	-0.258211	0.0264244	0.206817	FALSE	FALSE	FALSE	TRUE	FALSE
	Cdh15	0.183906	0.175775	0.546411	-0.290353	0.00580975	0.093485	FALSE	FALSE	FALSE	TRUE	FALSE
	Rdh11	0.156073	0.175829	0.546411	-0.380574	0.0041372	0.0775797	FALSE	FALSE	FALSE	TRUE	FALSE
	Map3k13	-0.136562	0.17557	0.546411	-0.126283	0.00676195	0.0996096	FALSE	FALSE	FALSE	TRUE	FALSE
	Gss	-0.115555	0.176577	0.548291	-0.140036	0.00673212	0.0994787	FALSE	FALSE	FALSE	TRUE	FALSE
	Pfkl	0.138889	0.176746	0.548704	-0.10142	0.0353869	0.245127	FALSE	FALSE	FALSE	TRUE	FALSE
	Olfr288	0.377735	0.1774	0.548779	-0.265933	0.0109142	0.127347	FALSE	FALSE	FALSE	TRUE	FALSE
	Ubox5	0.149513	0.177249	0.548779	-0.180813	0.00582396	0.0936312	FALSE	FALSE	FALSE	TRUE	FALSE
	Mapkapk2	0.149619	0.178339	0.549626	-0.0498902	0.0107882	0.126538	FALSE	FALSE	FALSE	TRUE	FALSE
	Gprin1	-0.161664	0.178216	0.549626	-0.162402	0.0274207	0.211435	FALSE	FALSE	FALSE	TRUE	FALSE
	Nsg1	0.139311	0.17944	0.551043	-0.337345	0.00287072	0.0648104	FALSE	FALSE	FALSE	TRUE	FALSE
	Pacsin3	0.0870539	0.179664	0.551043	-0.163555	0.00267881	0.062903	FALSE	FALSE	FALSE	TRUE	FALSE
	Ndufab1	0.12657	0.18202	0.554115	-0.138969	0.00151366	0.0488301	FALSE	FALSE	FALSE	TRUE	FALSE
	Csdc2	0.164227	0.182706	0.554683	-0.141333	0.0321134	0.230956	FALSE	FALSE	FALSE	TRUE	FALSE
	Ube2j1	0.197646	0.185019	0.557016	-0.0712622	0.0273565	0.211068	FALSE	FALSE	FALSE	TRUE	FALSE
	Kctd8	-0.168079	0.185903	0.55754	-0.114407	0.00468091	0.0831341	TRUE	FALSE	FALSE	TRUE	FALSE
	Doc2b	0.458591	0.186798	0.558689	-0.494351	0.00549996	0.0906503	FALSE	FALSE	FALSE	TRUE	FALSE
	Elovl4	-0.195825	0.186803	0.558689	-0.107563	0.004729	0.0836792	FALSE	FALSE	FALSE	TRUE	FALSE
	Mcam	-0.095296	0.187805	0.560262	-0.453443	0.0129184	0.140138	FALSE	FALSE	FALSE	TRUE	FALSE
	Serf2	0.11744	0.188049	0.560769	-0.128642	0.0487029	0.291985	FALSE	FALSE	FALSE	TRUE	FALSE
	Ppfia1	0.0891979	0.188235	0.561204	-0.248679	0.00180162	0.0518032	FALSE	FALSE	FALSE	TRUE	FALSE
	Rabepk	0.0999001	0.188779	0.561626	-0.104158	0.0296626	0.22148	FALSE	FALSE	FALSE	TRUE	FALSE
	Nudt13	0.108253	0.190129	0.562905	-0.0764158	0.00216951	0.0570999	FALSE	FALSE	FALSE	TRUE	FALSE
	Kcnip3	0.150754	0.190319	0.563359	-0.358867	8.63e-05	0.0120473	FALSE	FALSE	FALSE	TRUE	FALSE
	Crlf3	0.103248	0.190882	0.563721	-0.090632	0.0331175	0.235788	FALSE	FALSE	FALSE	TRUE	FALSE
	Ccdc92	0.211943	0.190987	0.563914	-0.145467	0.0103526	0.124228	FALSE	FALSE	FALSE	TRUE	FALSE
	Pkib	0.200095	0.191536	0.564517	-0.287257	0.0134441	0.143344	FALSE	FALSE	FALSE	TRUE	FALSE
	Astn2	0.145575	0.191708	0.564517	-0.37837	0.00124289	0.0442963	TRUE	FALSE	FALSE	TRUE	FALSE
	Wdr55	0.101721	0.19248	0.5657	-0.175696	0.00224068	0.0579796	FALSE	FALSE	FALSE	TRUE	FALSE
	Abcd2	0.184861	0.192523	0.565718	-0.311991	0.00890765	0.11476	FALSE	FALSE	FALSE	TRUE	FALSE
	Espn	0.185783	0.193375	0.566508	-0.170205	0.0342206	0.240665	FALSE	FALSE	FALSE	TRUE	FALSE
	Tmem9	-0.172473	0.193705	0.566547	-0.0878768	0.0158771	0.157325	FALSE	FALSE	FALSE	TRUE	FALSE
	Fam69b	0.104937	0.194435	0.567321	-0.148975	0.0200888	0.178192	FALSE	FALSE	FALSE	TRUE	FALSE
	Kif13a	-0.139253	0.196272	0.56961	-0.360608	0.00740073	0.104165	FALSE	FALSE	FALSE	TRUE	FALSE
	Rgs3	0.12275	0.196855	0.570218	-0.279424	0.00583831	0.0936669	FALSE	FALSE	FALSE	TRUE	FALSE
	Slc30a7	0.149968	0.198375	0.572093	-0.137601	0.0358555	0.246773	FALSE	FALSE	FALSE	TRUE	FALSE
	Cbl	0.140368	0.199211	0.572737	-0.401598	0.00868986	0.113307	FALSE	FALSE	FALSE	TRUE	FALSE
	4833439L19Rik	-0.0982378	0.200157	0.574142	-0.124608	0.0488582	0.292487	FALSE	FALSE	FALSE	TRUE	FALSE
	Uvrag	-0.166077	0.200605	0.574484	-0.0719208	0.0371176	0.25199	FALSE	FALSE	FALSE	TRUE	FALSE
	Bend6	-0.216303	0.200588	0.574484	-0.155988	0.00840679	0.111686	FALSE	FALSE	FALSE	TRUE	FALSE
	4930503L19Rik	0.173302	0.203031	0.578023	-0.453826	7.59e-05	0.0114205	FALSE	FALSE	FALSE	TRUE	FALSE
	March11	-0.240178	0.203336	0.57846	-0.441934	0.00224694	0.0579902	FALSE	FALSE	FALSE	TRUE	FALSE
	Adam11	0.0843767	0.203725	0.578571	-0.240961	0.0150016	0.152175	FALSE	FALSE	FALSE	TRUE	FALSE
	Cttnbp2	-0.123641	0.20371	0.578571	-0.221997	0.0142356	0.147807	FALSE	FALSE	FALSE	TRUE	FALSE
	Spp2	-0.287855	0.204156	0.578626	-0.329174	0.0326764	0.233655	FALSE	FALSE	FALSE	TRUE	FALSE
	Gpatch2	0.157188	0.205308	0.579353	-0.163508	0.00936779	0.117379	FALSE	FALSE	FALSE	TRUE	FALSE
	Yipf3	0.085461	0.20542	0.579353	-0.124424	0.0137002	0.144941	FALSE	FALSE	FALSE	TRUE	FALSE
	Pitpnm1	0.0893029	0.205951	0.580128	-0.252477	0.0143638	0.14843	FALSE	FALSE	FALSE	TRUE	FALSE
	Chst7	0.328669	0.208686	0.582209	-0.447388	0.0172424	0.163805	FALSE	FALSE	FALSE	TRUE	FALSE
	Ndufv3	0.121334	0.209858	0.583198	-0.0730897	0.0330314	0.235508	FALSE	FALSE	FALSE	TRUE	FALSE
	Pkm2	-0.122228	0.209768	0.583198	-0.099981	0.0251513	0.201205	FALSE	FALSE	FALSE	TRUE	FALSE
	Kif5c	-0.148527	0.210131	0.583435	-0.069061	0.0381885	0.256328	FALSE	FALSE	FALSE	TRUE	FALSE
	Stard9	0.146979	0.210313	0.583527	-0.169415	0.0141879	0.147594	FALSE	FALSE	FALSE	TRUE	FALSE
	Trim67	-0.155163	0.210298	0.583527	-0.336959	0.0146128	0.149678	FALSE	FALSE	FALSE	TRUE	FALSE
	Trim65	0.178359	0.210546	0.583683	-0.158242	0.0342812	0.240779	FALSE	FALSE	FALSE	TRUE	FALSE
	Sumo3	0.118719	0.211283	0.584839	-0.0932774	0.00565039	0.0919725	FALSE	FALSE	FALSE	TRUE	FALSE
	Ywhah	0.256242	0.212091	0.585855	-0.192952	0.0315275	0.228929	FALSE	FALSE	FALSE	TRUE	FALSE
	Per3	0.0896714	0.212572	0.586436	-0.289265	0.0460532	0.283843	FALSE	FALSE	FALSE	TRUE	FALSE
	Abcc12	0.153324	0.21324	0.587324	-0.745715	0.000867713	0.0369396	FALSE	FALSE	FALSE	TRUE	FALSE
	Tmem40	0.637353	0.214981	0.590082	-0.570924	0.000903553	0.0377701	FALSE	FALSE	FALSE	TRUE	FALSE
	Aspdh	0.108837	0.215714	0.590849	-0.214963	0.0232792	0.193353	FALSE	FALSE	FALSE	TRUE	FALSE
	Slc9a6	0.12296	0.215908	0.59094	-0.156	0.000824508	0.0358807	FALSE	FALSE	FALSE	TRUE	FALSE
	Gtf2h1	0.106012	0.216002	0.59094	-0.127531	0.0135315	0.143834	FALSE	FALSE	FALSE	TRUE	FALSE
	Camta2	0.138317	0.216537	0.591309	-0.216173	0.00397115	0.0760424	FALSE	FALSE	FALSE	TRUE	FALSE
	Parva	-0.0996873	0.216983	0.59146	-0.260943	0.01621	0.158817	FALSE	FALSE	FALSE	TRUE	FALSE
	AI118078	0.153914	0.217256	0.591799	-0.337659	0.00967504	0.119209	FALSE	FALSE	FALSE	TRUE	FALSE
	Man2a2	0.0997168	0.21744	0.591799	-0.11714	0.0103937	0.124296	FALSE	FALSE	FALSE	TRUE	FALSE
	Vrk3	0.147149	0.219099	0.594198	-0.047135	0.025344	0.202024	FALSE	FALSE	FALSE	TRUE	FALSE
	Mfsd12	0.0934611	0.220962	0.596997	-0.145202	0.0190412	0.173351	FALSE	FALSE	FALSE	TRUE	FALSE
	Ap2b1	0.1621	0.222963	0.597366	-0.110756	0.0425762	0.272446	FALSE	FALSE	FALSE	TRUE	FALSE
	Sept11	-0.135263	0.223383	0.597673	-0.322008	0.000944839	0.0383088	FALSE	FALSE	FALSE	TRUE	FALSE
	Hmcn1	-0.238518	0.223492	0.597673	-0.818742	0.00579098	0.09344	FALSE	FALSE	FALSE	TRUE	FALSE
	Fam57b	0.145234	0.22571	0.600355	-0.176194	0.0112601	0.129806	FALSE	FALSE	FALSE	TRUE	FALSE
	Slco2a1	0.14252	0.225633	0.600355	-0.570587	0.0106607	0.125729	FALSE	FALSE	FALSE	TRUE	FALSE
	Med23	0.0934295	0.225837	0.600355	-0.121671	0.00512516	0.0875264	FALSE	FALSE	FALSE	TRUE	FALSE
	Fntb	0.0880513	0.225802	0.600355	-0.278243	0.000153889	0.015674	FALSE	FALSE	FALSE	TRUE	FALSE
	Tmem145	0.109414	0.228599	0.604102	-0.359899	0.000166659	0.0161519	FALSE	FALSE	FALSE	TRUE	FALSE
	Dab2ip	0.097908	0.229379	0.604475	-0.147083	0.0311209	0.228215	FALSE	FALSE	FALSE	TRUE	FALSE
	Ltbp2	0.149843	0.229512	0.604549	-0.562349	0.00182172	0.0520464	FALSE	FALSE	FALSE	TRUE	FALSE
	Pard6a	0.121015	0.229566	0.604549	-0.3509	0.000933518	0.038222	FALSE	FALSE	FALSE	TRUE	FALSE
	H2-D1	0.142895	0.230071	0.604959	-0.422877	0.0248724	0.200004	FALSE	FALSE	FALSE	TRUE	FALSE
	Hkdc1	0.203421	0.230296	0.605018	-0.283889	0.0380245	0.255544	FALSE	FALSE	FALSE	TRUE	FALSE
	Mvd	0.148532	0.230356	0.605065	-0.298989	0.00236842	0.0593918	FALSE	FALSE	FALSE	TRUE	FALSE
	Ift20	0.104264	0.231939	0.606371	-0.160538	0.0140553	0.146777	FALSE	FALSE	FALSE	TRUE	FALSE
	Ehd1	-0.157815	0.233835	0.608483	-0.30863	0.0252303	0.201413	FALSE	FALSE	FALSE	TRUE	FALSE
	Slc5a1	0.226789	0.235363	0.610444	-0.597868	3.69e-05	0.00782355	FALSE	FALSE	FALSE	TRUE	FALSE
	Lhx5	-0.143026	0.236242	0.611275	-0.226197	0.000654952	0.0318188	FALSE	FALSE	FALSE	TRUE	FALSE
	Ret	0.172437	0.236492	0.611379	-0.240774	0.00691934	0.10064	FALSE	FALSE	FALSE	TRUE	FALSE
	Ube4a	0.122091	0.23664	0.611379	-0.169096	0.0149752	0.152107	FALSE	FALSE	FALSE	TRUE	FALSE
	Dnajc4	0.0997912	0.23656	0.611379	-0.161419	0.0101041	0.122445	FALSE	FALSE	FALSE	TRUE	FALSE
	Zfp687	0.0933743	0.23688	0.61149	-0.148549	0.0217348	0.186184	FALSE	FALSE	FALSE	TRUE	FALSE
	Psma4	-0.128058	0.238268	0.613195	-0.124699	0.0241498	0.196883	FALSE	FALSE	FALSE	TRUE	FALSE
	Rbm22	0.089169	0.238507	0.613449	-0.145661	0.00291609	0.0653114	FALSE	FALSE	FALSE	TRUE	FALSE
	Gcgr	0.22732	0.239124	0.613667	-0.430051	0.00305401	0.0667962	FALSE	FALSE	FALSE	TRUE	FALSE
	Ddx19b	0.14419	0.239215	0.613669	-0.0786921	0.0346288	0.242548	FALSE	FALSE	FALSE	TRUE	FALSE
	Lamb3	0.0956572	0.239395	0.613715	-0.377437	0.00182559	0.0520464	FALSE	FALSE	FALSE	TRUE	FALSE
	Tle2	0.143369	0.241365	0.6156	-0.257681	0.0171632	0.16348	FALSE	FALSE	FALSE	TRUE	FALSE
	Has1	-0.330249	0.241794	0.615798	-0.0720463	0.00381073	0.0744719	FALSE	FALSE	FALSE	TRUE	FALSE
	Pard6g	0.186925	0.241996	0.615939	-0.29387	0.0285486	0.216615	FALSE	FALSE	FALSE	TRUE	FALSE
	Rian	0.0858857	0.242569	0.616266	-0.233287	0.0397486	0.262238	FALSE	FALSE	FALSE	TRUE	FALSE
	Gm14378	0.114198	0.243583	0.617713	-0.976427	0.00204595	0.0551651	FALSE	FALSE	FALSE	TRUE	FALSE
	Alg13	-0.162093	0.243707	0.617926	-0.0910924	0.0427877	0.272926	FALSE	FALSE	FALSE	TRUE	FALSE
	Mpp4	0.100861	0.243813	0.617988	-0.487622	0.008881	0.114558	FALSE	FALSE	FALSE	TRUE	FALSE
	Jmy	0.190203	0.244453	0.61929	-0.0730547	0.00288804	0.0650769	FALSE	FALSE	FALSE	TRUE	FALSE
	Asph	0.142979	0.246131	0.620931	-0.423583	0.00144787	0.0477483	FALSE	FALSE	FALSE	TRUE	FALSE
	Tyms	0.259347	0.247407	0.621496	-0.211315	0.0497781	0.295362	FALSE	FALSE	FALSE	TRUE	FALSE
	Stxbp1	-0.097659	0.24993	0.624377	-0.133936	0.0128658	0.139986	FALSE	FALSE	FALSE	TRUE	FALSE
	Dguok	-0.0975952	0.250425	0.624786	-0.158588	0.00645723	0.098009	FALSE	FALSE	FALSE	TRUE	FALSE
	Cd276	-0.128693	0.251543	0.625236	-0.231796	0.0231663	0.19296	FALSE	FALSE	FALSE	TRUE	FALSE
	Trim43b	0.551347	0.252725	0.626481	-0.180904	0.00456091	0.081926	FALSE	FALSE	FALSE	TRUE	FALSE
	Ppfia4	0.109833	0.253389	0.626789	-0.243964	0.012248	0.136295	FALSE	FALSE	FALSE	TRUE	FALSE
	2010107G23Rik	-0.081815	0.253443	0.626789	-0.146439	0.00203906	0.0550967	FALSE	FALSE	FALSE	TRUE	FALSE
	Cyfip2	-0.123199	0.254039	0.626789	-0.210187	0.00767267	0.105981	FALSE	FALSE	FALSE	TRUE	FALSE
	Gemin7	-0.203482	0.253993	0.626789	-0.215402	0.000665047	0.0319084	FALSE	FALSE	FALSE	TRUE	FALSE
	Slco5a1	-0.225847	0.253492	0.626789	-0.151574	0.00173975	0.0511175	FALSE	FALSE	FALSE	TRUE	FALSE
	Anxa6	-0.0873834	0.257112	0.630864	-0.236425	0.000497668	0.0279733	FALSE	FALSE	FALSE	TRUE	FALSE
	Ccdc12	0.0979776	0.258052	0.631372	-0.140876	0.000614617	0.0307093	FALSE	FALSE	FALSE	TRUE	FALSE
	Pgs1	0.0767619	0.258104	0.631372	-0.115183	0.0422124	0.271031	FALSE	FALSE	FALSE	TRUE	FALSE
	Ikbkb	0.0862559	0.258196	0.631393	-0.0845518	0.0140717	0.146875	FALSE	FALSE	FALSE	TRUE	FALSE
	Cgrrf1	0.16847	0.258356	0.631582	-0.206567	0.0106083	0.125561	FALSE	FALSE	FALSE	TRUE	FALSE
	Tubgcp6	0.0768728	0.258901	0.631888	-0.199425	0.00908557	0.115459	FALSE	FALSE	FALSE	TRUE	FALSE
	Sh3bp5l	0.162282	0.261142	0.634079	-0.111606	0.0140458	0.146718	FALSE	FALSE	FALSE	TRUE	FALSE
	Tmem178	-0.123767	0.261379	0.634202	-0.44242	0.000378285	0.0245246	FALSE	FALSE	FALSE	TRUE	FALSE
	Kcnj12	0.273348	0.262388	0.634327	-0.302299	0.0108594	0.12702	FALSE	FALSE	FALSE	TRUE	FALSE
	Psmd8	0.267683	0.261829	0.634327	-0.153183	0.00366747	0.072948	FALSE	FALSE	FALSE	TRUE	FALSE
	Dgkq	0.0745304	0.26259	0.634327	-0.093592	0.0227708	0.190904	FALSE	FALSE	FALSE	TRUE	FALSE
	Rnf219	-0.307048	0.262275	0.634327	-0.130102	0.00281254	0.0641814	FALSE	FALSE	FALSE	TRUE	FALSE
	Jup	0.266841	0.264363	0.636288	-0.231691	0.00946225	0.117918	FALSE	FALSE	FALSE	TRUE	FALSE
	Cox5a	-0.136919	0.264683	0.636699	-0.200584	0.0198406	0.177314	FALSE	FALSE	FALSE	TRUE	FALSE
	Lysmd1	0.175654	0.264963	0.636728	-0.100626	0.00900752	0.115295	FALSE	FALSE	FALSE	TRUE	FALSE
	Trabd	0.0905965	0.26566	0.636979	-0.155384	0.00574082	0.0930061	FALSE	FALSE	FALSE	TRUE	FALSE
	Atp2b3	0.0796847	0.265966	0.636993	-0.350585	0.000229731	0.0195686	FALSE	FALSE	FALSE	TRUE	FALSE
	Prpf38b	-0.0755346	0.265991	0.636993	-0.219454	0.0233693	0.193637	FALSE	FALSE	FALSE	TRUE	FALSE
	Wbscr25	0.326609	0.266275	0.637202	-0.100014	0.00827018	0.11066	FALSE	FALSE	FALSE	TRUE	FALSE
	Ipo13	0.0812233	0.266934	0.637542	-0.159965	0.00543547	0.0901349	FALSE	FALSE	FALSE	TRUE	FALSE
	Car11	0.0871283	0.268851	0.639649	-0.199985	0.000121137	0.014248	FALSE	FALSE	FALSE	TRUE	FALSE
	Acss2	0.0911779	0.269198	0.640006	-0.126407	0.00348984	0.0709757	FALSE	FALSE	FALSE	TRUE	FALSE
	Pfkm	-0.0815406	0.270417	0.64106	-0.0904844	0.0360198	0.247463	FALSE	FALSE	FALSE	TRUE	FALSE
	Gtf2h2	-0.0902114	0.274413	0.644829	-0.162982	0.0313924	0.228538	FALSE	FALSE	FALSE	TRUE	FALSE
	Ccm2	-0.0870551	0.274764	0.645553	-0.264997	0.017202	0.163708	FALSE	FALSE	FALSE	TRUE	FALSE
	Wee1	-0.102245	0.274981	0.645766	-0.249465	0.0041753	0.078095	FALSE	FALSE	FALSE	TRUE	FALSE
	Atp6v1f	-0.0837823	0.275381	0.646408	-0.107986	0.0175281	0.165324	FALSE	FALSE	FALSE	TRUE	FALSE
	Cmtm7	0.124882	0.275441	0.646448	-0.654369	0.000471015	0.0273196	FALSE	FALSE	FALSE	TRUE	FALSE
	Radil	0.0992387	0.275939	0.646525	-0.376928	0.0143887	0.148503	FALSE	FALSE	FALSE	TRUE	FALSE
	Adra1d	0.649573	0.277802	0.648552	-0.188294	0.00457083	0.0819918	FALSE	FALSE	FALSE	TRUE	FALSE
	Ulk1	0.0850798	0.278334	0.648552	-0.142668	0.0350808	0.244482	FALSE	FALSE	FALSE	TRUE	FALSE
	Tmem134	-0.0691527	0.278658	0.648552	-0.0829276	0.0184051	0.169711	FALSE	FALSE	FALSE	TRUE	FALSE
	Ttc7	-0.150098	0.27906	0.648563	-0.147658	0.0179853	0.168089	FALSE	FALSE	FALSE	TRUE	FALSE
	Uap1l1	0.107138	0.27935	0.648844	-0.143776	0.00255517	0.0615558	FALSE	FALSE	FALSE	TRUE	FALSE
	Heatr5b	-0.163459	0.279468	0.648919	-0.26545	0.0109483	0.127588	FALSE	FALSE	FALSE	TRUE	FALSE
	Gls	0.190446	0.280124	0.649725	-0.187149	0.00686572	0.100553	FALSE	FALSE	FALSE	TRUE	FALSE
	Chrdl1	0.620887	0.280583	0.650322	-0.494349	0.000719439	0.0331702	FALSE	FALSE	FALSE	TRUE	FALSE
	Zyx	0.0937767	0.281458	0.651262	-0.384543	0.00113782	0.0423517	FALSE	FALSE	FALSE	TRUE	FALSE
	Col2a1	0.121324	0.282468	0.65151	-0.310771	0.0174024	0.164521	FALSE	FALSE	FALSE	TRUE	FALSE
	Polr2j	0.106306	0.282654	0.65151	-0.0923528	0.0368633	0.250936	FALSE	FALSE	FALSE	TRUE	FALSE
	Ftsj1	0.0901501	0.281956	0.65151	-0.145276	0.0236773	0.194997	FALSE	FALSE	FALSE	TRUE	FALSE
	Epn2	0.0804262	0.282167	0.65151	-0.20097	8.5e-05	0.0120473	FALSE	FALSE	FALSE	TRUE	FALSE
	Ddit3	-0.110543	0.282657	0.65151	-1.4646	0.00566546	0.0920908	FALSE	FALSE	FALSE	TRUE	FALSE
	Ckmt2	0.416999	0.283711	0.652167	-0.0375242	0.0129935	0.140637	FALSE	FALSE	FALSE	TRUE	FALSE
	Cap2	-0.128913	0.284282	0.652167	-0.17172	0.0260798	0.205269	FALSE	FALSE	FALSE	TRUE	FALSE
	Rbm24	0.15264	0.284811	0.652653	-0.344629	0.00665474	0.0989899	FALSE	FALSE	FALSE	TRUE	FALSE
	Dock4	0.132706	0.284847	0.652653	-0.135142	0.0143935	0.148503	FALSE	FALSE	FALSE	TRUE	FALSE
	Prune	0.150293	0.28529	0.652793	-0.316079	0.00749297	0.104532	FALSE	FALSE	FALSE	TRUE	FALSE
	Nxn	0.178035	0.285574	0.652874	-0.517892	0.000304865	0.0221793	FALSE	FALSE	FALSE	TRUE	FALSE
	Dnaja4	0.0861923	0.285991	0.653633	-0.360533	4.04e-05	0.00834064	FALSE	FALSE	FALSE	TRUE	FALSE
	Pml	0.14229	0.287461	0.655315	-0.126184	0.0111434	0.129052	FALSE	FALSE	FALSE	TRUE	FALSE
	Fnip2	-0.091701	0.2878	0.655315	-0.183651	0.0137841	0.145504	FALSE	FALSE	FALSE	TRUE	FALSE
	Ap1g2	-0.134546	0.288565	0.656052	-0.342449	0.0488822	0.292543	FALSE	FALSE	FALSE	TRUE	FALSE
	D930020B18Rik	-0.19461	0.288538	0.656052	-0.229545	0.00435573	0.080135	FALSE	FALSE	FALSE	TRUE	FALSE
	Exoc7	0.1073	0.289636	0.656872	-0.0951902	0.0477591	0.289058	FALSE	FALSE	FALSE	TRUE	FALSE
	Tbc1d25	0.0802716	0.290381	0.65754	-0.187073	0.046791	0.286346	FALSE	FALSE	FALSE	TRUE	FALSE
	Pax6	-0.0976167	0.290577	0.65754	-0.212314	0.0379954	0.255454	FALSE	FALSE	FALSE	TRUE	FALSE
	Inha	0.0961756	0.291358	0.657979	-0.316541	0.00220142	0.0574179	FALSE	FALSE	FALSE	TRUE	FALSE
	Rgl3	0.0798279	0.292605	0.659085	-0.309491	0.0163834	0.15915	FALSE	FALSE	FALSE	TRUE	FALSE
	Bsn	0.0855443	0.293408	0.659144	-0.244529	0.0113314	0.130255	FALSE	FALSE	FALSE	TRUE	FALSE
	Pzp	0.275321	0.293813	0.659277	-0.068931	0.0301544	0.223968	FALSE	FALSE	FALSE	TRUE	FALSE
	Pacsin1	0.205397	0.293856	0.659277	-0.140129	0.0300422	0.22344	FALSE	FALSE	FALSE	TRUE	FALSE
	Rnf8	0.0833807	0.294034	0.659299	-0.092834	0.0309336	0.227443	FALSE	FALSE	FALSE	TRUE	FALSE
	Gpr180	0.101257	0.294368	0.659747	-0.119681	0.0117445	0.132832	FALSE	FALSE	FALSE	TRUE	FALSE
	Cdcp1	0.272703	0.294868	0.659997	-0.0635415	0.0233411	0.193535	FALSE	FALSE	FALSE	TRUE	FALSE
	Wnt7a	0.172709	0.294859	0.659997	-0.306829	0.031548	0.228929	FALSE	FALSE	FALSE	TRUE	FALSE
	Lrp11	0.122978	0.295285	0.660176	-0.182794	5.84e-05	0.0100868	FALSE	FALSE	FALSE	TRUE	FALSE
	Xrcc2	0.119727	0.295206	0.660176	-0.248656	0.00269592	0.0631835	FALSE	FALSE	FALSE	TRUE	FALSE
	Chadl	-0.1511	0.296903	0.661748	-0.160183	0.0258813	0.204079	FALSE	FALSE	FALSE	TRUE	FALSE
	E2f3	0.138969	0.297885	0.662671	-0.212671	0.00860445	0.113006	FALSE	FALSE	FALSE	TRUE	FALSE
	Dpp3	0.0885265	0.298504	0.663512	-0.126368	0.0023824	0.0596243	FALSE	FALSE	FALSE	TRUE	FALSE
	Spef1	0.130714	0.299679	0.664379	-0.195938	0.00743327	0.10418	FALSE	FALSE	FALSE	TRUE	FALSE
	Zdhhc14	0.132398	0.300391	0.664856	-0.36991	8.05e-05	0.0117196	FALSE	FALSE	FALSE	TRUE	FALSE
	Faim2	-0.118353	0.302334	0.666934	-0.255324	0.00330547	0.0694185	FALSE	FALSE	FALSE	TRUE	FALSE
	Dexi	0.111478	0.302441	0.667053	-0.16424	0.0353503	0.245127	FALSE	FALSE	FALSE	TRUE	FALSE
	Nrg2	0.0660889	0.303304	0.667594	-0.146461	0.0488567	0.292487	FALSE	FALSE	FALSE	TRUE	FALSE
	Rims1	0.07742	0.304402	0.668259	-0.200998	0.045334	0.281052	FALSE	FALSE	FALSE	TRUE	FALSE
	Chmp6	-0.134306	0.304385	0.668259	-0.117713	0.0171013	0.163161	FALSE	FALSE	FALSE	TRUE	FALSE
	Jmjd5	0.0964232	0.304573	0.668399	-0.64581	2.34e-06	0.00166709	FALSE	FALSE	FALSE	TRUE	FALSE
	Shank3	0.0782725	0.30769	0.671663	-0.415541	0.00220356	0.0574179	FALSE	FALSE	FALSE	TRUE	FALSE
	Lyn	0.210207	0.308773	0.672612	-0.499375	0.00171649	0.0508379	FALSE	FALSE	FALSE	TRUE	FALSE
	Rbm8a	0.202359	0.308823	0.672612	-0.310082	0.00245187	0.0603124	FALSE	FALSE	FALSE	TRUE	FALSE
	D5Ertd579e	-0.0772208	0.309838	0.673373	-0.154984	0.00621921	0.0961244	FALSE	FALSE	FALSE	TRUE	FALSE
	Atp2b2	0.0871536	0.310042	0.673625	-0.232123	0.00232351	0.0586919	FALSE	FALSE	FALSE	TRUE	FALSE
	Kcnip4	0.0802109	0.317876	0.67896	-0.55385	0.00128107	0.0448256	FALSE	FALSE	FALSE	TRUE	FALSE
	Tmem143	0.0916967	0.319477	0.679807	-0.150764	0.00767547	0.105981	FALSE	FALSE	FALSE	TRUE	FALSE
	Stom	-0.139736	0.318792	0.679807	-0.243887	0.0250793	0.200954	FALSE	FALSE	FALSE	TRUE	FALSE
	Wiz	0.108949	0.31995	0.680084	-0.302088	0.000225282	0.0193926	FALSE	FALSE	FALSE	TRUE	FALSE
	Porcn	0.0687415	0.320195	0.680084	-0.2084	0.00144539	0.0477079	FALSE	FALSE	FALSE	TRUE	FALSE
	1110038F14Rik	-0.137291	0.321365	0.680405	-0.0562658	0.0195145	0.175931	FALSE	FALSE	FALSE	TRUE	FALSE
	Arf5	0.0874083	0.321654	0.680508	-0.196826	0.00135693	0.0462341	FALSE	FALSE	FALSE	TRUE	FALSE
	Rab33a	-0.0921736	0.321682	0.680508	-0.161514	0.0102633	0.123473	FALSE	FALSE	FALSE	TRUE	FALSE
	Zic2	0.084046	0.322409	0.681241	-0.303669	0.000629681	0.0309473	FALSE	FALSE	FALSE	TRUE	FALSE
	Sybu	-0.090445	0.324858	0.683679	-0.390801	0.0161784	0.158817	FALSE	FALSE	FALSE	TRUE	FALSE
	Immp2l	0.142201	0.326177	0.684909	-0.229983	0.0227835	0.190948	FALSE	FALSE	FALSE	TRUE	FALSE
	Dvl3	0.06453	0.326454	0.684921	-0.0853843	0.0299555	0.222987	FALSE	FALSE	FALSE	TRUE	FALSE
	Rnf187	0.085455	0.32753	0.686146	-0.0991343	0.0164895	0.159687	FALSE	FALSE	FALSE	TRUE	FALSE
	Mrps10	0.0719384	0.328524	0.687098	-0.257135	0.00755686	0.105151	FALSE	FALSE	FALSE	TRUE	FALSE
	St3gal5	0.100797	0.330718	0.687156	-0.203924	0.0188663	0.172296	FALSE	FALSE	FALSE	TRUE	FALSE
	Traf7	0.0635349	0.328825	0.687156	-0.0953527	0.0191298	0.173908	FALSE	FALSE	FALSE	TRUE	FALSE
	D17Wsu92e	-0.147906	0.330361	0.687156	-0.119229	0.0418806	0.269904	FALSE	FALSE	FALSE	TRUE	FALSE
	Adora1	-0.336887	0.329759	0.687156	-0.387143	0.00791807	0.108061	FALSE	FALSE	FALSE	TRUE	FALSE
	Fbxo27	0.110734	0.331182	0.687385	-0.166739	3.45e-05	0.0077354	FALSE	FALSE	FALSE	TRUE	FALSE
	Gtpbp1	-0.080757	0.331695	0.688044	-0.166007	0.00202826	0.054997	FALSE	FALSE	FALSE	TRUE	FALSE
	Fscn1	0.237921	0.332403	0.68864	-0.61535	0.00968026	0.119209	FALSE	FALSE	FALSE	TRUE	FALSE
	Ablim1	0.085584	0.332474	0.68864	-0.226625	0.00320846	0.0683745	FALSE	FALSE	FALSE	TRUE	FALSE
	Lgr4	0.0684155	0.333222	0.689371	-0.157566	0.0221307	0.187713	FALSE	FALSE	FALSE	TRUE	FALSE
	Syt2	-0.106207	0.333653	0.689713	-0.39546	6.72e-05	0.0109643	FALSE	FALSE	FALSE	TRUE	FALSE
	Dym	-0.101916	0.333733	0.689775	-0.235598	0.00836679	0.111397	FALSE	FALSE	FALSE	TRUE	FALSE
	Sept3	0.139823	0.3348	0.690371	-0.294713	5.46e-05	0.00979109	FALSE	FALSE	FALSE	TRUE	FALSE
	Ramp3	0.139021	0.335066	0.690382	-0.683038	0.00229175	0.0584727	FALSE	FALSE	FALSE	TRUE	FALSE
	Ptrh1	0.151754	0.339638	0.694488	-0.296113	0.00479621	0.0843968	FALSE	FALSE	FALSE	TRUE	FALSE
	Sc5d	0.13228	0.341047	0.694868	-0.428126	0.0022087	0.0575125	FALSE	FALSE	FALSE	TRUE	FALSE
	Sncb	-0.136026	0.341222	0.694868	-0.160693	0.0432986	0.274938	FALSE	FALSE	FALSE	TRUE	FALSE
	Agpat5	0.161976	0.341889	0.695448	-0.111346	0.030427	0.225069	FALSE	FALSE	FALSE	TRUE	FALSE
	Frg1	0.0920726	0.342508	0.696144	-0.122253	0.0484093	0.291258	FALSE	FALSE	FALSE	TRUE	FALSE
	Gm889	0.280537	0.343542	0.696962	-0.247589	0.0464077	0.284872	FALSE	FALSE	FALSE	TRUE	FALSE
	Arhgef37	-0.162608	0.345255	0.699078	-0.490215	0.00865807	0.113168	FALSE	FALSE	FALSE	TRUE	FALSE
	Gabarapl2	0.0930122	0.345756	0.699725	-0.103419	0.00944049	0.117918	FALSE	FALSE	FALSE	TRUE	FALSE
	Aig1	-0.096951	0.346887	0.700656	-0.0993751	0.0134474	0.143344	FALSE	FALSE	FALSE	TRUE	FALSE
	Sh3bp5	0.193645	0.347407	0.701055	-0.229491	0.00146929	0.0482082	FALSE	FALSE	FALSE	TRUE	FALSE
	Adcy9	0.0705778	0.347385	0.701055	-0.10081	0.00202717	0.054997	FALSE	FALSE	FALSE	TRUE	FALSE
	Ank1	0.0619312	0.348022	0.701505	-0.343631	0.000373154	0.0243164	FALSE	FALSE	FALSE	TRUE	FALSE
	Sdhd	-0.122211	0.350751	0.704362	-0.103969	0.00294202	0.065593	FALSE	FALSE	FALSE	TRUE	FALSE
	Ccndbp1	-0.0771607	0.351377	0.704506	-0.194421	0.0156182	0.155903	FALSE	FALSE	FALSE	TRUE	FALSE
	Rgs7bp	-0.108854	0.352907	0.705512	-0.352772	0.00292391	0.0653114	FALSE	FALSE	FALSE	TRUE	FALSE
	Hdgf	0.0871996	0.35457	0.706272	-0.116638	0.00291705	0.0653114	FALSE	FALSE	FALSE	TRUE	FALSE
	Vps36	0.0733965	0.354384	0.706272	-0.131188	0.0305303	0.225438	FALSE	FALSE	FALSE	TRUE	FALSE
	Btbd10	0.0912625	0.358834	0.709661	-0.185688	2.79e-05	0.00688421	FALSE	FALSE	FALSE	TRUE	FALSE
	Rps6kb2	0.0602669	0.360379	0.710607	-0.10558	0.00858938	0.112874	FALSE	FALSE	FALSE	TRUE	FALSE
	Apeh	0.059701	0.363207	0.712121	-0.118682	0.0303736	0.224935	FALSE	FALSE	FALSE	TRUE	FALSE
	Fmnl1	0.0760347	0.364295	0.712579	-0.300509	0.000548259	0.0291302	FALSE	FALSE	FALSE	TRUE	FALSE
	Lrrc14	-0.0755998	0.364663	0.712806	-0.0877344	0.0324435	0.232475	FALSE	FALSE	FALSE	TRUE	FALSE
	Fbxl22	-0.242961	0.365894	0.713448	-0.456968	0.0105673	0.125535	FALSE	FALSE	FALSE	TRUE	FALSE
	Mst1	0.0607469	0.367064	0.713965	-0.0824626	0.0238253	0.195496	FALSE	FALSE	FALSE	TRUE	FALSE
	Ica1	0.0931793	0.369137	0.71578	-0.350039	0.00141046	0.0470454	FALSE	FALSE	FALSE	TRUE	FALSE
	Blvra	0.108503	0.369486	0.716184	-0.0898711	0.0494538	0.294115	FALSE	FALSE	FALSE	TRUE	FALSE
	Timm13	-0.0654406	0.370201	0.71696	-0.0898074	0.040268	0.263809	FALSE	FALSE	FALSE	TRUE	FALSE
	Gpr37l1	0.154466	0.372094	0.718775	-0.269417	0.00124292	0.0442963	FALSE	FALSE	FALSE	TRUE	FALSE
	Ppp1r35	0.0606501	0.37343	0.720136	-0.248377	0.00490603	0.0856216	FALSE	FALSE	FALSE	TRUE	FALSE
	Lgi4	0.0957461	0.373937	0.720142	-0.488023	0.00836264	0.111397	FALSE	FALSE	FALSE	TRUE	FALSE
	0610009O20Rik	-0.0613446	0.375112	0.72114	-0.121098	0.0249021	0.200054	FALSE	FALSE	FALSE	TRUE	FALSE
	Tmprss9	-0.166123	0.378457	0.723383	-0.0854038	0.0166807	0.160638	FALSE	FALSE	FALSE	TRUE	FALSE
	Uqcrfs1	0.292597	0.379165	0.724193	-0.0951368	0.0133536	0.142805	FALSE	FALSE	FALSE	TRUE	FALSE
	Stmn3	-0.0591587	0.381627	0.726058	-0.13042	0.00428115	0.0792232	FALSE	FALSE	FALSE	TRUE	FALSE
	Nmi	0.219892	0.384599	0.730098	-0.189081	0.02684	0.208737	FALSE	FALSE	FALSE	TRUE	FALSE
	Rps6ka3	-0.188626	0.387131	0.731771	-0.133712	0.0138073	0.145548	FALSE	FALSE	FALSE	TRUE	FALSE
	Flad1	0.054684	0.390582	0.734336	-0.0651778	0.0478263	0.289326	FALSE	FALSE	FALSE	TRUE	FALSE
	Coq10a	0.0578535	0.391333	0.734922	-0.0779197	0.0267603	0.20833	FALSE	FALSE	FALSE	TRUE	FALSE
	Galr2	-0.258983	0.391417	0.734922	-0.111715	0.0238007	0.195418	FALSE	FALSE	FALSE	TRUE	FALSE
	Ccdc109a	-0.133962	0.393748	0.736933	-0.0801161	0.00501997	0.0864915	FALSE	FALSE	FALSE	TRUE	FALSE
	Lhx1	0.0801077	0.394784	0.73785	-0.557338	0.00014155	0.0153209	FALSE	FALSE	FALSE	TRUE	FALSE
	Slc39a13	0.0632619	0.395814	0.738807	-0.274418	0.00023305	0.019588	FALSE	FALSE	FALSE	TRUE	FALSE
	Fbxl15	0.123023	0.398621	0.740968	-0.235864	0.033584	0.237803	FALSE	FALSE	FALSE	TRUE	FALSE
	Pde9a	0.0961376	0.398578	0.740968	-0.178568	0.0479513	0.289713	FALSE	FALSE	FALSE	TRUE	FALSE
	Mocs2	-0.0680746	0.40052	0.74282	-0.10281	0.040303	0.263901	FALSE	FALSE	FALSE	TRUE	FALSE
	Klhdc5	-0.113469	0.401285	0.743297	-0.446454	0.00142482	0.0473168	FALSE	FALSE	FALSE	TRUE	FALSE
	Dusp10	0.088011	0.401678	0.743519	-0.287704	0.0214382	0.184878	FALSE	FALSE	FALSE	TRUE	FALSE
	Selm	0.0692733	0.403334	0.744834	-0.336648	0.00704908	0.101787	FALSE	FALSE	FALSE	TRUE	FALSE
	Bcdin3d	0.0839592	0.403536	0.744888	-0.17811	0.00658798	0.0984346	FALSE	FALSE	FALSE	TRUE	FALSE
	Aptx	-0.0764722	0.403694	0.744958	-0.553997	1.05e-06	0.00111019	FALSE	FALSE	FALSE	TRUE	FALSE
	Asgr1	0.0576443	0.403819	0.744962	-0.426344	0.0342401	0.24071	FALSE	FALSE	FALSE	TRUE	FALSE
	St8sia5	-0.0926121	0.406488	0.746989	-0.336539	0.000624162	0.0309473	FALSE	FALSE	FALSE	TRUE	FALSE
	Zdhhc16	0.0911522	0.407232	0.747352	-0.115256	0.0423003	0.271412	FALSE	FALSE	FALSE	TRUE	FALSE
	Fuk	0.0577005	0.407298	0.747352	-0.185769	0.01368	0.144768	FALSE	FALSE	FALSE	TRUE	FALSE
	Pdhb	0.0542609	0.407629	0.747352	-0.0765302	0.0290082	0.218487	FALSE	FALSE	FALSE	TRUE	FALSE
	Chst15	-0.1012	0.40815	0.747416	-0.241872	0.0203326	0.179641	FALSE	FALSE	FALSE	TRUE	FALSE
	Fndc8	-0.0688353	0.409793	0.748747	-0.137268	0.00813197	0.109874	FALSE	FALSE	FALSE	TRUE	FALSE
	Sh3gl1	0.0656453	0.410849	0.74947	-0.121212	0.0352346	0.244975	FALSE	FALSE	FALSE	TRUE	FALSE
	Aplf	0.120791	0.41526	0.752645	-0.120056	0.00175985	0.0514295	FALSE	FALSE	FALSE	TRUE	FALSE
	Grin2c	0.0689561	0.416458	0.753597	-0.224635	0.0172893	0.164087	FALSE	FALSE	FALSE	TRUE	FALSE
	Gabbr1	0.0603011	0.417835	0.755358	-0.169	0.00263682	0.062688	FALSE	FALSE	FALSE	TRUE	FALSE
	Hecw1	-0.113035	0.418287	0.755489	-0.144041	0.0158229	0.156993	FALSE	FALSE	FALSE	TRUE	FALSE
	Insrr	-0.109022	0.418386	0.755548	-0.361337	0.00152035	0.0489014	FALSE	FALSE	FALSE	TRUE	FALSE
	Dnahc11	0.0933951	0.418499	0.755599	-0.67539	0.000624718	0.0309473	FALSE	FALSE	FALSE	TRUE	FALSE
	Lyrm7	0.116973	0.420739	0.75722	-1.12691	2.58e-06	0.00175267	FALSE	FALSE	FALSE	TRUE	FALSE
	Grb2	0.107434	0.420798	0.75722	-0.174147	0.000814297	0.035599	FALSE	FALSE	FALSE	TRUE	FALSE
	Usf2	0.0552034	0.421465	0.75735	-0.138847	0.00492403	0.0857431	FALSE	FALSE	FALSE	TRUE	FALSE
	Eef1a2	0.088209	0.421847	0.757696	-0.159365	0.0186518	0.171243	FALSE	FALSE	FALSE	TRUE	FALSE
	Cdipt	-0.0959392	0.422255	0.757856	-0.150621	0.0166248	0.160449	FALSE	FALSE	FALSE	TRUE	FALSE
	F11r	-0.155995	0.422453	0.757875	-0.107693	0.00827149	0.11066	FALSE	FALSE	FALSE	TRUE	FALSE
	3632451O06Rik	0.103268	0.42281	0.758043	-0.544519	0.000545847	0.0291267	FALSE	FALSE	FALSE	TRUE	FALSE
	Rps6kc1	0.0668157	0.422918	0.758043	-0.0464619	0.0290442	0.218629	FALSE	FALSE	FALSE	TRUE	FALSE
	Usp37	-0.0846587	0.423148	0.758194	-0.0763939	0.00618561	0.0959957	FALSE	FALSE	FALSE	TRUE	FALSE
	Hmgcll1	0.0597413	0.425475	0.759545	-0.176171	0.0150779	0.152509	FALSE	FALSE	FALSE	TRUE	FALSE
	Bin1	-0.0722383	0.426115	0.759946	-0.169622	0.00648215	0.0980931	FALSE	FALSE	FALSE	TRUE	FALSE
	Yif1b	0.0557471	0.428983	0.762515	-0.206552	0.0280946	0.21467	FALSE	FALSE	FALSE	TRUE	FALSE
	Clec11a	0.202024	0.429754	0.763174	-0.209554	0.00345279	0.0706477	FALSE	FALSE	FALSE	TRUE	FALSE
	Thpo	0.0955934	0.430709	0.763627	-0.256417	0.0218121	0.186383	FALSE	FALSE	FALSE	TRUE	FALSE
	Shf	-0.0774184	0.43117	0.764002	-0.344369	0.0041513	0.0777673	FALSE	FALSE	FALSE	TRUE	FALSE
	Kirrel3	0.0919456	0.4332	0.764734	-0.433567	0.00747691	0.10447	FALSE	FALSE	FALSE	TRUE	FALSE
	Ubl7	-0.0887308	0.434038	0.765416	-0.143867	0.0126186	0.13836	FALSE	FALSE	FALSE	TRUE	FALSE
	Pik3c3	-0.0873491	0.436319	0.766719	-0.10211	0.00978676	0.119861	FALSE	FALSE	FALSE	TRUE	FALSE
	Wdr24	0.0560223	0.442682	0.771467	-0.130479	0.0239922	0.19623	FALSE	FALSE	FALSE	TRUE	FALSE
	Msra	-0.16489	0.44337	0.771742	-0.282244	0.00580944	0.093485	FALSE	FALSE	FALSE	TRUE	FALSE
	Fbxo28	0.104639	0.443887	0.772044	-0.091932	0.0401743	0.263421	FALSE	FALSE	FALSE	TRUE	FALSE
	Cntnap4	0.0603426	0.444329	0.772044	-0.309352	0.00342175	0.0704576	FALSE	FALSE	FALSE	TRUE	FALSE
	Cnnm2	-0.0826845	0.444298	0.772044	-0.12526	0.0137946	0.145548	FALSE	FALSE	FALSE	TRUE	FALSE
	Nfyc	0.0621755	0.44584	0.772344	-0.10004	0.0394317	0.261121	FALSE	FALSE	FALSE	TRUE	FALSE
	Zfp444	-0.508	0.445409	0.772344	-0.10265	0.0417557	0.269602	FALSE	FALSE	FALSE	TRUE	FALSE
	Aplp2	0.118288	0.446647	0.772612	-0.103346	0.000384546	0.0247097	FALSE	FALSE	FALSE	TRUE	FALSE
	Kcng4	0.127042	0.452489	0.775769	-0.545846	0.00148727	0.0484171	FALSE	FALSE	FALSE	TRUE	FALSE
	Pcnxl2	0.0945962	0.452554	0.775769	-0.103016	0.0227222	0.190729	FALSE	FALSE	FALSE	TRUE	FALSE
	Fastk	0.0475387	0.452185	0.775769	-0.142576	0.0222502	0.188364	FALSE	FALSE	FALSE	TRUE	FALSE
	Rbfa	-0.0885245	0.4526	0.775769	-0.328246	0.00018796	0.0173159	FALSE	FALSE	FALSE	TRUE	FALSE
	Pex10	0.0998494	0.453829	0.776583	-0.170418	0.00820693	0.110368	FALSE	FALSE	FALSE	TRUE	FALSE
	1700067K01Rik	0.160865	0.454397	0.77674	-0.153711	0.0317445	0.229543	FALSE	FALSE	FALSE	TRUE	FALSE
	Mybl1	0.0787445	0.454425	0.77674	-0.132021	0.0407588	0.265558	FALSE	FALSE	FALSE	TRUE	FALSE
	Cnksr3	0.0656072	0.455248	0.777444	-0.434807	0.000454806	0.0268744	FALSE	FALSE	FALSE	TRUE	FALSE
	Snapc2	0.197407	0.456142	0.777668	-0.160082	0.033695	0.238207	FALSE	FALSE	FALSE	TRUE	FALSE
	Tpk1	0.10541	0.456127	0.777668	-0.198056	0.00297826	0.0660095	FALSE	FALSE	FALSE	TRUE	FALSE
	Tmub1	0.0883592	0.459612	0.779579	-0.117902	0.0170943	0.163161	FALSE	FALSE	FALSE	TRUE	FALSE
	Rasal1	0.0852081	0.460089	0.779708	-0.315965	0.02631	0.206365	FALSE	FALSE	FALSE	TRUE	FALSE
	Atp5d	0.0504678	0.461566	0.78064	-0.103403	0.0203605	0.179762	FALSE	FALSE	FALSE	TRUE	FALSE
	Apol10b	0.155653	0.464967	0.782493	-0.052475	0.0162357	0.158817	FALSE	FALSE	FALSE	TRUE	FALSE
	Mpdz	0.0926085	0.464664	0.782493	-0.294954	0.00250834	0.0608841	FALSE	FALSE	FALSE	TRUE	FALSE
	Pip5k1c	0.134223	0.465113	0.782565	-0.137112	0.00120012	0.0436722	FALSE	FALSE	FALSE	TRUE	FALSE
	Galnt9	0.0734346	0.4671	0.783503	-0.318269	3.54e-05	0.0077354	FALSE	FALSE	FALSE	TRUE	FALSE
	Slc25a29	-0.0549482	0.468166	0.784333	-0.233134	0.036395	0.249018	FALSE	FALSE	FALSE	TRUE	FALSE
	Mthfsd	0.0596403	0.468248	0.784385	-0.140928	0.00387862	0.0751417	FALSE	FALSE	FALSE	TRUE	FALSE
	Rims2	-0.0918534	0.469866	0.78539	-0.243455	0.00738311	0.104165	FALSE	FALSE	FALSE	TRUE	FALSE
	Pphln1	-0.08342	0.471498	0.786611	-0.140765	0.00285032	0.0645331	FALSE	FALSE	FALSE	TRUE	FALSE
	Srebf2	-0.102733	0.472314	0.787084	-0.108251	0.033396	0.237104	FALSE	FALSE	FALSE	TRUE	FALSE
	Car9	-0.0751687	0.472719	0.787212	-1.23905	0.000232755	0.019588	FALSE	FALSE	FALSE	TRUE	FALSE
	Slc9a5	0.0474147	0.473166	0.787442	-0.161007	0.00957763	0.118754	FALSE	FALSE	FALSE	TRUE	FALSE
	Nadsyn1	0.0902783	0.475146	0.78852	-0.0814892	0.000783569	0.0351459	FALSE	FALSE	FALSE	TRUE	FALSE
	Tagln3	-0.0659172	0.476843	0.78929	-0.449554	0.00293772	0.0655356	FALSE	FALSE	FALSE	TRUE	FALSE
	Rfx5	-0.0597368	0.478718	0.790016	-0.0837716	0.0399558	0.262922	FALSE	FALSE	FALSE	TRUE	FALSE
	BC006779	-0.0619167	0.47917	0.790016	-0.10866	0.0187277	0.171566	FALSE	FALSE	FALSE	TRUE	FALSE
	Cdkn2c	-0.20752	0.479329	0.790037	-0.149591	0.0210074	0.18263	FALSE	FALSE	FALSE	TRUE	FALSE
	Cacnb4	0.177685	0.480491	0.790929	-0.237905	0.0131893	0.141848	FALSE	FALSE	FALSE	TRUE	FALSE
	Rfxap	0.077626	0.481938	0.791713	-0.106537	0.00279986	0.0641814	FALSE	FALSE	FALSE	TRUE	FALSE
	Lnx1	0.0439663	0.48177	0.791713	-0.221065	0.00547312	0.0904433	FALSE	FALSE	FALSE	TRUE	FALSE
	Bcl7b	-0.0645111	0.482005	0.791713	-0.115919	9.21e-05	0.0124832	FALSE	FALSE	FALSE	TRUE	FALSE
	Stat1	0.0563397	0.484295	0.792577	-0.0978232	0.00151409	0.0488301	FALSE	FALSE	FALSE	TRUE	FALSE
	Stard8	0.102334	0.488625	0.795299	-0.126082	0.0473013	0.287465	FALSE	FALSE	FALSE	TRUE	FALSE
	Gadd45gip1	0.100296	0.490325	0.796435	-0.145605	0.0393133	0.260701	FALSE	FALSE	FALSE	TRUE	FALSE
	Clk2	0.0690334	0.49048	0.796435	-0.0986295	0.00903208	0.115295	FALSE	FALSE	FALSE	TRUE	FALSE
	Cnst	0.0638616	0.49043	0.796435	-0.20658	0.0161461	0.158749	FALSE	FALSE	FALSE	TRUE	FALSE
	Dgcr2	-0.0726576	0.491163	0.796831	-0.161411	0.000246535	0.020099	FALSE	FALSE	FALSE	TRUE	FALSE
	Wbp2	0.0519955	0.491439	0.796989	-0.13769	0.0195125	0.175931	FALSE	FALSE	FALSE	TRUE	FALSE
	Klc2	0.0427884	0.491614	0.796989	-0.293901	0.00454927	0.0819105	FALSE	FALSE	FALSE	TRUE	FALSE
	Angel1	0.0908111	0.492016	0.797099	-0.143886	0.0049942	0.0862822	FALSE	FALSE	FALSE	TRUE	FALSE
	Tspan9	0.0578893	0.493864	0.798568	-0.46249	0.000663615	0.0319084	FALSE	FALSE	FALSE	TRUE	FALSE
	Rab37	-0.085487	0.494675	0.799118	-0.357614	0.00452868	0.0817093	FALSE	FALSE	FALSE	TRUE	FALSE
	Cnnm1	0.0732887	0.496214	0.799998	-0.147136	0.00263482	0.0626796	FALSE	FALSE	FALSE	TRUE	FALSE
	Gal3st3	0.0740962	0.496501	0.800081	-0.34274	0.00287945	0.0649217	FALSE	FALSE	FALSE	TRUE	FALSE
	Bax	-0.0535777	0.497413	0.800081	-0.0941934	0.0167908	0.161407	FALSE	FALSE	FALSE	TRUE	FALSE
	Tbcd	0.0440099	0.497747	0.800317	-0.126472	0.0161706	0.158817	FALSE	FALSE	FALSE	TRUE	FALSE
	Camk2b	0.0493409	0.500052	0.801365	-0.314629	5.99e-06	0.00307406	FALSE	FALSE	FALSE	TRUE	FALSE
	Hcfc1r1	-0.0725576	0.500761	0.801598	-0.283817	0.000108775	0.0135205	FALSE	FALSE	FALSE	TRUE	FALSE
	Slc9a3r1	-0.0875244	0.500776	0.801598	-0.147664	0.0216768	0.186107	FALSE	FALSE	FALSE	TRUE	FALSE
	Pno1	0.11919	0.501598	0.802158	-0.176385	0.0196526	0.176581	FALSE	FALSE	FALSE	TRUE	FALSE
	Clip3	0.0549139	0.501494	0.802158	-0.170073	0.0296015	0.221246	FALSE	FALSE	FALSE	TRUE	FALSE
	1110008P14Rik	0.104099	0.503489	0.803504	-0.171337	0.0341043	0.240248	FALSE	FALSE	FALSE	TRUE	FALSE
	Nol7	-0.0461836	0.503984	0.803874	-0.0381754	0.0435415	0.275881	FALSE	FALSE	FALSE	TRUE	FALSE
	Megf10	-0.107444	0.506613	0.805623	-0.323516	0.0155194	0.155239	FALSE	FALSE	FALSE	TRUE	FALSE
	Ly6g6d	0.126333	0.507209	0.806028	-0.280124	0.00865565	0.113168	FALSE	FALSE	FALSE	TRUE	FALSE
	Hlcs	0.0823266	0.507332	0.806028	-0.1716	0.00815892	0.110053	FALSE	FALSE	FALSE	TRUE	FALSE
	Actb	0.0413538	0.507631	0.80612	-0.539102	0.000498643	0.0279733	FALSE	FALSE	FALSE	TRUE	FALSE
	Tbc1d22a	0.0660134	0.507982	0.806361	-0.108319	0.0112617	0.129806	FALSE	FALSE	FALSE	TRUE	FALSE
	St6galnac6	0.0833203	0.508609	0.806948	-0.151731	0.0126968	0.138769	FALSE	FALSE	FALSE	TRUE	FALSE
	6430571L13Rik	-0.0748721	0.5102	0.80757	-0.297615	0.0325456	0.232983	FALSE	FALSE	FALSE	TRUE	FALSE
	Lrrc56	0.072473	0.510999	0.808138	-0.0693981	0.0394092	0.261108	FALSE	FALSE	FALSE	TRUE	FALSE
	Slc35c1	-0.146159	0.511978	0.808766	-0.289461	0.000329204	0.0227416	FALSE	FALSE	FALSE	TRUE	FALSE
	Rltpr	-0.0430382	0.51487	0.812241	-0.295373	0.0315444	0.228929	FALSE	FALSE	FALSE	TRUE	FALSE
	Stat6	0.0550406	0.515217	0.812453	-0.360199	0.0016939	0.0506317	FALSE	FALSE	FALSE	TRUE	FALSE
	Sema4f	0.101952	0.515473	0.812478	-0.127009	0.00224071	0.0579796	FALSE	FALSE	FALSE	TRUE	FALSE
	Kif26b	0.0753503	0.515531	0.812478	-0.36495	0.0263068	0.206365	FALSE	FALSE	FALSE	TRUE	FALSE
	Fam131a	0.144213	0.515626	0.812498	-0.406149	0.000490758	0.0279108	FALSE	FALSE	FALSE	TRUE	FALSE
	BC005624	0.067187	0.518062	0.814237	-0.073919	0.00764513	0.105773	FALSE	FALSE	FALSE	TRUE	FALSE
	Polr3k	-0.0912687	0.517992	0.814237	-0.114162	0.019739	0.176906	FALSE	FALSE	FALSE	TRUE	FALSE
	Mus81	-0.0430785	0.52057	0.815423	-0.334166	0.0270208	0.209676	FALSE	FALSE	FALSE	TRUE	FALSE
	Acvr1b	0.0675288	0.522202	0.816759	-0.12348	0.00864072	0.113168	FALSE	FALSE	FALSE	TRUE	FALSE
	Nmnat2	0.0603007	0.522279	0.816759	-0.116736	0.0142788	0.147915	FALSE	FALSE	FALSE	TRUE	FALSE
	Ankrd9	-0.0841552	0.525293	0.818385	-0.24937	0.00101562	0.0397777	FALSE	FALSE	FALSE	TRUE	FALSE
	Eno3	0.0638851	0.525903	0.818571	-0.294857	0.00397724	0.076044	FALSE	FALSE	FALSE	TRUE	FALSE
	Slc12a8	0.0816216	0.526694	0.819218	-0.376902	0.0119009	0.134043	FALSE	FALSE	FALSE	TRUE	FALSE
	Cox7a1	0.12742	0.529886	0.820889	-0.2763	0.0481516	0.290508	FALSE	FALSE	FALSE	TRUE	FALSE
	Txnrd2	0.0641383	0.530057	0.820889	-0.185822	0.00799427	0.10884	FALSE	FALSE	FALSE	TRUE	FALSE
	Kcnh1	0.09416	0.530524	0.821086	-0.508471	0.000360071	0.0241242	FALSE	FALSE	FALSE	TRUE	FALSE
	Sema7a	-0.0473835	0.53069	0.821086	-0.533338	1.21e-05	0.00448898	FALSE	FALSE	FALSE	TRUE	FALSE
	Stoml2	0.042555	0.531036	0.821277	-0.0795114	0.0472165	0.287465	FALSE	FALSE	FALSE	TRUE	FALSE
	2010111I01Rik	0.0619966	0.533224	0.822603	-0.210236	0.0224557	0.189392	FALSE	FALSE	FALSE	TRUE	FALSE
	Setdb1	-0.055866	0.534262	0.823693	-0.0834781	0.0396795	0.26194	FALSE	FALSE	FALSE	TRUE	FALSE
	Higd2a	0.114981	0.537142	0.826048	-0.203668	0.0149535	0.151982	FALSE	FALSE	FALSE	TRUE	FALSE
	Ppox	0.0389899	0.537479	0.826149	-0.0850156	0.0307578	0.226589	FALSE	FALSE	FALSE	TRUE	FALSE
	Slc22a13	0.21039	0.539116	0.826862	-0.0768039	0.00799624	0.10884	FALSE	FALSE	FALSE	TRUE	FALSE
	Cpne9	0.0732278	0.542519	0.828176	-0.139605	0.0246148	0.199221	FALSE	FALSE	FALSE	TRUE	FALSE
	Znrf3	0.0953439	0.544014	0.829392	-0.0880917	0.0234631	0.194075	FALSE	FALSE	FALSE	TRUE	FALSE
	Cdc42ep4	0.128272	0.544192	0.829454	-0.507351	0.000226097	0.0193926	FALSE	FALSE	FALSE	TRUE	FALSE
	Osbpl1a	0.104971	0.544317	0.829481	-0.168636	0.0222462	0.188364	FALSE	FALSE	FALSE	TRUE	FALSE
	Narf	0.0660066	0.544744	0.829915	-0.231595	0.0147636	0.150786	FALSE	FALSE	FALSE	TRUE	FALSE
	Pou6f1	-0.0556665	0.545852	0.830331	-0.284422	9.94e-05	0.0130706	FALSE	FALSE	FALSE	TRUE	FALSE
	1110032A04Rik	0.11644	0.546328	0.830503	-0.899363	0.000108549	0.0135205	FALSE	FALSE	FALSE	TRUE	FALSE
	Sepw1	0.0372775	0.546628	0.830503	-0.230896	0.000906696	0.0377701	FALSE	FALSE	FALSE	TRUE	FALSE
	Ldlr	0.0773882	0.547678	0.831036	-0.235613	0.0240453	0.196495	FALSE	FALSE	FALSE	TRUE	FALSE
	Nfic	0.0918997	0.549259	0.8319	-0.179403	0.030146	0.22396	FALSE	FALSE	FALSE	TRUE	FALSE
	Plekho1	0.055912	0.552948	0.833981	-0.532813	0.000627354	0.0309473	FALSE	FALSE	FALSE	TRUE	FALSE
	Jph3	-0.137131	0.5547	0.834544	-0.163015	0.0336542	0.238048	FALSE	FALSE	FALSE	TRUE	FALSE
	Hspb6	0.0544707	0.556786	0.835921	-0.136859	0.0472924	0.287465	FALSE	FALSE	FALSE	TRUE	FALSE
	Lgi1	0.0599542	0.557284	0.836146	-0.235658	0.0077601	0.106815	FALSE	FALSE	FALSE	TRUE	FALSE
	Scnm1	0.0406449	0.558668	0.836843	-0.254742	0.0217279	0.186173	FALSE	FALSE	FALSE	TRUE	FALSE
	Aifm3	0.0393955	0.558459	0.836843	-0.387349	0.00992712	0.120917	FALSE	FALSE	FALSE	TRUE	FALSE
	Brd2	0.0427318	0.559325	0.837349	-0.184064	0.00205195	0.0552878	FALSE	FALSE	FALSE	TRUE	FALSE
	Lrrc38	0.130258	0.560013	0.837562	-0.2676	0.00785804	0.107503	FALSE	FALSE	FALSE	TRUE	FALSE
	Zfyve28	0.0570019	0.560832	0.837847	-0.161382	0.0256631	0.20333	TRUE	FALSE	FALSE	TRUE	FALSE
	Layn	0.0730588	0.561935	0.837938	-0.487471	0.000626061	0.0309473	FALSE	FALSE	FALSE	TRUE	FALSE
	Pick1	0.0437438	0.561922	0.837938	-0.13144	0.00228315	0.0584103	FALSE	FALSE	FALSE	TRUE	FALSE
	Cabp1	-0.0474024	0.561709	0.837938	-0.322418	0.000804417	0.0354099	FALSE	FALSE	FALSE	TRUE	FALSE
	Map3k9	-0.0523402	0.561184	0.837938	-0.119979	0.00240059	0.0598824	FALSE	FALSE	FALSE	TRUE	FALSE
	Itm2b	0.0596526	0.563689	0.838752	-0.242892	0.00519095	0.0881382	FALSE	FALSE	FALSE	TRUE	FALSE
	Spats2	0.0458342	0.566395	0.839302	-0.193099	0.0248278	0.199861	FALSE	FALSE	FALSE	TRUE	FALSE
	C1qtnf2	-0.178161	0.565172	0.839302	-0.185389	0.0374719	0.253128	FALSE	FALSE	FALSE	TRUE	FALSE
	Madd	0.0366306	0.570125	0.840386	-0.145825	0.0135268	0.143828	FALSE	FALSE	FALSE	TRUE	FALSE
	Pde3b	0.0483523	0.570337	0.840536	-0.187223	0.0128878	0.140047	FALSE	FALSE	FALSE	TRUE	FALSE
	Accn1	0.0597154	0.570654	0.840563	-0.18804	0.000388295	0.0247097	FALSE	FALSE	FALSE	TRUE	FALSE
	Per2	0.0671727	0.572822	0.841382	-0.543731	0.0106957	0.125919	FALSE	FALSE	FALSE	TRUE	FALSE
	Nuak1	-0.087146	0.574304	0.841657	-0.254283	0.0155096	0.155181	FALSE	FALSE	FALSE	TRUE	FALSE
	Osbpl6	0.0692196	0.574532	0.841727	-0.158466	0.0128961	0.140047	FALSE	FALSE	FALSE	TRUE	FALSE
	Ankrd37	0.0880763	0.574899	0.841942	-0.311504	0.00827084	0.11066	FALSE	FALSE	FALSE	TRUE	FALSE
	Mpzl2	-0.0826851	0.577085	0.843126	-0.615136	0.0024308	0.0602229	FALSE	FALSE	FALSE	TRUE	FALSE
	Jph1	-0.101101	0.577816	0.84334	-0.229985	0.00324698	0.0688082	FALSE	FALSE	FALSE	TRUE	FALSE
	Inpp4a	0.0404381	0.578297	0.843718	-0.162313	0.0123062	0.136584	FALSE	FALSE	FALSE	TRUE	FALSE
	Spna2	0.0338023	0.579839	0.844455	-0.0733834	0.044562	0.278536	FALSE	FALSE	FALSE	TRUE	FALSE
	Zfp467	0.0618794	0.580111	0.84448	-0.51147	0.00374148	0.0736671	FALSE	FALSE	FALSE	TRUE	FALSE
	BC056474	-0.0481057	0.580218	0.84448	-0.185332	0.0437578	0.276427	FALSE	FALSE	FALSE	TRUE	FALSE
	Doc2g	-0.0501465	0.581779	0.845248	-0.197536	0.000593783	0.0300779	FALSE	FALSE	FALSE	TRUE	FALSE
	Preb	0.0496627	0.5828	0.845606	-0.0991492	0.00161342	0.050382	FALSE	FALSE	FALSE	TRUE	FALSE
	Arl15	0.108667	0.584877	0.845991	-0.214998	0.0462577	0.284544	FALSE	FALSE	FALSE	TRUE	FALSE
	Mreg	0.0689414	0.584301	0.845991	-0.324786	0.00396341	0.0760038	FALSE	FALSE	FALSE	TRUE	FALSE
	Pcca	-0.0595651	0.584388	0.845991	-0.194622	0.0104074	0.124409	FALSE	FALSE	FALSE	TRUE	FALSE
	Plscr3	-0.0426448	0.58795	0.847682	-0.126572	0.00925246	0.116471	FALSE	FALSE	FALSE	TRUE	FALSE
	Me1	0.0899058	0.594484	0.850691	-0.377796	0.0305848	0.225708	FALSE	FALSE	FALSE	TRUE	FALSE
	Gmppa	-0.0341882	0.59448	0.850691	-0.816042	0.000372303	0.0243164	FALSE	FALSE	FALSE	TRUE	FALSE
	Golm1	-0.037514	0.594305	0.850691	-0.32672	0.000661171	0.0319084	FALSE	FALSE	FALSE	TRUE	FALSE
	Slc11a2	0.0495562	0.596297	0.850892	-0.403905	7.18e-05	0.0113495	FALSE	FALSE	FALSE	TRUE	FALSE
	Kcnk1	0.0925191	0.596963	0.851196	-0.177485	0.0152783	0.153895	FALSE	FALSE	FALSE	TRUE	FALSE
	Mgat4b	0.0353175	0.59737	0.851254	-0.188852	0.029032	0.21858	FALSE	FALSE	FALSE	TRUE	FALSE
	Stk32a	0.0662137	0.598604	0.851672	-0.208736	0.0340204	0.239745	FALSE	FALSE	FALSE	TRUE	FALSE
	Tmem132a	-0.0369035	0.599954	0.852628	-0.602261	0.0055603	0.0911376	FALSE	FALSE	FALSE	TRUE	FALSE
	Slc16a13	0.0461474	0.600591	0.852945	-0.19034	0.0208715	0.182074	FALSE	FALSE	FALSE	TRUE	FALSE
	Mfsd4	0.0575046	0.602262	0.853414	-0.219604	0.00505018	0.0868544	FALSE	FALSE	FALSE	TRUE	FALSE
	Snx30	-0.0425678	0.60484	0.854767	-0.218707	0.00580952	0.093485	FALSE	FALSE	FALSE	TRUE	FALSE
	Tmem198	0.0808671	0.605118	0.854837	-0.179277	0.0166129	0.160391	FALSE	FALSE	FALSE	TRUE	FALSE
	Pmm2	0.0495474	0.606424	0.855158	-0.11865	0.0259453	0.204373	FALSE	FALSE	FALSE	TRUE	FALSE
	Mapk11	0.0340481	0.607567	0.855926	-0.45367	0.00027574	0.0210921	FALSE	FALSE	FALSE	TRUE	FALSE
	Slc35b2	-0.0501788	0.61024	0.857716	-0.119285	0.0401163	0.263223	FALSE	FALSE	FALSE	TRUE	FALSE
	D19Bwg1357e	0.0754362	0.610519	0.857726	-0.197985	0.000243889	0.0200121	FALSE	FALSE	FALSE	TRUE	FALSE
	Myg1	-0.04425	0.610619	0.857726	-0.225968	0.00375959	0.0737627	FALSE	FALSE	FALSE	TRUE	FALSE
	Polr3h	0.084534	0.613819	0.859248	-0.238772	0.00133287	0.0458644	FALSE	FALSE	FALSE	TRUE	FALSE
	Epb4.1	0.0578128	0.613786	0.859248	-0.216133	0.00759071	0.105297	FALSE	FALSE	FALSE	TRUE	FALSE
	Fam116b	0.0341644	0.613717	0.859248	-0.496513	0.00542484	0.0900372	FALSE	FALSE	FALSE	TRUE	FALSE
	Mmp28	0.0922601	0.617778	0.860529	-0.37415	0.00156495	0.0497106	FALSE	FALSE	FALSE	TRUE	FALSE
	Il11	-0.12911	0.617344	0.860529	-0.192012	0.0262264	0.205989	FALSE	FALSE	FALSE	TRUE	FALSE
	Pcbp3	0.0585015	0.618413	0.860617	-0.144198	0.00959163	0.118773	FALSE	FALSE	FALSE	TRUE	FALSE
	Glrb	-0.057166	0.618944	0.860915	-0.0907117	0.0226232	0.190197	FALSE	FALSE	FALSE	TRUE	FALSE
	Hal	0.06148	0.621558	0.862481	-0.0821034	0.00682258	0.100231	FALSE	FALSE	FALSE	TRUE	FALSE
	Fam194a	0.0691159	0.623639	0.862667	-0.197853	0.00578856	0.09344	FALSE	FALSE	FALSE	TRUE	FALSE
	Gale	0.0326341	0.623238	0.862667	-0.105632	0.00731678	0.10366	FALSE	FALSE	FALSE	TRUE	FALSE
	Mrps21	-0.0634889	0.624979	0.863354	-0.132704	0.0324995	0.23274	FALSE	FALSE	FALSE	TRUE	FALSE
	Pi4kb	-0.0397422	0.625645	0.863733	-0.052336	0.0026428	0.0627566	FALSE	FALSE	FALSE	TRUE	FALSE
	Crybb3	0.175925	0.626688	0.864448	-0.137086	0.0389597	0.259124	FALSE	FALSE	FALSE	TRUE	FALSE
	Nomo1	0.0441342	0.628612	0.865539	-0.203762	0.0131761	0.141772	FALSE	FALSE	FALSE	TRUE	FALSE
	Tmem70	0.0958296	0.631001	0.866558	-0.167833	0.0132412	0.141978	FALSE	FALSE	FALSE	TRUE	FALSE
	Olfm3	0.091316	0.630981	0.866558	-0.493457	0.0415137	0.268771	FALSE	FALSE	FALSE	TRUE	FALSE
	Kif22	-0.0460049	0.631917	0.866783	-0.265527	0.0341642	0.240536	FALSE	FALSE	FALSE	TRUE	FALSE
	Alad	0.0303313	0.632436	0.866804	-0.286315	0.000571337	0.0295649	FALSE	FALSE	FALSE	TRUE	FALSE
	Gfod2	-0.034999	0.633346	0.867521	-0.18628	0.0308633	0.22719	FALSE	FALSE	FALSE	TRUE	FALSE
	Vasp	0.0480875	0.636119	0.869096	-0.127366	0.0220289	0.187478	FALSE	FALSE	FALSE	TRUE	FALSE
	Rasl12	0.0755577	0.636568	0.869284	-0.240184	0.0265116	0.207158	FALSE	FALSE	FALSE	TRUE	FALSE
	Necap2	-0.0472647	0.640775	0.871755	-0.1236	0.0176844	0.166257	FALSE	FALSE	FALSE	TRUE	FALSE
	Rnf169	-0.0662452	0.642458	0.873049	-0.0840339	0.03617	0.248129	FALSE	FALSE	FALSE	TRUE	FALSE
	Pitpnm3	0.0373413	0.643029	0.873421	-0.263554	0.00102274	0.0399744	FALSE	FALSE	FALSE	TRUE	FALSE
	Hgsnat	0.0423761	0.64572	0.875054	-0.238496	0.00137158	0.0464438	FALSE	FALSE	FALSE	TRUE	FALSE
	Hivep2	0.0531704	0.646381	0.875638	-0.328247	0.000914934	0.0380062	FALSE	FALSE	FALSE	TRUE	FALSE
	Ppp5c	0.0269181	0.646807	0.875744	-0.18586	0.00504042	0.0867257	FALSE	FALSE	FALSE	TRUE	FALSE
	Sprn	0.139306	0.647382	0.875861	-0.106079	0.0196862	0.176767	FALSE	FALSE	FALSE	TRUE	FALSE
	Fads6	0.0792098	0.647161	0.875861	-0.133643	0.0139484	0.146118	FALSE	FALSE	FALSE	TRUE	FALSE
	Hbegf	0.11402	0.64898	0.876755	-0.288527	0.0147586	0.150786	FALSE	FALSE	FALSE	TRUE	FALSE
	Bace1	-0.0853304	0.653761	0.87815	-0.0664362	0.0260205	0.204922	FALSE	FALSE	FALSE	TRUE	FALSE
	Ablim2	0.0490605	0.657908	0.879773	-0.260706	0.000860542	0.0367336	FALSE	FALSE	FALSE	TRUE	FALSE
	Hif1an	0.0286066	0.658322	0.880055	-0.0914146	0.0230978	0.192605	FALSE	FALSE	FALSE	TRUE	FALSE
	Ahcyl1	0.0409833	0.659433	0.880185	-0.0601877	1.03e-05	0.00419432	FALSE	FALSE	FALSE	TRUE	FALSE
	Fdx1	0.0578959	0.661867	0.881527	-0.217752	0.00433194	0.0798131	FALSE	FALSE	FALSE	TRUE	FALSE
	Dbp	0.0332299	0.66513	0.883006	-0.744709	0.0343432	0.24117	FALSE	FALSE	FALSE	TRUE	FALSE
	Mpnd	0.0261135	0.66568	0.883185	-0.246375	0.000640905	0.0312964	FALSE	FALSE	FALSE	TRUE	FALSE
	Grap	-0.0345664	0.665556	0.883185	-0.26584	0.00105395	0.0406808	FALSE	FALSE	FALSE	TRUE	FALSE
	Smg7	0.0456825	0.666021	0.883442	-0.0694306	0.00139734	0.0468134	FALSE	FALSE	FALSE	TRUE	FALSE
	Gm129	0.0526406	0.670855	0.885953	-0.512307	0.0284233	0.216086	FALSE	FALSE	FALSE	TRUE	FALSE
	Snap91	0.035727	0.67098	0.885953	-0.100467	0.0226364	0.190223	FALSE	FALSE	FALSE	TRUE	FALSE
	Uimc1	0.0575875	0.672152	0.886454	-0.0981983	0.00266462	0.0628377	FALSE	FALSE	FALSE	TRUE	FALSE
	Alkbh5	0.0415985	0.673064	0.886457	-0.10847	0.02591	0.204263	FALSE	FALSE	FALSE	TRUE	FALSE
	Ctsw	0.0278294	0.672811	0.886457	-0.320002	0.0135917	0.144227	FALSE	FALSE	FALSE	TRUE	FALSE
	Pcyox1l	-0.075939	0.67281	0.886457	-0.2123	0.0104412	0.124583	FALSE	FALSE	FALSE	TRUE	FALSE
	Adamtsl5	0.0363844	0.674199	0.886705	-0.144396	0.0104411	0.124583	FALSE	FALSE	FALSE	TRUE	FALSE
	Rpap3	-0.0391901	0.674776	0.886705	-0.142146	0.0368053	0.250721	FALSE	FALSE	FALSE	TRUE	FALSE
	Aspm	0.140962	0.675395	0.886786	-0.035634	0.040631	0.265089	FALSE	FALSE	FALSE	TRUE	FALSE
	Pik3r3	-0.0673958	0.676519	0.88727	-0.276759	0.0369921	0.251452	FALSE	FALSE	FALSE	TRUE	FALSE
	Hmgcl	0.0380054	0.677857	0.888307	-0.279238	0.0481442	0.290508	FALSE	FALSE	FALSE	TRUE	FALSE
	Krba1	-0.0510154	0.678563	0.888654	-0.192477	0.00152531	0.0489014	FALSE	FALSE	FALSE	TRUE	FALSE
	Samd10	-0.0308424	0.681203	0.889995	-0.117815	0.0112249	0.129658	FALSE	FALSE	FALSE	TRUE	FALSE
	Enox2	-0.0365992	0.681124	0.889995	-0.288496	0.0215342	0.185316	FALSE	FALSE	FALSE	TRUE	FALSE
	Peli2	-0.0407383	0.681705	0.890399	-0.237067	0.00327569	0.0690988	TRUE	FALSE	FALSE	TRUE	FALSE
	Ryr2	0.0371509	0.687877	0.893902	-0.289227	0.000886326	0.0373833	FALSE	FALSE	FALSE	TRUE	FALSE
	Ufsp2	0.0337657	0.693882	0.89587	-0.259971	0.00148068	0.0483324	FALSE	FALSE	FALSE	TRUE	FALSE
	Zdhhc1	0.0335458	0.694194	0.896139	-0.0737072	0.0348315	0.243312	FALSE	FALSE	FALSE	TRUE	FALSE
	Mamstr	-0.176977	0.695237	0.896273	-0.274713	0.03942	0.261121	FALSE	FALSE	FALSE	TRUE	FALSE
	Impdh1	0.0317895	0.696516	0.896863	-0.144341	0.0086603	0.113168	FALSE	FALSE	FALSE	TRUE	FALSE
	Map4k2	0.0237095	0.697933	0.89707	-0.182302	0.0341848	0.240566	FALSE	FALSE	FALSE	TRUE	FALSE
	Arhgef3	-0.0493002	0.700209	0.898059	-0.422214	0.00519428	0.0881382	FALSE	FALSE	FALSE	TRUE	FALSE
	Chrnb2	0.0428951	0.70091	0.898581	-0.162602	0.00408182	0.0770737	FALSE	FALSE	FALSE	TRUE	FALSE
	Adrbk1	0.0225474	0.703108	0.899437	-0.161863	0.0248799	0.200004	FALSE	FALSE	FALSE	TRUE	FALSE
	Fndc5	0.0469858	0.707248	0.901329	-0.3939	0.0107409	0.126323	FALSE	FALSE	FALSE	TRUE	FALSE
	Zcwpw2	0.0414673	0.708954	0.901929	-0.684294	1.25e-05	0.00448898	FALSE	FALSE	FALSE	TRUE	FALSE
	Fbxo45	0.0230604	0.71322	0.904313	-0.103183	0.03951	0.261457	FALSE	FALSE	FALSE	TRUE	FALSE
	Myh14	0.0439316	0.714822	0.904938	-0.20889	0.0220951	0.187579	FALSE	FALSE	FALSE	TRUE	FALSE
	Dpp6	-0.0340399	0.715436	0.905297	-0.179378	0.00409457	0.0771228	FALSE	FALSE	FALSE	TRUE	FALSE
	Lipc	-0.169563	0.715978	0.9053	-0.0745	0.0108454	0.126973	FALSE	FALSE	FALSE	TRUE	FALSE
	Rom1	0.0348345	0.718745	0.906982	-0.384407	0.000523633	0.0285005	FALSE	FALSE	FALSE	TRUE	FALSE
	Flcn	0.0270758	0.718952	0.907168	-0.158532	0.00331906	0.0695009	FALSE	FALSE	FALSE	TRUE	FALSE
	Ncaph2	0.0233806	0.720019	0.9074	-0.14859	0.00367279	0.072996	FALSE	FALSE	FALSE	TRUE	FALSE
	Ppm1d	-0.0589045	0.72064	0.907768	-0.293264	0.0211333	0.183263	FALSE	FALSE	FALSE	TRUE	FALSE
	Clstn3	0.0543112	0.720868	0.907861	-0.140799	0.00861097	0.113037	FALSE	FALSE	FALSE	TRUE	FALSE
	Darc	-0.033244	0.72204	0.907894	-0.339334	0.0153642	0.154374	FALSE	FALSE	FALSE	TRUE	FALSE
	Slc36a1	-0.0377013	0.722301	0.907894	-0.170212	0.000597978	0.0302098	FALSE	FALSE	FALSE	TRUE	FALSE
	Tnc	-0.133658	0.723814	0.908844	-0.726768	0.00881015	0.114122	FALSE	FALSE	FALSE	TRUE	FALSE
	Rreb1	0.073644	0.725321	0.909419	-0.283125	0.00560635	0.0914974	FALSE	FALSE	FALSE	TRUE	FALSE
	Haghl	-0.021501	0.725539	0.909419	-0.222213	0.0265082	0.207158	FALSE	FALSE	FALSE	TRUE	FALSE
	Smap1	-0.0301683	0.725618	0.909419	-0.173422	0.0159045	0.157556	FALSE	FALSE	FALSE	TRUE	FALSE
	Ccdc72	0.0238297	0.726492	0.910275	-0.183384	0.0248856	0.200004	FALSE	FALSE	FALSE	TRUE	FALSE
	Obscn	0.0935538	0.728685	0.911393	-0.109586	0.00374461	0.0736671	FALSE	FALSE	FALSE	TRUE	FALSE
	Mical2	0.021554	0.728762	0.911415	-0.272479	0.0160156	0.157916	FALSE	FALSE	FALSE	TRUE	FALSE
	Fam78b	-0.060589	0.729291	0.911713	-0.254742	0.00328348	0.0692208	FALSE	FALSE	FALSE	TRUE	FALSE
	Arhgef17	-0.0541679	0.731042	0.912547	-0.147779	0.0284234	0.216086	FALSE	FALSE	FALSE	TRUE	FALSE
	Tesk2	-0.0306741	0.731909	0.913007	-0.166187	0.00573879	0.0930061	FALSE	FALSE	FALSE	TRUE	FALSE
	Zfp296	-0.0469642	0.733947	0.914446	-0.266526	0.001334	0.0458644	FALSE	FALSE	FALSE	TRUE	FALSE
	Abcc8	0.0345859	0.737655	0.915938	-0.403624	0.000951643	0.0384207	FALSE	FALSE	FALSE	TRUE	FALSE
	Racgap1	0.0329586	0.737927	0.91599	-0.14224	0.0393298	0.260764	FALSE	FALSE	FALSE	TRUE	FALSE
	Stap2	-0.0232511	0.739742	0.916853	-0.596766	0.0105102	0.125249	FALSE	FALSE	FALSE	TRUE	FALSE
	Tspan17	0.0243518	0.74045	0.917022	-0.370855	0.00091737	0.0380063	FALSE	FALSE	FALSE	TRUE	FALSE
	Slfn8	-0.153745	0.741619	0.917725	-0.203227	0.00764532	0.105773	FALSE	FALSE	FALSE	TRUE	FALSE
	Camk1d	-0.103348	0.742255	0.918141	-0.215682	0.00335498	0.069789	FALSE	FALSE	FALSE	TRUE	FALSE
	Heatr7b1	-0.0727153	0.743222	0.918741	-0.385185	0.00560675	0.0914974	FALSE	FALSE	FALSE	TRUE	FALSE
	Grb7	-0.0339543	0.745362	0.919355	-0.209924	0.00106099	0.0406808	FALSE	FALSE	FALSE	TRUE	FALSE
	Cic	0.0197154	0.747685	0.920613	-0.133872	0.0405515	0.264811	FALSE	FALSE	FALSE	TRUE	FALSE
	Syt13	0.0259346	0.74833	0.921086	-0.227357	0.0384305	0.257089	FALSE	FALSE	FALSE	TRUE	FALSE
	Ppp2r5d	0.0285804	0.74871	0.921201	-0.0724842	0.00382802	0.0745767	FALSE	FALSE	FALSE	TRUE	FALSE
	Ap4s1	-0.0634197	0.750476	0.921584	-0.165763	0.0246843	0.199296	FALSE	FALSE	FALSE	TRUE	FALSE
	Senp2	0.0325466	0.752273	0.921798	-0.0729759	0.00617977	0.0959957	FALSE	FALSE	FALSE	TRUE	FALSE
	Fam98c	-0.0204927	0.756087	0.923139	-0.115779	0.0406938	0.265316	FALSE	FALSE	FALSE	TRUE	FALSE
	Rnf126	0.0288523	0.75672	0.923322	-0.13088	0.0320755	0.230836	FALSE	FALSE	FALSE	TRUE	FALSE
	Sh3bp1	-0.0279532	0.756716	0.923322	-0.175135	0.0124648	0.13746	FALSE	FALSE	FALSE	TRUE	FALSE
	Tmem62	0.0244971	0.759608	0.924801	-0.160081	0.0371476	0.252103	FALSE	FALSE	FALSE	TRUE	FALSE
	Exph5	-0.0282587	0.762433	0.925855	-0.194259	0.0340038	0.239673	FALSE	FALSE	FALSE	TRUE	FALSE
	Ppp2r4	0.0249168	0.765336	0.927376	-0.0659127	0.0111598	0.129181	FALSE	FALSE	FALSE	TRUE	FALSE
	Zfp386	0.108068	0.767033	0.927854	-0.468662	0.00583765	0.0936669	FALSE	FALSE	FALSE	TRUE	FALSE
	Foxj2	0.0511993	0.767457	0.927854	-0.138604	0.0255001	0.202799	FALSE	FALSE	FALSE	TRUE	FALSE
	Nup98	-0.0295016	0.767285	0.927854	-0.0863094	0.00110849	0.0417868	FALSE	FALSE	FALSE	TRUE	FALSE
	Krt25	0.0602254	0.770801	0.92944	-0.222955	0.0302018	0.224101	FALSE	FALSE	FALSE	TRUE	FALSE
	Adam22	-0.0431769	0.77219	0.930013	-0.203653	0.0125281	0.137792	FALSE	FALSE	FALSE	TRUE	FALSE
	Stard5	0.0231734	0.772685	0.930316	-0.275134	0.0199677	0.177615	FALSE	FALSE	FALSE	TRUE	FALSE
	Boc	0.0333308	0.778259	0.932297	-0.282342	0.00151731	0.0488924	FALSE	FALSE	FALSE	TRUE	FALSE
	Fbxw8	-0.0256668	0.777366	0.932297	-0.0866371	0.0241888	0.197074	FALSE	FALSE	FALSE	TRUE	FALSE
	Ank2	-0.0317224	0.77874	0.932297	-0.272016	0.0121228	0.135458	FALSE	FALSE	FALSE	TRUE	FALSE
	Gdap1	-0.0528869	0.780099	0.932699	-0.139164	0.00628102	0.0968042	FALSE	FALSE	FALSE	TRUE	FALSE
	Negr1	0.0330864	0.783178	0.934344	-0.115654	0.000858629	0.0367336	FALSE	FALSE	FALSE	TRUE	FALSE
	Dlg4	0.0209255	0.786087	0.935538	-0.089934	0.0246932	0.199296	FALSE	FALSE	FALSE	TRUE	FALSE
	Zfp946	-0.023846	0.786744	0.935955	-0.085768	0.0309724	0.227596	FALSE	FALSE	FALSE	TRUE	FALSE
	Phyhip	-0.0330975	0.787056	0.936254	-0.163558	0.0226519	0.190223	FALSE	FALSE	FALSE	TRUE	FALSE
	Psenen	-0.0460128	0.787657	0.936458	-0.117281	0.00919031	0.11594	FALSE	FALSE	FALSE	TRUE	FALSE
	Ercc3	0.0306821	0.787978	0.936659	-0.154824	0.00168827	0.0505429	FALSE	FALSE	FALSE	TRUE	FALSE
	Dct	-0.120054	0.788741	0.936924	-0.115883	0.0205852	0.180649	FALSE	FALSE	FALSE	TRUE	FALSE
	Reln	0.0205005	0.789648	0.937397	-0.214033	0.0381978	0.256346	TRUE	FALSE	FALSE	TRUE	FALSE
	Atg4d	-0.0168457	0.794011	0.939514	-0.201697	0.00185034	0.0523551	FALSE	FALSE	FALSE	TRUE	FALSE
	Arl3	-0.0444114	0.795012	0.939514	-0.0708764	0.0383344	0.256718	FALSE	FALSE	FALSE	TRUE	FALSE
	Ptprcap	-0.0673907	0.795333	0.939524	-0.130861	0.0292874	0.219806	FALSE	FALSE	FALSE	TRUE	FALSE
	Calb2	0.0246281	0.796464	0.939833	-0.60645	0.0126035	0.13836	FALSE	FALSE	FALSE	TRUE	FALSE
	Hmgcr	0.0217424	0.796249	0.939833	-0.143242	0.027017	0.209676	FALSE	FALSE	FALSE	TRUE	FALSE
	Uxs1	-0.0242994	0.797059	0.939954	-0.15132	0.00529022	0.0892455	FALSE	FALSE	FALSE	TRUE	FALSE
	Kcnd2	0.0228228	0.797512	0.940053	-0.491829	0.0138972	0.145807	FALSE	FALSE	FALSE	TRUE	FALSE
	St18	0.0223833	0.797399	0.940053	-0.363109	0.000148843	0.0155349	FALSE	FALSE	FALSE	TRUE	FALSE
	Vamp8	-0.047778	0.800351	0.940099	-0.196158	0.022963	0.191789	FALSE	FALSE	FALSE	TRUE	FALSE
	Diras2	-0.0626084	0.800129	0.940099	-0.527391	1.52e-05	0.00488958	FALSE	FALSE	FALSE	TRUE	FALSE
	Stk3	0.0282039	0.80109	0.940458	-0.134749	0.0182667	0.16921	FALSE	FALSE	FALSE	TRUE	FALSE
	Dopey2	0.0184952	0.802612	0.940903	-0.0808865	0.0332109	0.236277	FALSE	FALSE	FALSE	TRUE	FALSE
	Zbtb4	0.0490829	0.803324	0.941191	-0.0685632	0.0372537	0.252507	FALSE	FALSE	FALSE	TRUE	FALSE
	Odf2	-0.0202471	0.804302	0.941267	-0.221127	0.0332105	0.236277	FALSE	FALSE	FALSE	TRUE	FALSE
	Tcte1	0.072129	0.805801	0.94165	-0.27706	0.00313862	0.0677882	FALSE	FALSE	FALSE	TRUE	FALSE
	Dlg1	0.0200865	0.806191	0.941741	-0.211689	0.0168547	0.16174	FALSE	FALSE	FALSE	TRUE	FALSE
	Zxdc	-0.0231593	0.807908	0.941804	-0.0948505	0.0100863	0.122343	FALSE	FALSE	FALSE	TRUE	FALSE
	Ccdc124	-0.0142988	0.810347	0.942238	-0.25557	0.0157296	0.156599	FALSE	FALSE	FALSE	TRUE	FALSE
	Fars2	0.0227846	0.811719	0.943044	-0.0865014	0.00886139	0.114443	FALSE	FALSE	FALSE	TRUE	FALSE
	Plekhj1	-0.0146247	0.813075	0.943611	-0.129641	0.00162907	0.050382	FALSE	FALSE	FALSE	TRUE	FALSE
	Tinf2	0.0165461	0.815302	0.94376	-0.18747	0.0045696	0.0819918	FALSE	FALSE	FALSE	TRUE	FALSE
	Trp53i11	-0.0310473	0.816164	0.944166	-0.175672	0.0226426	0.190223	FALSE	FALSE	FALSE	TRUE	FALSE
	Kcnab1	0.0276876	0.81672	0.944252	-0.671316	0.000400237	0.0252391	FALSE	FALSE	FALSE	TRUE	FALSE
	Cdc25a	-0.019575	0.818756	0.944252	-0.115415	0.0442726	0.277872	FALSE	FALSE	FALSE	TRUE	FALSE
	Hps4	0.023822	0.819556	0.944416	-0.271682	0.00655767	0.0983547	FALSE	FALSE	FALSE	TRUE	FALSE
	Mtmr12	-0.0231861	0.819337	0.944416	-0.173828	0.0121099	0.135413	FALSE	FALSE	FALSE	TRUE	FALSE
	Dusp11	0.0192567	0.819921	0.944597	-0.216016	0.0409011	0.266211	FALSE	FALSE	FALSE	TRUE	FALSE
	Med12l	-0.0264949	0.820111	0.944642	-0.14301	0.0300742	0.223591	FALSE	FALSE	FALSE	TRUE	FALSE
	Def8	-0.024801	0.821179	0.944705	-0.11441	0.004456	0.0810766	FALSE	FALSE	FALSE	TRUE	FALSE
	Txndc11	-0.0228347	0.82436	0.945804	-0.162656	0.00705958	0.10185	FALSE	FALSE	FALSE	TRUE	FALSE
	Pebp1	0.0279375	0.825397	0.946252	-0.0749762	0.0398342	0.262562	FALSE	FALSE	FALSE	TRUE	FALSE
	Rin1	-0.0332739	0.826427	0.946312	-0.220745	0.0424759	0.27199	FALSE	FALSE	FALSE	TRUE	FALSE
	Zfp280b	0.038592	0.828513	0.947138	-0.151355	0.00162942	0.050382	FALSE	FALSE	FALSE	TRUE	FALSE
	Aifm1	-0.0151004	0.827985	0.947138	-0.0962521	0.0491607	0.293247	FALSE	FALSE	FALSE	TRUE	FALSE
	Frmd4a	-0.0227132	0.829546	0.94796	-0.0869778	0.0209953	0.182566	FALSE	FALSE	FALSE	TRUE	FALSE
	Zfp335	0.0137538	0.83564	0.950029	-0.127744	0.0360209	0.247463	FALSE	FALSE	FALSE	TRUE	FALSE
	Rnf123	-0.0121855	0.8368	0.950585	-0.279567	0.0106019	0.125561	FALSE	FALSE	FALSE	TRUE	FALSE
	Hk2	-0.0560796	0.842435	0.952996	-0.565862	0.0163358	0.159031	FALSE	FALSE	FALSE	TRUE	FALSE
	Tmed8	-0.0376001	0.843106	0.953331	-0.197671	0.0215043	0.185179	FALSE	FALSE	FALSE	TRUE	FALSE
	Tial1	0.0133237	0.843775	0.953591	-0.109605	0.00594483	0.0945631	FALSE	FALSE	FALSE	TRUE	FALSE
	Tmc7	0.0190217	0.846708	0.954616	-0.557046	0.0180977	0.168809	FALSE	FALSE	FALSE	TRUE	FALSE
	G0s2	-0.0725533	0.848653	0.955007	-0.184246	0.0215999	0.185656	FALSE	FALSE	FALSE	TRUE	FALSE
	Plk5	0.0149715	0.850174	0.955139	-0.484572	8.54e-05	0.0120473	FALSE	FALSE	FALSE	TRUE	FALSE
	Capn7	-0.0165491	0.850332	0.955139	-0.0497911	0.00924223	0.116381	FALSE	FALSE	FALSE	TRUE	FALSE
	Trim3	-0.0194128	0.849715	0.955139	-0.238003	0.00227261	0.0582975	FALSE	FALSE	FALSE	TRUE	FALSE
	Ints6	-0.0172164	0.851377	0.955428	-0.107232	0.0128642	0.139986	FALSE	FALSE	FALSE	TRUE	FALSE
	Col13a1	0.0394604	0.851769	0.955441	-0.323787	0.0270704	0.209712	FALSE	FALSE	FALSE	TRUE	FALSE
	Map4k3	-0.0170321	0.852062	0.955472	-0.139309	0.0419142	0.269938	FALSE	FALSE	FALSE	TRUE	FALSE
	Pttg1	-0.0799831	0.853272	0.956137	-3.36994	4.11e-08	0.000156294	FALSE	FALSE	FALSE	TRUE	FALSE
	Spop	-0.0309021	0.859512	0.958822	-0.119455	0.0194486	0.175655	FALSE	FALSE	FALSE	TRUE	FALSE
	Colec11	0.0487394	0.860406	0.959394	-0.122739	0.0344078	0.24149	FALSE	FALSE	FALSE	TRUE	FALSE
	Arhgap21	-0.0135173	0.864661	0.960769	-0.154269	0.0096747	0.119209	FALSE	FALSE	FALSE	TRUE	FALSE
	Chd7	-0.0127748	0.866249	0.960808	-0.227468	0.00281534	0.0641814	TRUE	FALSE	FALSE	TRUE	FALSE
	Kcnh3	0.032808	0.867964	0.961017	-0.367256	0.00950571	0.118117	FALSE	FALSE	FALSE	TRUE	FALSE
	Psmd7	0.0208483	0.87112	0.961935	-0.0363308	0.0277687	0.212994	FALSE	FALSE	FALSE	TRUE	FALSE
	Wisp1	-0.0303937	0.871182	0.961935	-0.216757	0.0235344	0.194411	FALSE	FALSE	FALSE	TRUE	FALSE
	Gnai1	0.00932017	0.872396	0.962648	-0.13646	0.0197844	0.177104	FALSE	FALSE	FALSE	TRUE	FALSE
	Adcy1	-0.0193659	0.872664	0.962874	-0.201678	0.0246454	0.199296	FALSE	FALSE	FALSE	TRUE	FALSE
	Pmpca	0.00967061	0.874829	0.963887	-0.0807736	0.00562356	0.0916413	FALSE	FALSE	FALSE	TRUE	FALSE
	Pvrl4	0.0189807	0.877193	0.964685	-0.364654	0.000107952	0.0135205	FALSE	FALSE	FALSE	TRUE	FALSE
	Cry1	-0.0153591	0.877067	0.964685	-0.299777	0.0490423	0.29297	FALSE	FALSE	FALSE	TRUE	FALSE
	Iglon5	0.0212694	0.877863	0.965015	-0.141524	0.00914811	0.11589	FALSE	FALSE	FALSE	TRUE	FALSE
	Nudt22	-0.0134172	0.880506	0.965528	-0.275721	0.00267898	0.062903	FALSE	FALSE	FALSE	TRUE	FALSE
	Sac3d1	-0.0397902	0.880864	0.96563	-0.173605	0.00322475	0.0685187	FALSE	FALSE	FALSE	TRUE	FALSE
	Ripply2	-0.0142653	0.881797	0.96597	-0.461302	0.000431605	0.02611	FALSE	FALSE	FALSE	TRUE	FALSE
	Scn2a1	-0.0187045	0.88282	0.966124	-0.235751	0.00648927	0.0980931	FALSE	FALSE	FALSE	TRUE	FALSE
	Thtpa	-0.0253296	0.883207	0.966202	-0.189616	0.0449065	0.279817	FALSE	FALSE	FALSE	TRUE	FALSE
	Aldoc	-0.00898352	0.88424	0.966501	-0.2366	0.00319846	0.0683039	FALSE	FALSE	FALSE	TRUE	FALSE
	S100b	0.0191239	0.886177	0.967173	-0.505425	0.0015508	0.0494732	FALSE	FALSE	FALSE	TRUE	FALSE
	Tyw1	0.013607	0.886289	0.967173	-0.242801	0.00122869	0.0441202	FALSE	FALSE	FALSE	TRUE	FALSE
	Phc2	0.0302567	0.88747	0.96744	-0.152728	0.0228806	0.191382	FALSE	FALSE	FALSE	TRUE	FALSE
	Homez	-0.053223	0.890108	0.968837	-0.12192	0.019053	0.173417	FALSE	FALSE	FALSE	TRUE	FALSE
	Ccdc93	0.0209951	0.891237	0.969293	-0.0958148	0.0344232	0.241509	FALSE	FALSE	FALSE	TRUE	FALSE
	Msh3	0.0150486	0.894788	0.970433	-0.140556	0.0435491	0.275884	FALSE	FALSE	FALSE	TRUE	FALSE
	Samd14	0.00975826	0.895447	0.970545	-0.153771	0.0410773	0.266992	FALSE	FALSE	FALSE	TRUE	FALSE
	Clip1	-0.00930974	0.900347	0.972484	-0.134051	0.00161183	0.050382	FALSE	FALSE	FALSE	TRUE	FALSE
	Zfp747	-0.0204101	0.900328	0.972484	-0.100903	0.0123926	0.13718	FALSE	FALSE	FALSE	TRUE	FALSE
	Dixdc1	0.0123461	0.900953	0.972771	-0.223157	0.00902953	0.115295	FALSE	FALSE	FALSE	TRUE	FALSE
	Zfyve9	0.00833285	0.901544	0.973208	-0.10886	0.00128137	0.0448256	FALSE	FALSE	FALSE	TRUE	FALSE
	Cdyl	0.0226006	0.902337	0.97339	-0.154853	0.00343181	0.0704887	FALSE	FALSE	FALSE	TRUE	FALSE
	Ubac1	0.0138616	0.902696	0.97339	-0.0771286	0.0369212	0.251105	FALSE	FALSE	FALSE	TRUE	FALSE
	Myo7a	-0.0137699	0.902571	0.97339	-0.782965	0.00854971	0.112547	FALSE	FALSE	FALSE	TRUE	FALSE
	Calm2	-0.00789616	0.903693	0.973638	-0.224814	0.00742979	0.10418	FALSE	FALSE	FALSE	TRUE	FALSE
	Zfp951	0.0856336	0.905989	0.974101	-0.483991	0.0198073	0.177204	FALSE	FALSE	FALSE	TRUE	FALSE
	Tmem190	0.011309	0.905178	0.974101	-0.318512	0.00400324	0.0762561	FALSE	FALSE	FALSE	TRUE	FALSE
	Ndufb6	-0.0140755	0.905758	0.974101	-0.0482628	0.0326022	0.233256	FALSE	FALSE	FALSE	TRUE	FALSE
	Slc29a1	-0.0104013	0.906276	0.974273	-0.235783	0.0417309	0.269534	FALSE	FALSE	FALSE	TRUE	FALSE
	Tmtc4	0.0188112	0.909086	0.975371	-0.277504	0.00229788	0.0584934	FALSE	FALSE	FALSE	TRUE	FALSE
	Coro1a	0.00802164	0.909676	0.975468	-0.25539	0.013456	0.143396	FALSE	FALSE	FALSE	TRUE	FALSE
	Mgll	0.0192785	0.910937	0.975771	-0.285186	0.0303655	0.22492	FALSE	FALSE	FALSE	TRUE	FALSE
	Lactb	-0.0205519	0.910993	0.975771	-0.211278	0.00560407	0.0914974	FALSE	FALSE	FALSE	TRUE	FALSE
	Snhg11	-0.00743654	0.911257	0.975781	-0.360789	0.00633613	0.0972197	FALSE	FALSE	FALSE	TRUE	FALSE
	Kctd17	0.00767431	0.920261	0.977718	-0.18103	0.000705213	0.0326729	FALSE	FALSE	FALSE	TRUE	FALSE
	Ndst3	0.0120669	0.920428	0.977719	-0.568576	0.000849811	0.0364835	TRUE	FALSE	FALSE	TRUE	FALSE
	Plekhh3	0.0121393	0.921984	0.978555	-0.479206	0.0033244	0.0695088	FALSE	FALSE	FALSE	TRUE	FALSE
	Polr2c	-0.00932882	0.923103	0.978858	-0.0912596	0.0395598	0.261514	FALSE	FALSE	FALSE	TRUE	FALSE
	Itga3	-0.00745703	0.923329	0.978894	-0.117412	0.00409085	0.0771228	FALSE	FALSE	FALSE	TRUE	FALSE
	Cuedc2	-0.00557763	0.923768	0.97902	-0.169691	0.0166734	0.160609	FALSE	FALSE	FALSE	TRUE	FALSE
	4921507P07Rik	0.0169118	0.927009	0.980529	-0.161449	0.0427062	0.272727	FALSE	FALSE	FALSE	TRUE	FALSE
	AI462493	-0.00621818	0.928103	0.980529	-0.15543	0.0363757	0.249	FALSE	FALSE	FALSE	TRUE	FALSE
	Ak2	-0.00989185	0.928913	0.980909	-0.136342	0.000353211	0.0238509	FALSE	FALSE	FALSE	TRUE	FALSE
	Kcnq2	-0.00819327	0.929046	0.980938	-0.15611	0.0166291	0.160449	FALSE	FALSE	FALSE	TRUE	FALSE
	Rps7	0.00549059	0.930053	0.980953	-0.187279	0.0420135	0.270256	FALSE	FALSE	FALSE	TRUE	FALSE
	Usp46	0.0124085	0.932251	0.981811	-0.197658	0.0150423	0.152278	FALSE	FALSE	FALSE	TRUE	FALSE
	Dcun1d2	0.00741343	0.932153	0.981811	-0.140594	0.0408014	0.265744	FALSE	FALSE	FALSE	TRUE	FALSE
	Ocel1	-0.00692221	0.932765	0.982081	-0.164535	0.0382282	0.256459	FALSE	FALSE	FALSE	TRUE	FALSE
	BC046331	-0.00841588	0.934431	0.982717	-0.0742999	0.0179833	0.168089	FALSE	FALSE	FALSE	TRUE	FALSE
	Gnal	-0.0124624	0.93738	0.983551	-0.216287	0.00857446	0.112795	FALSE	FALSE	FALSE	TRUE	FALSE
	Cdc34	-0.00634367	0.937713	0.983729	-0.0846192	0.0201603	0.178617	FALSE	FALSE	FALSE	TRUE	FALSE
	Pts	0.00728843	0.93978	0.984336	-0.434186	0.00551429	0.0907684	FALSE	FALSE	FALSE	TRUE	FALSE
	Enho	-0.0183736	0.939899	0.984336	-0.226933	0.00958656	0.118773	FALSE	FALSE	FALSE	TRUE	FALSE
	Extl2	-0.0093545	0.943207	0.984932	-0.205664	0.0286263	0.216945	FALSE	FALSE	FALSE	TRUE	FALSE
	Cacng2	-0.012229	0.942979	0.984932	-0.220262	0.00338432	0.069915	FALSE	FALSE	FALSE	TRUE	FALSE
	Ckb	-0.00413972	0.944013	0.985316	-0.151201	0.00564103	0.0918596	FALSE	FALSE	FALSE	TRUE	FALSE
	Atp5e	0.00667436	0.944795	0.985695	-0.129526	0.0144439	0.14871	FALSE	FALSE	FALSE	TRUE	FALSE
	Fut10	0.0100281	0.946416	0.985934	-0.291425	0.00162881	0.050382	FALSE	FALSE	FALSE	TRUE	FALSE
	Irf7	0.00781372	0.946633	0.985934	-0.309924	0.00938641	0.117457	FALSE	FALSE	FALSE	TRUE	FALSE
	Bop1	0.00428227	0.947272	0.985974	-0.146312	0.00612067	0.0956279	FALSE	FALSE	FALSE	TRUE	FALSE
	Rnf182	-0.0123352	0.947285	0.985974	-0.242703	0.0100526	0.122172	FALSE	FALSE	FALSE	TRUE	FALSE
	Fam72a	0.0104506	0.94866	0.986549	-0.269993	0.0132405	0.141978	FALSE	FALSE	FALSE	TRUE	FALSE
	Flywch2	0.00790503	0.949216	0.986622	-0.288477	0.00167159	0.0503847	FALSE	FALSE	FALSE	TRUE	FALSE
	Tube1	-0.00862054	0.949109	0.986622	-0.10118	0.0218193	0.186383	FALSE	FALSE	FALSE	TRUE	FALSE
	Nup210	-0.00427114	0.949409	0.986683	-0.167106	0.0112421	0.12977	FALSE	FALSE	FALSE	TRUE	FALSE
	Tfg	-0.00564943	0.950996	0.987218	-0.064071	0.0180985	0.168809	FALSE	FALSE	FALSE	TRUE	FALSE
	Cfl1	0.00533855	0.951153	0.987277	-0.0830218	0.0237068	0.195198	FALSE	FALSE	FALSE	TRUE	FALSE
	Cds1	-0.00571315	0.952744	0.988172	-0.199772	0.0221708	0.187991	FALSE	FALSE	FALSE	TRUE	FALSE
	Neurod2	0.00792071	0.95318	0.988233	-0.233707	0.0398063	0.262503	FALSE	FALSE	FALSE	TRUE	FALSE
	Krt222	0.00527062	0.95595	0.988637	-0.0937916	0.0491788	0.293247	FALSE	FALSE	FALSE	TRUE	FALSE
	6430550D23Rik	0.00503539	0.957431	0.988845	-0.131836	0.0337197	0.238334	FALSE	FALSE	FALSE	TRUE	FALSE
	Car15	0.0043025	0.95781	0.989087	-0.194698	0.0385176	0.257526	FALSE	FALSE	FALSE	TRUE	FALSE
	Crtc2	0.0054439	0.958277	0.989268	-0.120467	0.0115788	0.131862	FALSE	FALSE	FALSE	TRUE	FALSE
	Mctp1	0.00881699	0.95965	0.989342	-0.259809	0.0145379	0.149353	FALSE	FALSE	FALSE	TRUE	FALSE
	Als2	0.00448079	0.959733	0.989342	-0.359401	0.00160788	0.050382	FALSE	FALSE	FALSE	TRUE	FALSE
	Zfp521	0.00618318	0.962788	0.989827	-0.330989	0.00541695	0.0899849	TRUE	FALSE	FALSE	TRUE	FALSE
	Ublcp1	-0.00523939	0.963264	0.989856	-0.61066	2e-05	0.00557521	FALSE	FALSE	FALSE	TRUE	FALSE
	Tspan5	0.00386134	0.969439	0.991988	-0.232372	0.00538306	0.0898413	FALSE	FALSE	FALSE	TRUE	FALSE
	Pigs	0.00356034	0.970167	0.992282	-0.112648	0.0224479	0.189392	FALSE	FALSE	FALSE	TRUE	FALSE
	Rem2	0.00935149	0.971672	0.99231	-0.304962	0.00611385	0.0956279	FALSE	FALSE	FALSE	TRUE	FALSE
	N4bp3	0.00701901	0.971278	0.99231	-0.266508	0.0469871	0.286899	FALSE	FALSE	FALSE	TRUE	FALSE
	Rph3a	-0.00346466	0.971515	0.99231	-0.26404	0.00226439	0.0582835	FALSE	FALSE	FALSE	TRUE	FALSE
	Elmo3	0.00230922	0.972529	0.992477	-0.228763	0.0126172	0.13836	FALSE	FALSE	FALSE	TRUE	FALSE
	Ccdc9	0.00201327	0.972871	0.992477	-0.130696	0.0199601	0.177615	FALSE	FALSE	FALSE	TRUE	FALSE
	Pvalb	-0.00444431	0.973028	0.992477	-0.449215	0.00397419	0.076044	FALSE	FALSE	FALSE	TRUE	FALSE
	Hmbs	0.00181067	0.978679	0.993773	-0.158316	0.0314742	0.228805	FALSE	FALSE	FALSE	TRUE	FALSE
	Cyb561d1	0.0103181	0.979686	0.994294	-0.142266	0.00836849	0.111397	FALSE	FALSE	FALSE	TRUE	FALSE
	Aprt	0.00327435	0.980073	0.994294	-0.0730707	0.0460139	0.283693	FALSE	FALSE	FALSE	TRUE	FALSE
	Akap7	0.0027448	0.979915	0.994294	-0.518066	0.00152377	0.0489014	FALSE	FALSE	FALSE	TRUE	FALSE
	Cort	-0.00518262	0.980719	0.994523	-0.393599	0.0128907	0.140047	FALSE	FALSE	FALSE	TRUE	FALSE
	Spnb1	-0.00214131	0.98189	0.994737	-0.276352	0.000181071	0.0170634	FALSE	FALSE	FALSE	TRUE	FALSE
	Mfsd9	-0.00614962	0.983228	0.995403	-0.243281	0.00459823	0.0824016	FALSE	FALSE	FALSE	TRUE	FALSE
	Cbln1	-0.00152035	0.983642	0.995438	-0.374326	0.0170052	0.162527	FALSE	FALSE	FALSE	TRUE	FALSE
	Mat2b	0.00174194	0.98758	0.996187	-0.131544	0.0248293	0.199861	FALSE	FALSE	FALSE	TRUE	FALSE
	Faah	-0.00154087	0.988453	0.996215	-0.139991	0.00281535	0.0641814	FALSE	FALSE	FALSE	TRUE	FALSE
	Cog8	0.00117551	0.992046	0.997297	-0.170279	0.00186162	0.0524029	FALSE	FALSE	FALSE	TRUE	FALSE
	C1qtnf4	0.00139714	0.994219	0.998205	-0.605523	0.000144033	0.0153994	FALSE	FALSE	FALSE	TRUE	FALSE
	Pip5k1b	-0.00045515	0.995598	0.998671	-0.228758	0.042786	0.272926	FALSE	FALSE	FALSE	TRUE	FALSE
	Cdh18	-0.0002772	0.997218	0.999312	-0.185024	0.0104844	0.12498	FALSE	FALSE	FALSE	TRUE	FALSE
	Sgpp1	-0.000553381	0.99819	0.999801	-0.118627	0.000227208	0.0194335	FALSE	FALSE	FALSE	TRUE	FALSE
	Ifngr2	9.97e-05	0.999271	0.999866	-0.187349	0.0103679	0.124293	FALSE	FALSE	FALSE	TRUE	FALSE
	Lgals2	2.21962	1.6e-06	0.00143553	0.90434	0.000430738	0.0260992	FALSE	FALSE	TRUE	FALSE	FALSE
	Loxl2	2.10834	3.1e-06	0.00236675	0.521068	5.18e-05	0.00960297	FALSE	FALSE	TRUE	FALSE	FALSE
	Crtam	0.830466	4.54e-06	0.00315285	-0.0891617	0.679153	1	FALSE	FALSE	TRUE	FALSE	FALSE
	Mars	1.61344	5.13e-06	0.00326264	0.927029	3.05e-05	0.00700839	FALSE	FALSE	TRUE	FALSE	FALSE
	AI464131	1.20812	2.23e-05	0.00850488	0.331493	0.00104718	0.0405737	FALSE	FALSE	TRUE	FALSE	FALSE
	Mvk	0.664117	2.83e-05	0.00940351	0.084612	0.00437363	0.0803476	FALSE	FALSE	TRUE	FALSE	FALSE
	Slco2b1	0.751813	3.38e-05	0.0100574	0.0139579	0.839909	1	FALSE	FALSE	TRUE	FALSE	FALSE
	B430010I23Rik	1.22014	4.01e-05	0.010941	0.338889	5.71e-05	0.00999312	FALSE	FALSE	TRUE	FALSE	FALSE
	Micall1	0.803942	5.44e-05	0.0127842	0.27897	0.000811694	0.0355266	FALSE	FALSE	TRUE	FALSE	FALSE
	9330182L06Rik	0.614806	5.51e-05	0.0127842	0.00553064	0.941088	1	FALSE	FALSE	TRUE	FALSE	FALSE
	Qpct	1.50661	8.52e-05	0.0153077	0.948773	5.1e-05	0.00959458	FALSE	FALSE	TRUE	FALSE	FALSE
	Il11ra2	0.646978	8.5e-05	0.0153077	0.202099	0.0186713	0.171338	FALSE	FALSE	TRUE	FALSE	FALSE
	Rad54b	0.715031	0.000106172	0.0174373	-0.0158657	0.749167	1	FALSE	FALSE	TRUE	FALSE	FALSE
	Cpne8	0.520717	0.000124312	0.0197785	0.230297	0.00309671	0.0673425	FALSE	FALSE	TRUE	FALSE	FALSE
	Trim12c	0.902586	0.00012882	0.0198747	0.43006	0.000519883	0.028337	FALSE	FALSE	TRUE	FALSE	FALSE
	Myom3	2.56108	0.000141344	0.0207711	-0.013132	0.109862	0.451741	FALSE	FALSE	TRUE	FALSE	FALSE
	Pon2	1.38844	0.000143	0.0207711	-0.0246641	0.484954	0.870365	FALSE	FALSE	TRUE	FALSE	FALSE
	Pdgfrl	1.04343	0.000137744	0.0207711	0.811889	2.63e-06	0.00175582	FALSE	FALSE	TRUE	FALSE	FALSE
	Iqck	0.859792	0.000139009	0.0207711	0.225123	0.00396714	0.0760038	FALSE	FALSE	TRUE	FALSE	FALSE
	Shroom4	0.625248	0.000183699	0.0237781	-0.0296182	0.707956	1	FALSE	FALSE	TRUE	FALSE	FALSE
	Pisd-ps1	0.581602	0.00018705	0.0240085	0.334898	0.174821	0.584074	FALSE	FALSE	TRUE	FALSE	FALSE
	Grik1	0.920118	0.000223496	0.0270927	-0.179044	0.111821	0.456404	FALSE	FALSE	TRUE	FALSE	FALSE
	Dpysl3	0.809605	0.000250724	0.0289643	0.813273	0.00042435	0.0259188	FALSE	FALSE	TRUE	FALSE	FALSE
	Cpsf4l	0.680578	0.000252209	0.0289643	-0.181231	0.406896	0.822772	FALSE	FALSE	TRUE	FALSE	FALSE
	Mmab	0.734654	0.000263351	0.0296514	0.252096	0.0107865	0.126538	FALSE	FALSE	TRUE	FALSE	FALSE
	Ntpcr	0.414089	0.000270101	0.0298951	-0.0515853	0.407578	0.822772	FALSE	FALSE	TRUE	FALSE	FALSE
	Depdc1b	1.43167	0.00027538	0.0302601	-0.0136602	0.521303	0.903834	FALSE	FALSE	TRUE	FALSE	FALSE
	Sh3bgrl	0.637327	0.000336129	0.0339874	0.306928	0.00012247	0.0143162	FALSE	FALSE	TRUE	FALSE	FALSE
	Igfbp4	0.516516	0.000332154	0.0339874	0.140952	0.777699	1	FALSE	FALSE	TRUE	FALSE	FALSE
	Kif20a	0.675484	0.000360497	0.035524	0.0508614	0.114227	0.462309	FALSE	FALSE	TRUE	FALSE	FALSE
	Samd3	0.490557	0.000385394	0.0374936	0.00840793	0.86072	1	FALSE	FALSE	TRUE	FALSE	FALSE
	Spock3	0.509589	0.000419493	0.0383673	-0.00525601	0.971639	1	FALSE	FALSE	TRUE	FALSE	FALSE
	Odf3	0.526182	0.000448684	0.0393862	0.0653805	0.0922104	0.408675	FALSE	FALSE	TRUE	FALSE	FALSE
	Kcnv2	1.02652	0.000465841	0.0399641	-0.0274296	0.293405	0.712598	FALSE	FALSE	TRUE	FALSE	FALSE
	Npc1l1	0.424242	0.000460709	0.0399641	0.369244	0.0541749	0.306547	FALSE	FALSE	TRUE	FALSE	FALSE
	Gstm6	0.499145	0.000474965	0.0403034	-0.0579054	0.68334	1	FALSE	FALSE	TRUE	FALSE	FALSE
	Itgam	0.547729	0.000505281	0.041265	0.117301	0.205902	0.625444	FALSE	FALSE	TRUE	FALSE	FALSE
	Mgp	0.549199	0.000523782	0.0422818	0.754764	0.116546	0.467351	FALSE	FALSE	TRUE	FALSE	FALSE
	BC017158	0.382814	0.00053341	0.042656	0.129356	0.0357424	0.246218	FALSE	FALSE	TRUE	FALSE	FALSE
	Eps8l2	0.815558	0.0005443	0.0430759	0.159213	0.129155	0.49468	FALSE	FALSE	TRUE	FALSE	FALSE
	Krt10	0.991717	0.000559355	0.0440391	0.356929	0.0302792	0.224499	FALSE	FALSE	TRUE	FALSE	FALSE
	Vps25	0.498509	0.000669995	0.0499195	0.0918343	0.0919314	0.407915	FALSE	FALSE	TRUE	FALSE	FALSE
	Ttr	0.397652	0.00069574	0.0508456	0.712848	0.0155951	0.155832	FALSE	FALSE	TRUE	FALSE	FALSE
	Ptn	0.563993	0.000703305	0.0509113	-0.200373	0.461923	0.848044	FALSE	FALSE	TRUE	FALSE	FALSE
	Fam163b	0.792016	0.000725328	0.0514918	-0.167688	0.0667493	0.344641	FALSE	FALSE	TRUE	FALSE	FALSE
	Wdr7	0.444467	0.000731552	0.0514918	0.0734024	0.00114655	0.0424876	FALSE	FALSE	TRUE	FALSE	FALSE
	Cyb5r2	0.717199	0.000746875	0.0523292	0.129593	0.042848	0.273219	FALSE	FALSE	TRUE	FALSE	FALSE
	Lrrc8b	0.589782	0.000788388	0.0539993	-0.0518909	0.67806	1	FALSE	FALSE	TRUE	FALSE	FALSE
	Serhl	0.710466	0.000841174	0.0558274	0.390749	0.00706415	0.10185	FALSE	FALSE	TRUE	FALSE	FALSE
	Sfpi1	0.403888	0.000844319	0.0558274	0.248897	0.0766206	0.370107	FALSE	FALSE	TRUE	FALSE	FALSE
	Slc26a10	0.413742	0.000866052	0.0567729	-0.0761203	0.685916	1	FALSE	FALSE	TRUE	FALSE	FALSE
	Spsb1	0.694489	0.000872849	0.0569739	-0.147403	0.570111	0.951337	FALSE	FALSE	TRUE	FALSE	FALSE
	Snx24	0.466685	0.000878746	0.0571147	0.167788	0.0742171	0.364301	FALSE	FALSE	TRUE	FALSE	FALSE
	Ccdc144b	0.738012	0.00089397	0.0576139	-0.00329587	0.57532	0.956584	FALSE	FALSE	TRUE	FALSE	FALSE
	Ppap2a	0.357465	0.000899395	0.05772	0.194174	0.00531725	0.0893595	FALSE	FALSE	TRUE	FALSE	FALSE
	Ppm1h	0.420381	0.000936837	0.0591291	-0.0607826	0.218246	0.642696	FALSE	FALSE	TRUE	FALSE	FALSE
	Stambp	0.351938	0.000945734	0.059445	-0.039279	0.302608	0.724867	FALSE	FALSE	TRUE	FALSE	FALSE
	Dnahc17	1.02184	0.000950843	0.0595212	0.0330435	0.00157177	0.0498024	FALSE	FALSE	TRUE	FALSE	FALSE
	Dnajb6	0.388249	0.00101044	0.0619819	0.0036381	0.930135	1	FALSE	FALSE	TRUE	FALSE	FALSE
	Nipsnap1	0.502484	0.00104094	0.0625957	0.13615	0.0414115	0.268292	FALSE	FALSE	TRUE	FALSE	FALSE
	Chpf2	0.486734	0.00106559	0.0630846	0.0293426	0.795988	1	FALSE	FALSE	TRUE	FALSE	FALSE
	Bean1	0.637903	0.00107839	0.0631429	-0.125513	0.187787	0.60035	FALSE	FALSE	TRUE	FALSE	FALSE
	9530036O11Rik	0.625155	0.00107898	0.0631429	0.0400094	0.134525	0.506008	FALSE	FALSE	TRUE	FALSE	FALSE
	Hsd17b7	0.441148	0.00109968	0.0638112	-0.0667668	0.502364	0.886452	FALSE	FALSE	TRUE	FALSE	FALSE
	Cdca7l	0.57988	0.00113217	0.0641292	0.0430537	0.139989	0.517107	FALSE	FALSE	TRUE	FALSE	FALSE
	Malt1	0.481734	0.00111314	0.0641292	-0.0794112	0.111442	0.455787	FALSE	FALSE	TRUE	FALSE	FALSE
	Gipc2	0.445683	0.00113362	0.0641292	0.173787	0.0253811	0.202201	FALSE	FALSE	TRUE	FALSE	FALSE
	Cacng5	0.787937	0.00116036	0.0649208	-0.176806	0.260769	0.691568	FALSE	FALSE	TRUE	FALSE	FALSE
	Tnni1	0.857676	0.00122382	0.0674826	0.318866	0.321006	0.747633	FALSE	FALSE	TRUE	FALSE	FALSE
	Mcm8	0.726637	0.00124581	0.0682976	-0.154088	0.189835	0.602353	FALSE	FALSE	TRUE	FALSE	FALSE
	Lrp2bp	0.547229	0.00125649	0.0682976	-0.00855877	0.824011	1	FALSE	FALSE	TRUE	FALSE	FALSE
	Ppp3cc	0.314458	0.00125356	0.0682976	-0.00830394	0.866004	1	FALSE	FALSE	TRUE	FALSE	FALSE
	Med8	0.491676	0.00129715	0.0689135	-0.176339	0.0534618	0.305449	FALSE	FALSE	TRUE	FALSE	FALSE
	Aqp4	0.514517	0.00134439	0.0698085	0.178374	0.781578	1	FALSE	FALSE	TRUE	FALSE	FALSE
	Wdr4	0.396039	0.00134703	0.0698085	-0.0604969	0.185474	0.599305	FALSE	FALSE	TRUE	FALSE	FALSE
	Arhgap5	0.353245	0.00137666	0.0705607	-0.104207	0.437098	0.826728	FALSE	FALSE	TRUE	FALSE	FALSE
	Ppp1r36	0.811128	0.00141203	0.0709383	0.100479	0.0910705	0.405919	FALSE	FALSE	TRUE	FALSE	FALSE
	Armc5	0.405431	0.00141003	0.0709383	0.417383	0.000564238	0.0293242	FALSE	FALSE	TRUE	FALSE	FALSE
	Slc39a11	0.38329	0.00148159	0.0727648	0.0277085	0.567403	0.948276	FALSE	FALSE	TRUE	FALSE	FALSE
	Phgdh	0.566454	0.00149063	0.0729739	0.258551	0.111894	0.456615	FALSE	FALSE	TRUE	FALSE	FALSE
	Rnf207	0.480216	0.00149817	0.0731089	0.566328	0.00983199	0.120221	FALSE	FALSE	TRUE	FALSE	FALSE
	Depdc5	0.308096	0.00151093	0.0734965	0.00730629	0.810183	1	FALSE	FALSE	TRUE	FALSE	FALSE
	B9d1	0.402591	0.0015547	0.0751473	-0.198551	0.0586933	0.319641	FALSE	FALSE	TRUE	FALSE	FALSE
	Sncaip	0.518889	0.00157527	0.0759012	0.133039	0.333617	0.762878	FALSE	FALSE	TRUE	FALSE	FALSE
	Baiap2l2	1.22447	0.00162133	0.0766079	0.243175	0.000387369	0.0247097	FALSE	FALSE	TRUE	FALSE	FALSE
	Entpd4	0.433146	0.00163401	0.0767936	0.814898	3.05e-05	0.00700839	FALSE	FALSE	TRUE	FALSE	FALSE
	Ccdc102a	0.619248	0.00164675	0.0769252	0.0468815	0.491687	0.877185	FALSE	FALSE	TRUE	FALSE	FALSE
	Hps1	0.34471	0.00165618	0.0771235	-0.0205463	0.751222	1	FALSE	FALSE	TRUE	FALSE	FALSE
	Thumpd2	0.560721	0.00171562	0.0775988	0.0657965	0.146299	0.529538	FALSE	FALSE	TRUE	FALSE	FALSE
	Sfi1	0.494507	0.00169974	0.0775988	0.493809	0.147934	0.532919	FALSE	FALSE	TRUE	FALSE	FALSE
	Rftn1	1.2635	0.0017668	0.0793709	0.256777	0.0349094	0.243569	FALSE	FALSE	TRUE	FALSE	FALSE
	Itgb2	0.766946	0.00181116	0.0797378	0.398458	0.203148	0.621665	FALSE	FALSE	TRUE	FALSE	FALSE
	Chi3l7	0.288846	0.00185751	0.0810618	0.129667	0.571807	0.952972	FALSE	FALSE	TRUE	FALSE	FALSE
	Crhbp	0.895969	0.00190639	0.0819478	0.552569	0.00281094	0.0641814	FALSE	FALSE	TRUE	FALSE	FALSE
	Nlrc5	0.68651	0.00188415	0.0819478	0.0139006	0.710044	1	FALSE	FALSE	TRUE	FALSE	FALSE
	Ddx49	0.545722	0.00196243	0.082594	0.0830147	0.193753	0.608235	FALSE	FALSE	TRUE	FALSE	FALSE
	Nup93	0.321577	0.00194703	0.082594	-0.103993	0.0950391	0.415588	FALSE	FALSE	TRUE	FALSE	FALSE
	B3galtl	0.450839	0.00198897	0.0828143	0.10235	0.234929	0.663753	FALSE	FALSE	TRUE	FALSE	FALSE
	Glt25d1	0.422907	0.00198984	0.0828143	0.307911	0.0034325	0.0704887	FALSE	FALSE	TRUE	FALSE	FALSE
	Copb1	0.403185	0.00199547	0.0828227	0.255415	0.00112785	0.0421568	FALSE	FALSE	TRUE	FALSE	FALSE
	Myo10	0.320889	0.00204854	0.084338	0.0947661	0.411728	0.822772	TRUE	FALSE	TRUE	FALSE	FALSE
	D630003M21Rik	0.484515	0.00211092	0.0844044	0.12181	0.124736	0.485936	FALSE	FALSE	TRUE	FALSE	FALSE
	Grm4	0.42441	0.00210656	0.0844044	-0.298054	0.322511	0.749647	TRUE	FALSE	TRUE	FALSE	FALSE
	Kcnip1	0.413253	0.00207407	0.0844044	-0.124715	0.155746	0.548627	FALSE	FALSE	TRUE	FALSE	FALSE
	Taf5	0.357243	0.00209638	0.0844044	0.0349396	0.619468	0.996199	FALSE	FALSE	TRUE	FALSE	FALSE
	Pdlim4	0.633362	0.00212842	0.0847546	-0.0501825	0.661997	1	FALSE	FALSE	TRUE	FALSE	FALSE
	Fbxl18	0.631721	0.00214664	0.0847546	0.0237419	0.772439	1	FALSE	FALSE	TRUE	FALSE	FALSE
	Gpc6	0.43892	0.00214744	0.0847546	0.0227577	0.691147	1	FALSE	FALSE	TRUE	FALSE	FALSE
	Ctla2b	1.00771	0.00218407	0.0848842	0.130957	0.561765	0.941961	FALSE	FALSE	TRUE	FALSE	FALSE
	Klhdc8b	0.561827	0.00216682	0.0848842	-0.190774	0.166274	0.568107	FALSE	FALSE	TRUE	FALSE	FALSE
	Acadm	0.417998	0.00217177	0.0848842	0.135128	0.00207234	0.0554828	FALSE	FALSE	TRUE	FALSE	FALSE
	Plekha7	0.432154	0.00221165	0.0853773	0.499093	0.00987999	0.120488	FALSE	FALSE	TRUE	FALSE	FALSE
	Irf2	0.369569	0.00221806	0.0853773	0.0518518	0.0785853	0.3761	FALSE	FALSE	TRUE	FALSE	FALSE
	Trim7	0.479086	0.00226415	0.0862412	0.149243	0.2012	0.619	FALSE	FALSE	TRUE	FALSE	FALSE
	Apobec1	0.479333	0.00229948	0.0871052	0.117942	0.274676	0.694292	FALSE	FALSE	TRUE	FALSE	FALSE
	Nek6	0.487947	0.00231592	0.0871264	0.0967512	0.194168	0.608534	FALSE	FALSE	TRUE	FALSE	FALSE
	Slc2a1	0.393205	0.00231023	0.0871264	0.105949	0.549265	0.929658	FALSE	FALSE	TRUE	FALSE	FALSE
	Ankrd45	0.532299	0.00234405	0.0873245	0.185608	0.00108637	0.0412724	FALSE	FALSE	TRUE	FALSE	FALSE
	Ankrd35	0.514834	0.00233261	0.0873245	-0.108267	0.358263	0.790899	FALSE	FALSE	TRUE	FALSE	FALSE
	Ift46	0.503852	0.00234319	0.0873245	0.39733	0.00236461	0.059373	FALSE	FALSE	TRUE	FALSE	FALSE
	Abcb1b	0.432077	0.00239332	0.0880985	0.148979	0.0443697	0.277993	FALSE	FALSE	TRUE	FALSE	FALSE
	Mlph	0.581029	0.00244556	0.0891492	-0.262334	0.195103	0.609604	FALSE	FALSE	TRUE	FALSE	FALSE
	Wdr3	0.422421	0.00243394	0.0891492	0.0368989	0.667672	1	FALSE	FALSE	TRUE	FALSE	FALSE
	Ttll13	0.807743	0.00246147	0.0894851	0.0226673	0.436522	0.826588	FALSE	FALSE	TRUE	FALSE	FALSE
	Xlr	0.49992	0.00246649	0.0894851	0.0750741	0.0640531	0.336203	FALSE	FALSE	TRUE	FALSE	FALSE
	Zdhhc2	0.470706	0.0024798	0.0897546	0.378523	0.00439203	0.0804908	FALSE	FALSE	TRUE	FALSE	FALSE
	Mtpn	0.457747	0.00261062	0.0914555	-0.05212	0.167333	0.570097	FALSE	FALSE	TRUE	FALSE	FALSE
	Creb3l1	0.635456	0.00265389	0.0917245	-0.00895894	0.944297	1	FALSE	FALSE	TRUE	FALSE	FALSE
	Trim72	0.575812	0.00265433	0.0917245	0.117557	0.507205	0.890426	FALSE	FALSE	TRUE	FALSE	FALSE
	Ppp1r1b	0.379165	0.00267463	0.0920096	-0.140642	0.615892	0.993344	FALSE	FALSE	TRUE	FALSE	FALSE
	Klhl5	0.470419	0.00272762	0.0930867	0.164756	0.200312	0.61775	FALSE	FALSE	TRUE	FALSE	FALSE
	Tnfrsf1a	0.379856	0.00273032	0.0930867	0.334885	0.0542976	0.306805	FALSE	FALSE	TRUE	FALSE	FALSE
	Dclre1b	0.629416	0.00278305	0.0944631	0.0855769	0.37141	0.804965	FALSE	FALSE	TRUE	FALSE	FALSE
	Nr2c1	0.398646	0.00286014	0.0960125	0.0655061	0.347417	0.778134	FALSE	FALSE	TRUE	FALSE	FALSE
	Sphk2	0.50425	0.00289256	0.096124	0.119422	0.201778	0.619757	FALSE	FALSE	TRUE	FALSE	FALSE
	Slc26a11	0.288795	0.00289498	0.096124	0.0645432	0.123422	0.482995	FALSE	FALSE	TRUE	FALSE	FALSE
	Phf21b	0.315117	0.00301695	0.0970122	0.0281649	0.624956	1	FALSE	FALSE	TRUE	FALSE	FALSE
	Eif4enif1	0.378367	0.00302516	0.097072	0.0781383	0.0571804	0.315564	FALSE	FALSE	TRUE	FALSE	FALSE
	Tnfrsf14	0.517342	0.00304343	0.0972496	-0.0138001	0.883541	1	FALSE	FALSE	TRUE	FALSE	FALSE
	Cldn2	0.470435	0.00305962	0.097381	0.609155	0.0143052	0.148125	FALSE	FALSE	TRUE	FALSE	FALSE
	Nub1	0.456579	0.00310442	0.0979688	0.0984424	0.090538	0.404839	FALSE	FALSE	TRUE	FALSE	FALSE
	Clybl	0.600188	0.00311999	0.098257	-0.20984	0.227703	0.655206	FALSE	FALSE	TRUE	FALSE	FALSE
	Stoml3	0.783581	0.00312698	0.0982745	0.0428674	0.298267	0.719067	FALSE	FALSE	TRUE	FALSE	FALSE
	Ercc8	0.56474	0.00317038	0.0994341	-0.0402713	0.446887	0.834931	FALSE	FALSE	TRUE	FALSE	FALSE
	Tgfbr1	0.534291	0.00317913	0.099504	0.252906	0.106114	0.443351	FALSE	FALSE	TRUE	FALSE	FALSE
	Lonrf1	0.445544	0.00329104	0.101962	0.0453266	0.568849	0.949823	FALSE	FALSE	TRUE	FALSE	FALSE
	Dhx40	0.36413	0.003396	0.103741	0.0406105	0.42779	0.822772	FALSE	FALSE	TRUE	FALSE	FALSE
	Crtap	0.636995	0.0034044	0.10379	0.0527867	0.612868	0.990491	FALSE	FALSE	TRUE	FALSE	FALSE
	Atf3	1.35511	0.00344564	0.104555	0.368962	0.0138775	0.145807	FALSE	FALSE	TRUE	FALSE	FALSE
	Rsf1	0.375899	0.00345004	0.104555	-0.0464721	0.357983	0.790797	FALSE	FALSE	TRUE	FALSE	FALSE
	Tgfa	0.464244	0.00352201	0.105764	0.311235	0.0876145	0.397827	FALSE	FALSE	TRUE	FALSE	FALSE
	Col17a1	0.429738	0.00353838	0.105764	-0.0586593	0.42148	0.822772	FALSE	FALSE	TRUE	FALSE	FALSE
	Ywhaq	0.552232	0.00358875	0.106436	-0.0774534	0.252561	0.690811	FALSE	FALSE	TRUE	FALSE	FALSE
	Fam171a1	0.346863	0.00370417	0.108652	0.136702	0.0575297	0.316617	FALSE	FALSE	TRUE	FALSE	FALSE
	Arhgef10	0.419778	0.00374265	0.109065	0.358095	0.135264	0.507491	FALSE	FALSE	TRUE	FALSE	FALSE
	Nle1	0.277332	0.00374206	0.109065	0.197114	0.0402729	0.263809	FALSE	FALSE	TRUE	FALSE	FALSE
	Gpnmb	0.968159	0.00387713	0.111946	-0.0419789	0.681248	1	FALSE	FALSE	TRUE	FALSE	FALSE
	Frmd8	0.3648	0.00392175	0.112595	0.193717	0.0680273	0.348071	FALSE	FALSE	TRUE	FALSE	FALSE
	Asb18	1.0291	0.0039611	0.113082	-0.00453748	0.94678	1	FALSE	FALSE	TRUE	FALSE	FALSE
	Jph4	0.492665	0.00397981	0.113082	-0.130717	0.41694	0.822772	FALSE	FALSE	TRUE	FALSE	FALSE
	Cda	0.431401	0.00398311	0.113082	0.576449	0.0436401	0.275983	FALSE	FALSE	TRUE	FALSE	FALSE
	Lrrc2	0.770137	0.00404205	0.11349	-0.193828	0.241906	0.674959	FALSE	FALSE	TRUE	FALSE	FALSE
	Rps15a	0.485982	0.00405274	0.113581	-0.00735919	0.905973	1	FALSE	FALSE	TRUE	FALSE	FALSE
	Nox1	0.86918	0.00407246	0.113925	0.0167358	0.514764	0.897947	FALSE	FALSE	TRUE	FALSE	FALSE
	Tmem30a	0.501622	0.00408202	0.113983	-0.0980095	0.115983	0.466126	FALSE	FALSE	TRUE	FALSE	FALSE
	Gpr3	0.814986	0.00412283	0.114828	0.166302	0.109261	0.450453	FALSE	FALSE	TRUE	FALSE	FALSE
	F3	0.262266	0.00416533	0.115465	0.21676	0.211819	0.634988	FALSE	FALSE	TRUE	FALSE	FALSE
	Strap	0.661225	0.00419797	0.115968	-0.0720202	0.0657829	0.341725	FALSE	FALSE	TRUE	FALSE	FALSE
	Nlgn1	0.848889	0.00421926	0.116001	0.146287	0.0200053	0.177866	FALSE	FALSE	TRUE	FALSE	FALSE
	Gpc1	0.454997	0.00424542	0.116001	0.0381612	0.734866	1	FALSE	FALSE	TRUE	FALSE	FALSE
	Nudt14	0.315979	0.00423731	0.116001	-0.0260739	0.676771	1	FALSE	FALSE	TRUE	FALSE	FALSE
	Iah1	0.319685	0.00424044	0.116001	0.181498	0.000557128	0.0292346	FALSE	FALSE	TRUE	FALSE	FALSE
	Asrgl1	0.333263	0.00427517	0.116397	-0.00366047	0.986514	1	FALSE	FALSE	TRUE	FALSE	FALSE
	Pdgfa	0.475269	0.00434088	0.116525	0.297317	0.0044255	0.0809481	FALSE	FALSE	TRUE	FALSE	FALSE
	Ipp	0.422053	0.00429526	0.116525	0.0102899	0.827744	1	FALSE	FALSE	TRUE	FALSE	FALSE
	Gpr116	0.311668	0.00432316	0.116525	0.0265945	0.724057	1	FALSE	FALSE	TRUE	FALSE	FALSE
	Car4	0.31321	0.00436152	0.116535	-0.00740456	0.984302	1	FALSE	FALSE	TRUE	FALSE	FALSE
	Grik4	0.552736	0.00439907	0.116855	0.158967	0.1069	0.444775	FALSE	FALSE	TRUE	FALSE	FALSE
	Cftr	1.30477	0.00446177	0.117498	-0.0137054	0.260488	0.691568	FALSE	FALSE	TRUE	FALSE	FALSE
	Pkd2l1	0.95805	0.00451745	0.11815	0.126987	0.732494	1	FALSE	FALSE	TRUE	FALSE	FALSE
	Higd1b	0.966593	0.00455158	0.118684	-0.133543	0.154208	0.545484	FALSE	FALSE	TRUE	FALSE	FALSE
	6430573F11Rik	1.17397	0.00457415	0.118791	0.412644	2.41e-05	0.00644528	FALSE	FALSE	TRUE	FALSE	FALSE
	Sparc	0.400327	0.0045793	0.118791	0.455787	0.0639754	0.336074	FALSE	FALSE	TRUE	FALSE	FALSE
	Nup107	0.270143	0.00462197	0.119048	-0.0421311	0.464126	0.849764	FALSE	FALSE	TRUE	FALSE	FALSE
	Pipox	0.555286	0.00465035	0.119177	-0.0482019	0.737881	1	FALSE	FALSE	TRUE	FALSE	FALSE
	Slc38a1	0.312414	0.00467348	0.119569	0.0424152	0.588628	0.968454	FALSE	FALSE	TRUE	FALSE	FALSE
	Ephb2	0.542115	0.00469552	0.119932	-0.0539763	0.616172	0.99351	FALSE	FALSE	TRUE	FALSE	FALSE
	Gdf11	0.554957	0.00476058	0.120386	-0.25815	0.21296	0.636709	FALSE	FALSE	TRUE	FALSE	FALSE
	Naip2	0.938476	0.00477657	0.120591	0.0222091	0.784728	1	FALSE	FALSE	TRUE	FALSE	FALSE
	Tgds	0.478622	0.00483714	0.121717	-0.0216861	0.765281	1	FALSE	FALSE	TRUE	FALSE	FALSE
	Sorl1	0.630588	0.00485612	0.121722	0.0510807	0.561284	0.941522	FALSE	FALSE	TRUE	FALSE	FALSE
	Nedd4l	0.316387	0.00487715	0.121722	-0.105583	0.0583827	0.318417	FALSE	FALSE	TRUE	FALSE	FALSE
	2410004P03Rik	0.684784	0.00490807	0.122079	0.20072	0.089537	0.402699	FALSE	FALSE	TRUE	FALSE	FALSE
	Mt1	0.539967	0.00491544	0.122079	0.664335	0.132614	0.501706	FALSE	FALSE	TRUE	FALSE	FALSE
	Mgst1	0.559329	0.00497247	0.122131	0.44356	0.108866	0.449377	FALSE	FALSE	TRUE	FALSE	FALSE
	Ppp1r32	0.316413	0.00494755	0.122131	-0.0593862	0.207316	0.627753	FALSE	FALSE	TRUE	FALSE	FALSE
	Mt2	0.661297	0.00510623	0.123045	0.609559	0.211953	0.635202	FALSE	FALSE	TRUE	FALSE	FALSE
	Acat3	0.50362	0.0051074	0.123045	0.12839	0.120857	0.477185	FALSE	FALSE	TRUE	FALSE	FALSE
	Slc46a3	0.295859	0.00515203	0.12373	-0.117034	0.205526	0.625018	FALSE	FALSE	TRUE	FALSE	FALSE
	Plod2	0.332627	0.00522949	0.12464	0.271027	0.0311369	0.228231	FALSE	FALSE	TRUE	FALSE	FALSE
	Rnf4	0.311024	0.0052201	0.12464	0.0558319	0.131153	0.499161	FALSE	FALSE	TRUE	FALSE	FALSE
	Gem	0.833557	0.00525403	0.125	0.258226	0.0408347	0.265916	FALSE	FALSE	TRUE	FALSE	FALSE
	Pfkfb4	0.313419	0.00527629	0.125335	-0.0849782	0.051512	0.30154	FALSE	FALSE	TRUE	FALSE	FALSE
	Mcfd2	0.619076	0.00533778	0.125817	0.118543	0.0450841	0.280252	FALSE	FALSE	TRUE	FALSE	FALSE
	Atp5l	0.574313	0.00532618	0.125817	-0.0338128	0.438892	0.828025	FALSE	FALSE	TRUE	FALSE	FALSE
	Chek2	0.294871	0.00533618	0.125817	0.0273763	0.69738	1	FALSE	FALSE	TRUE	FALSE	FALSE
	Mxra7	0.761903	0.0053831	0.126622	0.220899	0.0513121	0.30073	FALSE	FALSE	TRUE	FALSE	FALSE
	Pign	0.65823	0.00538852	0.126622	-0.02984	0.696885	1	FALSE	FALSE	TRUE	FALSE	FALSE
	Rab40c	0.673159	0.00549161	0.127931	-0.0983745	0.100969	0.430662	FALSE	FALSE	TRUE	FALSE	FALSE
	D0H4S114	0.403028	0.005528	0.127931	-0.495183	0.0877501	0.398103	FALSE	FALSE	TRUE	FALSE	FALSE
	Metap2	0.366471	0.00549382	0.127931	-0.0242889	0.459907	0.846258	FALSE	FALSE	TRUE	FALSE	FALSE
	Tars2	0.273397	0.00551718	0.127931	0.0403086	0.28754	0.706506	FALSE	FALSE	TRUE	FALSE	FALSE
	Nrap	0.580458	0.00555161	0.128283	0	1	1	FALSE	FALSE	TRUE	FALSE	FALSE
	Traip	0.39798	0.00558455	0.128655	0.189106	0.0460677	0.283886	FALSE	FALSE	TRUE	FALSE	FALSE
	Slc43a1	1.08582	0.00561402	0.128945	0.1277	0.360136	0.793064	FALSE	FALSE	TRUE	FALSE	FALSE
	Flt1	0.366068	0.00573125	0.131046	-0.0613942	0.378574	0.81252	FALSE	FALSE	TRUE	FALSE	FALSE
	Meox1	0.887178	0.0057753	0.131742	-0.0394241	0.391315	0.822772	FALSE	FALSE	TRUE	FALSE	FALSE
	B4galt4	0.752931	0.00579523	0.131917	-0.114416	0.188874	0.601128	FALSE	FALSE	TRUE	FALSE	FALSE
	Fam69c	0.500257	0.00586503	0.133014	0.0587084	0.408431	0.822772	FALSE	FALSE	TRUE	FALSE	FALSE
	Grasp	0.336709	0.00597064	0.134507	0.0207944	0.922261	1	FALSE	FALSE	TRUE	FALSE	FALSE
	D17Wsu104e	0.423476	0.00599733	0.134909	-0.00619962	0.904149	1	FALSE	FALSE	TRUE	FALSE	FALSE
	Robo2	0.417559	0.0060791	0.135551	0.347305	0.00167203	0.0503847	FALSE	FALSE	TRUE	FALSE	FALSE
	Dbndd1	0.284878	0.00606131	0.135551	-0.121003	0.102881	0.435009	FALSE	FALSE	TRUE	FALSE	FALSE
	Tarsl2	0.33272	0.00612687	0.136094	0.0921695	0.112978	0.459387	FALSE	FALSE	TRUE	FALSE	FALSE
	Alpk3	0.337342	0.00622071	0.137362	0.0225257	0.458953	0.84538	FALSE	FALSE	TRUE	FALSE	FALSE
	Klf15	0.425744	0.00628092	0.138036	0.345174	0.26269	0.691568	FALSE	FALSE	TRUE	FALSE	FALSE
	Nkx6-2	0.906077	0.00629363	0.138116	0.534782	0.0845673	0.39128	FALSE	FALSE	TRUE	FALSE	FALSE
	Lnx2	0.535379	0.00636971	0.138789	0.100612	0.0625484	0.331327	FALSE	FALSE	TRUE	FALSE	FALSE
	Il34	0.432971	0.00641069	0.139333	0.119528	0.0961984	0.418442	FALSE	FALSE	TRUE	FALSE	FALSE
	Pde4d	1.10285	0.00647129	0.140137	0.114017	0.0823038	0.385482	FALSE	FALSE	TRUE	FALSE	FALSE
	Sh3bgr	0.538218	0.00648349	0.140137	-0.542699	0.106324	0.443737	FALSE	FALSE	TRUE	FALSE	FALSE
	Baat	0.392677	0.00648661	0.140137	-0.0286658	0.136026	0.508837	FALSE	FALSE	TRUE	FALSE	FALSE
	Nipa2	0.373703	0.00650705	0.14038	-0.0685026	0.273822	0.693792	FALSE	FALSE	TRUE	FALSE	FALSE
	Olfml1	0.359453	0.00657966	0.141063	0.911854	0.000481534	0.0277165	FALSE	FALSE	TRUE	FALSE	FALSE
	Fam81a	0.514859	0.00665379	0.14214	0.0914541	0.320288	0.746919	FALSE	FALSE	TRUE	FALSE	FALSE
	Espl1	0.895244	0.00668336	0.142572	0.0253879	0.724653	1	FALSE	FALSE	TRUE	FALSE	FALSE
	Lrrc8d	0.593616	0.00672437	0.142848	0.0634004	0.216627	0.640755	FALSE	FALSE	TRUE	FALSE	FALSE
	Ccdc30	0.375027	0.00676235	0.143022	0.195376	0.0338208	0.238693	FALSE	FALSE	TRUE	FALSE	FALSE
	Chst9	0.783392	0.00692456	0.144095	-0.121935	0.257714	0.691568	FALSE	FALSE	TRUE	FALSE	FALSE
	Pfn4	0.570007	0.00690781	0.144095	0.107078	0.109038	0.44973	FALSE	FALSE	TRUE	FALSE	FALSE
	Tirap	0.286443	0.0069225	0.144095	0.31164	9.08e-05	0.0124509	FALSE	FALSE	TRUE	FALSE	FALSE
	Zbtb37	0.7887	0.0069782	0.144229	0.0271969	0.722011	1	FALSE	FALSE	TRUE	FALSE	FALSE
	Rnf111	0.283152	0.00695787	0.144229	0.0120055	0.51593	0.899158	FALSE	FALSE	TRUE	FALSE	FALSE
	Olfml2a	2.13882	0.00703434	0.144401	-0.0619066	0.682027	1	FALSE	FALSE	TRUE	FALSE	FALSE
	Cald1	0.261171	0.00706218	0.144401	0.208582	0.0929899	0.410645	FALSE	FALSE	TRUE	FALSE	FALSE
	Nfatc2ip	0.248566	0.00705852	0.144401	-0.00579213	0.878933	1	FALSE	FALSE	TRUE	FALSE	FALSE
	Hmgxb3	0.334674	0.00707491	0.144468	0.0228059	0.466601	0.852204	FALSE	FALSE	TRUE	FALSE	FALSE
	Bdkrb2	0.590123	0.00721076	0.145912	-0.00779021	0.88215	1	FALSE	FALSE	TRUE	FALSE	FALSE
	Lhpp	0.39438	0.00721927	0.145912	-0.264977	0.172304	0.57911	FALSE	FALSE	TRUE	FALSE	FALSE
	Guf1	0.274574	0.00722311	0.145912	0.101469	0.140418	0.517874	FALSE	FALSE	TRUE	FALSE	FALSE
	Nt5e	0.558104	0.00728554	0.146806	-0.0131792	0.857118	1	FALSE	FALSE	TRUE	FALSE	FALSE
	Gatc	0.394603	0.00737965	0.147535	0.0152101	0.30275	0.724978	FALSE	FALSE	TRUE	FALSE	FALSE
	Lancl1	0.235442	0.00737143	0.147535	-0.0399461	0.561305	0.941522	FALSE	FALSE	TRUE	FALSE	FALSE
	Slc4a8	0.382971	0.00741952	0.147802	0.0719794	0.0918342	0.407889	FALSE	FALSE	TRUE	FALSE	FALSE
	Mtmr14	0.332701	0.00751966	0.14869	-0.0277423	0.65646	1	FALSE	FALSE	TRUE	FALSE	FALSE
	Cdkn3	0.321404	0.00759925	0.148809	0.148719	0.0282139	0.215279	FALSE	FALSE	TRUE	FALSE	FALSE
	Mamdc2	0.387873	0.00770851	0.149987	0.474859	0.0556264	0.31078	FALSE	FALSE	TRUE	FALSE	FALSE
	Trmu	0.230473	0.00770225	0.149987	0.141847	0.0586637	0.319526	FALSE	FALSE	TRUE	FALSE	FALSE
	Eno4	0.404937	0.00774465	0.150498	0.221584	0.000308935	0.0222287	FALSE	FALSE	TRUE	FALSE	FALSE
	D16Ertd472e	0.535774	0.0078029	0.151124	0.350764	0.0046472	0.0828728	FALSE	FALSE	TRUE	FALSE	FALSE
	Eme1	0.391722	0.00779562	0.151124	-0.0291914	0.138116	0.513233	FALSE	FALSE	TRUE	FALSE	FALSE
	Mrps24	0.42423	0.00784382	0.151462	-0.0180704	0.720158	1	FALSE	FALSE	TRUE	FALSE	FALSE
	Zfp346	0.251051	0.00784049	0.151462	-0.0710928	0.330397	0.759586	FALSE	FALSE	TRUE	FALSE	FALSE
	Abhd15	0.824151	0.0079279	0.152699	0.0343856	0.611496	0.989241	FALSE	FALSE	TRUE	FALSE	FALSE
	Kcnt2	0.401332	0.00792128	0.152699	0.370889	0.000161478	0.016079	FALSE	FALSE	TRUE	FALSE	FALSE
	Calcrl	0.431372	0.00801699	0.153324	0.0774222	0.185923	0.599305	FALSE	FALSE	TRUE	FALSE	FALSE
	Dsc2	0.85008	0.00842806	0.158145	0.0126804	0.67527	1	FALSE	FALSE	TRUE	FALSE	FALSE
	Txnrd3	0.489107	0.00841644	0.158145	0.173899	0.0353271	0.245127	FALSE	FALSE	TRUE	FALSE	FALSE
	Nlk	0.348966	0.00842791	0.158145	-0.0688351	0.150899	0.538745	FALSE	FALSE	TRUE	FALSE	FALSE
	Synpr	0.437987	0.00875841	0.161956	0.270808	0.00128973	0.0448801	TRUE	FALSE	TRUE	FALSE	FALSE
	Rsph1	0.905845	0.00880958	0.162684	0.208105	0.131736	0.50018	FALSE	FALSE	TRUE	FALSE	FALSE
	Rhoc	0.627789	0.00881904	0.162684	0.0676851	0.520301	0.902724	FALSE	FALSE	TRUE	FALSE	FALSE
	Mapkbp1	0.364136	0.00890265	0.163633	0.158312	0.0748917	0.365615	FALSE	FALSE	TRUE	FALSE	FALSE
	Foxm1	0.827553	0.00895731	0.164046	-0.0375122	0.559535	0.940047	FALSE	FALSE	TRUE	FALSE	FALSE
	Fancd2	0.688349	0.00906249	0.165377	0.0386198	0.234643	0.663444	FALSE	FALSE	TRUE	FALSE	FALSE
	Grin2d	0.437645	0.0090878	0.165641	0.187658	0.0786367	0.376247	FALSE	FALSE	TRUE	FALSE	FALSE
	Vill	0.668004	0.009104	0.165738	0.0808148	0.0637233	0.335353	FALSE	FALSE	TRUE	FALSE	FALSE
	Galnt6	0.963714	0.0091398	0.166192	0.718981	7.79e-06	0.00361001	FALSE	FALSE	TRUE	FALSE	FALSE
	Camk2d	0.837954	0.00926534	0.167875	0.0469104	0.407821	0.822772	FALSE	FALSE	TRUE	FALSE	FALSE
	Serpinb6b	0.938361	0.00940394	0.16889	0.0553554	0.352173	0.783514	FALSE	FALSE	TRUE	FALSE	FALSE
	Xkr6	0.689199	0.00940248	0.16889	-0.0980539	0.277762	0.696314	FALSE	FALSE	TRUE	FALSE	FALSE
	Rgs16	0.473764	0.00935252	0.16889	0.163668	0.500606	0.884911	FALSE	FALSE	TRUE	FALSE	FALSE
	Gtf2h4	0.326481	0.00940981	0.16889	0.0607074	0.438042	0.827737	FALSE	FALSE	TRUE	FALSE	FALSE
	Mrap2	0.32698	0.00942884	0.169033	-0.148681	0.363239	0.796618	FALSE	FALSE	TRUE	FALSE	FALSE
	Nars	0.231645	0.00952297	0.169923	0.150031	0.0179136	0.167666	FALSE	FALSE	TRUE	FALSE	FALSE
	Aldh18a1	0.298039	0.00980212	0.172914	0.273264	0.000637107	0.0311911	FALSE	FALSE	TRUE	FALSE	FALSE
	Evi5l	0.252742	0.00995636	0.175402	0.196173	0.0121954	0.13591	FALSE	FALSE	TRUE	FALSE	FALSE
	Pole	0.358192	0.0100246	0.175995	0.0267855	0.809444	1	FALSE	FALSE	TRUE	FALSE	FALSE
	Gimap1	0.694513	0.0101042	0.17629	0.0877827	0.256223	0.691568	FALSE	FALSE	TRUE	FALSE	FALSE
	Snrpf	1.56702	0.010163	0.176503	0.291503	0.0162777	0.158829	FALSE	FALSE	TRUE	FALSE	FALSE
	Sh3bp4	1.02109	0.0101967	0.176503	0.252433	0.00185757	0.0523909	FALSE	FALSE	TRUE	FALSE	FALSE
	Prr7	0.343625	0.0101979	0.176503	0.240773	0.0530385	0.304591	FALSE	FALSE	TRUE	FALSE	FALSE
	Casc1	0.649993	0.0104409	0.178783	0.123217	0.00736566	0.104103	FALSE	FALSE	TRUE	FALSE	FALSE
	Gnb4	0.358091	0.010434	0.178783	0.0172267	0.865493	1	FALSE	FALSE	TRUE	FALSE	FALSE
	Hibadh	0.370599	0.0105764	0.179294	0.0451933	0.459779	0.846153	FALSE	FALSE	TRUE	FALSE	FALSE
	Cables2	0.229185	0.010566	0.179294	0.0259769	0.568965	0.949967	FALSE	FALSE	TRUE	FALSE	FALSE
	Rgs10	0.409648	0.0106129	0.179316	0.297413	0.0081603	0.110053	FALSE	FALSE	TRUE	FALSE	FALSE
	Cd59b	0.267597	0.0107941	0.181175	-0.109698	0.205015	0.624196	FALSE	FALSE	TRUE	FALSE	FALSE
	Alg6	0.355357	0.0108919	0.181852	-0.0811486	0.261727	0.691568	FALSE	FALSE	TRUE	FALSE	FALSE
	Lama2	0.280925	0.010861	0.181852	0.427707	0.00230479	0.0584934	FALSE	FALSE	TRUE	FALSE	FALSE
	Btbd16	0.773327	0.0110246	0.183232	-0.00436035	0.713495	1	FALSE	FALSE	TRUE	FALSE	FALSE
	Laptm5	1.05445	0.0110688	0.183766	0.143596	0.337052	0.766378	FALSE	FALSE	TRUE	FALSE	FALSE
	Alkbh3	0.382146	0.0112537	0.184584	0.0192402	0.910763	1	FALSE	FALSE	TRUE	FALSE	FALSE
	Trub2	0.220896	0.0112124	0.184584	-0.00121671	0.983365	1	FALSE	FALSE	TRUE	FALSE	FALSE
	Smarcd1	0.215517	0.0112504	0.184584	-0.0998266	0.0704984	0.354555	FALSE	FALSE	TRUE	FALSE	FALSE
	Ror2	0.822102	0.0112912	0.184729	0.175968	0.0184993	0.170295	FALSE	FALSE	TRUE	FALSE	FALSE
	Pole4	0.279711	0.0113574	0.185121	-0.0875966	0.34815	0.779362	FALSE	FALSE	TRUE	FALSE	FALSE
	Tsga14	0.449676	0.0113847	0.185187	0.137999	0.0199162	0.177585	FALSE	FALSE	TRUE	FALSE	FALSE
	Acsbg2	1.38534	0.0114241	0.185218	-0.00418396	0.637802	1	FALSE	FALSE	TRUE	FALSE	FALSE
	Pkp2	0.418686	0.0114169	0.185218	-0.000536218	0.993467	1	FALSE	FALSE	TRUE	FALSE	FALSE
	Padi2	0.829618	0.0115134	0.185942	-0.695011	0.0937398	0.412327	FALSE	FALSE	TRUE	FALSE	FALSE
	Dpyd	0.492406	0.0115329	0.185942	0.267583	0.00579247	0.09344	FALSE	FALSE	TRUE	FALSE	FALSE
	Gria1	0.458262	0.0116123	0.186898	-0.401045	0.153407	0.544072	FALSE	FALSE	TRUE	FALSE	FALSE
	Ccdc122	0.465168	0.0116678	0.187594	0.0867791	0.37095	0.80461	FALSE	FALSE	TRUE	FALSE	FALSE
	Pou4f1	0.453	0.0117066	0.18786	0.463659	0.0190197	0.17329	FALSE	FALSE	TRUE	FALSE	FALSE
	Rab25	1.07853	0.0118201	0.189046	0.0986502	0.109076	0.449836	FALSE	FALSE	TRUE	FALSE	FALSE
	Mmp15	0.481891	0.011866	0.189188	0.391249	0.00498538	0.0862822	FALSE	FALSE	TRUE	FALSE	FALSE
	Myo1h	0.660113	0.011969	0.189839	0.0707033	0.0215071	0.185179	FALSE	FALSE	TRUE	FALSE	FALSE
	Cml1	0.342276	0.0119513	0.189839	-0.0477205	0.508549	0.891825	FALSE	FALSE	TRUE	FALSE	FALSE
	Slc30a3	0.372397	0.0120644	0.190724	0.935748	0.00530705	0.089341	FALSE	FALSE	TRUE	FALSE	FALSE
	Slc38a10	0.304277	0.0120829	0.190724	-0.0734637	0.0918981	0.407915	FALSE	FALSE	TRUE	FALSE	FALSE
	Aspscr1	0.230636	0.0120997	0.190724	0.0253465	0.746659	1	FALSE	FALSE	TRUE	FALSE	FALSE
	Sec23a	0.281726	0.0121425	0.191201	0.0822439	0.0205561	0.180524	FALSE	FALSE	TRUE	FALSE	FALSE
	Trpm4	0.310589	0.0121589	0.191236	-0.0502839	0.485899	0.871197	FALSE	FALSE	TRUE	FALSE	FALSE
	D430042O09Rik	0.396936	0.0124713	0.193659	-0.0325435	0.239602	0.671414	FALSE	FALSE	TRUE	FALSE	FALSE
	Prpsap1	0.248672	0.0126668	0.196022	-0.0485386	0.279237	0.697922	FALSE	FALSE	TRUE	FALSE	FALSE
	Top3a	0.272271	0.0128034	0.197734	0.141573	0.0122243	0.136111	FALSE	FALSE	TRUE	FALSE	FALSE
	2810025M15Rik	0.308107	0.0128607	0.19782	0.149351	0.135608	0.5083	FALSE	FALSE	TRUE	FALSE	FALSE
	Epha8	0.276284	0.0128532	0.19782	-0.21666	0.0713373	0.356302	FALSE	FALSE	TRUE	FALSE	FALSE
	Wdr63	0.801203	0.0129576	0.198645	-0.111543	0.224964	0.651626	FALSE	FALSE	TRUE	FALSE	FALSE
	Zc3h6	0.406632	0.0130423	0.198931	-0.127302	0.199856	0.616994	FALSE	FALSE	TRUE	FALSE	FALSE
	Lrpprc	0.239848	0.0130502	0.198931	0.106576	0.0699305	0.353101	FALSE	FALSE	TRUE	FALSE	FALSE
	Trhr	0.953806	0.0134693	0.200009	0.260278	0.0422743	0.271291	FALSE	FALSE	TRUE	FALSE	FALSE
	Abi3	0.850376	0.0132614	0.200009	0.00999461	0.765193	1	FALSE	FALSE	TRUE	FALSE	FALSE
	Zbtb6	0.785395	0.0134557	0.200009	0.119013	0.025523	0.202862	FALSE	FALSE	TRUE	FALSE	FALSE
	H2-Eb1	0.659915	0.0135404	0.200009	0.362016	0.540198	0.9211	FALSE	FALSE	TRUE	FALSE	FALSE
	Rrm1	0.636049	0.0134079	0.200009	0.0201171	0.671936	1	FALSE	FALSE	TRUE	FALSE	FALSE
	Trpv4	0.333554	0.013513	0.200009	0.288195	0.0355764	0.245831	FALSE	FALSE	TRUE	FALSE	FALSE
	Stard6	0.285187	0.0133666	0.200009	-0.0888431	0.109502	0.451013	FALSE	FALSE	TRUE	FALSE	FALSE
	Vps11	0.271141	0.0135313	0.200009	-0.0777284	0.268537	0.691568	FALSE	FALSE	TRUE	FALSE	FALSE
	Mrps22	0.213429	0.0134038	0.200009	0.0471139	0.471363	0.856779	FALSE	FALSE	TRUE	FALSE	FALSE
	Wdr45	0.190667	0.0135137	0.200009	0.0757501	0.273621	0.693792	FALSE	FALSE	TRUE	FALSE	FALSE
	Dbf4	0.663049	0.0136587	0.200609	-0.0139578	0.812423	1	FALSE	FALSE	TRUE	FALSE	FALSE
	Fam92a	0.281783	0.0136276	0.200609	0.034564	0.43345	0.824623	FALSE	FALSE	TRUE	FALSE	FALSE
	Prima1	0.254605	0.0136988	0.200609	0.501764	0.00228992	0.0584654	FALSE	FALSE	TRUE	FALSE	FALSE
	Net1	0.395235	0.0137503	0.200785	0.220362	0.324353	0.751997	FALSE	FALSE	TRUE	FALSE	FALSE
	Smyd4	0.216646	0.0137362	0.200785	0.0661972	0.20495	0.624114	FALSE	FALSE	TRUE	FALSE	FALSE
	Tpd52l2	0.224257	0.0137848	0.200906	-0.0317728	0.31844	0.744803	FALSE	FALSE	TRUE	FALSE	FALSE
	Npr3	0.886571	0.0138404	0.201141	0.266293	0.122117	0.479983	FALSE	FALSE	TRUE	FALSE	FALSE
	Mras	0.294211	0.0138382	0.201141	0.0705905	0.209947	0.632192	FALSE	FALSE	TRUE	FALSE	FALSE
	Slc7a4	0.505208	0.013897	0.201579	0.0184808	0.676406	1	FALSE	FALSE	TRUE	FALSE	FALSE
	Cdkl1	0.233085	0.0138845	0.201579	-0.0175152	0.775491	1	FALSE	FALSE	TRUE	FALSE	FALSE
	BC065397	0.449201	0.0139532	0.202011	0.0749144	0.503928	0.887563	FALSE	FALSE	TRUE	FALSE	FALSE
	Gjb6	0.34645	0.0140134	0.202691	0.27495	0.119777	0.474897	FALSE	FALSE	TRUE	FALSE	FALSE
	Prss8	0.385904	0.014079	0.203213	0.0311739	0.0253847	0.202201	FALSE	FALSE	TRUE	FALSE	FALSE
	Smndc1	0.250731	0.0141028	0.203213	-0.049096	0.342976	0.773378	FALSE	FALSE	TRUE	FALSE	FALSE
	Enpp3	0.636471	0.0141201	0.20327	-0.0209547	0.663092	1	FALSE	FALSE	TRUE	FALSE	FALSE
	Fam183b	0.916224	0.0141913	0.203912	-0.0414514	0.70017	1	FALSE	FALSE	TRUE	FALSE	FALSE
	Ube2t	0.727152	0.0143606	0.204612	-0.220139	0.0603053	0.3244	FALSE	FALSE	TRUE	FALSE	FALSE
	Actg2	0.636344	0.0143353	0.204612	-0.00611723	0.815197	1	FALSE	FALSE	TRUE	FALSE	FALSE
	Rsbn1	0.520673	0.014355	0.204612	0.140746	0.000278771	0.0210921	FALSE	FALSE	TRUE	FALSE	FALSE
	Ifrd1	0.593415	0.0144151	0.204625	-0.11385	0.391692	0.822772	FALSE	FALSE	TRUE	FALSE	FALSE
	Rps12	0.484197	0.0144606	0.2047	0.264925	0.00360282	0.0724175	FALSE	FALSE	TRUE	FALSE	FALSE
	Ube3b	0.436312	0.0146003	0.206105	-0.0273824	0.118111	0.471191	FALSE	FALSE	TRUE	FALSE	FALSE
	Dnajb5	0.481981	0.0146543	0.206295	0.0639943	0.542839	0.923391	FALSE	FALSE	TRUE	FALSE	FALSE
	Ltbp1	0.551051	0.0146961	0.206502	0.274487	0.0288894	0.218135	FALSE	FALSE	TRUE	FALSE	FALSE
	Hpn	0.330128	0.0146888	0.206502	-0.279942	0.0738277	0.363361	FALSE	FALSE	TRUE	FALSE	FALSE
	H2-M5	0.745363	0.0148932	0.20704	0.131974	0.0960226	0.418096	FALSE	FALSE	TRUE	FALSE	FALSE
	Dyx1c1	0.624894	0.0149549	0.20704	0.0082745	0.885665	1	FALSE	FALSE	TRUE	FALSE	FALSE
	Dffa	0.377401	0.0149347	0.20704	-0.0231001	0.595129	0.974141	FALSE	FALSE	TRUE	FALSE	FALSE
	Cript	0.328147	0.0149189	0.20704	-0.0596048	0.310887	0.735674	FALSE	FALSE	TRUE	FALSE	FALSE
	Cntn4	1.77584	0.0150718	0.207371	-0.398004	0.156469	0.549747	FALSE	FALSE	TRUE	FALSE	FALSE
	Pvr	0.54379	0.0150838	0.207371	0.137492	0.218652	0.643	FALSE	FALSE	TRUE	FALSE	FALSE
	Zfp872	0.570719	0.0151202	0.207513	-0.0181235	0.153744	0.544657	FALSE	FALSE	TRUE	FALSE	FALSE
	Renbp	0.493594	0.0151348	0.207513	-0.176435	0.394862	0.822772	FALSE	FALSE	TRUE	FALSE	FALSE
	Btk	0.850253	0.0151586	0.207652	0.124118	0.115896	0.465878	FALSE	FALSE	TRUE	FALSE	FALSE
	Sord	0.535065	0.0152907	0.208778	0.0314557	0.553279	0.933772	FALSE	FALSE	TRUE	FALSE	FALSE
	Bsdc1	0.478013	0.0153055	0.208778	0.0764707	0.0313933	0.228538	FALSE	FALSE	TRUE	FALSE	FALSE
	BC057022	0.387307	0.015293	0.208778	-0.174609	0.203742	0.622649	FALSE	FALSE	TRUE	FALSE	FALSE
	Cdh9	0.380119	0.0153104	0.208778	0.370155	0.000666762	0.0319432	FALSE	FALSE	TRUE	FALSE	FALSE
	Ahdc1	0.325524	0.015325	0.208778	-0.00381106	0.965397	1	FALSE	FALSE	TRUE	FALSE	FALSE
	Farsb	0.260082	0.0153365	0.208778	0.0527126	0.205517	0.625018	FALSE	FALSE	TRUE	FALSE	FALSE
	Sh2d4b	0.431169	0.015404	0.209324	-0.175984	0.0688579	0.350386	FALSE	FALSE	TRUE	FALSE	FALSE
	Usp18	0.723013	0.0154697	0.209986	-0.187199	0.20756	0.62792	FALSE	FALSE	TRUE	FALSE	FALSE
	Otof	0.252662	0.0155188	0.209986	0.530811	0.00505954	0.0869366	FALSE	FALSE	TRUE	FALSE	FALSE
	Ttf1	0.221355	0.0155215	0.209986	0.155105	0.00915606	0.11589	FALSE	FALSE	TRUE	FALSE	FALSE
	Asb11	0.701931	0.0155524	0.210219	-0.0198138	0.842529	1	FALSE	FALSE	TRUE	FALSE	FALSE
	Ipo9	0.215861	0.0155776	0.210276	0.144151	0.250872	0.688801	FALSE	FALSE	TRUE	FALSE	FALSE
	Mansc1	0.557358	0.0157087	0.210474	-0.0895816	0.175078	0.584172	FALSE	FALSE	TRUE	FALSE	FALSE
	Uaca	0.226208	0.0156916	0.210474	0.164275	0.0473622	0.287512	FALSE	FALSE	TRUE	FALSE	FALSE
	Acn9	0.980585	0.0157852	0.210727	0.0273565	0.187098	0.599654	FALSE	FALSE	TRUE	FALSE	FALSE
	Herpud2	0.304773	0.0157902	0.210727	-0.0316423	0.6992	1	FALSE	FALSE	TRUE	FALSE	FALSE
	Thbs3	0.243395	0.0158164	0.210727	0.297191	0.0136183	0.144356	FALSE	FALSE	TRUE	FALSE	FALSE
	Rab8a	0.978243	0.0158971	0.211141	0.101851	0.0474754	0.287788	FALSE	FALSE	TRUE	FALSE	FALSE
	Trim14	1.76975	0.0159879	0.211175	-0.0204035	0.455436	0.842502	FALSE	FALSE	TRUE	FALSE	FALSE
	Hebp1	0.757845	0.0161347	0.211175	0.0501049	0.800342	1	FALSE	FALSE	TRUE	FALSE	FALSE
	Plekhb1	0.493741	0.0159632	0.211175	0.192027	0.131566	0.499882	FALSE	FALSE	TRUE	FALSE	FALSE
	Btd	0.379448	0.0160345	0.211175	-0.0760773	0.549831	0.930327	FALSE	FALSE	TRUE	FALSE	FALSE
	Bcap31	0.305305	0.0161007	0.211175	0.0173217	0.773496	1	FALSE	FALSE	TRUE	FALSE	FALSE
	Top3b	0.234976	0.0160357	0.211175	0.0262476	0.344432	0.774921	FALSE	FALSE	TRUE	FALSE	FALSE
	Stk11ip	0.196551	0.0160556	0.211175	0.0640222	0.160896	0.558176	FALSE	FALSE	TRUE	FALSE	FALSE
	Slc13a5	0.415559	0.0161772	0.211369	-0.513304	0.113841	0.461377	FALSE	FALSE	TRUE	FALSE	FALSE
	Trps1	1.50652	0.0162998	0.212323	0.156166	0.123514	0.483099	FALSE	FALSE	TRUE	FALSE	FALSE
	Rhbdl2	0.785667	0.0162822	0.212323	0.0965213	0.168379	0.572293	FALSE	FALSE	TRUE	FALSE	FALSE
	Il15ra	0.250676	0.0163754	0.212866	0.253163	0.0178515	0.167332	FALSE	FALSE	TRUE	FALSE	FALSE
	Kcnh6	1.11886	0.0165331	0.21398	0.39443	0.017683	0.166257	FALSE	FALSE	TRUE	FALSE	FALSE
	Kl	0.830753	0.0166291	0.21434	0.460126	0.332171	0.76191	FALSE	FALSE	TRUE	FALSE	FALSE
	Efcab4b	0.867097	0.0167563	0.214909	-0.0387762	0.721549	1	FALSE	FALSE	TRUE	FALSE	FALSE
	Zc3h12c	0.44758	0.0169188	0.216181	0.349209	0.00202925	0.054997	FALSE	FALSE	TRUE	FALSE	FALSE
	Hspb11	0.303254	0.0169503	0.216181	-0.0903831	0.373368	0.806829	FALSE	FALSE	TRUE	FALSE	FALSE
	Otud7b	0.224115	0.0169537	0.216181	0.109871	0.0217156	0.186173	FALSE	FALSE	TRUE	FALSE	FALSE
	3110001I22Rik	0.750469	0.0169848	0.216188	0.25842	0.00708895	0.101975	FALSE	FALSE	TRUE	FALSE	FALSE
	Slc35a5	0.483061	0.0170458	0.216424	-0.189166	0.0724286	0.359807	FALSE	FALSE	TRUE	FALSE	FALSE
	Fat2	0.278395	0.0170196	0.216424	-0.0999579	0.662757	1	TRUE	FALSE	TRUE	FALSE	FALSE
	Nr2f2	0.299796	0.0171533	0.216981	0.172609	0.00745226	0.10418	FALSE	FALSE	TRUE	FALSE	FALSE
	Hjurp	0.221961	0.0174094	0.218857	-0.484737	0.117136	0.468912	FALSE	FALSE	TRUE	FALSE	FALSE
	Rassf3	0.518822	0.0174382	0.219039	-0.113225	0.341603	0.771022	FALSE	FALSE	TRUE	FALSE	FALSE
	Rasgrp4	0.633901	0.017515	0.219692	0.0429682	0.236544	0.666115	FALSE	FALSE	TRUE	FALSE	FALSE
	Mast4	0.412575	0.0175189	0.219692	0.284624	0.00245165	0.0603124	FALSE	FALSE	TRUE	FALSE	FALSE
	Sergef	0.183157	0.0175787	0.219945	-0.0981074	0.0736171	0.363023	FALSE	FALSE	TRUE	FALSE	FALSE
	Tspan33	0.230613	0.0176193	0.219968	-0.0952478	0.0812748	0.382663	FALSE	FALSE	TRUE	FALSE	FALSE
	Chrna3	0.332416	0.0178059	0.220932	-0.00880983	0.948748	1	FALSE	FALSE	TRUE	FALSE	FALSE
	Sept8	0.229262	0.0178583	0.221044	-0.153864	0.156578	0.549863	FALSE	FALSE	TRUE	FALSE	FALSE
	Pstpip1	0.701509	0.0179055	0.221146	0.0550216	0.560422	0.940913	FALSE	FALSE	TRUE	FALSE	FALSE
	Ucp3	0.32447	0.01791	0.221146	0.290755	0.0409721	0.266582	FALSE	FALSE	TRUE	FALSE	FALSE
	Acads	0.238109	0.0179057	0.221146	-0.0946088	0.100963	0.430662	FALSE	FALSE	TRUE	FALSE	FALSE
	Lrriq1	0.499976	0.0179796	0.221468	0.0456089	0.347413	0.778134	FALSE	FALSE	TRUE	FALSE	FALSE
	Vps4b	0.273342	0.0180596	0.221874	-0.0235008	0.544773	0.925437	FALSE	FALSE	TRUE	FALSE	FALSE
	Zdhhc18	0.233054	0.0181132	0.222217	0.187234	0.269837	0.691725	FALSE	FALSE	TRUE	FALSE	FALSE
	Sec11c	0.328733	0.0182509	0.223548	-0.161813	0.28007	0.698585	FALSE	FALSE	TRUE	FALSE	FALSE
	Pdlim5	0.507896	0.0183653	0.22423	0.0724431	0.178359	0.590402	FALSE	FALSE	TRUE	FALSE	FALSE
	Hr	0.278714	0.0184153	0.224499	-0.221091	0.42845	0.822772	FALSE	FALSE	TRUE	FALSE	FALSE
	Itgb1bp1	0.330445	0.0184975	0.225124	0.0683588	0.449218	0.836561	FALSE	FALSE	TRUE	FALSE	FALSE
	Akirin2	0.258169	0.0185632	0.225515	-0.00476199	0.941393	1	FALSE	FALSE	TRUE	FALSE	FALSE
	Chrnb3	0.965139	0.0186744	0.226375	0.192621	0.0854411	0.393215	FALSE	FALSE	TRUE	FALSE	FALSE
	Casp4	1.58938	0.0187445	0.226727	0.0679644	0.495982	0.880466	FALSE	FALSE	TRUE	FALSE	FALSE
	Ethe1	0.353832	0.0188023	0.226727	-0.0994994	0.198516	0.614828	FALSE	FALSE	TRUE	FALSE	FALSE
	Gatsl3	0.21295	0.0187549	0.226727	0.299937	0.275853	0.694864	FALSE	FALSE	TRUE	FALSE	FALSE
	Isg15	0.943161	0.0188752	0.226954	-0.486073	0.0808738	0.381485	FALSE	FALSE	TRUE	FALSE	FALSE
	Arrdc2	0.300403	0.0189731	0.227469	0.479872	0.440598	0.829372	FALSE	FALSE	TRUE	FALSE	FALSE
	Mocs1	0.248143	0.0192612	0.22964	-0.0609101	0.320118	0.746835	FALSE	FALSE	TRUE	FALSE	FALSE
	Bcl2l2	0.232983	0.0192958	0.229686	-0.0730343	0.214364	0.638086	FALSE	FALSE	TRUE	FALSE	FALSE
	Fosl2	1.24528	0.0194229	0.23051	0.683804	0.00639826	0.0973698	FALSE	FALSE	TRUE	FALSE	FALSE
	Atp6ap1l	0.432232	0.0194973	0.230842	-0.122563	0.408433	0.822772	FALSE	FALSE	TRUE	FALSE	FALSE
	Galnt3	0.512188	0.0196423	0.232211	0.0610399	0.128074	0.492367	FALSE	FALSE	TRUE	FALSE	FALSE
	Star	0.246221	0.0197693	0.233171	0.0729848	0.037976	0.255454	FALSE	FALSE	TRUE	FALSE	FALSE
	Slc25a45	0.453042	0.019808	0.233267	0.604738	0.00200583	0.0547045	FALSE	FALSE	TRUE	FALSE	FALSE
	Abcb6	0.195729	0.0198078	0.233267	0.103709	0.331231	0.760939	FALSE	FALSE	TRUE	FALSE	FALSE
	Nek2	0.435963	0.0199735	0.234279	-0.253784	0.189517	0.602069	FALSE	FALSE	TRUE	FALSE	FALSE
	Trmt61a	0.419901	0.0200496	0.234279	0.0459919	0.516038	0.899179	FALSE	FALSE	TRUE	FALSE	FALSE
	Mettl1	0.312236	0.020025	0.234279	0.227953	0.0313287	0.228473	FALSE	FALSE	TRUE	FALSE	FALSE
	Arvcf	0.255669	0.0199846	0.234279	0.0864545	0.159751	0.556187	FALSE	FALSE	TRUE	FALSE	FALSE
	Dedd2	0.23208	0.0200299	0.234279	-0.00639316	0.94046	1	FALSE	FALSE	TRUE	FALSE	FALSE
	Camkk2	0.192666	0.0202374	0.235959	-0.493546	0.0514043	0.300956	FALSE	FALSE	TRUE	FALSE	FALSE
	Cpt1a	0.265238	0.0202696	0.235996	0.193307	0.0876475	0.397894	FALSE	FALSE	TRUE	FALSE	FALSE
	Rtel1	0.191283	0.0204429	0.23637	0.0885934	0.25795	0.691568	FALSE	FALSE	TRUE	FALSE	FALSE
	Med1	0.461128	0.0205268	0.236982	0.26101	0.00451164	0.0816198	FALSE	FALSE	TRUE	FALSE	FALSE
	Plau	0.884883	0.0205841	0.236983	0.301797	0.00852066	0.112321	FALSE	FALSE	TRUE	FALSE	FALSE
	Gje1	0.268994	0.0205515	0.236983	0.00304595	0.6293	1	FALSE	FALSE	TRUE	FALSE	FALSE
	Mkrn1	0.222921	0.0206005	0.236983	-0.0691513	0.0517855	0.30221	FALSE	FALSE	TRUE	FALSE	FALSE
	BC088983	0.195611	0.0206045	0.236983	0.145417	0.143298	0.523711	FALSE	FALSE	TRUE	FALSE	FALSE
	S100a10	0.589339	0.0206805	0.237258	-0.0686741	0.205684	0.62516	FALSE	FALSE	TRUE	FALSE	FALSE
	Rhoq	0.359595	0.0207536	0.237269	0.220879	0.0131664	0.141742	FALSE	FALSE	TRUE	FALSE	FALSE
	Chmp1a	0.22775	0.0207285	0.237269	0.0242055	0.747926	1	FALSE	FALSE	TRUE	FALSE	FALSE
	Ephb6	0.225531	0.0207403	0.237269	0.737096	0.00248213	0.0605926	FALSE	FALSE	TRUE	FALSE	FALSE
	Car10	0.192259	0.020741	0.237269	-0.12048	0.289183	0.707959	FALSE	FALSE	TRUE	FALSE	FALSE
	Mobp	0.607673	0.0207796	0.237373	0.559626	0.0288159	0.217946	FALSE	FALSE	TRUE	FALSE	FALSE
	Tysnd1	0.295773	0.0207939	0.237373	-0.0781164	0.0794993	0.378499	FALSE	FALSE	TRUE	FALSE	FALSE
	Cd226	0.815554	0.0208915	0.238132	-0.00660876	0.435317	0.825791	FALSE	FALSE	TRUE	FALSE	FALSE
	Acad9	0.263408	0.0209886	0.238526	-0.0318624	0.382879	0.817419	FALSE	FALSE	TRUE	FALSE	FALSE
	Cox4i2	0.547322	0.0211545	0.239521	-0.278165	0.136766	0.510399	FALSE	FALSE	TRUE	FALSE	FALSE
	Slc12a3	0.415353	0.0212654	0.24042	-0.053648	0.485689	0.870964	FALSE	FALSE	TRUE	FALSE	FALSE
	Pnn	0.268732	0.0213516	0.241037	0.0510636	0.25768	0.691568	FALSE	FALSE	TRUE	FALSE	FALSE
	Gal3st1	0.454918	0.0213925	0.241153	0.352971	0.000607083	0.0305075	FALSE	FALSE	TRUE	FALSE	FALSE
	H2-T24	0.3489	0.0214552	0.241672	0.42711	0.0186961	0.171465	FALSE	FALSE	TRUE	FALSE	FALSE
	Ccrl1	0.919684	0.0215133	0.242148	0.0875797	0.440512	0.829372	FALSE	FALSE	TRUE	FALSE	FALSE
	BC051019	0.570362	0.0215405	0.242257	0.0230556	0.295815	0.715633	FALSE	FALSE	TRUE	FALSE	FALSE
	Alpk1	0.468137	0.021581	0.242373	1.07295	0.00238036	0.0596126	FALSE	FALSE	TRUE	FALSE	FALSE
	Dgki	0.47473	0.021803	0.24397	0.280182	0.0591142	0.320463	FALSE	FALSE	TRUE	FALSE	FALSE
	Zc3h12d	0.722833	0.0218627	0.244093	0.0172923	0.328062	0.756395	FALSE	FALSE	TRUE	FALSE	FALSE
	Dlgap4	0.262982	0.0218932	0.244093	-0.0849557	0.129844	0.49605	FALSE	FALSE	TRUE	FALSE	FALSE
	Spata21	0.504705	0.0222121	0.246024	0.0550109	0.302489	0.724763	FALSE	FALSE	TRUE	FALSE	FALSE
	Hip1	0.188253	0.0222986	0.246625	0.23744	0.237542	0.668133	FALSE	FALSE	TRUE	FALSE	FALSE
	Sh3tc2	0.328456	0.0224119	0.247162	0.53978	0.000860322	0.0367336	FALSE	FALSE	TRUE	FALSE	FALSE
	Bspry	0.588424	0.0225051	0.247578	0.0371905	0.453181	0.840408	FALSE	FALSE	TRUE	FALSE	FALSE
	Fam96a	0.497549	0.0224841	0.247578	-0.047659	0.199031	0.615415	FALSE	FALSE	TRUE	FALSE	FALSE
	Tspo	0.960974	0.0227269	0.249196	0.490203	0.219949	0.644163	FALSE	FALSE	TRUE	FALSE	FALSE
	Asf1a	0.440843	0.022765	0.249435	0.0098877	0.850532	1	FALSE	FALSE	TRUE	FALSE	FALSE
	Zfp7	0.288716	0.0228062	0.249707	-0.118017	0.0799021	0.37935	FALSE	FALSE	TRUE	FALSE	FALSE
	Ube2v2	0.650565	0.0228327	0.249819	-0.0259205	0.461939	0.848044	FALSE	FALSE	TRUE	FALSE	FALSE
	Psat1	0.47033	0.0229491	0.250553	0.522231	0.000164246	0.0161237	FALSE	FALSE	TRUE	FALSE	FALSE
	Osgepl1	0.217865	0.0229483	0.250553	0.0843654	0.38084	0.815309	FALSE	FALSE	TRUE	FALSE	FALSE
	Dusp14	0.947238	0.0233174	0.253487	0.467977	0.000143853	0.0153994	FALSE	FALSE	TRUE	FALSE	FALSE
	Arhgap15	0.598407	0.0232967	0.253487	0.0143057	0.868749	1	FALSE	FALSE	TRUE	FALSE	FALSE
	Seh1l	0.324295	0.0233142	0.253487	-0.067718	0.0857514	0.394009	FALSE	FALSE	TRUE	FALSE	FALSE
	Kcnj10	1.10639	0.0233722	0.253542	-0.021699	0.933489	1	FALSE	FALSE	TRUE	FALSE	FALSE
	Adam19	0.718037	0.0234013	0.253677	0.203494	0.0893204	0.402439	FALSE	FALSE	TRUE	FALSE	FALSE
	Fas	0.612979	0.0234636	0.253723	0.172112	0.660523	1	FALSE	FALSE	TRUE	FALSE	FALSE
	Hck	0.422301	0.0234871	0.253723	0.125928	0.185068	0.599305	FALSE	FALSE	TRUE	FALSE	FALSE
	Tesc	0.195571	0.0235052	0.253723	-0.19355	0.0569524	0.314625	FALSE	FALSE	TRUE	FALSE	FALSE
	Gbp2	0.677901	0.0238141	0.254881	-0.167663	0.226159	0.652736	FALSE	FALSE	TRUE	FALSE	FALSE
	Ppargc1a	0.416202	0.0238429	0.254881	-0.0216019	0.730767	1	FALSE	FALSE	TRUE	FALSE	FALSE
	Grk4	0.289128	0.0238628	0.254881	-0.0596688	0.280229	0.698822	FALSE	FALSE	TRUE	FALSE	FALSE
	H2-M10.2	0.243981	0.0237843	0.254881	0.0949827	0.299963	0.721123	FALSE	FALSE	TRUE	FALSE	FALSE
	Cog6	0.206247	0.023803	0.254881	-0.0375236	0.343992	0.774345	FALSE	FALSE	TRUE	FALSE	FALSE
	Efhd1	0.407506	0.0239136	0.255068	0.146633	0.505496	0.888553	FALSE	FALSE	TRUE	FALSE	FALSE
	Tmem212	0.69961	0.0240582	0.255715	-0.172717	0.43125	0.823147	FALSE	FALSE	TRUE	FALSE	FALSE
	Rras2	0.47824	0.0241049	0.255715	0.160451	0.0234317	0.193942	FALSE	FALSE	TRUE	FALSE	FALSE
	St6galnac3	0.418017	0.0240351	0.255715	0.548452	0.00206698	0.0554828	FALSE	FALSE	TRUE	FALSE	FALSE
	Dbn1	0.182461	0.0240485	0.255715	0.219494	0.055459	0.310277	FALSE	FALSE	TRUE	FALSE	FALSE
	Gna12	0.427366	0.0241803	0.255946	-0.123645	0.607682	0.986389	FALSE	FALSE	TRUE	FALSE	FALSE
	Chtf18	0.428218	0.0242183	0.25617	-0.0111839	0.904352	1	FALSE	FALSE	TRUE	FALSE	FALSE
	Lpin3	0.231828	0.0242406	0.256229	0.100411	0.681614	1	FALSE	FALSE	TRUE	FALSE	FALSE
	Tbc1d24	0.34156	0.0242982	0.256404	-0.0182057	0.672161	1	FALSE	FALSE	TRUE	FALSE	FALSE
	Grwd1	0.274874	0.0243075	0.256404	0.0357552	0.651295	1	FALSE	FALSE	TRUE	FALSE	FALSE
	Slc41a3	0.547311	0.0244247	0.257462	-0.273427	0.0859133	0.394142	FALSE	FALSE	TRUE	FALSE	FALSE
	Xrra1	0.640147	0.0245266	0.258237	0.0917023	0.145415	0.528052	FALSE	FALSE	TRUE	FALSE	FALSE
	Qsox2	0.19388	0.0245644	0.258399	0.222826	0.00891288	0.114783	FALSE	FALSE	TRUE	FALSE	FALSE
	Usp35	0.18635	0.024651	0.258776	-0.130199	0.265336	0.691568	FALSE	FALSE	TRUE	FALSE	FALSE
	Rnf144a	0.191636	0.0247392	0.259239	0.0524052	0.511516	0.894545	FALSE	FALSE	TRUE	FALSE	FALSE
	Kctd21	0.331148	0.0248168	0.259446	-0.186378	0.178251	0.590302	FALSE	FALSE	TRUE	FALSE	FALSE
	Bbs4	0.210366	0.0249146	0.259581	0.101106	0.121736	0.478992	FALSE	FALSE	TRUE	FALSE	FALSE
	Mlkl	0.712264	0.0249471	0.259742	0.0168653	0.67129	1	FALSE	FALSE	TRUE	FALSE	FALSE
	Parvg	0.612434	0.025007	0.259835	0.591854	0.00300237	0.066225	FALSE	FALSE	TRUE	FALSE	FALSE
	Bmpr1b	0.36606	0.0250001	0.259835	0.185952	0.0588725	0.320012	FALSE	FALSE	TRUE	FALSE	FALSE
	Zfp40	0.484472	0.0252775	0.261872	0.196844	0.0609736	0.326425	FALSE	FALSE	TRUE	FALSE	FALSE
	Zfp316	0.409226	0.0254774	0.261872	-0.0113103	0.754178	1	FALSE	FALSE	TRUE	FALSE	FALSE
	Zfp758	0.394252	0.025461	0.261872	0.373968	0.0469306	0.286692	FALSE	FALSE	TRUE	FALSE	FALSE
	Gmfb	0.333362	0.0253329	0.261872	0.0515931	0.211283	0.634169	FALSE	FALSE	TRUE	FALSE	FALSE
	Athl1	0.250972	0.0254335	0.261872	0.0440371	0.675117	1	FALSE	FALSE	TRUE	FALSE	FALSE
	Kif4	0.840927	0.0256546	0.262896	-0.00641609	0.733755	1	FALSE	FALSE	TRUE	FALSE	FALSE
	Rcsd1	0.398655	0.0257476	0.263585	0.0818554	0.430924	0.823147	FALSE	FALSE	TRUE	FALSE	FALSE
	Tnfrsf11b	0.763946	0.0258385	0.263925	0.713533	0.00328915	0.0692208	FALSE	FALSE	TRUE	FALSE	FALSE
	Pdlim7	0.250955	0.0258835	0.264091	0.110503	0.215674	0.639554	FALSE	FALSE	TRUE	FALSE	FALSE
	9430041J12Rik	0.241063	0.0260018	0.264944	-0.00088201	0.959347	1	FALSE	FALSE	TRUE	FALSE	FALSE
	Ncf2	0.838656	0.0261844	0.265585	0.365006	0.0478637	0.289402	FALSE	FALSE	TRUE	FALSE	FALSE
	Pkmyt1	0.489997	0.0263795	0.265585	0.445751	0.0445981	0.278536	FALSE	FALSE	TRUE	FALSE	FALSE
	Prom2	0.388999	0.0262196	0.265585	-0.319595	0.122233	0.480086	FALSE	FALSE	TRUE	FALSE	FALSE
	Pcnp	0.357022	0.0264115	0.265585	-0.0749225	0.0665258	0.343908	FALSE	FALSE	TRUE	FALSE	FALSE
	Pdgfrb	0.333349	0.0260865	0.265585	0.120391	0.0840909	0.390188	FALSE	FALSE	TRUE	FALSE	FALSE
	Peli3	0.272054	0.0263789	0.265585	0.121699	0.0795185	0.378499	FALSE	FALSE	TRUE	FALSE	FALSE
	Rplp1	0.181728	0.0262944	0.265585	0.366312	0.0124003	0.13718	FALSE	FALSE	TRUE	FALSE	FALSE
	Thap3	0.176453	0.0265168	0.266047	-0.109228	0.222402	0.647813	FALSE	FALSE	TRUE	FALSE	FALSE
	Ccna1	0.826921	0.0266187	0.266082	0.0149396	0.632033	1	FALSE	FALSE	TRUE	FALSE	FALSE
	Btn2a2	0.723039	0.0267329	0.266596	0.0544765	0.263647	0.691568	FALSE	FALSE	TRUE	FALSE	FALSE
	Xpnpep1	0.589102	0.0267996	0.266596	-0.0212036	0.744851	1	FALSE	FALSE	TRUE	FALSE	FALSE
	Shfm1	0.313042	0.0267725	0.266596	-0.0015947	0.959628	1	FALSE	FALSE	TRUE	FALSE	FALSE
	Cndp2	0.261918	0.0268468	0.266617	-0.0400924	0.444057	0.832848	FALSE	FALSE	TRUE	FALSE	FALSE
	Trpc2	0.198212	0.0269251	0.266843	0.00998987	0.766367	1	FALSE	FALSE	TRUE	FALSE	FALSE
	Telo2	0.194371	0.0269568	0.266843	0.000963372	0.98814	1	FALSE	FALSE	TRUE	FALSE	FALSE
	Blnk	0.284844	0.0270251	0.266999	0.0374155	0.602082	0.980988	FALSE	FALSE	TRUE	FALSE	FALSE
	Pla2g6	0.298245	0.0271279	0.267842	0.306843	0.017681	0.166257	FALSE	FALSE	TRUE	FALSE	FALSE
	Usp25	0.235982	0.0271624	0.26801	-0.115904	0.0659216	0.342228	FALSE	FALSE	TRUE	FALSE	FALSE
	Rnf125	0.838699	0.0272266	0.268443	0.358429	0.0589241	0.320012	FALSE	FALSE	TRUE	FALSE	FALSE
	Atrnl1	0.473268	0.0273626	0.26854	-0.0712387	0.407663	0.822772	FALSE	FALSE	TRUE	FALSE	FALSE
	Tmc6	0.34775	0.02744	0.268944	0.0948309	0.103102	0.435614	FALSE	FALSE	TRUE	FALSE	FALSE
	Gmip	0.215802	0.0274803	0.268944	0.397023	0.0237499	0.195358	FALSE	FALSE	TRUE	FALSE	FALSE
	B3galt5	0.362932	0.0276145	0.269855	0.434597	0.038396	0.256995	FALSE	FALSE	TRUE	FALSE	FALSE
	Nudt2	0.415619	0.0276678	0.269859	0.0802282	0.161794	0.559867	FALSE	FALSE	TRUE	FALSE	FALSE
	Itga2b	0.209639	0.0276523	0.269859	0.0639602	0.377729	0.811669	FALSE	FALSE	TRUE	FALSE	FALSE
	Cilp2	0.769688	0.027787	0.270848	-0.0163138	0.583364	0.964821	FALSE	FALSE	TRUE	FALSE	FALSE
	Atp13a5	0.312599	0.0278349	0.271142	0.0920785	0.617644	0.994528	FALSE	FALSE	TRUE	FALSE	FALSE
	Palm3	0.768298	0.028047	0.27221	0.149915	0.11322	0.459989	FALSE	FALSE	TRUE	FALSE	FALSE
	Casp3	0.382444	0.0281022	0.27221	0.257307	0.313195	0.738294	FALSE	FALSE	TRUE	FALSE	FALSE
	Asphd1	0.366685	0.0280953	0.27221	-0.115638	0.0914269	0.406912	FALSE	FALSE	TRUE	FALSE	FALSE
	Pde5a	0.358713	0.0281584	0.27221	-0.129379	0.269649	0.691711	FALSE	FALSE	TRUE	FALSE	FALSE
	Ralgds	0.341713	0.0280802	0.27221	0.0998756	0.140966	0.519239	FALSE	FALSE	TRUE	FALSE	FALSE
	Ccl19	0.293562	0.0279677	0.27221	-0.137578	0.114959	0.46403	FALSE	FALSE	TRUE	FALSE	FALSE
	Mybphl	0.330024	0.0282425	0.27268	0.0339636	0.196188	0.611099	FALSE	FALSE	TRUE	FALSE	FALSE
	Bms1	0.240886	0.0282606	0.27268	0.00230718	0.912134	1	FALSE	FALSE	TRUE	FALSE	FALSE
	Dhcr7	0.311686	0.0283258	0.273136	-0.0842537	0.524631	0.907039	FALSE	FALSE	TRUE	FALSE	FALSE
	9930104L06Rik	0.177921	0.0283772	0.27346	0.0364981	0.678729	1	FALSE	FALSE	TRUE	FALSE	FALSE
	Rpl34	0.709268	0.0285982	0.274193	-1.10292	0.0822516	0.38545	FALSE	FALSE	TRUE	FALSE	FALSE
	Wnt6	0.591575	0.0286687	0.274193	-0.34176	0.0906277	0.404939	FALSE	FALSE	TRUE	FALSE	FALSE
	Mms22l	0.495505	0.0286578	0.274193	0.132368	0.0164728	0.159607	FALSE	FALSE	TRUE	FALSE	FALSE
	Zfp101	0.412065	0.0286501	0.274193	0.326255	0.00674955	0.0995428	FALSE	FALSE	TRUE	FALSE	FALSE
	Foxf2	0.377947	0.0285306	0.274193	-0.0284168	0.702545	1	FALSE	FALSE	TRUE	FALSE	FALSE
	Arsb	0.260633	0.0286533	0.274193	-0.113907	0.251511	0.689553	FALSE	FALSE	TRUE	FALSE	FALSE
	Casp12	0.464994	0.0287274	0.274239	-0.373073	0.0581476	0.317976	FALSE	FALSE	TRUE	FALSE	FALSE
	Skap2	0.345706	0.0287234	0.274239	0.282159	0.0068346	0.100261	FALSE	FALSE	TRUE	FALSE	FALSE
	Eef1e1	0.297665	0.0289264	0.274423	0.0838766	0.185241	0.599305	FALSE	FALSE	TRUE	FALSE	FALSE
	Hars2	0.171323	0.0288795	0.274423	0.00717064	0.814685	1	FALSE	FALSE	TRUE	FALSE	FALSE
	Gtpbp5	0.291456	0.0290706	0.275108	0.0823213	0.0148394	0.151184	FALSE	FALSE	TRUE	FALSE	FALSE
	Pde6d	0.339782	0.0290906	0.275127	-0.0844218	0.328075	0.756395	FALSE	FALSE	TRUE	FALSE	FALSE
	Col6a3	0.361794	0.0292798	0.276403	0.214574	0.0436999	0.27624	FALSE	FALSE	TRUE	FALSE	FALSE
	Znhit3	0.284164	0.0294159	0.277174	0.0538049	0.389798	0.822772	FALSE	FALSE	TRUE	FALSE	FALSE
	Bcl11b	0.523623	0.0296198	0.277222	0.266876	0.0154517	0.154847	FALSE	FALSE	TRUE	FALSE	FALSE
	Golim4	0.432275	0.0296186	0.277222	0.230839	0.0108316	0.126929	FALSE	FALSE	TRUE	FALSE	FALSE
	Ccdc33	0.673878	0.0297524	0.278114	0.0811072	0.0760582	0.368986	FALSE	FALSE	TRUE	FALSE	FALSE
	Pla2g7	0.423864	0.0298657	0.278491	0.0293582	0.785517	1	FALSE	FALSE	TRUE	FALSE	FALSE
[truncated: 282 more rows]
