# Supplementary material for: Chromatin architecture at susceptible gene loci in cerebellar Purkinje cells characterizes DNA damage–induced neurodegeneration
Source: Sci Adv. 2021 Dec 15;7(51):eabg6363. doi: 10.1126/sciadv.abg6363 (PMC11323782; doi:10.1126/sciadv.abg6363)
Supplement: Supplementary file 2 — Tables S1 to S6 [file sciadv.abg6363_tables_s1_to_s6.zip › sciadv.abg6363_table_s3.xlsx]

## Sheet: S1_PolyA_Samples
	Overview of Samples Submitted
	Name	Sequencing	Location	Genotype
	polyA_Control_1_CB	RNA-seq (Poly-A)	Cerebellum	Control_1
	polyA_Control_2_CB	RNA-seq (Poly-A)	Cerebellum	Control_2
	polyA_Control_3_CB	RNA-seq (Poly-A)	Cerebellum	Control_3
	polyA_ATM_APTX_dKO_1_CB	RNA-seq (Poly-A)	Cerebellum	ATM APTX dKO1
	polyA_ATM_APTX_dKO_2_CB	RNA-seq (Poly-A)	Cerebellum	ATM APTX dKO2
	polyA_ATM_APTX_dKO_3_CB	RNA-seq (Poly-A)	Cerebellum	ATM APTX dKO3
	polyA_ATM_APTX_dKO_4_CB	RNA-seq (Poly-A)	Cerebellum	ATM APTX dKO4
	polyA_ATM_PARP_dKO_1_CB	RNA-seq (Poly-A)	Cerebellum	ATM PARP dKO2
	polyA_ATM_PARP_dKO_2_CB	RNA-seq (Poly-A)	Cerebellum	ATM PARP dKO3

## Sheet: S2_MappingStatistics
	Mapping Statistics
	Calculation of mapping statistics which include % mapped to intron. Intron region that overlap with exon were excluded
	File	Region	Type	%mapped To Intron	IntronReads	ExonReads	GeneReads	AllReads
	polyA_Control_1_CB	Cerebellum	WT1	0.130131	29425470	168934358	197828116	226121906
	polyA_Control_2_CB	Cerebellum	WT2	0.137717	32351715	174375304	206241260	234914245
	polyA_Control_3_CB	Cerebellum	WT3	0.134608	27432664	151342534	178618392	203797424
	polyA_ATM_APTX_dKO_1_CB	Cerebellum	ATM APTX dKO1	0.134037	32641195	181372018	212886714	243523062
	polyA_ATM_APTX_dKO_2_CB	Cerebellum	ATM APTX dKO2	0.133152	33157937	186562033	219076362	249023583
	polyA_ATM_APTX_dKO_3_CB	Cerebellum	ATM APTX dKO3	0.137974	33640530	180420752	213846958	243817346
	polyA_ATM_APTX_dKO_4_CB	Cerebellum	ATM APTX dKO4	0.138841	31408026	168384468	199482947	226215690
	polyA_ATM_PARP_dKO_1_CB	Cerebellum	ATM PARP dKO2	0.135213	26658270	148750358	175060239	197158092
	polyA_ATM_PARP_dKO_2_CB	Cerebellum	ATM PARP dKO3	0.134112	28208705	159296691	186927389	210336373

## Sheet: S3_Cer_rMATS402_Filter
	rMATS Readout from Cerebellar Samples
	rMATS 4.02 cases with fdr < 0.05 and PSI > 0.1. Additional intron retention events were called through the splicing deficiency score based on method described in Bai. PNAS. 2013.
	APTXATM_vs_WT					PARPATM_vs_WT					Combine_WT1_vs_WT2_rMATS_402_SD
		Genes				Events	Genes					Genes
	Exon Skipping	207				Exon Skipping	211				Exon Skipping	79
	Exon Inclusion	160				Exon Inclusion	212				Exon Inclusion	110
	MXE	81				MXE	58				MXE	4
	Increased_Retained_Genes	119				Increased_Retained_Genes	71				Increased_Retained_Genes	3
	Decreased_Retained_Genes	100				Decreased_Retained_Genes	75				Decreased_Retained_Genes	5
	A3SS	37				A3SS	58				A3SS	27
	A5SS	20				A5SS	31				A5SS	20
	Percent of altered gene: 5.1566%					Percent of altered gene: 5.2949%					Percent of altered gene: 2.1036%
	Total affected gene: 647					Total affected gene: 631					Total affected gene: 235
	Total tested gene: 12547					Total tested gene: 11917					Total tested gene: 11171
	Type	APTXATM	PARPATM	Control
	Alternative 3' splice	37	31	18
	Alternative 5' splice	20	67	47
	Intron Retention Events	219	145	8
	Mutually exclusive exon	81	58	4
	Exon Included	160	212	110
	Exon Skipping	207	211	79

## Sheet: S4_BlackListGenes
	BlackList Genes
	Genes with splicing events occurring in both dKO and WT. These genes were filtered from the analysis.
	Genes
	Pcdh11x
	Fgfr1op2
	Zfp668
	Ppapdc1a
	Mllt10
	Adam22
	Ankrd24
	Zfp644
	Zfp182
	Limk2
	Gckr
	Tmem44
	Ubr1
	Prg4
	Sfi1
	Arhgef7
	Fam73a
	Snap47
	Lyrm5
	L3mbtl4
	Prss36
	Zbtb20
	Gpr30
	Fhad1
	Grip1
	Lrrc7
	Msh5
	4930480K23Rik
	Epb4.9
	Gpr19
	Gm13157
	Lrdd
	Ppp4r1l-ps
	Mcfd2
	Abcd4
	Dnhd1
	Socs2
	C030005K06Rik
	Ggt7
	Dnahc11
	Sirt2
	Tsga10
	Rcbtb1
	Uimc1
	Catsperg1
	Crem
	Ttc3
	2610015P09Rik
	Ect2
	Mapk7
	Vps41
	Prkcz
	Osbpl9
	Rptor
	Sntg2
	Fam35a
	Tcp11l1
	Gm2301
	Ccdc79
	Zfp106
	BC051142
	Esco1
	Lrmp
	Zkscan1
	Lrrtm4
	Me3
	Gm15139
	Skap1
	Rhbdf1
	Trpm4
	Ahcyl2
	Ccdc62
	Asph

## Sheet: S5_Cer_rMATS402_SingleSample
	Single sample splice analysis
	This rMATS looks at each individual cerebellum sample to show number of genes with significant splicing events
	rMATS 4.02 cases with fdr < 0.05 and PSI > 0.1. The splicing deficiency calculation was excluded from the analysis.
	APTXATM_sample1	Num_Genes			APTXATM_sample2	Num_Genes			APTXATM_sample3	Num_Genes			APTXATM_sample4
	Exon Skipping	676			Exon Skipping	281			Exon Skipping	234			Exon Skipping	302
	Exon Inclusion	320			Exon Inclusion	200			Exon Inclusion	167			Exon Inclusion	166
	Total SE	948			Total SE	459			Total SE	384			Total SE	452
	MXE	97			MXE	41			MXE	34			MXE	45
	A3SS	82			A3SS	43			A3SS	65			A3SS	57
	A5SS	53			A5SS	35			A5SS	21			A5SS	40
	Percent of altered gene: 9.6054%				Percent of altered gene: 4.9051%				Percent of altered gene: 4.3073%				Percent of altered gene: 5.1141%
	Total affected gene: 1098				Total affected gene: 551				Total affected gene: 486				Total affected gene: 571
	Total tested gene: 11431				Total tested gene: 11233				Total tested gene: 11283				Total tested gene: 11165
	PARPATM_sample1	Num_Genes			PARPATM_sample2	Num_Genes			WT1_vs_WT2	Num_Genes			Type	APTXATM	APTXATM2	APTXATM3	APTXATM4	PARPATM1	PARPATM	CNTRL
	Exon Skipping	289			Exon Skipping	256			Exon Skipping	79			Alternative 3' splice	53	35	21	40	35	34	20
	Exon Inclusion	213			Exon Inclusion	193			Exon Inclusion	110			Alternative 5' splice	82	43	65	57	63	56	27
	Total SE	482			Total SE	431			Total SE	182			Mutually exclusive exon	97	41	34	45	43	43	4
	MXE	43			MXE	43			MXE	4			Exon Included	320	200	167	166	213	193	110
	A3SS	63			A3SS	56			A3SS	27			Exon Skipping	676	281	234	302	289	256	79
	A5SS	35			A5SS	34			A5SS	20
	Percent of altered gene: 5.3523%				Percent of altered gene: 4.8981%				Percent of altered gene: 2.1036%
	Total affected gene: 597				Total affected gene: 546				Total affected gene: 235
	Total tested gene: 11154				Total tested gene: 11147				Total tested gene: 11171

## Sheet: S6_SpliceAlteredGeneList
	Table S6. Splice altered gene list overlapped with differential gene expression.
	rMATS 4.02 cases with fdr < 0.05 and PSI > 0.1. Additional intron retention events were called through the splicing deficiency score based on method described in Bai. PNAS. 2013. followed by a differential test performed by LIMMA with FDR < 0.05 cutoff. Differential gene expression were also tested by LIMMA with FDR < 0.05 cutoff
	Gene	APTXATM_Skipped	APTXATM_Inclusion	APTXATM_Increase_Retention	APTXATM_Decrease_Retention	APTXATM_MXE	APTXATM_A3SS	APTXATM_A5SS	APTXATM_Event	APTXATM_UpReg	APTXATM_DnReg	PARPATM_Skipped	PARPATM_Inclusion	PARPATM_Increase_Retention	PARPATM_Decrease_Retention	PARPATM_MXE	PARPATM_A3SS	PARPATM_A5SS	PARPATM_Event	PARPATM_UpReg	PARPATM_DnReg	BlackList	Purkinjie_Late	CB_Granule	METAINFOHIT
	Lynx1	FALSE	FALSE	TRUE	FALSE	FALSE	FALSE	FALSE	TRUE	FALSE	TRUE	FALSE	FALSE	TRUE	FALSE	FALSE	FALSE	FALSE	TRUE	FALSE	TRUE	FALSE	TRUE	FALSE	FALSE
	Asph	FALSE	FALSE	FALSE	FALSE	FALSE	FALSE	FALSE	FALSE	FALSE	TRUE	FALSE	FALSE	FALSE	FALSE	FALSE	FALSE	FALSE	FALSE	FALSE	FALSE	TRUE	FALSE	FALSE	FALSE
	Dnahc11	FALSE	FALSE	FALSE	FALSE	FALSE	FALSE	FALSE	FALSE	FALSE	TRUE	FALSE	FALSE	FALSE	FALSE	FALSE	FALSE	FALSE	FALSE	FALSE	FALSE	TRUE	FALSE	FALSE	FALSE
	Itpr1	TRUE	TRUE	TRUE	FALSE	TRUE	TRUE	FALSE	TRUE	FALSE	TRUE	TRUE	TRUE	TRUE	FALSE	TRUE	FALSE	FALSE	TRUE	FALSE	TRUE	FALSE	TRUE	FALSE	TRUE
	Rpl3	FALSE	FALSE	TRUE	FALSE	FALSE	FALSE	FALSE	TRUE	FALSE	TRUE	FALSE	FALSE	FALSE	FALSE	FALSE	FALSE	FALSE	FALSE	FALSE	FALSE	FALSE	FALSE	FALSE	FALSE
	Tgfbrap1	FALSE	FALSE	FALSE	TRUE	FALSE	FALSE	FALSE	TRUE	FALSE	TRUE	FALSE	FALSE	FALSE	FALSE	FALSE	FALSE	FALSE	FALSE	FALSE	FALSE	FALSE	FALSE	FALSE	FALSE
	Grid2	FALSE	FALSE	TRUE	FALSE	FALSE	FALSE	FALSE	TRUE	FALSE	TRUE	FALSE	FALSE	TRUE	FALSE	FALSE	FALSE	FALSE	TRUE	FALSE	TRUE	FALSE	TRUE	FALSE	TRUE
	Prkcz	FALSE	FALSE	FALSE	FALSE	FALSE	FALSE	FALSE	FALSE	FALSE	TRUE	FALSE	FALSE	FALSE	FALSE	FALSE	FALSE	FALSE	FALSE	FALSE	TRUE	TRUE	FALSE	FALSE	FALSE
	Nadsyn1	FALSE	FALSE	FALSE	FALSE	FALSE	FALSE	FALSE	FALSE	FALSE	TRUE	TRUE	FALSE	FALSE	FALSE	FALSE	FALSE	FALSE	TRUE	FALSE	FALSE	FALSE	FALSE	FALSE	FALSE
	Ppip5k1	TRUE	FALSE	FALSE	FALSE	FALSE	FALSE	FALSE	TRUE	FALSE	TRUE	TRUE	TRUE	FALSE	FALSE	FALSE	FALSE	FALSE	TRUE	FALSE	TRUE	FALSE	FALSE	FALSE	FALSE
	Dlg3	FALSE	FALSE	FALSE	FALSE	FALSE	FALSE	FALSE	FALSE	FALSE	TRUE	FALSE	FALSE	FALSE	FALSE	TRUE	FALSE	FALSE	TRUE	FALSE	FALSE	FALSE	FALSE	FALSE	FALSE
	Tshb	FALSE	FALSE	FALSE	TRUE	FALSE	FALSE	FALSE	TRUE	FALSE	TRUE	FALSE	FALSE	FALSE	FALSE	FALSE	FALSE	FALSE	FALSE	FALSE	FALSE	FALSE	FALSE	FALSE	FALSE
	Rabl2	TRUE	FALSE	FALSE	FALSE	FALSE	FALSE	FALSE	TRUE	FALSE	TRUE	FALSE	FALSE	FALSE	FALSE	FALSE	FALSE	FALSE	FALSE	FALSE	FALSE	FALSE	FALSE	FALSE	FALSE
	BC042782	TRUE	FALSE	FALSE	FALSE	FALSE	FALSE	FALSE	TRUE	FALSE	TRUE	FALSE	FALSE	FALSE	FALSE	FALSE	FALSE	FALSE	FALSE	FALSE	FALSE	FALSE	FALSE	FALSE	FALSE
	Gm7819	FALSE	FALSE	TRUE	FALSE	FALSE	FALSE	FALSE	TRUE	FALSE	TRUE	FALSE	FALSE	FALSE	FALSE	FALSE	FALSE	FALSE	FALSE	FALSE	TRUE	FALSE	FALSE	FALSE	FALSE
	Cep72	FALSE	FALSE	TRUE	FALSE	FALSE	FALSE	FALSE	TRUE	FALSE	TRUE	FALSE	FALSE	FALSE	FALSE	FALSE	FALSE	FALSE	FALSE	FALSE	FALSE	FALSE	FALSE	FALSE	FALSE
	1500016L03Rik	FALSE	FALSE	FALSE	FALSE	TRUE	FALSE	TRUE	TRUE	FALSE	TRUE	FALSE	FALSE	FALSE	FALSE	TRUE	FALSE	TRUE	TRUE	FALSE	TRUE	FALSE	FALSE	FALSE	FALSE
	Il17re	FALSE	FALSE	TRUE	FALSE	FALSE	FALSE	FALSE	TRUE	FALSE	TRUE	FALSE	FALSE	FALSE	FALSE	FALSE	FALSE	FALSE	FALSE	FALSE	FALSE	FALSE	FALSE	FALSE	FALSE
	Map3k7	FALSE	FALSE	FALSE	TRUE	FALSE	FALSE	FALSE	TRUE	FALSE	TRUE	FALSE	FALSE	FALSE	FALSE	FALSE	FALSE	FALSE	FALSE	FALSE	TRUE	FALSE	FALSE	FALSE	FALSE
	Speg	FALSE	FALSE	FALSE	FALSE	FALSE	FALSE	TRUE	TRUE	FALSE	TRUE	FALSE	FALSE	FALSE	FALSE	FALSE	FALSE	TRUE	TRUE	FALSE	FALSE	FALSE	FALSE	FALSE	FALSE
	Phpt1	FALSE	FALSE	FALSE	TRUE	FALSE	FALSE	FALSE	TRUE	FALSE	TRUE	FALSE	FALSE	FALSE	FALSE	FALSE	FALSE	FALSE	FALSE	FALSE	FALSE	FALSE	FALSE	FALSE	FALSE
	Wdfy1	FALSE	FALSE	TRUE	FALSE	FALSE	FALSE	FALSE	TRUE	FALSE	TRUE	FALSE	FALSE	FALSE	FALSE	FALSE	FALSE	FALSE	FALSE	FALSE	FALSE	FALSE	FALSE	FALSE	FALSE
	Abi3bp	FALSE	FALSE	FALSE	FALSE	TRUE	FALSE	FALSE	TRUE	FALSE	TRUE	TRUE	TRUE	FALSE	FALSE	TRUE	FALSE	FALSE	TRUE	FALSE	FALSE	FALSE	FALSE	FALSE	FALSE
	Dclre1c	FALSE	FALSE	TRUE	FALSE	FALSE	FALSE	TRUE	TRUE	FALSE	TRUE	FALSE	FALSE	FALSE	FALSE	FALSE	FALSE	FALSE	FALSE	FALSE	FALSE	FALSE	FALSE	FALSE	FALSE
	Trim30d	TRUE	TRUE	FALSE	FALSE	FALSE	FALSE	FALSE	TRUE	FALSE	TRUE	FALSE	FALSE	FALSE	FALSE	FALSE	FALSE	FALSE	FALSE	FALSE	FALSE	FALSE	FALSE	FALSE	FALSE
	Lrp11	FALSE	FALSE	FALSE	FALSE	FALSE	FALSE	FALSE	FALSE	FALSE	TRUE	FALSE	TRUE	FALSE	FALSE	FALSE	FALSE	FALSE	TRUE	FALSE	FALSE	FALSE	FALSE	FALSE	FALSE
	Gm16201	FALSE	TRUE	FALSE	FALSE	FALSE	FALSE	FALSE	TRUE	FALSE	TRUE	FALSE	TRUE	FALSE	FALSE	FALSE	FALSE	FALSE	TRUE	FALSE	FALSE	FALSE	FALSE	FALSE	FALSE
	Tpm2	FALSE	FALSE	FALSE	FALSE	FALSE	FALSE	FALSE	FALSE	FALSE	TRUE	FALSE	FALSE	FALSE	FALSE	TRUE	FALSE	FALSE	TRUE	FALSE	FALSE	FALSE	FALSE	FALSE	FALSE
	Pxn	TRUE	FALSE	FALSE	FALSE	FALSE	FALSE	FALSE	TRUE	FALSE	TRUE	FALSE	FALSE	FALSE	FALSE	FALSE	FALSE	FALSE	FALSE	FALSE	TRUE	FALSE	FALSE	FALSE	FALSE
	Rps3a	FALSE	FALSE	TRUE	FALSE	FALSE	FALSE	FALSE	TRUE	FALSE	TRUE	FALSE	FALSE	FALSE	FALSE	FALSE	FALSE	FALSE	FALSE	FALSE	FALSE	FALSE	FALSE	FALSE	FALSE
	Ica1	FALSE	TRUE	FALSE	FALSE	TRUE	FALSE	FALSE	TRUE	FALSE	TRUE	FALSE	TRUE	FALSE	FALSE	TRUE	FALSE	FALSE	TRUE	FALSE	FALSE	FALSE	FALSE	FALSE	FALSE
	Camk2b	TRUE	FALSE	FALSE	FALSE	FALSE	FALSE	FALSE	TRUE	FALSE	TRUE	TRUE	FALSE	FALSE	FALSE	FALSE	FALSE	FALSE	TRUE	FALSE	FALSE	FALSE	FALSE	FALSE	FALSE
	Aptx	FALSE	FALSE	FALSE	FALSE	TRUE	FALSE	FALSE	TRUE	FALSE	TRUE	FALSE	FALSE	FALSE	FALSE	FALSE	FALSE	FALSE	FALSE	FALSE	FALSE	FALSE	FALSE	FALSE	FALSE
	Gng13	FALSE	FALSE	FALSE	FALSE	FALSE	FALSE	FALSE	FALSE	FALSE	TRUE	FALSE	FALSE	TRUE	FALSE	FALSE	FALSE	FALSE	TRUE	FALSE	FALSE	FALSE	FALSE	FALSE	FALSE
	Ccl27a	FALSE	FALSE	FALSE	FALSE	TRUE	TRUE	FALSE	TRUE	FALSE	TRUE	FALSE	FALSE	FALSE	FALSE	FALSE	FALSE	FALSE	FALSE	FALSE	FALSE	FALSE	FALSE	FALSE	FALSE
	Abcc12	FALSE	FALSE	FALSE	FALSE	FALSE	FALSE	FALSE	FALSE	FALSE	TRUE	FALSE	FALSE	FALSE	FALSE	FALSE	FALSE	TRUE	TRUE	FALSE	TRUE	FALSE	FALSE	FALSE	FALSE
	Anks1b	FALSE	FALSE	FALSE	FALSE	FALSE	FALSE	FALSE	FALSE	FALSE	TRUE	TRUE	FALSE	FALSE	FALSE	FALSE	FALSE	FALSE	TRUE	FALSE	TRUE	FALSE	FALSE	FALSE	FALSE
	Kctd17	FALSE	FALSE	FALSE	FALSE	FALSE	FALSE	FALSE	FALSE	FALSE	TRUE	TRUE	FALSE	FALSE	FALSE	FALSE	FALSE	FALSE	TRUE	FALSE	FALSE	FALSE	FALSE	FALSE	FALSE
	Sh2b3	FALSE	FALSE	FALSE	TRUE	FALSE	FALSE	FALSE	TRUE	FALSE	TRUE	FALSE	FALSE	FALSE	FALSE	FALSE	FALSE	FALSE	FALSE	FALSE	FALSE	FALSE	FALSE	FALSE	FALSE
	Rnf38	FALSE	TRUE	FALSE	FALSE	FALSE	FALSE	FALSE	TRUE	FALSE	TRUE	FALSE	FALSE	FALSE	FALSE	FALSE	FALSE	FALSE	FALSE	FALSE	FALSE	FALSE	FALSE	FALSE	FALSE
	Pnpla3	FALSE	FALSE	TRUE	FALSE	FALSE	FALSE	FALSE	TRUE	FALSE	TRUE	FALSE	FALSE	FALSE	FALSE	FALSE	FALSE	FALSE	FALSE	FALSE	FALSE	FALSE	FALSE	FALSE	FALSE
	2510006D16Rik	TRUE	FALSE	FALSE	FALSE	TRUE	FALSE	TRUE	TRUE	FALSE	TRUE	FALSE	FALSE	FALSE	FALSE	FALSE	FALSE	FALSE	FALSE	FALSE	FALSE	FALSE	FALSE	FALSE	FALSE
	Slc11a2	FALSE	FALSE	FALSE	FALSE	FALSE	FALSE	TRUE	TRUE	FALSE	TRUE	FALSE	FALSE	FALSE	FALSE	FALSE	FALSE	FALSE	FALSE	FALSE	FALSE	FALSE	FALSE	FALSE	FALSE
	B230208H17Rik	FALSE	FALSE	FALSE	FALSE	FALSE	FALSE	FALSE	FALSE	FALSE	TRUE	FALSE	TRUE	FALSE	FALSE	FALSE	FALSE	FALSE	TRUE	FALSE	FALSE	FALSE	FALSE	FALSE	FALSE
	Tmem25	FALSE	FALSE	TRUE	FALSE	FALSE	FALSE	FALSE	TRUE	FALSE	TRUE	FALSE	FALSE	FALSE	FALSE	FALSE	FALSE	FALSE	FALSE	FALSE	FALSE	FALSE	FALSE	FALSE	FALSE
	Gm628	FALSE	FALSE	TRUE	FALSE	FALSE	FALSE	FALSE	TRUE	FALSE	TRUE	FALSE	FALSE	FALSE	FALSE	FALSE	FALSE	FALSE	FALSE	FALSE	TRUE	FALSE	FALSE	FALSE	FALSE
	Tmem40	FALSE	FALSE	FALSE	FALSE	FALSE	FALSE	FALSE	FALSE	FALSE	TRUE	FALSE	TRUE	FALSE	FALSE	FALSE	FALSE	FALSE	TRUE	FALSE	FALSE	FALSE	FALSE	FALSE	FALSE
	Hspa8	FALSE	FALSE	FALSE	TRUE	FALSE	FALSE	FALSE	TRUE	FALSE	TRUE	FALSE	FALSE	FALSE	TRUE	FALSE	FALSE	FALSE	TRUE	FALSE	TRUE	FALSE	FALSE	FALSE	FALSE
	Mcc	FALSE	FALSE	FALSE	FALSE	FALSE	FALSE	FALSE	FALSE	FALSE	TRUE	FALSE	FALSE	TRUE	FALSE	FALSE	FALSE	FALSE	TRUE	FALSE	FALSE	FALSE	FALSE	FALSE	FALSE
	Impg2	FALSE	FALSE	TRUE	FALSE	FALSE	FALSE	FALSE	TRUE	FALSE	TRUE	FALSE	FALSE	FALSE	FALSE	FALSE	FALSE	FALSE	FALSE	FALSE	FALSE	FALSE	FALSE	FALSE	FALSE
	2310030G06Rik	FALSE	TRUE	FALSE	FALSE	FALSE	FALSE	FALSE	TRUE	FALSE	TRUE	FALSE	TRUE	FALSE	FALSE	FALSE	FALSE	FALSE	TRUE	FALSE	TRUE	FALSE	FALSE	FALSE	FALSE
	Phtf1	TRUE	FALSE	FALSE	FALSE	TRUE	FALSE	FALSE	TRUE	FALSE	TRUE	TRUE	FALSE	FALSE	FALSE	FALSE	FALSE	FALSE	TRUE	FALSE	FALSE	FALSE	FALSE	FALSE	FALSE
	Unc13d	FALSE	FALSE	FALSE	FALSE	FALSE	TRUE	FALSE	TRUE	FALSE	TRUE	FALSE	FALSE	FALSE	FALSE	FALSE	FALSE	FALSE	FALSE	FALSE	FALSE	FALSE	FALSE	FALSE	FALSE
	Ipcef1	FALSE	TRUE	FALSE	FALSE	FALSE	FALSE	FALSE	TRUE	FALSE	TRUE	FALSE	FALSE	FALSE	FALSE	FALSE	FALSE	FALSE	FALSE	FALSE	FALSE	FALSE	FALSE	FALSE	FALSE
	3110053B16Rik	FALSE	FALSE	FALSE	FALSE	TRUE	FALSE	FALSE	TRUE	FALSE	TRUE	FALSE	FALSE	FALSE	FALSE	FALSE	FALSE	FALSE	FALSE	FALSE	FALSE	FALSE	FALSE	FALSE	FALSE
	Arnt	FALSE	FALSE	FALSE	FALSE	FALSE	FALSE	FALSE	FALSE	FALSE	TRUE	FALSE	TRUE	FALSE	FALSE	FALSE	FALSE	FALSE	TRUE	FALSE	FALSE	FALSE	FALSE	FALSE	FALSE
	Dctd	TRUE	FALSE	TRUE	FALSE	FALSE	FALSE	FALSE	TRUE	FALSE	TRUE	TRUE	FALSE	TRUE	FALSE	FALSE	FALSE	FALSE	TRUE	FALSE	FALSE	FALSE	FALSE	FALSE	FALSE
	Mmp28	FALSE	FALSE	FALSE	FALSE	FALSE	TRUE	FALSE	TRUE	FALSE	TRUE	FALSE	FALSE	FALSE	FALSE	FALSE	TRUE	FALSE	TRUE	FALSE	FALSE	FALSE	FALSE	FALSE	FALSE
	Epn2	TRUE	FALSE	FALSE	FALSE	FALSE	FALSE	FALSE	TRUE	FALSE	TRUE	FALSE	FALSE	FALSE	FALSE	FALSE	FALSE	FALSE	FALSE	FALSE	FALSE	FALSE	FALSE	FALSE	FALSE
	Rsph10b2	TRUE	FALSE	FALSE	FALSE	FALSE	FALSE	FALSE	TRUE	FALSE	TRUE	TRUE	FALSE	FALSE	FALSE	FALSE	FALSE	FALSE	TRUE	FALSE	TRUE	FALSE	FALSE	FALSE	FALSE
	Stxbp2	FALSE	TRUE	FALSE	FALSE	FALSE	FALSE	FALSE	TRUE	FALSE	TRUE	FALSE	TRUE	FALSE	FALSE	FALSE	FALSE	FALSE	TRUE	FALSE	FALSE	FALSE	FALSE	FALSE	FALSE
	Pqlc1	FALSE	FALSE	FALSE	FALSE	FALSE	FALSE	FALSE	FALSE	FALSE	TRUE	FALSE	TRUE	FALSE	FALSE	FALSE	FALSE	FALSE	TRUE	FALSE	FALSE	FALSE	FALSE	FALSE	FALSE
	St18	TRUE	FALSE	FALSE	FALSE	FALSE	FALSE	FALSE	TRUE	FALSE	TRUE	TRUE	FALSE	FALSE	FALSE	FALSE	FALSE	FALSE	TRUE	FALSE	FALSE	FALSE	FALSE	FALSE	FALSE
	Cmya5	FALSE	FALSE	FALSE	FALSE	FALSE	FALSE	FALSE	FALSE	FALSE	TRUE	TRUE	FALSE	FALSE	FALSE	FALSE	FALSE	FALSE	TRUE	FALSE	FALSE	FALSE	FALSE	FALSE	FALSE
	Rbfox1	FALSE	FALSE	FALSE	FALSE	FALSE	FALSE	FALSE	FALSE	FALSE	TRUE	TRUE	FALSE	FALSE	FALSE	FALSE	FALSE	FALSE	TRUE	FALSE	FALSE	FALSE	FALSE	FALSE	FALSE
	Car8	FALSE	FALSE	TRUE	FALSE	FALSE	FALSE	FALSE	TRUE	FALSE	TRUE	FALSE	FALSE	FALSE	FALSE	FALSE	FALSE	FALSE	FALSE	FALSE	FALSE	FALSE	TRUE	FALSE	TRUE
	Kcnip4	TRUE	FALSE	FALSE	FALSE	FALSE	FALSE	FALSE	TRUE	FALSE	TRUE	FALSE	FALSE	FALSE	FALSE	FALSE	FALSE	FALSE	FALSE	FALSE	TRUE	FALSE	FALSE	FALSE	FALSE
	Ccdc62	FALSE	FALSE	FALSE	FALSE	FALSE	FALSE	FALSE	FALSE	FALSE	FALSE	FALSE	FALSE	FALSE	FALSE	FALSE	FALSE	FALSE	FALSE	FALSE	FALSE	TRUE	FALSE	FALSE	FALSE
	Sntg2	FALSE	FALSE	FALSE	FALSE	FALSE	FALSE	FALSE	FALSE	TRUE	FALSE	FALSE	FALSE	FALSE	FALSE	FALSE	FALSE	FALSE	FALSE	FALSE	FALSE	TRUE	FALSE	FALSE	FALSE
	Skap1	FALSE	FALSE	FALSE	FALSE	FALSE	FALSE	FALSE	FALSE	FALSE	FALSE	FALSE	FALSE	FALSE	FALSE	FALSE	FALSE	FALSE	FALSE	FALSE	FALSE	TRUE	FALSE	FALSE	FALSE
	Ect2	FALSE	FALSE	FALSE	FALSE	FALSE	FALSE	FALSE	FALSE	FALSE	FALSE	FALSE	FALSE	FALSE	FALSE	FALSE	FALSE	FALSE	FALSE	FALSE	FALSE	TRUE	FALSE	FALSE	FALSE
	Mcfd2	FALSE	FALSE	FALSE	FALSE	FALSE	FALSE	FALSE	FALSE	FALSE	FALSE	FALSE	FALSE	FALSE	FALSE	FALSE	FALSE	FALSE	FALSE	FALSE	FALSE	TRUE	FALSE	FALSE	FALSE
	Prg4	FALSE	FALSE	FALSE	FALSE	FALSE	FALSE	FALSE	FALSE	FALSE	FALSE	FALSE	FALSE	FALSE	FALSE	FALSE	FALSE	FALSE	FALSE	FALSE	FALSE	TRUE	FALSE	FALSE	FALSE
	Ankrd24	FALSE	FALSE	FALSE	FALSE	FALSE	FALSE	FALSE	FALSE	FALSE	FALSE	FALSE	FALSE	FALSE	FALSE	FALSE	FALSE	FALSE	FALSE	FALSE	FALSE	TRUE	FALSE	FALSE	FALSE
	Mapk7	FALSE	FALSE	FALSE	FALSE	FALSE	FALSE	FALSE	FALSE	FALSE	FALSE	FALSE	FALSE	FALSE	FALSE	FALSE	FALSE	FALSE	FALSE	FALSE	FALSE	TRUE	FALSE	FALSE	FALSE
	Prss36	FALSE	FALSE	FALSE	FALSE	FALSE	FALSE	FALSE	FALSE	FALSE	FALSE	FALSE	FALSE	FALSE	FALSE	FALSE	FALSE	FALSE	FALSE	FALSE	FALSE	TRUE	FALSE	FALSE	FALSE
	Ubr1	FALSE	FALSE	FALSE	FALSE	FALSE	FALSE	FALSE	FALSE	FALSE	FALSE	FALSE	FALSE	FALSE	FALSE	FALSE	FALSE	FALSE	FALSE	FALSE	FALSE	TRUE	FALSE	FALSE	FALSE
	Ahcyl2	FALSE	FALSE	FALSE	FALSE	FALSE	FALSE	FALSE	FALSE	FALSE	FALSE	FALSE	FALSE	FALSE	FALSE	FALSE	FALSE	FALSE	FALSE	FALSE	FALSE	TRUE	FALSE	FALSE	FALSE
	4930480K23Rik	FALSE	FALSE	FALSE	FALSE	FALSE	FALSE	FALSE	FALSE	FALSE	FALSE	FALSE	FALSE	FALSE	FALSE	FALSE	FALSE	FALSE	FALSE	FALSE	FALSE	TRUE	FALSE	FALSE	FALSE
	Epb4.9	FALSE	FALSE	FALSE	FALSE	FALSE	FALSE	FALSE	FALSE	FALSE	FALSE	FALSE	FALSE	FALSE	FALSE	FALSE	FALSE	FALSE	FALSE	FALSE	FALSE	TRUE	FALSE	FALSE	FALSE
	Lrdd	FALSE	FALSE	FALSE	FALSE	FALSE	FALSE	FALSE	FALSE	FALSE	FALSE	FALSE	FALSE	FALSE	FALSE	FALSE	FALSE	FALSE	FALSE	FALSE	FALSE	TRUE	FALSE	FALSE	FALSE
	Lyrm5	FALSE	FALSE	FALSE	FALSE	FALSE	FALSE	FALSE	FALSE	FALSE	FALSE	FALSE	FALSE	FALSE	FALSE	FALSE	FALSE	FALSE	FALSE	FALSE	FALSE	TRUE	FALSE	FALSE	FALSE
	Ppp4r1l-ps	FALSE	FALSE	FALSE	FALSE	FALSE	FALSE	FALSE	FALSE	FALSE	FALSE	FALSE	FALSE	FALSE	FALSE	FALSE	FALSE	FALSE	FALSE	FALSE	FALSE	TRUE	FALSE	FALSE	FALSE
	C030005K06Rik	FALSE	FALSE	FALSE	FALSE	FALSE	FALSE	FALSE	FALSE	FALSE	FALSE	FALSE	FALSE	FALSE	FALSE	FALSE	FALSE	FALSE	FALSE	FALSE	FALSE	TRUE	FALSE	FALSE	FALSE
	Fam35a	FALSE	FALSE	FALSE	FALSE	FALSE	FALSE	FALSE	FALSE	FALSE	FALSE	FALSE	FALSE	FALSE	FALSE	FALSE	FALSE	FALSE	FALSE	FALSE	FALSE	TRUE	FALSE	FALSE	FALSE
	Gckr	FALSE	FALSE	FALSE	FALSE	FALSE	FALSE	FALSE	FALSE	FALSE	FALSE	FALSE	FALSE	FALSE	FALSE	FALSE	FALSE	FALSE	FALSE	FALSE	FALSE	TRUE	TRUE	FALSE	TRUE
	L3mbtl4	FALSE	FALSE	FALSE	FALSE	FALSE	FALSE	FALSE	FALSE	FALSE	FALSE	FALSE	FALSE	FALSE	FALSE	FALSE	FALSE	FALSE	FALSE	FALSE	FALSE	TRUE	FALSE	FALSE	FALSE
	Trpm4	FALSE	FALSE	FALSE	FALSE	FALSE	FALSE	FALSE	FALSE	FALSE	FALSE	FALSE	FALSE	FALSE	FALSE	FALSE	FALSE	FALSE	FALSE	FALSE	FALSE	TRUE	FALSE	FALSE	FALSE
	Uimc1	FALSE	FALSE	FALSE	FALSE	FALSE	FALSE	FALSE	FALSE	FALSE	FALSE	FALSE	FALSE	FALSE	FALSE	FALSE	FALSE	FALSE	FALSE	FALSE	FALSE	TRUE	FALSE	FALSE	FALSE
	Lrmp	FALSE	FALSE	FALSE	FALSE	FALSE	FALSE	FALSE	FALSE	FALSE	FALSE	FALSE	FALSE	FALSE	FALSE	FALSE	FALSE	FALSE	FALSE	FALSE	FALSE	TRUE	FALSE	FALSE	FALSE
	Tcp11l1	FALSE	FALSE	FALSE	FALSE	FALSE	FALSE	FALSE	FALSE	FALSE	FALSE	FALSE	FALSE	FALSE	FALSE	FALSE	FALSE	FALSE	FALSE	FALSE	FALSE	TRUE	FALSE	FALSE	FALSE
	Ggt7	FALSE	FALSE	FALSE	FALSE	FALSE	FALSE	FALSE	FALSE	FALSE	FALSE	FALSE	FALSE	FALSE	FALSE	FALSE	FALSE	FALSE	FALSE	FALSE	FALSE	TRUE	FALSE	FALSE	FALSE
	Zkscan1	FALSE	FALSE	FALSE	FALSE	FALSE	FALSE	FALSE	FALSE	FALSE	FALSE	FALSE	FALSE	FALSE	FALSE	FALSE	FALSE	FALSE	FALSE	FALSE	FALSE	TRUE	FALSE	FALSE	FALSE
	Dnhd1	FALSE	FALSE	FALSE	FALSE	FALSE	FALSE	FALSE	FALSE	FALSE	FALSE	FALSE	FALSE	FALSE	FALSE	FALSE	FALSE	FALSE	FALSE	FALSE	FALSE	TRUE	FALSE	FALSE	FALSE
	Zbtb20	FALSE	FALSE	FALSE	FALSE	FALSE	FALSE	FALSE	FALSE	FALSE	FALSE	FALSE	FALSE	FALSE	FALSE	FALSE	FALSE	FALSE	FALSE	FALSE	FALSE	TRUE	FALSE	FALSE	FALSE
	Limk2	FALSE	FALSE	FALSE	FALSE	FALSE	FALSE	FALSE	FALSE	FALSE	FALSE	FALSE	FALSE	FALSE	FALSE	FALSE	FALSE	FALSE	FALSE	FALSE	FALSE	TRUE	FALSE	FALSE	FALSE
	Fhad1	FALSE	FALSE	FALSE	FALSE	FALSE	FALSE	FALSE	FALSE	FALSE	FALSE	FALSE	FALSE	FALSE	FALSE	FALSE	FALSE	FALSE	FALSE	FALSE	FALSE	TRUE	FALSE	FALSE	FALSE
	Esco1	FALSE	FALSE	FALSE	FALSE	FALSE	FALSE	FALSE	FALSE	FALSE	FALSE	FALSE	FALSE	FALSE	FALSE	FALSE	FALSE	FALSE	FALSE	TRUE	FALSE	TRUE	FALSE	FALSE	FALSE
	Sirt2	FALSE	FALSE	FALSE	FALSE	FALSE	FALSE	FALSE	FALSE	FALSE	FALSE	FALSE	FALSE	FALSE	FALSE	FALSE	FALSE	FALSE	FALSE	FALSE	FALSE	TRUE	FALSE	FALSE	FALSE
	Gm2301	FALSE	FALSE	FALSE	FALSE	FALSE	FALSE	FALSE	FALSE	FALSE	FALSE	FALSE	FALSE	FALSE	FALSE	FALSE	FALSE	FALSE	FALSE	FALSE	FALSE	TRUE	FALSE	FALSE	FALSE
	Ppapdc1a	FALSE	FALSE	FALSE	FALSE	FALSE	FALSE	FALSE	FALSE	FALSE	FALSE	FALSE	FALSE	FALSE	FALSE	FALSE	FALSE	FALSE	FALSE	FALSE	FALSE	TRUE	FALSE	FALSE	FALSE
	Tmem44	FALSE	FALSE	FALSE	FALSE	FALSE	FALSE	FALSE	FALSE	FALSE	FALSE	FALSE	FALSE	FALSE	FALSE	FALSE	FALSE	FALSE	FALSE	FALSE	FALSE	TRUE	FALSE	FALSE	FALSE
	Tsga10	FALSE	FALSE	FALSE	FALSE	FALSE	FALSE	FALSE	FALSE	FALSE	FALSE	FALSE	FALSE	FALSE	FALSE	FALSE	FALSE	FALSE	FALSE	FALSE	FALSE	TRUE	FALSE	FALSE	FALSE
	Zfp644	FALSE	FALSE	FALSE	FALSE	FALSE	FALSE	FALSE	FALSE	FALSE	FALSE	FALSE	FALSE	FALSE	FALSE	FALSE	FALSE	FALSE	FALSE	FALSE	FALSE	TRUE	FALSE	FALSE	FALSE
	Gpr19	FALSE	FALSE	FALSE	FALSE	FALSE	FALSE	FALSE	FALSE	FALSE	FALSE	FALSE	FALSE	FALSE	FALSE	FALSE	FALSE	FALSE	FALSE	FALSE	FALSE	TRUE	FALSE	FALSE	FALSE
	Gm15139	FALSE	FALSE	FALSE	FALSE	FALSE	FALSE	FALSE	FALSE	FALSE	FALSE	FALSE	FALSE	FALSE	FALSE	FALSE	FALSE	FALSE	FALSE	FALSE	FALSE	TRUE	FALSE	FALSE	FALSE
	Zfp668	FALSE	FALSE	FALSE	FALSE	FALSE	FALSE	FALSE	FALSE	FALSE	FALSE	FALSE	FALSE	FALSE	FALSE	FALSE	FALSE	FALSE	FALSE	FALSE	FALSE	TRUE	FALSE	FALSE	FALSE
	Catsperg1	FALSE	FALSE	FALSE	FALSE	FALSE	FALSE	FALSE	FALSE	FALSE	FALSE	FALSE	FALSE	FALSE	FALSE	FALSE	FALSE	FALSE	FALSE	FALSE	FALSE	TRUE	FALSE	FALSE	FALSE
	Gm13157	FALSE	FALSE	FALSE	FALSE	FALSE	FALSE	FALSE	FALSE	FALSE	FALSE	FALSE	FALSE	FALSE	FALSE	FALSE	FALSE	FALSE	FALSE	FALSE	FALSE	TRUE	FALSE	FALSE	FALSE
	Ttc3	FALSE	FALSE	FALSE	FALSE	FALSE	FALSE	FALSE	FALSE	FALSE	FALSE	FALSE	FALSE	FALSE	FALSE	FALSE	FALSE	FALSE	FALSE	FALSE	FALSE	TRUE	FALSE	FALSE	FALSE
	Msh5	FALSE	FALSE	FALSE	FALSE	FALSE	FALSE	FALSE	FALSE	FALSE	FALSE	FALSE	FALSE	FALSE	FALSE	FALSE	FALSE	FALSE	FALSE	FALSE	FALSE	TRUE	FALSE	FALSE	FALSE
	Crem	FALSE	FALSE	FALSE	FALSE	FALSE	FALSE	FALSE	FALSE	FALSE	FALSE	FALSE	FALSE	FALSE	FALSE	FALSE	FALSE	FALSE	FALSE	FALSE	FALSE	TRUE	FALSE	FALSE	FALSE
	Gpr30	FALSE	FALSE	FALSE	FALSE	FALSE	FALSE	FALSE	FALSE	FALSE	FALSE	FALSE	FALSE	FALSE	FALSE	FALSE	FALSE	FALSE	FALSE	FALSE	FALSE	TRUE	FALSE	FALSE	FALSE
	Me3	FALSE	FALSE	FALSE	FALSE	FALSE	FALSE	FALSE	FALSE	FALSE	FALSE	FALSE	FALSE	FALSE	FALSE	FALSE	FALSE	FALSE	FALSE	FALSE	FALSE	TRUE	FALSE	FALSE	FALSE
	Arhgef7	FALSE	FALSE	FALSE	FALSE	FALSE	FALSE	FALSE	FALSE	FALSE	FALSE	FALSE	FALSE	FALSE	FALSE	FALSE	FALSE	FALSE	FALSE	FALSE	FALSE	TRUE	FALSE	FALSE	FALSE
	BC051142	FALSE	FALSE	FALSE	FALSE	FALSE	FALSE	FALSE	FALSE	FALSE	FALSE	FALSE	FALSE	FALSE	FALSE	FALSE	FALSE	FALSE	FALSE	FALSE	FALSE	TRUE	FALSE	FALSE	FALSE
	Pcdh11x	FALSE	FALSE	FALSE	FALSE	FALSE	FALSE	FALSE	FALSE	TRUE	FALSE	FALSE	FALSE	FALSE	FALSE	FALSE	FALSE	FALSE	FALSE	FALSE	FALSE	TRUE	FALSE	FALSE	FALSE
	Sfi1	FALSE	FALSE	FALSE	FALSE	FALSE	FALSE	FALSE	FALSE	FALSE	FALSE	FALSE	FALSE	FALSE	FALSE	FALSE	FALSE	FALSE	FALSE	FALSE	FALSE	TRUE	FALSE	FALSE	FALSE
	Mllt10	FALSE	FALSE	FALSE	FALSE	FALSE	FALSE	FALSE	FALSE	FALSE	FALSE	FALSE	FALSE	FALSE	FALSE	FALSE	FALSE	FALSE	FALSE	FALSE	FALSE	TRUE	FALSE	FALSE	FALSE
	Fam73a	FALSE	FALSE	FALSE	FALSE	FALSE	FALSE	FALSE	FALSE	FALSE	FALSE	FALSE	FALSE	FALSE	FALSE	FALSE	FALSE	FALSE	FALSE	FALSE	FALSE	TRUE	FALSE	FALSE	FALSE
	Rhbdf1	FALSE	FALSE	FALSE	FALSE	FALSE	FALSE	FALSE	FALSE	FALSE	FALSE	FALSE	FALSE	FALSE	FALSE	FALSE	FALSE	FALSE	FALSE	FALSE	FALSE	TRUE	FALSE	FALSE	FALSE
	Osbpl9	FALSE	FALSE	FALSE	FALSE	FALSE	FALSE	FALSE	FALSE	FALSE	FALSE	FALSE	FALSE	FALSE	FALSE	FALSE	FALSE	FALSE	FALSE	FALSE	FALSE	TRUE	FALSE	FALSE	FALSE
	Rptor	FALSE	FALSE	FALSE	FALSE	FALSE	FALSE	FALSE	FALSE	FALSE	FALSE	FALSE	FALSE	FALSE	FALSE	FALSE	FALSE	FALSE	FALSE	FALSE	FALSE	TRUE	FALSE	FALSE	FALSE
	Rcbtb1	FALSE	FALSE	FALSE	FALSE	FALSE	FALSE	FALSE	FALSE	FALSE	FALSE	FALSE	FALSE	FALSE	FALSE	FALSE	FALSE	FALSE	FALSE	FALSE	FALSE	TRUE	FALSE	FALSE	FALSE
	Grip1	FALSE	FALSE	FALSE	FALSE	FALSE	FALSE	FALSE	FALSE	FALSE	FALSE	FALSE	FALSE	FALSE	FALSE	FALSE	FALSE	FALSE	FALSE	FALSE	FALSE	TRUE	FALSE	FALSE	FALSE
	2610015P09Rik	FALSE	FALSE	FALSE	FALSE	FALSE	FALSE	FALSE	FALSE	FALSE	FALSE	FALSE	FALSE	FALSE	FALSE	FALSE	FALSE	FALSE	FALSE	FALSE	FALSE	TRUE	FALSE	FALSE	FALSE
	Zfp182	FALSE	FALSE	FALSE	FALSE	FALSE	FALSE	FALSE	FALSE	FALSE	FALSE	FALSE	FALSE	FALSE	FALSE	FALSE	FALSE	FALSE	FALSE	FALSE	FALSE	TRUE	FALSE	FALSE	FALSE
	Lrrtm4	FALSE	FALSE	FALSE	FALSE	FALSE	FALSE	FALSE	FALSE	FALSE	FALSE	FALSE	FALSE	FALSE	FALSE	FALSE	FALSE	FALSE	FALSE	FALSE	FALSE	TRUE	FALSE	FALSE	FALSE
	Adam22	FALSE	FALSE	FALSE	FALSE	FALSE	FALSE	FALSE	FALSE	FALSE	FALSE	FALSE	FALSE	FALSE	FALSE	FALSE	FALSE	FALSE	FALSE	FALSE	FALSE	TRUE	FALSE	FALSE	FALSE
	Fgfr1op2	FALSE	FALSE	FALSE	FALSE	FALSE	FALSE	FALSE	FALSE	FALSE	FALSE	FALSE	FALSE	FALSE	FALSE	FALSE	FALSE	FALSE	FALSE	FALSE	FALSE	TRUE	FALSE	FALSE	FALSE
	Snap47	FALSE	FALSE	FALSE	FALSE	FALSE	FALSE	FALSE	FALSE	FALSE	FALSE	FALSE	FALSE	FALSE	FALSE	FALSE	FALSE	FALSE	FALSE	FALSE	FALSE	TRUE	FALSE	FALSE	FALSE
	Vps41	FALSE	FALSE	FALSE	FALSE	FALSE	FALSE	FALSE	FALSE	FALSE	FALSE	FALSE	FALSE	FALSE	FALSE	FALSE	FALSE	FALSE	FALSE	FALSE	FALSE	TRUE	FALSE	FALSE	FALSE
	Lrrc7	FALSE	FALSE	FALSE	FALSE	FALSE	FALSE	FALSE	FALSE	FALSE	FALSE	FALSE	FALSE	FALSE	FALSE	FALSE	FALSE	FALSE	FALSE	FALSE	FALSE	TRUE	FALSE	FALSE	FALSE
	Ccdc79	FALSE	FALSE	FALSE	FALSE	FALSE	FALSE	FALSE	FALSE	FALSE	FALSE	FALSE	FALSE	FALSE	FALSE	FALSE	FALSE	FALSE	FALSE	FALSE	FALSE	TRUE	FALSE	FALSE	FALSE
	Zfp106	FALSE	FALSE	FALSE	FALSE	FALSE	FALSE	FALSE	FALSE	FALSE	FALSE	FALSE	FALSE	FALSE	FALSE	FALSE	FALSE	FALSE	FALSE	FALSE	FALSE	TRUE	FALSE	FALSE	FALSE
	Socs2	FALSE	FALSE	FALSE	FALSE	FALSE	FALSE	FALSE	FALSE	FALSE	FALSE	FALSE	FALSE	FALSE	FALSE	FALSE	FALSE	FALSE	FALSE	FALSE	FALSE	TRUE	FALSE	FALSE	FALSE
	Abcd4	FALSE	FALSE	FALSE	FALSE	FALSE	FALSE	FALSE	FALSE	FALSE	FALSE	FALSE	FALSE	FALSE	FALSE	FALSE	FALSE	FALSE	FALSE	FALSE	FALSE	TRUE	FALSE	FALSE	FALSE
	Mrpl52	FALSE	FALSE	FALSE	FALSE	FALSE	FALSE	FALSE	FALSE	FALSE	FALSE	FALSE	TRUE	FALSE	FALSE	FALSE	FALSE	FALSE	TRUE	FALSE	FALSE	FALSE	FALSE	FALSE	FALSE
	Bnip2	TRUE	FALSE	FALSE	FALSE	FALSE	FALSE	FALSE	TRUE	FALSE	FALSE	TRUE	FALSE	FALSE	FALSE	FALSE	FALSE	FALSE	TRUE	FALSE	FALSE	FALSE	FALSE	FALSE	FALSE
	C4a	FALSE	FALSE	FALSE	FALSE	FALSE	FALSE	FALSE	FALSE	FALSE	FALSE	TRUE	FALSE	FALSE	FALSE	FALSE	FALSE	FALSE	TRUE	TRUE	FALSE	FALSE	FALSE	FALSE	FALSE
	0610007P08Rik	FALSE	FALSE	FALSE	FALSE	FALSE	FALSE	FALSE	FALSE	FALSE	FALSE	FALSE	TRUE	FALSE	FALSE	FALSE	FALSE	FALSE	TRUE	FALSE	FALSE	FALSE	FALSE	FALSE	FALSE
	AK053246	FALSE	FALSE	TRUE	FALSE	FALSE	FALSE	FALSE	TRUE	FALSE	FALSE	FALSE	FALSE	FALSE	FALSE	FALSE	FALSE	FALSE	FALSE	FALSE	FALSE	FALSE	FALSE	FALSE	FALSE
	Prkd3	FALSE	FALSE	FALSE	FALSE	FALSE	TRUE	FALSE	TRUE	FALSE	FALSE	FALSE	FALSE	FALSE	FALSE	FALSE	TRUE	FALSE	TRUE	FALSE	FALSE	FALSE	FALSE	FALSE	FALSE
	Trit1	FALSE	FALSE	FALSE	FALSE	FALSE	FALSE	FALSE	FALSE	FALSE	FALSE	FALSE	TRUE	FALSE	FALSE	FALSE	FALSE	FALSE	TRUE	FALSE	FALSE	FALSE	FALSE	FALSE	FALSE
	Prkx	FALSE	TRUE	FALSE	FALSE	TRUE	FALSE	FALSE	TRUE	FALSE	FALSE	FALSE	FALSE	FALSE	FALSE	FALSE	FALSE	FALSE	FALSE	FALSE	FALSE	FALSE	FALSE	FALSE	FALSE
	Nr1d2	FALSE	TRUE	FALSE	FALSE	FALSE	FALSE	FALSE	TRUE	FALSE	FALSE	FALSE	FALSE	FALSE	FALSE	FALSE	FALSE	FALSE	FALSE	FALSE	FALSE	FALSE	FALSE	FALSE	FALSE
	Tom1l2	FALSE	FALSE	FALSE	FALSE	FALSE	FALSE	FALSE	FALSE	FALSE	FALSE	TRUE	FALSE	FALSE	FALSE	FALSE	FALSE	FALSE	TRUE	TRUE	FALSE	FALSE	FALSE	FALSE	FALSE
	Fam188b	FALSE	TRUE	FALSE	FALSE	FALSE	FALSE	FALSE	TRUE	FALSE	FALSE	FALSE	FALSE	FALSE	FALSE	FALSE	FALSE	FALSE	FALSE	FALSE	FALSE	FALSE	FALSE	FALSE	FALSE
	Celf1	FALSE	FALSE	FALSE	FALSE	FALSE	FALSE	FALSE	FALSE	FALSE	FALSE	FALSE	TRUE	FALSE	FALSE	FALSE	FALSE	FALSE	TRUE	FALSE	FALSE	FALSE	FALSE	FALSE	FALSE
	Ttll9	TRUE	TRUE	FALSE	FALSE	FALSE	FALSE	FALSE	TRUE	FALSE	FALSE	FALSE	FALSE	FALSE	FALSE	FALSE	FALSE	FALSE	FALSE	FALSE	FALSE	FALSE	FALSE	FALSE	FALSE
	Mrpl48	FALSE	FALSE	FALSE	FALSE	FALSE	FALSE	FALSE	FALSE	FALSE	FALSE	TRUE	FALSE	FALSE	FALSE	FALSE	FALSE	FALSE	TRUE	FALSE	FALSE	FALSE	FALSE	FALSE	FALSE
	Mrpl47	FALSE	FALSE	FALSE	FALSE	FALSE	FALSE	FALSE	FALSE	FALSE	FALSE	FALSE	FALSE	FALSE	TRUE	FALSE	FALSE	FALSE	TRUE	FALSE	FALSE	FALSE	FALSE	FALSE	FALSE
	Sox6	TRUE	FALSE	FALSE	FALSE	FALSE	TRUE	FALSE	TRUE	TRUE	FALSE	TRUE	FALSE	FALSE	FALSE	FALSE	TRUE	FALSE	TRUE	FALSE	FALSE	FALSE	FALSE	FALSE	FALSE
	Tapbpl	FALSE	FALSE	FALSE	FALSE	FALSE	FALSE	FALSE	FALSE	FALSE	FALSE	FALSE	FALSE	FALSE	TRUE	FALSE	FALSE	FALSE	TRUE	FALSE	FALSE	FALSE	FALSE	FALSE	FALSE
	Ccdc13	FALSE	FALSE	FALSE	FALSE	FALSE	FALSE	FALSE	FALSE	FALSE	FALSE	FALSE	TRUE	FALSE	FALSE	FALSE	FALSE	FALSE	TRUE	FALSE	FALSE	FALSE	FALSE	FALSE	FALSE
	Gm3512	TRUE	FALSE	FALSE	FALSE	FALSE	FALSE	FALSE	TRUE	FALSE	FALSE	FALSE	FALSE	FALSE	FALSE	FALSE	FALSE	FALSE	FALSE	FALSE	FALSE	FALSE	FALSE	FALSE	FALSE
	Prkcn	FALSE	FALSE	TRUE	FALSE	FALSE	FALSE	FALSE	TRUE	FALSE	FALSE	FALSE	FALSE	FALSE	FALSE	FALSE	FALSE	FALSE	FALSE	FALSE	FALSE	FALSE	FALSE	FALSE	FALSE
	Hddc3	FALSE	FALSE	FALSE	FALSE	FALSE	FALSE	FALSE	FALSE	FALSE	FALSE	FALSE	FALSE	FALSE	TRUE	FALSE	FALSE	FALSE	TRUE	TRUE	FALSE	FALSE	FALSE	FALSE	FALSE
	Slc30a9	FALSE	FALSE	FALSE	FALSE	FALSE	FALSE	FALSE	FALSE	FALSE	FALSE	FALSE	TRUE	FALSE	FALSE	FALSE	FALSE	FALSE	TRUE	FALSE	FALSE	FALSE	FALSE	FALSE	FALSE
	Trmt5	TRUE	FALSE	FALSE	FALSE	FALSE	FALSE	FALSE	TRUE	FALSE	FALSE	TRUE	FALSE	FALSE	FALSE	FALSE	FALSE	FALSE	TRUE	FALSE	FALSE	FALSE	FALSE	FALSE	FALSE
	Trmt6	FALSE	FALSE	FALSE	FALSE	FALSE	FALSE	FALSE	FALSE	FALSE	FALSE	FALSE	FALSE	FALSE	TRUE	FALSE	FALSE	FALSE	TRUE	FALSE	FALSE	FALSE	FALSE	FALSE	FALSE
	Lrrc27	FALSE	TRUE	FALSE	FALSE	FALSE	TRUE	FALSE	TRUE	TRUE	FALSE	FALSE	FALSE	FALSE	FALSE	FALSE	TRUE	FALSE	TRUE	FALSE	FALSE	FALSE	FALSE	FALSE	FALSE
	Loxl2	FALSE	FALSE	TRUE	FALSE	FALSE	FALSE	FALSE	TRUE	TRUE	FALSE	FALSE	FALSE	FALSE	FALSE	FALSE	FALSE	FALSE	FALSE	FALSE	FALSE	FALSE	FALSE	FALSE	FALSE
	Fam161a	TRUE	FALSE	FALSE	FALSE	FALSE	FALSE	FALSE	TRUE	FALSE	FALSE	FALSE	FALSE	FALSE	FALSE	FALSE	FALSE	FALSE	FALSE	FALSE	FALSE	FALSE	FALSE	FALSE	FALSE
	Lrrc20	FALSE	FALSE	FALSE	FALSE	FALSE	FALSE	FALSE	FALSE	FALSE	FALSE	FALSE	TRUE	FALSE	FALSE	FALSE	FALSE	FALSE	TRUE	FALSE	FALSE	FALSE	FALSE	FALSE	FALSE
	Itgb3bp	FALSE	TRUE	FALSE	FALSE	FALSE	FALSE	FALSE	TRUE	TRUE	FALSE	FALSE	TRUE	FALSE	FALSE	FALSE	FALSE	FALSE	TRUE	FALSE	FALSE	FALSE	FALSE	FALSE	FALSE
	Slco2b1	FALSE	FALSE	TRUE	FALSE	FALSE	FALSE	FALSE	TRUE	FALSE	FALSE	FALSE	FALSE	FALSE	FALSE	FALSE	FALSE	FALSE	FALSE	FALSE	FALSE	FALSE	FALSE	FALSE	FALSE
	Polrmt	FALSE	FALSE	FALSE	FALSE	FALSE	FALSE	FALSE	FALSE	FALSE	FALSE	FALSE	FALSE	TRUE	FALSE	FALSE	FALSE	FALSE	TRUE	FALSE	FALSE	FALSE	FALSE	FALSE	FALSE
	Fat1	TRUE	FALSE	FALSE	FALSE	FALSE	FALSE	FALSE	TRUE	FALSE	FALSE	FALSE	FALSE	FALSE	FALSE	FALSE	FALSE	FALSE	FALSE	FALSE	FALSE	FALSE	FALSE	FALSE	FALSE
	Trmt1	FALSE	FALSE	FALSE	FALSE	FALSE	TRUE	FALSE	TRUE	FALSE	FALSE	FALSE	FALSE	FALSE	FALSE	FALSE	FALSE	TRUE	TRUE	FALSE	FALSE	FALSE	FALSE	FALSE	FALSE
	Eif2d	TRUE	FALSE	FALSE	FALSE	FALSE	FALSE	FALSE	TRUE	FALSE	FALSE	FALSE	FALSE	FALSE	FALSE	FALSE	FALSE	FALSE	FALSE	FALSE	FALSE	FALSE	FALSE	FALSE	FALSE
	Dguok	FALSE	FALSE	FALSE	FALSE	FALSE	FALSE	FALSE	FALSE	FALSE	FALSE	TRUE	FALSE	FALSE	FALSE	FALSE	FALSE	FALSE	TRUE	FALSE	FALSE	FALSE	FALSE	FALSE	FALSE
	Gm973	TRUE	FALSE	FALSE	FALSE	FALSE	FALSE	FALSE	TRUE	FALSE	FALSE	TRUE	FALSE	FALSE	FALSE	FALSE	FALSE	FALSE	TRUE	FALSE	FALSE	FALSE	FALSE	FALSE	FALSE
	Rnls	FALSE	TRUE	FALSE	FALSE	FALSE	FALSE	FALSE	TRUE	FALSE	FALSE	FALSE	FALSE	FALSE	FALSE	FALSE	FALSE	FALSE	FALSE	FALSE	FALSE	FALSE	FALSE	FALSE	FALSE
	Clic6	FALSE	FALSE	FALSE	TRUE	FALSE	FALSE	FALSE	TRUE	FALSE	FALSE	FALSE	FALSE	FALSE	FALSE	FALSE	FALSE	FALSE	FALSE	FALSE	FALSE	FALSE	FALSE	FALSE	FALSE
	1500003O03Rik	FALSE	FALSE	FALSE	FALSE	FALSE	FALSE	FALSE	FALSE	FALSE	FALSE	TRUE	FALSE	FALSE	FALSE	FALSE	FALSE	FALSE	TRUE	FALSE	FALSE	FALSE	FALSE	FALSE	FALSE
	Baz2b	FALSE	FALSE	FALSE	FALSE	FALSE	TRUE	FALSE	TRUE	FALSE	FALSE	FALSE	FALSE	FALSE	FALSE	FALSE	FALSE	FALSE	FALSE	FALSE	FALSE	FALSE	FALSE	FALSE	FALSE
	Atm	TRUE	FALSE	FALSE	FALSE	FALSE	FALSE	FALSE	TRUE	FALSE	FALSE	TRUE	FALSE	FALSE	FALSE	FALSE	FALSE	FALSE	TRUE	FALSE	FALSE	FALSE	FALSE	FALSE	FALSE
	Sh3gl2	FALSE	FALSE	FALSE	TRUE	FALSE	FALSE	FALSE	TRUE	FALSE	FALSE	FALSE	FALSE	FALSE	FALSE	FALSE	FALSE	FALSE	FALSE	FALSE	FALSE	FALSE	FALSE	TRUE	TRUE
	Haus2	FALSE	FALSE	FALSE	FALSE	FALSE	FALSE	FALSE	FALSE	FALSE	FALSE	TRUE	FALSE	FALSE	FALSE	FALSE	FALSE	FALSE	TRUE	FALSE	FALSE	FALSE	FALSE	FALSE	FALSE
	Haus6	FALSE	FALSE	FALSE	FALSE	FALSE	FALSE	FALSE	FALSE	FALSE	FALSE	FALSE	TRUE	FALSE	FALSE	FALSE	FALSE	FALSE	TRUE	FALSE	FALSE	FALSE	FALSE	FALSE	FALSE
	Oip5	FALSE	FALSE	FALSE	FALSE	FALSE	FALSE	FALSE	FALSE	FALSE	FALSE	FALSE	FALSE	FALSE	TRUE	FALSE	FALSE	FALSE	TRUE	FALSE	FALSE	FALSE	FALSE	FALSE	FALSE
	Haus5	FALSE	FALSE	FALSE	FALSE	FALSE	FALSE	FALSE	FALSE	FALSE	FALSE	FALSE	FALSE	FALSE	TRUE	FALSE	FALSE	FALSE	TRUE	FALSE	FALSE	FALSE	FALSE	FALSE	FALSE
	Txnrd1	TRUE	FALSE	FALSE	FALSE	TRUE	FALSE	FALSE	TRUE	FALSE	FALSE	FALSE	FALSE	FALSE	FALSE	FALSE	FALSE	FALSE	FALSE	FALSE	FALSE	FALSE	FALSE	FALSE	FALSE
	Ulk3	FALSE	TRUE	FALSE	FALSE	FALSE	FALSE	FALSE	TRUE	FALSE	FALSE	FALSE	FALSE	FALSE	FALSE	FALSE	FALSE	FALSE	FALSE	FALSE	FALSE	FALSE	FALSE	FALSE	FALSE
	Prkdc	TRUE	FALSE	FALSE	FALSE	FALSE	FALSE	FALSE	TRUE	FALSE	FALSE	FALSE	FALSE	FALSE	FALSE	FALSE	FALSE	FALSE	FALSE	FALSE	FALSE	FALSE	FALSE	FALSE	FALSE
	Fam149b	FALSE	FALSE	FALSE	FALSE	FALSE	FALSE	FALSE	FALSE	FALSE	FALSE	FALSE	TRUE	FALSE	FALSE	FALSE	FALSE	FALSE	TRUE	FALSE	FALSE	FALSE	FALSE	FALSE	FALSE
	Acoxl	FALSE	FALSE	FALSE	FALSE	FALSE	FALSE	FALSE	FALSE	FALSE	FALSE	FALSE	FALSE	FALSE	TRUE	FALSE	FALSE	FALSE	TRUE	FALSE	FALSE	FALSE	FALSE	FALSE	FALSE
	Stard9	FALSE	TRUE	FALSE	FALSE	FALSE	FALSE	FALSE	TRUE	FALSE	FALSE	FALSE	FALSE	FALSE	FALSE	FALSE	FALSE	FALSE	FALSE	FALSE	FALSE	FALSE	FALSE	FALSE	FALSE
	Ggta1	FALSE	FALSE	FALSE	FALSE	FALSE	FALSE	FALSE	FALSE	FALSE	FALSE	FALSE	TRUE	FALSE	FALSE	FALSE	FALSE	FALSE	TRUE	FALSE	FALSE	FALSE	FALSE	FALSE	FALSE
	Pxdn	TRUE	FALSE	FALSE	FALSE	FALSE	FALSE	FALSE	TRUE	FALSE	FALSE	FALSE	FALSE	FALSE	FALSE	FALSE	FALSE	FALSE	FALSE	FALSE	FALSE	FALSE	FALSE	FALSE	FALSE
	Plcl1	FALSE	FALSE	FALSE	TRUE	FALSE	FALSE	FALSE	TRUE	FALSE	FALSE	FALSE	FALSE	FALSE	FALSE	FALSE	FALSE	FALSE	FALSE	FALSE	FALSE	FALSE	FALSE	FALSE	FALSE
	Mettl8	FALSE	TRUE	FALSE	FALSE	FALSE	FALSE	FALSE	TRUE	FALSE	FALSE	FALSE	FALSE	FALSE	FALSE	FALSE	FALSE	FALSE	FALSE	FALSE	FALSE	FALSE	FALSE	FALSE	FALSE
	6430550D23Rik	FALSE	FALSE	FALSE	FALSE	FALSE	FALSE	FALSE	FALSE	FALSE	FALSE	FALSE	TRUE	FALSE	FALSE	FALSE	FALSE	FALSE	TRUE	FALSE	FALSE	FALSE	FALSE	FALSE	FALSE
	AI449175	FALSE	FALSE	FALSE	FALSE	FALSE	FALSE	FALSE	FALSE	FALSE	FALSE	FALSE	FALSE	TRUE	FALSE	FALSE	FALSE	FALSE	TRUE	FALSE	FALSE	FALSE	FALSE	FALSE	FALSE
	Abcc6	FALSE	FALSE	FALSE	FALSE	FALSE	FALSE	FALSE	FALSE	FALSE	FALSE	FALSE	FALSE	TRUE	FALSE	FALSE	FALSE	FALSE	TRUE	FALSE	FALSE	FALSE	FALSE	FALSE	FALSE
	Gon4l	FALSE	TRUE	FALSE	FALSE	FALSE	FALSE	FALSE	TRUE	FALSE	FALSE	FALSE	FALSE	FALSE	FALSE	FALSE	FALSE	FALSE	FALSE	FALSE	FALSE	FALSE	FALSE	FALSE	FALSE
	NR_002142	FALSE	FALSE	FALSE	FALSE	FALSE	FALSE	FALSE	FALSE	FALSE	FALSE	FALSE	FALSE	TRUE	FALSE	FALSE	FALSE	FALSE	TRUE	FALSE	FALSE	FALSE	FALSE	FALSE	FALSE
	Nrcam	FALSE	FALSE	FALSE	FALSE	FALSE	FALSE	FALSE	FALSE	FALSE	FALSE	FALSE	TRUE	FALSE	FALSE	FALSE	FALSE	FALSE	TRUE	FALSE	FALSE	FALSE	FALSE	FALSE	FALSE
	Dscc1	FALSE	FALSE	FALSE	FALSE	FALSE	FALSE	FALSE	FALSE	FALSE	FALSE	TRUE	FALSE	FALSE	FALSE	FALSE	FALSE	FALSE	TRUE	FALSE	FALSE	FALSE	FALSE	FALSE	FALSE
	Fer	TRUE	FALSE	FALSE	FALSE	FALSE	FALSE	FALSE	TRUE	FALSE	FALSE	TRUE	FALSE	FALSE	FALSE	FALSE	FALSE	FALSE	TRUE	FALSE	FALSE	FALSE	FALSE	FALSE	FALSE
	March8	FALSE	FALSE	FALSE	FALSE	FALSE	FALSE	FALSE	FALSE	FALSE	FALSE	TRUE	FALSE	FALSE	FALSE	FALSE	FALSE	FALSE	TRUE	TRUE	FALSE	FALSE	FALSE	FALSE	FALSE
	Mrpl33	FALSE	FALSE	FALSE	FALSE	TRUE	FALSE	FALSE	TRUE	FALSE	FALSE	FALSE	FALSE	FALSE	FALSE	FALSE	FALSE	FALSE	FALSE	FALSE	FALSE	FALSE	FALSE	FALSE	FALSE
	March9	FALSE	FALSE	FALSE	TRUE	FALSE	FALSE	FALSE	TRUE	FALSE	FALSE	FALSE	FALSE	FALSE	FALSE	FALSE	FALSE	FALSE	FALSE	FALSE	FALSE	FALSE	FALSE	FALSE	FALSE
	Trafd1	FALSE	FALSE	FALSE	FALSE	FALSE	FALSE	FALSE	FALSE	FALSE	FALSE	TRUE	FALSE	FALSE	FALSE	FALSE	FALSE	FALSE	TRUE	FALSE	FALSE	FALSE	FALSE	FALSE	FALSE
	Slc38a6	FALSE	FALSE	FALSE	FALSE	FALSE	FALSE	FALSE	FALSE	FALSE	FALSE	TRUE	FALSE	FALSE	FALSE	FALSE	FALSE	FALSE	TRUE	FALSE	FALSE	FALSE	FALSE	FALSE	FALSE
	Gm14322	TRUE	FALSE	FALSE	FALSE	FALSE	FALSE	FALSE	TRUE	FALSE	FALSE	FALSE	FALSE	FALSE	FALSE	FALSE	FALSE	FALSE	FALSE	FALSE	FALSE	FALSE	FALSE	FALSE	FALSE
	4833442J19Rik	TRUE	FALSE	FALSE	FALSE	FALSE	FALSE	FALSE	TRUE	FALSE	FALSE	FALSE	FALSE	FALSE	FALSE	FALSE	FALSE	FALSE	FALSE	FALSE	FALSE	FALSE	FALSE	FALSE	FALSE
	Sec63	FALSE	FALSE	FALSE	TRUE	FALSE	FALSE	FALSE	TRUE	FALSE	FALSE	TRUE	FALSE	FALSE	FALSE	FALSE	FALSE	FALSE	TRUE	FALSE	FALSE	FALSE	FALSE	FALSE	FALSE
	Pex5l	FALSE	FALSE	FALSE	FALSE	FALSE	FALSE	FALSE	FALSE	FALSE	FALSE	TRUE	FALSE	FALSE	FALSE	FALSE	FALSE	FALSE	TRUE	FALSE	FALSE	FALSE	FALSE	FALSE	FALSE
	Gm2897	FALSE	FALSE	FALSE	FALSE	TRUE	FALSE	FALSE	TRUE	FALSE	FALSE	TRUE	FALSE	FALSE	FALSE	FALSE	FALSE	FALSE	TRUE	FALSE	FALSE	FALSE	FALSE	FALSE	FALSE
	2210408F21Rik	TRUE	FALSE	FALSE	FALSE	FALSE	FALSE	FALSE	TRUE	FALSE	FALSE	FALSE	FALSE	FALSE	FALSE	FALSE	FALSE	FALSE	FALSE	FALSE	FALSE	FALSE	FALSE	FALSE	FALSE
	Ccdc60	FALSE	FALSE	FALSE	TRUE	FALSE	FALSE	FALSE	TRUE	TRUE	FALSE	FALSE	FALSE	FALSE	FALSE	FALSE	FALSE	FALSE	FALSE	FALSE	FALSE	FALSE	FALSE	FALSE	FALSE
	Stx11	TRUE	FALSE	FALSE	FALSE	FALSE	FALSE	FALSE	TRUE	FALSE	FALSE	FALSE	FALSE	FALSE	FALSE	FALSE	FALSE	FALSE	FALSE	FALSE	FALSE	FALSE	FALSE	FALSE	FALSE
	Ints10	FALSE	FALSE	FALSE	FALSE	FALSE	FALSE	FALSE	FALSE	FALSE	FALSE	FALSE	TRUE	FALSE	FALSE	FALSE	FALSE	FALSE	TRUE	FALSE	FALSE	FALSE	FALSE	FALSE	FALSE
	Eif3j	FALSE	FALSE	FALSE	FALSE	FALSE	FALSE	FALSE	FALSE	FALSE	FALSE	FALSE	FALSE	TRUE	FALSE	FALSE	FALSE	FALSE	TRUE	FALSE	TRUE	FALSE	FALSE	FALSE	FALSE
	Ccdc57	FALSE	FALSE	FALSE	FALSE	FALSE	FALSE	FALSE	FALSE	FALSE	FALSE	FALSE	TRUE	FALSE	FALSE	FALSE	FALSE	FALSE	TRUE	FALSE	FALSE	FALSE	FALSE	FALSE	FALSE
	Rgs11	FALSE	FALSE	FALSE	FALSE	TRUE	TRUE	FALSE	TRUE	FALSE	FALSE	FALSE	FALSE	FALSE	FALSE	FALSE	TRUE	FALSE	TRUE	FALSE	FALSE	FALSE	FALSE	FALSE	FALSE
	Smad7	FALSE	FALSE	FALSE	FALSE	FALSE	FALSE	FALSE	FALSE	FALSE	FALSE	FALSE	FALSE	FALSE	TRUE	FALSE	FALSE	FALSE	TRUE	FALSE	FALSE	FALSE	FALSE	FALSE	FALSE
	Rassf4	FALSE	FALSE	FALSE	FALSE	FALSE	FALSE	FALSE	FALSE	TRUE	FALSE	FALSE	FALSE	FALSE	TRUE	FALSE	FALSE	FALSE	TRUE	FALSE	FALSE	FALSE	FALSE	FALSE	FALSE
	Atp6v1b1	FALSE	FALSE	FALSE	FALSE	FALSE	FALSE	FALSE	FALSE	FALSE	FALSE	FALSE	FALSE	TRUE	FALSE	FALSE	FALSE	FALSE	TRUE	FALSE	FALSE	FALSE	FALSE	FALSE	FALSE
	Samd3	FALSE	FALSE	TRUE	FALSE	FALSE	FALSE	FALSE	TRUE	FALSE	FALSE	FALSE	FALSE	FALSE	FALSE	FALSE	FALSE	FALSE	FALSE	FALSE	FALSE	FALSE	FALSE	FALSE	FALSE
	Fam107a	FALSE	FALSE	FALSE	FALSE	FALSE	FALSE	FALSE	FALSE	FALSE	FALSE	TRUE	FALSE	FALSE	FALSE	FALSE	FALSE	FALSE	TRUE	FALSE	FALSE	FALSE	FALSE	FALSE	FALSE
	Cpsf4l	FALSE	FALSE	TRUE	FALSE	FALSE	FALSE	FALSE	TRUE	FALSE	FALSE	FALSE	FALSE	FALSE	FALSE	FALSE	FALSE	FALSE	FALSE	FALSE	FALSE	FALSE	FALSE	FALSE	FALSE
	Sugct	FALSE	FALSE	TRUE	FALSE	FALSE	FALSE	FALSE	TRUE	FALSE	FALSE	FALSE	FALSE	TRUE	FALSE	FALSE	FALSE	FALSE	TRUE	FALSE	FALSE	FALSE	FALSE	FALSE	FALSE
	Adal	FALSE	FALSE	FALSE	FALSE	FALSE	FALSE	FALSE	FALSE	FALSE	FALSE	FALSE	TRUE	FALSE	FALSE	FALSE	FALSE	FALSE	TRUE	TRUE	FALSE	FALSE	FALSE	FALSE	FALSE
	Gm17628	TRUE	FALSE	FALSE	FALSE	FALSE	FALSE	FALSE	TRUE	FALSE	FALSE	TRUE	FALSE	FALSE	FALSE	FALSE	FALSE	FALSE	TRUE	FALSE	FALSE	FALSE	FALSE	FALSE	FALSE
	Zranb2	TRUE	FALSE	FALSE	FALSE	FALSE	FALSE	FALSE	TRUE	FALSE	FALSE	FALSE	FALSE	FALSE	FALSE	FALSE	FALSE	FALSE	FALSE	FALSE	FALSE	FALSE	FALSE	FALSE	FALSE
	Ppa2	FALSE	TRUE	FALSE	FALSE	FALSE	FALSE	FALSE	TRUE	FALSE	FALSE	FALSE	TRUE	FALSE	FALSE	FALSE	FALSE	FALSE	TRUE	FALSE	FALSE	FALSE	FALSE	FALSE	FALSE
	Krtcap3	FALSE	FALSE	TRUE	FALSE	FALSE	FALSE	FALSE	TRUE	FALSE	FALSE	FALSE	FALSE	FALSE	FALSE	FALSE	FALSE	FALSE	FALSE	FALSE	FALSE	FALSE	FALSE	FALSE	FALSE
	4930485B16Rik	FALSE	FALSE	TRUE	FALSE	FALSE	FALSE	FALSE	TRUE	FALSE	FALSE	FALSE	FALSE	FALSE	FALSE	FALSE	FALSE	FALSE	FALSE	FALSE	FALSE	FALSE	FALSE	FALSE	FALSE
	Acbd4	FALSE	TRUE	FALSE	FALSE	FALSE	FALSE	FALSE	TRUE	FALSE	FALSE	FALSE	FALSE	FALSE	FALSE	FALSE	FALSE	FALSE	FALSE	FALSE	FALSE	FALSE	FALSE	FALSE	FALSE
	Ift172	FALSE	TRUE	FALSE	FALSE	FALSE	FALSE	FALSE	TRUE	TRUE	FALSE	FALSE	TRUE	FALSE	FALSE	FALSE	FALSE	FALSE	TRUE	FALSE	FALSE	FALSE	FALSE	FALSE	FALSE
	A330021E22Rik	FALSE	FALSE	FALSE	FALSE	TRUE	FALSE	FALSE	TRUE	FALSE	FALSE	TRUE	FALSE	FALSE	FALSE	FALSE	FALSE	FALSE	TRUE	FALSE	FALSE	FALSE	FALSE	FALSE	FALSE
	Tdrd6	FALSE	FALSE	FALSE	FALSE	FALSE	FALSE	FALSE	FALSE	FALSE	FALSE	FALSE	FALSE	FALSE	FALSE	FALSE	TRUE	FALSE	TRUE	FALSE	FALSE	FALSE	FALSE	FALSE	FALSE
	AK016511	FALSE	FALSE	FALSE	FALSE	FALSE	FALSE	FALSE	FALSE	FALSE	FALSE	FALSE	FALSE	TRUE	FALSE	FALSE	FALSE	FALSE	TRUE	FALSE	FALSE	FALSE	FALSE	FALSE	FALSE
	2210015D19Rik	TRUE	FALSE	FALSE	FALSE	FALSE	FALSE	FALSE	TRUE	FALSE	FALSE	TRUE	FALSE	FALSE	FALSE	FALSE	FALSE	FALSE	TRUE	FALSE	FALSE	FALSE	FALSE	FALSE	FALSE
	Tnfrsf22	FALSE	TRUE	FALSE	FALSE	FALSE	FALSE	FALSE	TRUE	FALSE	FALSE	FALSE	FALSE	FALSE	FALSE	FALSE	FALSE	FALSE	FALSE	FALSE	FALSE	FALSE	FALSE	FALSE	FALSE
	Frmd3	FALSE	FALSE	TRUE	FALSE	FALSE	FALSE	FALSE	TRUE	FALSE	FALSE	FALSE	FALSE	FALSE	FALSE	FALSE	FALSE	FALSE	FALSE	FALSE	FALSE	FALSE	FALSE	FALSE	FALSE
	Samd5	FALSE	FALSE	FALSE	FALSE	FALSE	FALSE	FALSE	FALSE	TRUE	FALSE	FALSE	FALSE	FALSE	TRUE	FALSE	FALSE	FALSE	TRUE	FALSE	FALSE	FALSE	FALSE	FALSE	FALSE
	Zmynd12	FALSE	TRUE	FALSE	FALSE	FALSE	FALSE	FALSE	TRUE	FALSE	FALSE	FALSE	FALSE	FALSE	FALSE	FALSE	FALSE	FALSE	FALSE	FALSE	FALSE	FALSE	FALSE	FALSE	FALSE
	Tecpr1	FALSE	FALSE	FALSE	FALSE	FALSE	FALSE	FALSE	FALSE	FALSE	FALSE	FALSE	TRUE	FALSE	FALSE	FALSE	FALSE	FALSE	TRUE	FALSE	FALSE	FALSE	FALSE	FALSE	FALSE
	Arfgap1	FALSE	TRUE	FALSE	FALSE	FALSE	FALSE	FALSE	TRUE	FALSE	FALSE	FALSE	TRUE	FALSE	FALSE	FALSE	FALSE	FALSE	TRUE	FALSE	FALSE	FALSE	FALSE	FALSE	FALSE
	4932441J04Rik	TRUE	FALSE	FALSE	FALSE	FALSE	FALSE	FALSE	TRUE	FALSE	FALSE	FALSE	FALSE	FALSE	FALSE	FALSE	FALSE	FALSE	FALSE	FALSE	FALSE	FALSE	FALSE	FALSE	FALSE
	Pcdh19	FALSE	FALSE	FALSE	FALSE	FALSE	FALSE	FALSE	FALSE	TRUE	FALSE	TRUE	FALSE	FALSE	TRUE	FALSE	FALSE	FALSE	TRUE	FALSE	FALSE	FALSE	FALSE	FALSE	FALSE
	Pgr	FALSE	FALSE	FALSE	FALSE	FALSE	FALSE	FALSE	FALSE	FALSE	FALSE	FALSE	TRUE	FALSE	FALSE	FALSE	FALSE	FALSE	TRUE	FALSE	FALSE	FALSE	FALSE	FALSE	FALSE
	Ccdc40	FALSE	FALSE	FALSE	FALSE	FALSE	TRUE	FALSE	TRUE	FALSE	FALSE	FALSE	FALSE	FALSE	FALSE	FALSE	FALSE	FALSE	FALSE	FALSE	FALSE	FALSE	FALSE	FALSE	FALSE
	Pih1d2	FALSE	TRUE	FALSE	FALSE	FALSE	FALSE	FALSE	TRUE	FALSE	FALSE	FALSE	TRUE	FALSE	FALSE	FALSE	FALSE	FALSE	TRUE	FALSE	FALSE	FALSE	FALSE	FALSE	FALSE
	Zfyve19	FALSE	FALSE	FALSE	FALSE	FALSE	FALSE	FALSE	FALSE	FALSE	FALSE	TRUE	FALSE	FALSE	FALSE	FALSE	FALSE	FALSE	TRUE	FALSE	FALSE	FALSE	FALSE	FALSE	FALSE
	Invs	FALSE	TRUE	FALSE	FALSE	TRUE	FALSE	FALSE	TRUE	TRUE	FALSE	FALSE	TRUE	FALSE	FALSE	FALSE	FALSE	FALSE	TRUE	FALSE	FALSE	FALSE	FALSE	FALSE	FALSE
	Itgal	FALSE	FALSE	FALSE	FALSE	FALSE	FALSE	TRUE	TRUE	FALSE	FALSE	FALSE	FALSE	FALSE	FALSE	FALSE	FALSE	TRUE	TRUE	FALSE	FALSE	FALSE	FALSE	FALSE	FALSE
	Rabif	FALSE	FALSE	FALSE	TRUE	FALSE	FALSE	FALSE	TRUE	FALSE	FALSE	FALSE	FALSE	FALSE	TRUE	FALSE	FALSE	FALSE	TRUE	FALSE	FALSE	FALSE	FALSE	FALSE	FALSE
	Itgae	FALSE	FALSE	FALSE	FALSE	TRUE	FALSE	FALSE	TRUE	FALSE	FALSE	FALSE	FALSE	FALSE	FALSE	FALSE	FALSE	FALSE	FALSE	FALSE	FALSE	FALSE	FALSE	FALSE	FALSE
	Cc2d1a	FALSE	FALSE	FALSE	FALSE	FALSE	FALSE	FALSE	FALSE	FALSE	FALSE	FALSE	FALSE	FALSE	FALSE	FALSE	TRUE	FALSE	TRUE	TRUE	FALSE	FALSE	FALSE	FALSE	FALSE
	Agpat9	FALSE	FALSE	FALSE	TRUE	FALSE	FALSE	FALSE	TRUE	FALSE	FALSE	FALSE	FALSE	FALSE	FALSE	FALSE	FALSE	FALSE	FALSE	FALSE	FALSE	FALSE	FALSE	FALSE	FALSE
	Podxl2	FALSE	FALSE	FALSE	FALSE	FALSE	FALSE	FALSE	FALSE	FALSE	FALSE	FALSE	FALSE	FALSE	TRUE	FALSE	FALSE	FALSE	TRUE	FALSE	FALSE	FALSE	FALSE	FALSE	FALSE
	Ccdc61	FALSE	FALSE	FALSE	FALSE	FALSE	FALSE	FALSE	FALSE	FALSE	FALSE	FALSE	FALSE	FALSE	TRUE	FALSE	FALSE	FALSE	TRUE	FALSE	TRUE	FALSE	FALSE	FALSE	FALSE
	AK042789	FALSE	FALSE	TRUE	FALSE	FALSE	FALSE	FALSE	TRUE	FALSE	FALSE	FALSE	FALSE	FALSE	FALSE	FALSE	FALSE	FALSE	FALSE	FALSE	FALSE	FALSE	FALSE	FALSE	FALSE
	Klhl3	TRUE	FALSE	FALSE	FALSE	FALSE	FALSE	FALSE	TRUE	FALSE	FALSE	FALSE	FALSE	FALSE	FALSE	FALSE	FALSE	FALSE	FALSE	FALSE	FALSE	FALSE	FALSE	FALSE	FALSE
	Itgam	FALSE	FALSE	TRUE	FALSE	FALSE	FALSE	FALSE	TRUE	FALSE	FALSE	FALSE	FALSE	FALSE	FALSE	FALSE	FALSE	FALSE	FALSE	FALSE	FALSE	FALSE	FALSE	FALSE	FALSE
	Casd1	TRUE	FALSE	FALSE	FALSE	FALSE	FALSE	FALSE	TRUE	FALSE	FALSE	FALSE	FALSE	FALSE	FALSE	FALSE	FALSE	FALSE	FALSE	FALSE	FALSE	FALSE	FALSE	FALSE	FALSE
	Foxred1	FALSE	FALSE	FALSE	FALSE	FALSE	TRUE	TRUE	TRUE	FALSE	FALSE	FALSE	FALSE	FALSE	FALSE	FALSE	FALSE	FALSE	FALSE	FALSE	FALSE	FALSE	FALSE	FALSE	FALSE
	Tnfrsf10b	TRUE	FALSE	FALSE	FALSE	FALSE	FALSE	FALSE	TRUE	FALSE	FALSE	FALSE	FALSE	FALSE	FALSE	FALSE	FALSE	FALSE	FALSE	FALSE	FALSE	FALSE	FALSE	FALSE	FALSE
	Ecm1	TRUE	FALSE	FALSE	FALSE	TRUE	FALSE	FALSE	TRUE	FALSE	FALSE	FALSE	FALSE	FALSE	FALSE	FALSE	FALSE	FALSE	FALSE	FALSE	FALSE	FALSE	FALSE	FALSE	FALSE
	Dlg2	FALSE	TRUE	FALSE	FALSE	FALSE	FALSE	FALSE	TRUE	FALSE	FALSE	FALSE	FALSE	FALSE	FALSE	FALSE	FALSE	FALSE	FALSE	FALSE	FALSE	FALSE	FALSE	FALSE	FALSE
	B9d1	TRUE	FALSE	FALSE	FALSE	FALSE	FALSE	FALSE	TRUE	FALSE	FALSE	FALSE	TRUE	FALSE	FALSE	FALSE	FALSE	FALSE	TRUE	FALSE	FALSE	FALSE	FALSE	FALSE	FALSE
	Rgsl1	FALSE	FALSE	FALSE	FALSE	FALSE	FALSE	FALSE	FALSE	FALSE	FALSE	FALSE	FALSE	FALSE	FALSE	TRUE	FALSE	FALSE	TRUE	FALSE	FALSE	FALSE	FALSE	FALSE	FALSE
	AK085325	FALSE	FALSE	TRUE	FALSE	FALSE	FALSE	FALSE	TRUE	FALSE	FALSE	FALSE	FALSE	FALSE	FALSE	FALSE	FALSE	FALSE	FALSE	FALSE	FALSE	FALSE	FALSE	FALSE	FALSE
	H2-Bl	FALSE	TRUE	FALSE	FALSE	FALSE	FALSE	FALSE	TRUE	FALSE	FALSE	FALSE	TRUE	FALSE	FALSE	FALSE	TRUE	FALSE	TRUE	FALSE	TRUE	FALSE	FALSE	FALSE	FALSE
	Ccdc30	FALSE	FALSE	FALSE	FALSE	FALSE	FALSE	FALSE	FALSE	FALSE	FALSE	TRUE	FALSE	FALSE	FALSE	FALSE	FALSE	FALSE	TRUE	FALSE	FALSE	FALSE	FALSE	FALSE	FALSE
	1110005A03Rik	FALSE	FALSE	FALSE	FALSE	FALSE	FALSE	FALSE	FALSE	FALSE	FALSE	FALSE	TRUE	FALSE	FALSE	FALSE	FALSE	FALSE	TRUE	FALSE	FALSE	FALSE	FALSE	FALSE	FALSE
	Hmbs	FALSE	FALSE	FALSE	FALSE	TRUE	FALSE	FALSE	TRUE	FALSE	FALSE	FALSE	FALSE	FALSE	FALSE	TRUE	FALSE	FALSE	TRUE	FALSE	FALSE	FALSE	FALSE	FALSE	FALSE
	Sp100	FALSE	FALSE	FALSE	FALSE	FALSE	TRUE	FALSE	TRUE	FALSE	FALSE	FALSE	FALSE	FALSE	FALSE	FALSE	FALSE	FALSE	FALSE	FALSE	FALSE	FALSE	FALSE	FALSE	FALSE
	Rabl3	FALSE	FALSE	FALSE	FALSE	FALSE	FALSE	FALSE	FALSE	FALSE	FALSE	FALSE	FALSE	FALSE	FALSE	FALSE	TRUE	FALSE	TRUE	FALSE	FALSE	FALSE	FALSE	FALSE	FALSE
	Rabl4	FALSE	FALSE	TRUE	FALSE	FALSE	FALSE	FALSE	TRUE	FALSE	FALSE	FALSE	FALSE	FALSE	FALSE	FALSE	FALSE	FALSE	FALSE	FALSE	FALSE	FALSE	FALSE	FALSE	FALSE
	Gm16598	TRUE	FALSE	FALSE	FALSE	FALSE	FALSE	FALSE	TRUE	FALSE	FALSE	TRUE	FALSE	FALSE	FALSE	FALSE	FALSE	FALSE	TRUE	FALSE	FALSE	FALSE	FALSE	FALSE	FALSE
	Cyb5r4	FALSE	TRUE	FALSE	FALSE	FALSE	FALSE	FALSE	TRUE	FALSE	FALSE	FALSE	FALSE	FALSE	FALSE	FALSE	FALSE	FALSE	FALSE	FALSE	FALSE	FALSE	FALSE	FALSE	FALSE
	2310044H10Rik	FALSE	FALSE	FALSE	FALSE	FALSE	FALSE	FALSE	FALSE	FALSE	FALSE	FALSE	TRUE	FALSE	FALSE	FALSE	FALSE	FALSE	TRUE	FALSE	FALSE	FALSE	FALSE	FALSE	FALSE
	AK028622	FALSE	FALSE	FALSE	FALSE	FALSE	FALSE	FALSE	FALSE	FALSE	FALSE	FALSE	FALSE	FALSE	TRUE	FALSE	FALSE	FALSE	TRUE	FALSE	FALSE	FALSE	FALSE	FALSE	FALSE
	Pex26	FALSE	FALSE	FALSE	FALSE	FALSE	FALSE	FALSE	FALSE	FALSE	FALSE	FALSE	TRUE	FALSE	FALSE	FALSE	FALSE	FALSE	TRUE	FALSE	FALSE	FALSE	FALSE	FALSE	FALSE
	Myo5b	FALSE	FALSE	FALSE	TRUE	FALSE	FALSE	FALSE	TRUE	TRUE	FALSE	FALSE	FALSE	FALSE	FALSE	FALSE	FALSE	FALSE	FALSE	TRUE	FALSE	FALSE	FALSE	FALSE	FALSE
	Dcx	FALSE	FALSE	FALSE	FALSE	FALSE	FALSE	TRUE	TRUE	TRUE	FALSE	FALSE	FALSE	FALSE	FALSE	FALSE	FALSE	FALSE	FALSE	FALSE	FALSE	FALSE	FALSE	FALSE	FALSE
	Synj2	TRUE	FALSE	FALSE	FALSE	FALSE	FALSE	FALSE	TRUE	FALSE	FALSE	FALSE	FALSE	FALSE	FALSE	FALSE	FALSE	FALSE	FALSE	FALSE	FALSE	FALSE	FALSE	FALSE	FALSE
	Bai2	TRUE	FALSE	FALSE	FALSE	FALSE	FALSE	FALSE	TRUE	FALSE	FALSE	FALSE	FALSE	FALSE	FALSE	FALSE	FALSE	FALSE	FALSE	FALSE	FALSE	FALSE	FALSE	FALSE	FALSE
	Nfatc2ip	FALSE	TRUE	FALSE	FALSE	FALSE	FALSE	FALSE	TRUE	FALSE	FALSE	FALSE	FALSE	FALSE	FALSE	FALSE	FALSE	FALSE	FALSE	FALSE	FALSE	FALSE	FALSE	FALSE	FALSE
	Adck1	FALSE	FALSE	FALSE	FALSE	TRUE	FALSE	FALSE	TRUE	FALSE	FALSE	FALSE	FALSE	FALSE	FALSE	FALSE	FALSE	FALSE	FALSE	FALSE	FALSE	FALSE	FALSE	FALSE	FALSE
	Ift46	TRUE	FALSE	FALSE	FALSE	FALSE	FALSE	FALSE	TRUE	FALSE	FALSE	FALSE	FALSE	FALSE	FALSE	FALSE	FALSE	FALSE	FALSE	FALSE	FALSE	FALSE	FALSE	FALSE	FALSE
	Dtd1	FALSE	FALSE	FALSE	FALSE	FALSE	FALSE	FALSE	FALSE	FALSE	FALSE	FALSE	FALSE	TRUE	FALSE	FALSE	FALSE	FALSE	TRUE	FALSE	FALSE	FALSE	FALSE	FALSE	FALSE
	Anks3	TRUE	FALSE	FALSE	FALSE	FALSE	FALSE	FALSE	TRUE	FALSE	FALSE	FALSE	FALSE	FALSE	FALSE	FALSE	FALSE	FALSE	FALSE	FALSE	FALSE	FALSE	FALSE	FALSE	FALSE
	Tec	FALSE	FALSE	FALSE	FALSE	FALSE	TRUE	FALSE	TRUE	FALSE	FALSE	FALSE	FALSE	FALSE	FALSE	FALSE	FALSE	FALSE	FALSE	FALSE	FALSE	FALSE	FALSE	FALSE	FALSE
	Pisd	TRUE	FALSE	FALSE	FALSE	FALSE	FALSE	FALSE	TRUE	FALSE	FALSE	TRUE	FALSE	FALSE	TRUE	FALSE	FALSE	FALSE	TRUE	FALSE	TRUE	FALSE	FALSE	FALSE	FALSE
	Otof	FALSE	TRUE	FALSE	FALSE	FALSE	FALSE	FALSE	TRUE	FALSE	FALSE	FALSE	TRUE	FALSE	FALSE	FALSE	FALSE	FALSE	TRUE	FALSE	FALSE	FALSE	FALSE	FALSE	FALSE
	Synj1	FALSE	TRUE	FALSE	FALSE	TRUE	FALSE	FALSE	TRUE	TRUE	FALSE	TRUE	TRUE	FALSE	FALSE	TRUE	FALSE	FALSE	TRUE	FALSE	FALSE	FALSE	FALSE	FALSE	FALSE
	Pld5	FALSE	FALSE	FALSE	FALSE	FALSE	FALSE	FALSE	FALSE	FALSE	FALSE	FALSE	TRUE	FALSE	FALSE	FALSE	FALSE	TRUE	TRUE	FALSE	FALSE	FALSE	FALSE	TRUE	TRUE
	Usp54	FALSE	FALSE	FALSE	FALSE	FALSE	FALSE	FALSE	FALSE	FALSE	FALSE	TRUE	FALSE	FALSE	FALSE	FALSE	FALSE	FALSE	TRUE	FALSE	FALSE	FALSE	FALSE	FALSE	FALSE
	Dbf4	FALSE	FALSE	FALSE	FALSE	FALSE	FALSE	FALSE	FALSE	FALSE	FALSE	FALSE	FALSE	FALSE	FALSE	FALSE	TRUE	FALSE	TRUE	FALSE	FALSE	FALSE	FALSE	FALSE	FALSE
	Tek	FALSE	FALSE	FALSE	TRUE	FALSE	FALSE	FALSE	TRUE	FALSE	FALSE	FALSE	FALSE	FALSE	TRUE	FALSE	FALSE	FALSE	TRUE	FALSE	FALSE	FALSE	FALSE	FALSE	FALSE
	Trim9	FALSE	FALSE	FALSE	FALSE	FALSE	FALSE	FALSE	FALSE	FALSE	FALSE	TRUE	FALSE	FALSE	FALSE	FALSE	FALSE	FALSE	TRUE	FALSE	FALSE	FALSE	FALSE	FALSE	FALSE
	Ift52	FALSE	FALSE	FALSE	FALSE	FALSE	FALSE	FALSE	FALSE	FALSE	FALSE	TRUE	FALSE	FALSE	FALSE	FALSE	FALSE	FALSE	TRUE	FALSE	FALSE	FALSE	FALSE	FALSE	FALSE
	Aff3	FALSE	TRUE	FALSE	FALSE	FALSE	FALSE	FALSE	TRUE	FALSE	FALSE	FALSE	FALSE	FALSE	FALSE	FALSE	FALSE	FALSE	FALSE	FALSE	FALSE	FALSE	FALSE	FALSE	FALSE
	Ivd	TRUE	FALSE	FALSE	FALSE	FALSE	FALSE	FALSE	TRUE	FALSE	FALSE	TRUE	TRUE	FALSE	FALSE	TRUE	FALSE	FALSE	TRUE	FALSE	TRUE	FALSE	FALSE	FALSE	FALSE
	4933408B17Rik	FALSE	FALSE	FALSE	FALSE	FALSE	FALSE	FALSE	FALSE	FALSE	FALSE	TRUE	FALSE	FALSE	FALSE	FALSE	FALSE	FALSE	TRUE	FALSE	FALSE	FALSE	FALSE	FALSE	FALSE
	Nt5c2	FALSE	FALSE	FALSE	FALSE	TRUE	FALSE	FALSE	TRUE	FALSE	FALSE	FALSE	FALSE	FALSE	FALSE	FALSE	FALSE	FALSE	FALSE	FALSE	FALSE	FALSE	FALSE	FALSE	FALSE
	Dhdh	FALSE	FALSE	FALSE	FALSE	FALSE	FALSE	FALSE	FALSE	FALSE	FALSE	TRUE	FALSE	FALSE	FALSE	FALSE	FALSE	FALSE	TRUE	FALSE	FALSE	FALSE	FALSE	FALSE	FALSE
	Mfsd8	FALSE	FALSE	FALSE	FALSE	FALSE	FALSE	FALSE	FALSE	FALSE	FALSE	FALSE	FALSE	FALSE	FALSE	FALSE	TRUE	FALSE	TRUE	FALSE	FALSE	FALSE	FALSE	FALSE	FALSE
	Mfsd4	FALSE	FALSE	FALSE	FALSE	FALSE	FALSE	FALSE	FALSE	FALSE	FALSE	FALSE	TRUE	FALSE	FALSE	FALSE	FALSE	FALSE	TRUE	FALSE	FALSE	FALSE	FALSE	FALSE	FALSE
	Hmga1	TRUE	FALSE	FALSE	FALSE	FALSE	FALSE	FALSE	TRUE	FALSE	FALSE	FALSE	FALSE	FALSE	FALSE	FALSE	FALSE	FALSE	FALSE	FALSE	FALSE	FALSE	FALSE	FALSE	FALSE
	Apool	FALSE	FALSE	FALSE	FALSE	FALSE	FALSE	FALSE	FALSE	FALSE	FALSE	FALSE	FALSE	FALSE	TRUE	FALSE	FALSE	FALSE	TRUE	FALSE	FALSE	FALSE	FALSE	FALSE	FALSE
	Prss16	TRUE	FALSE	FALSE	FALSE	FALSE	FALSE	FALSE	TRUE	FALSE	FALSE	TRUE	FALSE	FALSE	FALSE	FALSE	FALSE	FALSE	TRUE	FALSE	FALSE	FALSE	FALSE	FALSE	FALSE
	Gm15246	TRUE	FALSE	FALSE	FALSE	FALSE	FALSE	FALSE	TRUE	FALSE	FALSE	FALSE	FALSE	FALSE	FALSE	FALSE	FALSE	FALSE	FALSE	FALSE	FALSE	FALSE	FALSE	FALSE	FALSE
	Tnk2	FALSE	TRUE	FALSE	FALSE	FALSE	FALSE	FALSE	TRUE	FALSE	FALSE	FALSE	FALSE	FALSE	FALSE	FALSE	FALSE	FALSE	FALSE	FALSE	FALSE	FALSE	FALSE	FALSE	FALSE
	Kcnt1	TRUE	TRUE	FALSE	FALSE	FALSE	FALSE	FALSE	TRUE	FALSE	FALSE	TRUE	FALSE	FALSE	FALSE	FALSE	FALSE	FALSE	TRUE	FALSE	FALSE	FALSE	FALSE	FALSE	FALSE
	Gm98	FALSE	FALSE	FALSE	FALSE	FALSE	TRUE	FALSE	TRUE	FALSE	FALSE	FALSE	FALSE	FALSE	FALSE	FALSE	FALSE	FALSE	FALSE	FALSE	FALSE	FALSE	FALSE	FALSE	FALSE
	Kcnt2	TRUE	FALSE	FALSE	FALSE	FALSE	FALSE	FALSE	TRUE	TRUE	FALSE	FALSE	FALSE	FALSE	FALSE	FALSE	FALSE	FALSE	FALSE	FALSE	FALSE	FALSE	FALSE	FALSE	FALSE
	2610316D01Rik	FALSE	FALSE	FALSE	FALSE	FALSE	FALSE	FALSE	FALSE	FALSE	FALSE	FALSE	TRUE	FALSE	FALSE	FALSE	FALSE	FALSE	TRUE	FALSE	FALSE	FALSE	FALSE	FALSE	FALSE
	Slc22a21	TRUE	FALSE	FALSE	FALSE	FALSE	FALSE	FALSE	TRUE	FALSE	FALSE	FALSE	FALSE	FALSE	FALSE	FALSE	FALSE	FALSE	FALSE	FALSE	FALSE	FALSE	FALSE	FALSE	FALSE
	Tshz3	FALSE	FALSE	FALSE	TRUE	FALSE	FALSE	FALSE	TRUE	FALSE	FALSE	FALSE	FALSE	FALSE	TRUE	FALSE	FALSE	FALSE	TRUE	FALSE	FALSE	FALSE	FALSE	FALSE	FALSE
	Prrg1	FALSE	FALSE	FALSE	FALSE	FALSE	FALSE	FALSE	FALSE	FALSE	FALSE	FALSE	FALSE	FALSE	FALSE	FALSE	FALSE	TRUE	TRUE	FALSE	FALSE	FALSE	FALSE	FALSE	FALSE
	Clasp1	TRUE	FALSE	FALSE	FALSE	FALSE	FALSE	FALSE	TRUE	FALSE	FALSE	FALSE	FALSE	FALSE	FALSE	FALSE	FALSE	FALSE	FALSE	TRUE	FALSE	FALSE	FALSE	FALSE	FALSE
	Prrg4	FALSE	FALSE	FALSE	TRUE	FALSE	FALSE	FALSE	TRUE	FALSE	FALSE	FALSE	FALSE	FALSE	FALSE	FALSE	FALSE	FALSE	FALSE	FALSE	FALSE	FALSE	FALSE	FALSE	FALSE
	Grk4	FALSE	TRUE	FALSE	FALSE	FALSE	FALSE	FALSE	TRUE	FALSE	FALSE	FALSE	FALSE	FALSE	FALSE	FALSE	FALSE	FALSE	FALSE	FALSE	FALSE	FALSE	FALSE	FALSE	FALSE
	Ltbp1	FALSE	FALSE	FALSE	FALSE	FALSE	FALSE	FALSE	FALSE	FALSE	FALSE	FALSE	FALSE	TRUE	FALSE	FALSE	FALSE	FALSE	TRUE	FALSE	FALSE	FALSE	FALSE	FALSE	FALSE
	Mybpc3	FALSE	FALSE	FALSE	FALSE	FALSE	FALSE	FALSE	FALSE	FALSE	FALSE	FALSE	TRUE	FALSE	FALSE	FALSE	TRUE	FALSE	TRUE	FALSE	FALSE	FALSE	FALSE	FALSE	FALSE
	Mybpc1	FALSE	FALSE	FALSE	FALSE	FALSE	FALSE	FALSE	FALSE	FALSE	FALSE	TRUE	FALSE	FALSE	FALSE	FALSE	FALSE	FALSE	TRUE	FALSE	FALSE	FALSE	FALSE	FALSE	FALSE
	4933427D14Rik	FALSE	TRUE	FALSE	FALSE	FALSE	FALSE	FALSE	TRUE	FALSE	FALSE	FALSE	TRUE	FALSE	FALSE	FALSE	FALSE	FALSE	TRUE	FALSE	FALSE	FALSE	FALSE	FALSE	FALSE
	Fam129c	TRUE	FALSE	FALSE	FALSE	FALSE	FALSE	TRUE	TRUE	FALSE	FALSE	TRUE	FALSE	FALSE	FALSE	FALSE	FALSE	TRUE	TRUE	TRUE	FALSE	FALSE	FALSE	FALSE	FALSE
	Srfbp1	FALSE	FALSE	FALSE	FALSE	TRUE	FALSE	FALSE	TRUE	FALSE	FALSE	FALSE	FALSE	FALSE	FALSE	FALSE	FALSE	FALSE	FALSE	FALSE	FALSE	FALSE	FALSE	FALSE	FALSE
	1110032A03Rik	FALSE	FALSE	TRUE	FALSE	FALSE	FALSE	FALSE	TRUE	FALSE	FALSE	TRUE	FALSE	FALSE	FALSE	FALSE	FALSE	FALSE	TRUE	FALSE	FALSE	FALSE	FALSE	FALSE	FALSE
	Aimp2	FALSE	FALSE	FALSE	FALSE	TRUE	FALSE	FALSE	TRUE	FALSE	FALSE	FALSE	FALSE	FALSE	FALSE	FALSE	FALSE	FALSE	FALSE	FALSE	FALSE	FALSE	FALSE	FALSE	FALSE
	Trappc6a	FALSE	FALSE	FALSE	FALSE	FALSE	FALSE	FALSE	FALSE	FALSE	FALSE	TRUE	FALSE	FALSE	FALSE	FALSE	FALSE	FALSE	TRUE	TRUE	FALSE	FALSE	FALSE	FALSE	FALSE
	Aifm3	FALSE	FALSE	FALSE	FALSE	FALSE	FALSE	FALSE	FALSE	FALSE	FALSE	TRUE	TRUE	FALSE	FALSE	FALSE	FALSE	FALSE	TRUE	FALSE	FALSE	FALSE	FALSE	FALSE	FALSE
	Cdc14b	TRUE	FALSE	FALSE	FALSE	FALSE	FALSE	FALSE	TRUE	FALSE	FALSE	FALSE	FALSE	FALSE	FALSE	FALSE	FALSE	FALSE	FALSE	FALSE	FALSE	FALSE	FALSE	FALSE	FALSE
	Myo7a	TRUE	FALSE	FALSE	FALSE	FALSE	FALSE	FALSE	TRUE	FALSE	FALSE	TRUE	FALSE	FALSE	FALSE	FALSE	FALSE	FALSE	TRUE	FALSE	FALSE	FALSE	FALSE	FALSE	FALSE
	9330182L06Rik	FALSE	FALSE	TRUE	FALSE	FALSE	FALSE	FALSE	TRUE	FALSE	FALSE	FALSE	FALSE	FALSE	FALSE	FALSE	FALSE	FALSE	FALSE	FALSE	FALSE	FALSE	FALSE	FALSE	FALSE
	Nfix	FALSE	TRUE	FALSE	FALSE	FALSE	FALSE	FALSE	TRUE	FALSE	FALSE	FALSE	TRUE	FALSE	FALSE	FALSE	FALSE	FALSE	TRUE	FALSE	FALSE	FALSE	FALSE	FALSE	FALSE
	OTTMUSG00000011338	FALSE	FALSE	TRUE	FALSE	FALSE	FALSE	FALSE	TRUE	FALSE	FALSE	FALSE	FALSE	FALSE	FALSE	FALSE	FALSE	FALSE	FALSE	FALSE	FALSE	FALSE	FALSE	FALSE	FALSE
	Heph	FALSE	FALSE	FALSE	FALSE	FALSE	FALSE	FALSE	FALSE	FALSE	FALSE	FALSE	FALSE	FALSE	TRUE	FALSE	FALSE	FALSE	TRUE	TRUE	FALSE	FALSE	FALSE	FALSE	FALSE
	Ankrd11	FALSE	FALSE	FALSE	FALSE	FALSE	FALSE	FALSE	FALSE	FALSE	FALSE	TRUE	FALSE	FALSE	FALSE	FALSE	FALSE	FALSE	TRUE	FALSE	FALSE	FALSE	FALSE	FALSE	FALSE
	Cdc42bpa	FALSE	FALSE	FALSE	FALSE	FALSE	FALSE	FALSE	FALSE	FALSE	FALSE	TRUE	TRUE	FALSE	FALSE	TRUE	FALSE	FALSE	TRUE	FALSE	FALSE	FALSE	FALSE	FALSE	FALSE
	BC057893	FALSE	FALSE	TRUE	FALSE	FALSE	FALSE	FALSE	TRUE	FALSE	FALSE	FALSE	FALSE	FALSE	FALSE	FALSE	FALSE	FALSE	FALSE	FALSE	FALSE	FALSE	FALSE	FALSE	FALSE
	H2-T24	FALSE	FALSE	FALSE	FALSE	FALSE	FALSE	FALSE	FALSE	FALSE	FALSE	TRUE	FALSE	FALSE	FALSE	FALSE	FALSE	FALSE	TRUE	FALSE	FALSE	FALSE	FALSE	FALSE	FALSE
	9030624J02Rik	FALSE	FALSE	FALSE	FALSE	TRUE	FALSE	FALSE	TRUE	FALSE	FALSE	FALSE	FALSE	FALSE	FALSE	FALSE	FALSE	FALSE	FALSE	FALSE	FALSE	FALSE	FALSE	FALSE	FALSE
	Ap4s1	FALSE	FALSE	FALSE	FALSE	FALSE	FALSE	FALSE	FALSE	FALSE	FALSE	FALSE	FALSE	FALSE	TRUE	TRUE	FALSE	FALSE	TRUE	FALSE	TRUE	FALSE	FALSE	FALSE	FALSE
	Epb4.1l2	TRUE	FALSE	FALSE	FALSE	FALSE	FALSE	FALSE	TRUE	FALSE	FALSE	TRUE	TRUE	FALSE	FALSE	FALSE	FALSE	FALSE	TRUE	FALSE	FALSE	FALSE	FALSE	FALSE	FALSE
	Tmem117	FALSE	FALSE	FALSE	TRUE	FALSE	FALSE	FALSE	TRUE	TRUE	FALSE	FALSE	FALSE	FALSE	FALSE	FALSE	FALSE	FALSE	FALSE	FALSE	FALSE	FALSE	FALSE	FALSE	FALSE
	Tmem116	FALSE	TRUE	FALSE	FALSE	FALSE	FALSE	FALSE	TRUE	FALSE	FALSE	FALSE	FALSE	FALSE	FALSE	FALSE	FALSE	FALSE	FALSE	FALSE	FALSE	FALSE	FALSE	FALSE	FALSE
	Gm15496	FALSE	FALSE	FALSE	FALSE	FALSE	FALSE	FALSE	FALSE	FALSE	FALSE	TRUE	FALSE	FALSE	FALSE	FALSE	FALSE	FALSE	TRUE	FALSE	FALSE	FALSE	FALSE	FALSE	FALSE
	Ppfia1	TRUE	FALSE	FALSE	FALSE	FALSE	FALSE	FALSE	TRUE	FALSE	FALSE	TRUE	FALSE	FALSE	FALSE	FALSE	FALSE	FALSE	TRUE	FALSE	FALSE	FALSE	FALSE	FALSE	FALSE
	Pias3	FALSE	FALSE	TRUE	FALSE	FALSE	FALSE	FALSE	TRUE	FALSE	FALSE	FALSE	FALSE	FALSE	FALSE	FALSE	FALSE	FALSE	FALSE	FALSE	FALSE	FALSE	FALSE	FALSE	FALSE
	Grm7	TRUE	FALSE	FALSE	FALSE	FALSE	FALSE	FALSE	TRUE	FALSE	FALSE	FALSE	FALSE	FALSE	FALSE	FALSE	FALSE	FALSE	FALSE	FALSE	FALSE	FALSE	FALSE	FALSE	FALSE
	Mpdz	TRUE	FALSE	FALSE	FALSE	FALSE	FALSE	FALSE	TRUE	FALSE	FALSE	FALSE	FALSE	FALSE	FALSE	FALSE	FALSE	FALSE	FALSE	FALSE	FALSE	FALSE	FALSE	FALSE	FALSE
	OTTMUSG00000000990	FALSE	FALSE	FALSE	TRUE	FALSE	FALSE	FALSE	TRUE	FALSE	FALSE	FALSE	FALSE	FALSE	FALSE	FALSE	FALSE	FALSE	FALSE	FALSE	FALSE	FALSE	FALSE	FALSE	FALSE
	Grm2	FALSE	FALSE	TRUE	FALSE	FALSE	FALSE	FALSE	TRUE	FALSE	FALSE	FALSE	FALSE	FALSE	FALSE	FALSE	FALSE	FALSE	FALSE	FALSE	FALSE	FALSE	FALSE	FALSE	FALSE
	Cenpl	FALSE	FALSE	FALSE	FALSE	FALSE	FALSE	FALSE	FALSE	FALSE	FALSE	FALSE	FALSE	FALSE	FALSE	FALSE	TRUE	FALSE	TRUE	FALSE	FALSE	FALSE	FALSE	FALSE	FALSE
	D3Ertd751e	TRUE	FALSE	FALSE	FALSE	FALSE	FALSE	FALSE	TRUE	FALSE	FALSE	FALSE	FALSE	FALSE	FALSE	FALSE	FALSE	FALSE	FALSE	FALSE	FALSE	FALSE	FALSE	FALSE	FALSE
	Ppfibp1	FALSE	FALSE	FALSE	FALSE	FALSE	FALSE	FALSE	FALSE	TRUE	FALSE	TRUE	FALSE	FALSE	FALSE	FALSE	FALSE	FALSE	TRUE	FALSE	FALSE	FALSE	FALSE	FALSE	FALSE
	Mbd1	FALSE	TRUE	FALSE	TRUE	FALSE	FALSE	FALSE	TRUE	FALSE	FALSE	FALSE	FALSE	FALSE	TRUE	FALSE	FALSE	FALSE	TRUE	FALSE	FALSE	FALSE	FALSE	FALSE	FALSE
	Usp12	FALSE	FALSE	FALSE	TRUE	FALSE	FALSE	FALSE	TRUE	FALSE	FALSE	FALSE	FALSE	FALSE	FALSE	FALSE	FALSE	FALSE	FALSE	FALSE	FALSE	FALSE	FALSE	FALSE	FALSE
	Urgcp	FALSE	TRUE	FALSE	FALSE	FALSE	FALSE	FALSE	TRUE	FALSE	FALSE	FALSE	TRUE	FALSE	FALSE	FALSE	FALSE	FALSE	TRUE	FALSE	FALSE	FALSE	FALSE	FALSE	FALSE
	Cbln2	FALSE	FALSE	FALSE	FALSE	FALSE	FALSE	FALSE	FALSE	TRUE	FALSE	TRUE	FALSE	FALSE	FALSE	FALSE	FALSE	FALSE	TRUE	FALSE	FALSE	FALSE	FALSE	FALSE	FALSE
	Dock11	FALSE	FALSE	FALSE	FALSE	FALSE	FALSE	FALSE	FALSE	FALSE	FALSE	TRUE	FALSE	FALSE	FALSE	FALSE	FALSE	FALSE	TRUE	FALSE	FALSE	FALSE	FALSE	FALSE	FALSE
	EG435366	FALSE	FALSE	FALSE	FALSE	FALSE	FALSE	FALSE	FALSE	FALSE	FALSE	FALSE	FALSE	TRUE	FALSE	FALSE	FALSE	FALSE	TRUE	FALSE	FALSE	FALSE	FALSE	FALSE	FALSE
	Gtpbp3	FALSE	FALSE	FALSE	FALSE	FALSE	FALSE	FALSE	FALSE	FALSE	FALSE	TRUE	FALSE	FALSE	FALSE	FALSE	TRUE	FALSE	TRUE	FALSE	FALSE	FALSE	FALSE	FALSE	FALSE
	Rabgef1	FALSE	FALSE	FALSE	TRUE	FALSE	FALSE	FALSE	TRUE	FALSE	FALSE	FALSE	FALSE	FALSE	FALSE	FALSE	FALSE	FALSE	FALSE	FALSE	FALSE	FALSE	FALSE	FALSE	FALSE
	Gtpbp2	TRUE	FALSE	FALSE	FALSE	FALSE	FALSE	FALSE	TRUE	FALSE	FALSE	FALSE	TRUE	FALSE	FALSE	FALSE	FALSE	FALSE	TRUE	FALSE	FALSE	FALSE	FALSE	FALSE	FALSE
	Ppwd1	FALSE	TRUE	FALSE	TRUE	FALSE	FALSE	FALSE	TRUE	TRUE	FALSE	FALSE	TRUE	FALSE	FALSE	FALSE	FALSE	FALSE	TRUE	TRUE	FALSE	FALSE	FALSE	FALSE	FALSE
	Gpd1	FALSE	FALSE	TRUE	FALSE	FALSE	FALSE	FALSE	TRUE	FALSE	FALSE	FALSE	FALSE	FALSE	FALSE	FALSE	FALSE	FALSE	FALSE	FALSE	FALSE	FALSE	FALSE	FALSE	FALSE
	Gpr137	FALSE	TRUE	FALSE	FALSE	FALSE	FALSE	FALSE	TRUE	FALSE	FALSE	FALSE	FALSE	FALSE	FALSE	FALSE	FALSE	FALSE	FALSE	FALSE	FALSE	FALSE	FALSE	FALSE	FALSE
	Gxylt1	TRUE	FALSE	FALSE	FALSE	FALSE	FALSE	FALSE	TRUE	TRUE	FALSE	FALSE	FALSE	FALSE	FALSE	FALSE	FALSE	FALSE	FALSE	FALSE	FALSE	FALSE	FALSE	FALSE	FALSE
	Cdk5rap2	FALSE	TRUE	FALSE	FALSE	TRUE	FALSE	FALSE	TRUE	TRUE	FALSE	FALSE	TRUE	FALSE	FALSE	TRUE	FALSE	FALSE	TRUE	FALSE	FALSE	FALSE	FALSE	FALSE	FALSE
	Cenpa	FALSE	FALSE	FALSE	FALSE	FALSE	FALSE	FALSE	FALSE	FALSE	FALSE	FALSE	TRUE	FALSE	FALSE	FALSE	FALSE	FALSE	TRUE	FALSE	FALSE	FALSE	FALSE	FALSE	FALSE
	Usp28	TRUE	FALSE	FALSE	FALSE	FALSE	FALSE	FALSE	TRUE	FALSE	FALSE	FALSE	FALSE	FALSE	FALSE	FALSE	FALSE	FALSE	FALSE	FALSE	FALSE	FALSE	FALSE	FALSE	FALSE
	E130218I03Rik	FALSE	FALSE	FALSE	FALSE	FALSE	FALSE	FALSE	FALSE	FALSE	FALSE	FALSE	FALSE	FALSE	FALSE	FALSE	FALSE	TRUE	TRUE	FALSE	FALSE	FALSE	FALSE	FALSE	FALSE
	Cecr2	FALSE	FALSE	FALSE	FALSE	FALSE	FALSE	FALSE	FALSE	FALSE	FALSE	TRUE	FALSE	FALSE	FALSE	FALSE	FALSE	FALSE	TRUE	TRUE	FALSE	FALSE	FALSE	FALSE	FALSE
	Dnm2	FALSE	TRUE	FALSE	FALSE	FALSE	FALSE	FALSE	TRUE	FALSE	FALSE	FALSE	FALSE	FALSE	FALSE	FALSE	FALSE	FALSE	FALSE	FALSE	FALSE	FALSE	FALSE	FALSE	FALSE
	Dao	FALSE	TRUE	FALSE	FALSE	FALSE	FALSE	FALSE	TRUE	FALSE	FALSE	FALSE	TRUE	FALSE	FALSE	FALSE	FALSE	FALSE	TRUE	FALSE	FALSE	FALSE	FALSE	FALSE	FALSE
	Rad52	FALSE	FALSE	FALSE	FALSE	FALSE	TRUE	FALSE	TRUE	FALSE	FALSE	FALSE	FALSE	FALSE	FALSE	FALSE	FALSE	FALSE	FALSE	TRUE	FALSE	FALSE	FALSE	FALSE	FALSE
	Clasrp	FALSE	FALSE	FALSE	FALSE	FALSE	FALSE	FALSE	FALSE	FALSE	FALSE	FALSE	FALSE	FALSE	FALSE	TRUE	FALSE	FALSE	TRUE	FALSE	FALSE	FALSE	FALSE	FALSE	FALSE
	Ctla2b	FALSE	FALSE	FALSE	FALSE	FALSE	FALSE	FALSE	FALSE	FALSE	FALSE	FALSE	TRUE	FALSE	FALSE	FALSE	FALSE	FALSE	TRUE	FALSE	FALSE	FALSE	FALSE	FALSE	FALSE
	Spock3	FALSE	FALSE	TRUE	FALSE	FALSE	FALSE	FALSE	TRUE	FALSE	FALSE	FALSE	FALSE	FALSE	FALSE	FALSE	FALSE	FALSE	FALSE	FALSE	FALSE	FALSE	FALSE	FALSE	FALSE
	Tmem90b	FALSE	TRUE	FALSE	FALSE	FALSE	FALSE	FALSE	TRUE	FALSE	FALSE	FALSE	TRUE	FALSE	FALSE	FALSE	FALSE	FALSE	TRUE	FALSE	FALSE	FALSE	FALSE	FALSE	FALSE
	Galntl6	FALSE	FALSE	FALSE	TRUE	FALSE	FALSE	FALSE	TRUE	FALSE	FALSE	FALSE	FALSE	FALSE	TRUE	FALSE	FALSE	FALSE	TRUE	FALSE	FALSE	FALSE	FALSE	FALSE	FALSE
	AI451617	FALSE	FALSE	TRUE	FALSE	FALSE	FALSE	FALSE	TRUE	FALSE	FALSE	FALSE	FALSE	FALSE	FALSE	FALSE	FALSE	FALSE	FALSE	FALSE	FALSE	FALSE	FALSE	FALSE	FALSE
	Adora1	FALSE	FALSE	FALSE	FALSE	FALSE	FALSE	FALSE	FALSE	FALSE	FALSE	FALSE	FALSE	FALSE	TRUE	FALSE	FALSE	FALSE	TRUE	FALSE	FALSE	FALSE	FALSE	FALSE	FALSE
	Nhedc2	FALSE	TRUE	FALSE	FALSE	FALSE	FALSE	FALSE	TRUE	FALSE	FALSE	FALSE	FALSE	FALSE	FALSE	FALSE	FALSE	FALSE	FALSE	FALSE	FALSE	FALSE	FALSE	FALSE	FALSE
	Ogdhl	FALSE	FALSE	FALSE	FALSE	FALSE	FALSE	FALSE	FALSE	FALSE	FALSE	FALSE	TRUE	FALSE	FALSE	FALSE	FALSE	FALSE	TRUE	FALSE	FALSE	FALSE	FALSE	FALSE	FALSE
	Plch1	FALSE	TRUE	FALSE	FALSE	FALSE	FALSE	FALSE	TRUE	FALSE	FALSE	FALSE	FALSE	FALSE	FALSE	FALSE	FALSE	FALSE	FALSE	FALSE	FALSE	FALSE	FALSE	FALSE	FALSE
	Suv39h2	FALSE	FALSE	FALSE	TRUE	FALSE	FALSE	FALSE	TRUE	FALSE	FALSE	FALSE	FALSE	FALSE	FALSE	FALSE	FALSE	FALSE	FALSE	FALSE	FALSE	FALSE	FALSE	FALSE	FALSE
	Rab4a	FALSE	FALSE	FALSE	FALSE	FALSE	FALSE	FALSE	FALSE	FALSE	FALSE	FALSE	FALSE	FALSE	TRUE	FALSE	FALSE	FALSE	TRUE	FALSE	FALSE	FALSE	FALSE	FALSE	FALSE
	Afap1l1	FALSE	FALSE	TRUE	FALSE	FALSE	FALSE	FALSE	TRUE	FALSE	FALSE	FALSE	FALSE	TRUE	FALSE	FALSE	FALSE	FALSE	TRUE	FALSE	FALSE	FALSE	FALSE	FALSE	FALSE
	Kcnv2	FALSE	FALSE	TRUE	FALSE	FALSE	FALSE	FALSE	TRUE	FALSE	FALSE	FALSE	FALSE	FALSE	FALSE	FALSE	FALSE	FALSE	FALSE	FALSE	TRUE	FALSE	FALSE	FALSE	FALSE
	Trpc3	FALSE	TRUE	FALSE	FALSE	FALSE	FALSE	FALSE	TRUE	FALSE	FALSE	FALSE	FALSE	FALSE	FALSE	FALSE	FALSE	FALSE	FALSE	FALSE	FALSE	FALSE	FALSE	FALSE	FALSE
	Fam57b	FALSE	TRUE	FALSE	FALSE	FALSE	FALSE	FALSE	TRUE	FALSE	FALSE	FALSE	TRUE	FALSE	FALSE	FALSE	FALSE	FALSE	TRUE	FALSE	FALSE	FALSE	FALSE	FALSE	FALSE
	Hdac11	FALSE	FALSE	FALSE	FALSE	FALSE	FALSE	FALSE	FALSE	FALSE	FALSE	FALSE	TRUE	FALSE	FALSE	FALSE	FALSE	FALSE	TRUE	FALSE	FALSE	FALSE	FALSE	FALSE	FALSE
	Eif2ak4	FALSE	FALSE	FALSE	FALSE	FALSE	FALSE	FALSE	FALSE	FALSE	FALSE	FALSE	TRUE	FALSE	FALSE	FALSE	FALSE	FALSE	TRUE	FALSE	FALSE	FALSE	FALSE	FALSE	FALSE
	Lrrc43	FALSE	FALSE	FALSE	FALSE	FALSE	FALSE	FALSE	FALSE	FALSE	FALSE	FALSE	FALSE	FALSE	FALSE	FALSE	FALSE	TRUE	TRUE	FALSE	FALSE	FALSE	FALSE	FALSE	FALSE
	Trpc2	TRUE	FALSE	FALSE	FALSE	FALSE	FALSE	FALSE	TRUE	FALSE	FALSE	FALSE	FALSE	FALSE	FALSE	FALSE	FALSE	TRUE	TRUE	FALSE	FALSE	FALSE	FALSE	FALSE	FALSE
	Gbp5	TRUE	FALSE	FALSE	FALSE	FALSE	FALSE	FALSE	TRUE	FALSE	FALSE	FALSE	FALSE	FALSE	FALSE	FALSE	FALSE	FALSE	FALSE	FALSE	FALSE	FALSE	FALSE	FALSE	FALSE
	Trpc7	FALSE	FALSE	FALSE	FALSE	FALSE	FALSE	FALSE	FALSE	FALSE	FALSE	FALSE	TRUE	FALSE	FALSE	FALSE	FALSE	FALSE	TRUE	FALSE	FALSE	FALSE	FALSE	FALSE	FALSE
	Ncald	FALSE	FALSE	FALSE	FALSE	FALSE	FALSE	FALSE	FALSE	FALSE	FALSE	TRUE	TRUE	FALSE	FALSE	TRUE	FALSE	FALSE	TRUE	FALSE	FALSE	FALSE	FALSE	FALSE	FALSE
	Mri1	FALSE	FALSE	FALSE	FALSE	FALSE	FALSE	FALSE	FALSE	FALSE	FALSE	FALSE	FALSE	FALSE	FALSE	FALSE	FALSE	TRUE	TRUE	FALSE	TRUE	FALSE	FALSE	FALSE	FALSE
	Fbxw11	FALSE	FALSE	FALSE	FALSE	FALSE	FALSE	FALSE	FALSE	FALSE	FALSE	FALSE	TRUE	FALSE	FALSE	FALSE	FALSE	FALSE	TRUE	FALSE	FALSE	FALSE	FALSE	FALSE	FALSE
	Slc15a2	FALSE	TRUE	FALSE	FALSE	FALSE	FALSE	FALSE	TRUE	FALSE	FALSE	FALSE	FALSE	FALSE	FALSE	FALSE	FALSE	FALSE	FALSE	FALSE	FALSE	FALSE	FALSE	FALSE	FALSE
	Rims2	FALSE	FALSE	FALSE	FALSE	TRUE	FALSE	FALSE	TRUE	FALSE	FALSE	FALSE	TRUE	FALSE	FALSE	FALSE	FALSE	FALSE	TRUE	FALSE	FALSE	FALSE	FALSE	FALSE	FALSE
	AK083124	FALSE	FALSE	TRUE	FALSE	FALSE	FALSE	FALSE	TRUE	FALSE	FALSE	FALSE	FALSE	FALSE	FALSE	FALSE	FALSE	FALSE	FALSE	FALSE	FALSE	FALSE	FALSE	FALSE	FALSE
	Postn	FALSE	FALSE	FALSE	FALSE	FALSE	FALSE	FALSE	FALSE	FALSE	FALSE	FALSE	FALSE	FALSE	TRUE	FALSE	FALSE	FALSE	TRUE	TRUE	FALSE	FALSE	FALSE	FALSE	FALSE
	Odz3	TRUE	FALSE	FALSE	FALSE	FALSE	FALSE	FALSE	TRUE	FALSE	FALSE	TRUE	FALSE	FALSE	FALSE	FALSE	FALSE	FALSE	TRUE	FALSE	FALSE	FALSE	FALSE	FALSE	FALSE
	Odz4	TRUE	FALSE	FALSE	FALSE	FALSE	FALSE	FALSE	TRUE	TRUE	FALSE	FALSE	FALSE	FALSE	FALSE	FALSE	FALSE	FALSE	FALSE	FALSE	FALSE	FALSE	FALSE	FALSE	FALSE
	Il13ra2	FALSE	FALSE	FALSE	FALSE	FALSE	FALSE	FALSE	FALSE	FALSE	FALSE	FALSE	TRUE	FALSE	FALSE	FALSE	FALSE	FALSE	TRUE	FALSE	FALSE	FALSE	FALSE	FALSE	FALSE
	AK019722	FALSE	FALSE	TRUE	FALSE	FALSE	FALSE	FALSE	TRUE	FALSE	FALSE	FALSE	FALSE	FALSE	FALSE	FALSE	FALSE	FALSE	FALSE	FALSE	FALSE	FALSE	FALSE	FALSE	FALSE
	Zfp426	FALSE	TRUE	FALSE	FALSE	FALSE	FALSE	FALSE	TRUE	FALSE	FALSE	FALSE	FALSE	FALSE	FALSE	FALSE	FALSE	FALSE	FALSE	FALSE	FALSE	FALSE	FALSE	FALSE	FALSE
	Klhdc4	FALSE	FALSE	FALSE	FALSE	FALSE	FALSE	FALSE	FALSE	FALSE	FALSE	TRUE	FALSE	FALSE	FALSE	FALSE	FALSE	FALSE	TRUE	FALSE	FALSE	FALSE	FALSE	FALSE	FALSE
	Fn3k	FALSE	TRUE	FALSE	FALSE	FALSE	FALSE	FALSE	TRUE	FALSE	FALSE	FALSE	FALSE	FALSE	FALSE	FALSE	FALSE	FALSE	FALSE	FALSE	FALSE	FALSE	FALSE	FALSE	FALSE
	D930015E06Rik	FALSE	FALSE	FALSE	TRUE	FALSE	FALSE	FALSE	TRUE	FALSE	FALSE	FALSE	FALSE	FALSE	FALSE	FALSE	FALSE	FALSE	FALSE	FALSE	FALSE	FALSE	FALSE	FALSE	FALSE
	Pde4c	FALSE	FALSE	FALSE	FALSE	FALSE	TRUE	FALSE	TRUE	FALSE	FALSE	FALSE	FALSE	FALSE	FALSE	FALSE	FALSE	FALSE	FALSE	FALSE	FALSE	FALSE	FALSE	FALSE	FALSE
	Arntl2	FALSE	TRUE	FALSE	FALSE	FALSE	FALSE	FALSE	TRUE	FALSE	FALSE	FALSE	TRUE	FALSE	FALSE	FALSE	TRUE	FALSE	TRUE	FALSE	FALSE	FALSE	FALSE	FALSE	FALSE
	Tubb6	FALSE	FALSE	FALSE	TRUE	FALSE	FALSE	FALSE	TRUE	FALSE	FALSE	FALSE	FALSE	FALSE	TRUE	FALSE	FALSE	FALSE	TRUE	FALSE	FALSE	FALSE	FALSE	FALSE	FALSE
	1810021B22Rik	FALSE	TRUE	FALSE	FALSE	FALSE	FALSE	FALSE	TRUE	FALSE	FALSE	FALSE	FALSE	FALSE	FALSE	FALSE	FALSE	FALSE	FALSE	FALSE	FALSE	FALSE	FALSE	FALSE	FALSE
	Trim12c	FALSE	FALSE	TRUE	FALSE	FALSE	FALSE	FALSE	TRUE	TRUE	FALSE	FALSE	FALSE	FALSE	FALSE	FALSE	FALSE	FALSE	FALSE	FALSE	FALSE	FALSE	FALSE	FALSE	FALSE
	Sh3bgrl	FALSE	FALSE	TRUE	FALSE	FALSE	FALSE	FALSE	TRUE	TRUE	FALSE	FALSE	FALSE	FALSE	FALSE	FALSE	FALSE	FALSE	FALSE	FALSE	FALSE	FALSE	FALSE	FALSE	FALSE
	Pigq	FALSE	FALSE	FALSE	FALSE	FALSE	FALSE	FALSE	FALSE	FALSE	FALSE	FALSE	TRUE	FALSE	FALSE	FALSE	FALSE	FALSE	TRUE	FALSE	FALSE	FALSE	FALSE	FALSE	FALSE
	Nucb2	TRUE	FALSE	FALSE	FALSE	FALSE	FALSE	FALSE	TRUE	FALSE	FALSE	FALSE	FALSE	FALSE	FALSE	FALSE	FALSE	FALSE	FALSE	FALSE	FALSE	FALSE	FALSE	FALSE	FALSE
	Capn3	FALSE	FALSE	FALSE	FALSE	TRUE	FALSE	FALSE	TRUE	FALSE	FALSE	FALSE	FALSE	FALSE	FALSE	FALSE	FALSE	FALSE	FALSE	FALSE	FALSE	FALSE	FALSE	FALSE	FALSE
	Pigp	FALSE	FALSE	FALSE	FALSE	FALSE	FALSE	FALSE	FALSE	FALSE	FALSE	FALSE	FALSE	FALSE	TRUE	FALSE	FALSE	FALSE	TRUE	FALSE	FALSE	FALSE	FALSE	FALSE	FALSE
	Thrb	FALSE	FALSE	FALSE	FALSE	FALSE	FALSE	FALSE	FALSE	FALSE	FALSE	FALSE	FALSE	TRUE	FALSE	FALSE	FALSE	FALSE	TRUE	FALSE	FALSE	FALSE	FALSE	FALSE	FALSE
	Thra	FALSE	TRUE	FALSE	FALSE	FALSE	FALSE	FALSE	TRUE	FALSE	FALSE	FALSE	FALSE	FALSE	FALSE	FALSE	FALSE	FALSE	FALSE	FALSE	FALSE	FALSE	FALSE	FALSE	FALSE
	Dbn1	FALSE	TRUE	FALSE	FALSE	FALSE	FALSE	FALSE	TRUE	FALSE	FALSE	FALSE	TRUE	FALSE	FALSE	FALSE	FALSE	FALSE	TRUE	FALSE	FALSE	FALSE	FALSE	FALSE	FALSE
	2410127L17Rik	FALSE	FALSE	FALSE	FALSE	FALSE	FALSE	FALSE	FALSE	FALSE	FALSE	TRUE	FALSE	FALSE	FALSE	TRUE	FALSE	FALSE	TRUE	FALSE	FALSE	FALSE	FALSE	FALSE	FALSE
	AK166453	FALSE	FALSE	FALSE	TRUE	FALSE	FALSE	FALSE	TRUE	FALSE	FALSE	FALSE	FALSE	FALSE	TRUE	FALSE	FALSE	FALSE	TRUE	FALSE	FALSE	FALSE	FALSE	FALSE	FALSE
	Ttpa	FALSE	FALSE	TRUE	FALSE	FALSE	FALSE	FALSE	TRUE	FALSE	FALSE	FALSE	FALSE	FALSE	FALSE	FALSE	FALSE	FALSE	FALSE	FALSE	FALSE	FALSE	FALSE	FALSE	FALSE
	Slc26a8	FALSE	TRUE	FALSE	FALSE	FALSE	FALSE	FALSE	TRUE	FALSE	FALSE	FALSE	FALSE	FALSE	FALSE	FALSE	FALSE	FALSE	FALSE	FALSE	FALSE	FALSE	FALSE	FALSE	FALSE
	Eps8l1	FALSE	FALSE	FALSE	FALSE	FALSE	FALSE	FALSE	FALSE	FALSE	FALSE	FALSE	TRUE	FALSE	FALSE	FALSE	FALSE	FALSE	TRUE	FALSE	FALSE	FALSE	FALSE	FALSE	FALSE
	Stard13	FALSE	FALSE	FALSE	FALSE	FALSE	FALSE	FALSE	FALSE	TRUE	FALSE	FALSE	FALSE	FALSE	FALSE	FALSE	TRUE	FALSE	TRUE	TRUE	FALSE	FALSE	FALSE	FALSE	FALSE
	Arhgef11	FALSE	TRUE	FALSE	FALSE	FALSE	FALSE	FALSE	TRUE	FALSE	FALSE	FALSE	TRUE	FALSE	FALSE	FALSE	FALSE	FALSE	TRUE	FALSE	FALSE	FALSE	FALSE	FALSE	FALSE
	Eps8l2	FALSE	FALSE	TRUE	FALSE	FALSE	FALSE	FALSE	TRUE	FALSE	FALSE	FALSE	FALSE	FALSE	FALSE	FALSE	FALSE	FALSE	FALSE	FALSE	FALSE	FALSE	FALSE	FALSE	FALSE
	Smg6	FALSE	FALSE	FALSE	FALSE	FALSE	FALSE	FALSE	FALSE	FALSE	FALSE	FALSE	TRUE	FALSE	FALSE	FALSE	FALSE	FALSE	TRUE	FALSE	FALSE	FALSE	FALSE	FALSE	FALSE
	Arhgef16	FALSE	FALSE	FALSE	FALSE	FALSE	FALSE	FALSE	FALSE	FALSE	FALSE	TRUE	FALSE	FALSE	FALSE	FALSE	FALSE	FALSE	TRUE	FALSE	FALSE	FALSE	FALSE	FALSE	FALSE
	Stard10	TRUE	FALSE	FALSE	FALSE	FALSE	FALSE	FALSE	TRUE	FALSE	FALSE	FALSE	FALSE	FALSE	FALSE	FALSE	FALSE	FALSE	FALSE	FALSE	FALSE	FALSE	FALSE	FALSE	FALSE
	Giyd2	FALSE	FALSE	TRUE	FALSE	FALSE	FALSE	FALSE	TRUE	FALSE	FALSE	FALSE	FALSE	FALSE	FALSE	FALSE	FALSE	FALSE	FALSE	FALSE	FALSE	FALSE	FALSE	FALSE	FALSE
	Cdh23	TRUE	FALSE	FALSE	FALSE	FALSE	FALSE	FALSE	TRUE	FALSE	FALSE	FALSE	FALSE	FALSE	FALSE	FALSE	FALSE	FALSE	FALSE	FALSE	FALSE	FALSE	FALSE	FALSE	FALSE
	Pdgfrl	FALSE	FALSE	TRUE	FALSE	FALSE	FALSE	FALSE	TRUE	TRUE	FALSE	FALSE	FALSE	FALSE	FALSE	FALSE	FALSE	FALSE	FALSE	TRUE	FALSE	FALSE	FALSE	FALSE	FALSE
	Pkig	FALSE	FALSE	FALSE	FALSE	FALSE	FALSE	FALSE	FALSE	FALSE	FALSE	TRUE	FALSE	FALSE	FALSE	FALSE	FALSE	FALSE	TRUE	FALSE	FALSE	FALSE	FALSE	FALSE	FALSE
	AK038649	FALSE	FALSE	FALSE	TRUE	FALSE	FALSE	FALSE	TRUE	FALSE	FALSE	FALSE	FALSE	FALSE	FALSE	FALSE	FALSE	FALSE	FALSE	FALSE	FALSE	FALSE	FALSE	FALSE	FALSE
	9030617O03Rik	FALSE	FALSE	FALSE	FALSE	FALSE	FALSE	FALSE	FALSE	FALSE	FALSE	FALSE	TRUE	FALSE	FALSE	FALSE	FALSE	FALSE	TRUE	FALSE	FALSE	FALSE	FALSE	FALSE	FALSE
	Il3ra	FALSE	FALSE	FALSE	FALSE	FALSE	FALSE	FALSE	FALSE	FALSE	FALSE	TRUE	TRUE	FALSE	FALSE	FALSE	FALSE	FALSE	TRUE	FALSE	FALSE	FALSE	FALSE	FALSE	FALSE
	Shf	FALSE	FALSE	FALSE	FALSE	FALSE	FALSE	FALSE	FALSE	FALSE	FALSE	FALSE	FALSE	FALSE	FALSE	FALSE	FALSE	TRUE	TRUE	FALSE	FALSE	FALSE	FALSE	FALSE	FALSE
	Zfp809	FALSE	FALSE	FALSE	FALSE	FALSE	FALSE	FALSE	FALSE	FALSE	FALSE	TRUE	FALSE	FALSE	FALSE	FALSE	FALSE	FALSE	TRUE	FALSE	FALSE	FALSE	FALSE	FALSE	FALSE
	Sars	FALSE	TRUE	FALSE	FALSE	FALSE	FALSE	FALSE	TRUE	TRUE	FALSE	FALSE	FALSE	FALSE	FALSE	FALSE	FALSE	FALSE	FALSE	FALSE	FALSE	FALSE	FALSE	FALSE	FALSE
	Iqck	FALSE	FALSE	TRUE	FALSE	FALSE	FALSE	FALSE	TRUE	FALSE	FALSE	FALSE	FALSE	FALSE	FALSE	FALSE	FALSE	FALSE	FALSE	FALSE	FALSE	FALSE	FALSE	FALSE	FALSE
	F11r	FALSE	FALSE	FALSE	FALSE	FALSE	FALSE	FALSE	FALSE	FALSE	FALSE	FALSE	FALSE	FALSE	TRUE	FALSE	FALSE	FALSE	TRUE	FALSE	FALSE	FALSE	FALSE	FALSE	FALSE
	Ifltd1	TRUE	FALSE	FALSE	FALSE	FALSE	FALSE	FALSE	TRUE	FALSE	FALSE	TRUE	FALSE	FALSE	FALSE	FALSE	FALSE	FALSE	TRUE	FALSE	FALSE	FALSE	FALSE	FALSE	FALSE
	Spdya	TRUE	TRUE	FALSE	FALSE	FALSE	FALSE	FALSE	TRUE	FALSE	FALSE	FALSE	TRUE	FALSE	FALSE	FALSE	FALSE	FALSE	TRUE	FALSE	FALSE	FALSE	FALSE	FALSE	FALSE
	Zfp408	FALSE	FALSE	FALSE	FALSE	FALSE	FALSE	FALSE	FALSE	FALSE	FALSE	FALSE	TRUE	FALSE	FALSE	FALSE	FALSE	FALSE	TRUE	FALSE	FALSE	FALSE	FALSE	FALSE	FALSE
	Chaf1a	FALSE	TRUE	FALSE	FALSE	FALSE	FALSE	FALSE	TRUE	FALSE	FALSE	FALSE	TRUE	FALSE	FALSE	FALSE	FALSE	FALSE	TRUE	FALSE	FALSE	FALSE	FALSE	FALSE	FALSE
	2900006K08Rik	FALSE	FALSE	FALSE	FALSE	FALSE	FALSE	FALSE	FALSE	FALSE	FALSE	TRUE	FALSE	FALSE	FALSE	FALSE	FALSE	FALSE	TRUE	FALSE	FALSE	FALSE	FALSE	FALSE	FALSE
	Cbx7	FALSE	FALSE	FALSE	FALSE	FALSE	TRUE	FALSE	TRUE	FALSE	FALSE	FALSE	FALSE	FALSE	FALSE	FALSE	TRUE	FALSE	TRUE	FALSE	FALSE	FALSE	FALSE	FALSE	FALSE
	Tubd1	FALSE	FALSE	FALSE	FALSE	FALSE	FALSE	FALSE	FALSE	FALSE	FALSE	FALSE	TRUE	FALSE	FALSE	FALSE	FALSE	FALSE	TRUE	FALSE	FALSE	FALSE	FALSE	FALSE	FALSE
	Pacsin3	TRUE	FALSE	FALSE	FALSE	FALSE	FALSE	FALSE	TRUE	FALSE	FALSE	FALSE	FALSE	FALSE	FALSE	FALSE	FALSE	FALSE	FALSE	FALSE	FALSE	FALSE	FALSE	FALSE	FALSE
	Nudcd3	FALSE	FALSE	FALSE	TRUE	FALSE	FALSE	FALSE	TRUE	FALSE	FALSE	FALSE	FALSE	FALSE	TRUE	FALSE	FALSE	FALSE	TRUE	FALSE	FALSE	FALSE	FALSE	FALSE	FALSE
	Exoc7	FALSE	FALSE	FALSE	FALSE	FALSE	FALSE	FALSE	FALSE	FALSE	FALSE	FALSE	TRUE	FALSE	FALSE	FALSE	FALSE	FALSE	TRUE	FALSE	FALSE	FALSE	FALSE	FALSE	FALSE
	9430076C15Rik	TRUE	FALSE	FALSE	FALSE	FALSE	FALSE	FALSE	TRUE	FALSE	FALSE	FALSE	FALSE	FALSE	FALSE	FALSE	FALSE	FALSE	FALSE	FALSE	FALSE	FALSE	FALSE	FALSE	FALSE
	Tmem243	FALSE	FALSE	TRUE	FALSE	FALSE	FALSE	FALSE	TRUE	FALSE	FALSE	FALSE	FALSE	FALSE	FALSE	FALSE	FALSE	FALSE	FALSE	FALSE	FALSE	FALSE	FALSE	FALSE	FALSE
	Senp7	FALSE	FALSE	FALSE	FALSE	FALSE	FALSE	FALSE	FALSE	FALSE	FALSE	TRUE	FALSE	FALSE	FALSE	TRUE	FALSE	FALSE	TRUE	FALSE	FALSE	FALSE	FALSE	FALSE	FALSE
	Orc6	FALSE	FALSE	FALSE	FALSE	FALSE	FALSE	FALSE	FALSE	FALSE	FALSE	TRUE	FALSE	FALSE	FALSE	TRUE	FALSE	FALSE	TRUE	FALSE	FALSE	FALSE	FALSE	FALSE	FALSE
	Ano5	TRUE	FALSE	FALSE	FALSE	FALSE	FALSE	FALSE	TRUE	FALSE	FALSE	TRUE	FALSE	FALSE	FALSE	FALSE	FALSE	FALSE	TRUE	TRUE	FALSE	FALSE	FALSE	FALSE	FALSE
	2310045N01Rik	FALSE	FALSE	FALSE	FALSE	FALSE	FALSE	FALSE	FALSE	FALSE	FALSE	TRUE	FALSE	FALSE	FALSE	FALSE	FALSE	FALSE	TRUE	FALSE	TRUE	FALSE	FALSE	FALSE	FALSE
	Dcdc5	FALSE	FALSE	FALSE	FALSE	TRUE	FALSE	FALSE	TRUE	FALSE	FALSE	FALSE	FALSE	FALSE	FALSE	FALSE	FALSE	FALSE	FALSE	FALSE	FALSE	FALSE	FALSE	FALSE	FALSE
	AK082553	FALSE	FALSE	FALSE	FALSE	FALSE	FALSE	FALSE	FALSE	FALSE	FALSE	FALSE	FALSE	FALSE	TRUE	FALSE	FALSE	FALSE	TRUE	FALSE	FALSE	FALSE	FALSE	FALSE	FALSE
	Ankrd5	FALSE	FALSE	FALSE	FALSE	FALSE	FALSE	FALSE	FALSE	FALSE	FALSE	FALSE	FALSE	FALSE	FALSE	FALSE	FALSE	TRUE	TRUE	FALSE	FALSE	FALSE	FALSE	FALSE	FALSE
	Pla2g6	FALSE	FALSE	FALSE	FALSE	TRUE	FALSE	FALSE	TRUE	FALSE	FALSE	FALSE	FALSE	FALSE	FALSE	FALSE	FALSE	FALSE	FALSE	FALSE	FALSE	FALSE	FALSE	FALSE	FALSE
	Psg16	FALSE	FALSE	FALSE	FALSE	FALSE	FALSE	FALSE	FALSE	FALSE	FALSE	FALSE	FALSE	TRUE	FALSE	FALSE	FALSE	FALSE	TRUE	FALSE	FALSE	FALSE	FALSE	FALSE	FALSE
	Agxt2l2	FALSE	FALSE	FALSE	FALSE	FALSE	FALSE	FALSE	FALSE	FALSE	FALSE	TRUE	FALSE	FALSE	FALSE	FALSE	FALSE	FALSE	TRUE	FALSE	FALSE	FALSE	FALSE	FALSE	FALSE
	Cd97	FALSE	FALSE	FALSE	FALSE	FALSE	FALSE	FALSE	FALSE	FALSE	FALSE	FALSE	FALSE	FALSE	FALSE	FALSE	FALSE	TRUE	TRUE	FALSE	FALSE	FALSE	FALSE	FALSE	FALSE
	2610034M16Rik	TRUE	FALSE	FALSE	FALSE	FALSE	FALSE	FALSE	TRUE	FALSE	FALSE	TRUE	FALSE	FALSE	FALSE	FALSE	FALSE	FALSE	TRUE	FALSE	FALSE	FALSE	FALSE	FALSE	FALSE
	Cadm1	FALSE	TRUE	FALSE	FALSE	FALSE	FALSE	FALSE	TRUE	FALSE	FALSE	FALSE	FALSE	FALSE	FALSE	FALSE	FALSE	FALSE	FALSE	TRUE	FALSE	FALSE	FALSE	FALSE	FALSE
	Ntng1	FALSE	FALSE	FALSE	FALSE	FALSE	FALSE	FALSE	FALSE	FALSE	FALSE	TRUE	FALSE	FALSE	FALSE	FALSE	FALSE	FALSE	TRUE	FALSE	FALSE	FALSE	FALSE	FALSE	FALSE
	N6amt1	TRUE	FALSE	FALSE	FALSE	FALSE	FALSE	FALSE	TRUE	FALSE	FALSE	FALSE	FALSE	FALSE	FALSE	FALSE	FALSE	FALSE	FALSE	FALSE	FALSE	FALSE	FALSE	FALSE	FALSE
	EG545253	FALSE	FALSE	TRUE	FALSE	FALSE	FALSE	FALSE	TRUE	FALSE	FALSE	FALSE	FALSE	FALSE	FALSE	FALSE	FALSE	FALSE	FALSE	FALSE	FALSE	FALSE	FALSE	FALSE	FALSE
	Arhgef33	FALSE	FALSE	FALSE	FALSE	FALSE	FALSE	FALSE	FALSE	FALSE	FALSE	TRUE	FALSE	FALSE	FALSE	FALSE	FALSE	FALSE	TRUE	FALSE	FALSE	FALSE	TRUE	FALSE	TRUE
	Pftk1	FALSE	FALSE	TRUE	FALSE	FALSE	FALSE	FALSE	TRUE	FALSE	FALSE	FALSE	FALSE	FALSE	FALSE	FALSE	FALSE	FALSE	FALSE	FALSE	FALSE	FALSE	FALSE	FALSE	FALSE
	Brip1os	FALSE	FALSE	TRUE	FALSE	FALSE	FALSE	FALSE	TRUE	FALSE	FALSE	FALSE	FALSE	TRUE	FALSE	FALSE	FALSE	FALSE	TRUE	FALSE	FALSE	FALSE	FALSE	FALSE	FALSE
	Ppap2a	FALSE	FALSE	FALSE	FALSE	FALSE	FALSE	FALSE	FALSE	FALSE	FALSE	TRUE	FALSE	FALSE	FALSE	FALSE	FALSE	FALSE	TRUE	FALSE	FALSE	FALSE	FALSE	FALSE	FALSE
	Ctnnd2	FALSE	FALSE	FALSE	FALSE	FALSE	FALSE	FALSE	FALSE	FALSE	FALSE	FALSE	FALSE	FALSE	FALSE	TRUE	FALSE	FALSE	TRUE	FALSE	FALSE	FALSE	FALSE	FALSE	FALSE
	Myh7b	FALSE	FALSE	FALSE	FALSE	FALSE	FALSE	FALSE	FALSE	FALSE	FALSE	FALSE	TRUE	FALSE	FALSE	FALSE	FALSE	FALSE	TRUE	FALSE	FALSE	FALSE	FALSE	FALSE	FALSE
	Igfbp4	FALSE	FALSE	TRUE	FALSE	FALSE	FALSE	FALSE	TRUE	FALSE	FALSE	FALSE	FALSE	FALSE	FALSE	FALSE	FALSE	FALSE	FALSE	FALSE	FALSE	FALSE	FALSE	FALSE	FALSE
	Aktip	FALSE	FALSE	FALSE	FALSE	FALSE	FALSE	FALSE	FALSE	FALSE	FALSE	FALSE	TRUE	FALSE	FALSE	FALSE	FALSE	FALSE	TRUE	FALSE	FALSE	FALSE	FALSE	FALSE	FALSE
	Tpm1	FALSE	TRUE	FALSE	FALSE	FALSE	FALSE	FALSE	TRUE	FALSE	FALSE	FALSE	FALSE	FALSE	FALSE	FALSE	FALSE	FALSE	FALSE	FALSE	FALSE	FALSE	FALSE	FALSE	FALSE
	Sys1	TRUE	FALSE	FALSE	FALSE	FALSE	FALSE	FALSE	TRUE	FALSE	FALSE	FALSE	TRUE	FALSE	FALSE	TRUE	FALSE	FALSE	TRUE	FALSE	FALSE	FALSE	FALSE	FALSE	FALSE
	Actr3b	FALSE	FALSE	FALSE	TRUE	FALSE	FALSE	FALSE	TRUE	FALSE	FALSE	FALSE	FALSE	FALSE	FALSE	FALSE	FALSE	FALSE	FALSE	FALSE	TRUE	FALSE	FALSE	FALSE	FALSE
	Myl1	FALSE	FALSE	FALSE	FALSE	FALSE	FALSE	FALSE	FALSE	FALSE	FALSE	FALSE	TRUE	FALSE	FALSE	FALSE	FALSE	FALSE	TRUE	FALSE	FALSE	FALSE	FALSE	FALSE	FALSE
	Pdap1	FALSE	FALSE	FALSE	FALSE	FALSE	FALSE	FALSE	FALSE	FALSE	FALSE	FALSE	FALSE	FALSE	TRUE	FALSE	FALSE	FALSE	TRUE	FALSE	FALSE	FALSE	FALSE	FALSE	FALSE
	Pomp	FALSE	FALSE	FALSE	TRUE	FALSE	FALSE	FALSE	TRUE	FALSE	FALSE	FALSE	FALSE	FALSE	FALSE	FALSE	FALSE	FALSE	FALSE	FALSE	FALSE	FALSE	FALSE	FALSE	FALSE
	Inf2	FALSE	FALSE	FALSE	FALSE	FALSE	FALSE	FALSE	FALSE	FALSE	FALSE	TRUE	FALSE	FALSE	FALSE	FALSE	FALSE	FALSE	TRUE	TRUE	FALSE	FALSE	FALSE	FALSE	FALSE
	Lancl1	FALSE	FALSE	FALSE	FALSE	FALSE	FALSE	FALSE	FALSE	FALSE	FALSE	FALSE	FALSE	FALSE	FALSE	FALSE	FALSE	TRUE	TRUE	FALSE	FALSE	FALSE	FALSE	FALSE	FALSE
	Bcl2l12	FALSE	FALSE	FALSE	FALSE	FALSE	FALSE	FALSE	FALSE	FALSE	FALSE	TRUE	FALSE	FALSE	FALSE	FALSE	FALSE	FALSE	TRUE	FALSE	FALSE	FALSE	FALSE	FALSE	FALSE
	Pgls	FALSE	FALSE	FALSE	FALSE	FALSE	FALSE	FALSE	FALSE	FALSE	FALSE	FALSE	FALSE	FALSE	TRUE	FALSE	FALSE	FALSE	TRUE	FALSE	FALSE	FALSE	FALSE	FALSE	FALSE
	Dtx3	FALSE	TRUE	FALSE	FALSE	FALSE	FALSE	FALSE	TRUE	FALSE	FALSE	FALSE	TRUE	FALSE	FALSE	FALSE	FALSE	FALSE	TRUE	FALSE	FALSE	FALSE	FALSE	FALSE	FALSE
	AK220484	FALSE	FALSE	FALSE	FALSE	FALSE	FALSE	FALSE	FALSE	FALSE	FALSE	FALSE	FALSE	TRUE	FALSE	FALSE	FALSE	FALSE	TRUE	FALSE	FALSE	FALSE	FALSE	FALSE	FALSE
	Dhx30	FALSE	FALSE	FALSE	FALSE	FALSE	FALSE	TRUE	TRUE	FALSE	FALSE	FALSE	FALSE	FALSE	FALSE	FALSE	FALSE	FALSE	FALSE	FALSE	FALSE	FALSE	FALSE	FALSE	FALSE
	Caskin1	TRUE	FALSE	FALSE	FALSE	FALSE	FALSE	FALSE	TRUE	FALSE	FALSE	FALSE	FALSE	FALSE	FALSE	FALSE	FALSE	FALSE	FALSE	FALSE	FALSE	FALSE	FALSE	FALSE	FALSE
	Aen	FALSE	FALSE	FALSE	FALSE	FALSE	FALSE	FALSE	FALSE	FALSE	FALSE	FALSE	TRUE	FALSE	FALSE	FALSE	FALSE	FALSE	TRUE	FALSE	FALSE	FALSE	FALSE	FALSE	FALSE
	Plxnd1	FALSE	FALSE	FALSE	FALSE	FALSE	FALSE	FALSE	FALSE	FALSE	FALSE	TRUE	FALSE	FALSE	FALSE	FALSE	FALSE	FALSE	TRUE	FALSE	FALSE	FALSE	FALSE	FALSE	FALSE
	Nfya	FALSE	FALSE	FALSE	FALSE	FALSE	TRUE	FALSE	TRUE	FALSE	FALSE	FALSE	FALSE	FALSE	FALSE	FALSE	FALSE	FALSE	FALSE	FALSE	FALSE	FALSE	FALSE	FALSE	FALSE
	Cfb	FALSE	FALSE	FALSE	FALSE	FALSE	FALSE	FALSE	FALSE	FALSE	FALSE	FALSE	FALSE	FALSE	FALSE	FALSE	TRUE	FALSE	TRUE	FALSE	FALSE	FALSE	FALSE	FALSE	FALSE
	Lancl2	FALSE	FALSE	FALSE	FALSE	FALSE	TRUE	FALSE	TRUE	FALSE	FALSE	FALSE	FALSE	FALSE	FALSE	FALSE	FALSE	FALSE	FALSE	FALSE	FALSE	FALSE	FALSE	FALSE	FALSE
	Fnbp1	FALSE	TRUE	FALSE	FALSE	FALSE	FALSE	FALSE	TRUE	FALSE	FALSE	FALSE	FALSE	FALSE	FALSE	FALSE	FALSE	FALSE	FALSE	FALSE	FALSE	FALSE	FALSE	TRUE	TRUE
	Shroom4	FALSE	FALSE	TRUE	FALSE	FALSE	FALSE	FALSE	TRUE	FALSE	FALSE	FALSE	FALSE	FALSE	FALSE	FALSE	FALSE	FALSE	FALSE	FALSE	FALSE	FALSE	FALSE	FALSE	FALSE
	Sept6	FALSE	TRUE	FALSE	FALSE	FALSE	FALSE	FALSE	TRUE	FALSE	FALSE	FALSE	FALSE	FALSE	FALSE	FALSE	FALSE	FALSE	FALSE	FALSE	FALSE	FALSE	FALSE	FALSE	FALSE
	Nav2	TRUE	FALSE	FALSE	FALSE	FALSE	FALSE	FALSE	TRUE	FALSE	FALSE	FALSE	FALSE	FALSE	FALSE	FALSE	FALSE	FALSE	FALSE	FALSE	FALSE	FALSE	FALSE	FALSE	FALSE
	Eif4a2	FALSE	FALSE	FALSE	FALSE	FALSE	FALSE	FALSE	FALSE	FALSE	FALSE	FALSE	FALSE	FALSE	FALSE	TRUE	FALSE	FALSE	TRUE	FALSE	FALSE	FALSE	FALSE	FALSE	FALSE
	Tmem164	FALSE	FALSE	FALSE	FALSE	FALSE	FALSE	FALSE	FALSE	FALSE	FALSE	FALSE	TRUE	FALSE	FALSE	FALSE	FALSE	FALSE	TRUE	FALSE	FALSE	FALSE	FALSE	FALSE	FALSE
	Plxnb2	FALSE	FALSE	FALSE	TRUE	FALSE	FALSE	FALSE	TRUE	FALSE	FALSE	FALSE	FALSE	FALSE	FALSE	FALSE	FALSE	FALSE	FALSE	FALSE	FALSE	FALSE	FALSE	FALSE	FALSE
	0610007P22Rik	FALSE	TRUE	FALSE	FALSE	FALSE	FALSE	FALSE	TRUE	FALSE	FALSE	FALSE	FALSE	FALSE	FALSE	FALSE	FALSE	FALSE	FALSE	FALSE	FALSE	FALSE	FALSE	FALSE	FALSE
	Pde7a	FALSE	FALSE	FALSE	FALSE	FALSE	FALSE	FALSE	FALSE	FALSE	FALSE	FALSE	TRUE	FALSE	FALSE	FALSE	FALSE	FALSE	TRUE	FALSE	FALSE	FALSE	FALSE	FALSE	FALSE
	Hp1bp3	TRUE	FALSE	FALSE	FALSE	FALSE	FALSE	FALSE	TRUE	FALSE	FALSE	TRUE	FALSE	FALSE	FALSE	FALSE	FALSE	FALSE	TRUE	FALSE	FALSE	FALSE	FALSE	FALSE	FALSE
	A330102I10Rik	FALSE	FALSE	FALSE	FALSE	TRUE	FALSE	FALSE	TRUE	FALSE	FALSE	FALSE	FALSE	FALSE	FALSE	FALSE	FALSE	FALSE	FALSE	FALSE	FALSE	FALSE	FALSE	FALSE	FALSE
	Fam81b	FALSE	FALSE	FALSE	FALSE	TRUE	FALSE	FALSE	TRUE	FALSE	FALSE	FALSE	FALSE	FALSE	FALSE	FALSE	FALSE	FALSE	FALSE	FALSE	FALSE	FALSE	FALSE	FALSE	FALSE
	Ank2	TRUE	FALSE	FALSE	FALSE	TRUE	FALSE	FALSE	TRUE	FALSE	FALSE	TRUE	FALSE	FALSE	FALSE	FALSE	FALSE	FALSE	TRUE	FALSE	FALSE	FALSE	FALSE	FALSE	FALSE
	Aak1	FALSE	FALSE	FALSE	FALSE	FALSE	FALSE	FALSE	FALSE	FALSE	FALSE	FALSE	TRUE	FALSE	TRUE	FALSE	FALSE	FALSE	TRUE	FALSE	FALSE	FALSE	FALSE	FALSE	FALSE
	Pvr	FALSE	FALSE	FALSE	FALSE	FALSE	FALSE	FALSE	FALSE	FALSE	FALSE	FALSE	FALSE	TRUE	FALSE	FALSE	FALSE	FALSE	TRUE	FALSE	FALSE	FALSE	FALSE	FALSE	FALSE
	Strn4	TRUE	FALSE	FALSE	FALSE	FALSE	FALSE	FALSE	TRUE	FALSE	FALSE	FALSE	FALSE	FALSE	FALSE	FALSE	FALSE	FALSE	FALSE	FALSE	FALSE	FALSE	FALSE	FALSE	FALSE
	Strn3	FALSE	FALSE	FALSE	FALSE	FALSE	FALSE	FALSE	FALSE	FALSE	FALSE	FALSE	TRUE	FALSE	FALSE	FALSE	FALSE	FALSE	TRUE	FALSE	FALSE	FALSE	FALSE	FALSE	FALSE
	Tekt1	FALSE	FALSE	FALSE	FALSE	FALSE	FALSE	FALSE	FALSE	FALSE	FALSE	FALSE	FALSE	TRUE	FALSE	FALSE	FALSE	FALSE	TRUE	TRUE	FALSE	FALSE	FALSE	FALSE	FALSE
	Anxa4	FALSE	FALSE	FALSE	FALSE	FALSE	FALSE	FALSE	FALSE	FALSE	FALSE	FALSE	TRUE	FALSE	FALSE	FALSE	FALSE	FALSE	TRUE	TRUE	FALSE	FALSE	FALSE	FALSE	FALSE
	LOC545611	FALSE	FALSE	TRUE	FALSE	FALSE	FALSE	FALSE	TRUE	FALSE	FALSE	FALSE	FALSE	FALSE	FALSE	FALSE	FALSE	FALSE	FALSE	FALSE	FALSE	FALSE	FALSE	FALSE	FALSE
	Nrxn2	TRUE	FALSE	FALSE	FALSE	FALSE	FALSE	FALSE	TRUE	FALSE	FALSE	FALSE	TRUE	FALSE	FALSE	FALSE	FALSE	FALSE	TRUE	FALSE	FALSE	FALSE	FALSE	FALSE	FALSE
	Zfp457	FALSE	FALSE	FALSE	FALSE	FALSE	FALSE	FALSE	FALSE	FALSE	FALSE	TRUE	FALSE	FALSE	FALSE	FALSE	FALSE	FALSE	TRUE	FALSE	FALSE	FALSE	FALSE	FALSE	FALSE
	Prokr2	FALSE	FALSE	FALSE	FALSE	FALSE	FALSE	FALSE	FALSE	FALSE	FALSE	FALSE	TRUE	FALSE	FALSE	FALSE	FALSE	FALSE	TRUE	FALSE	FALSE	FALSE	FALSE	FALSE	FALSE
	Smarce1	FALSE	TRUE	FALSE	FALSE	FALSE	FALSE	FALSE	TRUE	FALSE	FALSE	FALSE	FALSE	FALSE	FALSE	FALSE	FALSE	FALSE	FALSE	FALSE	FALSE	FALSE	FALSE	FALSE	FALSE
	Isg20l1	FALSE	FALSE	FALSE	FALSE	FALSE	FALSE	FALSE	FALSE	FALSE	FALSE	FALSE	FALSE	FALSE	TRUE	FALSE	FALSE	FALSE	TRUE	FALSE	FALSE	FALSE	FALSE	FALSE	FALSE
	Crocc	FALSE	FALSE	FALSE	FALSE	FALSE	FALSE	FALSE	FALSE	FALSE	FALSE	FALSE	TRUE	FALSE	FALSE	TRUE	FALSE	FALSE	TRUE	FALSE	FALSE	FALSE	FALSE	FALSE	FALSE
	Syt1	FALSE	FALSE	FALSE	FALSE	TRUE	TRUE	FALSE	TRUE	FALSE	FALSE	FALSE	FALSE	FALSE	FALSE	FALSE	TRUE	FALSE	TRUE	FALSE	FALSE	FALSE	FALSE	FALSE	FALSE
	Tmem219	FALSE	FALSE	FALSE	FALSE	FALSE	FALSE	FALSE	FALSE	FALSE	FALSE	FALSE	TRUE	FALSE	FALSE	FALSE	FALSE	FALSE	TRUE	FALSE	FALSE	FALSE	FALSE	FALSE	FALSE
	Gdpd3	TRUE	FALSE	FALSE	TRUE	FALSE	FALSE	FALSE	TRUE	TRUE	FALSE	FALSE	FALSE	FALSE	FALSE	FALSE	FALSE	FALSE	FALSE	FALSE	FALSE	FALSE	FALSE	FALSE	FALSE
	Fam38a	FALSE	FALSE	FALSE	FALSE	FALSE	FALSE	FALSE	FALSE	FALSE	FALSE	TRUE	FALSE	FALSE	FALSE	FALSE	FALSE	FALSE	TRUE	FALSE	FALSE	FALSE	FALSE	FALSE	FALSE
	BC017158	FALSE	FALSE	TRUE	FALSE	FALSE	FALSE	FALSE	TRUE	FALSE	FALSE	FALSE	FALSE	FALSE	FALSE	FALSE	FALSE	FALSE	FALSE	FALSE	FALSE	FALSE	FALSE	FALSE	FALSE
	Pms2	TRUE	FALSE	FALSE	FALSE	TRUE	FALSE	TRUE	TRUE	FALSE	FALSE	FALSE	FALSE	FALSE	FALSE	TRUE	FALSE	TRUE	TRUE	FALSE	FALSE	FALSE	FALSE	FALSE	FALSE
	Trpm8	FALSE	FALSE	TRUE	FALSE	FALSE	FALSE	FALSE	TRUE	FALSE	FALSE	FALSE	FALSE	FALSE	FALSE	FALSE	FALSE	FALSE	FALSE	FALSE	FALSE	FALSE	FALSE	FALSE	FALSE
	Syt6	FALSE	FALSE	FALSE	TRUE	FALSE	FALSE	FALSE	TRUE	FALSE	FALSE	FALSE	FALSE	FALSE	TRUE	FALSE	FALSE	FALSE	TRUE	FALSE	FALSE	FALSE	FALSE	FALSE	FALSE
	Scml2	FALSE	FALSE	FALSE	TRUE	FALSE	FALSE	FALSE	TRUE	FALSE	FALSE	FALSE	FALSE	FALSE	FALSE	FALSE	FALSE	FALSE	FALSE	FALSE	FALSE	FALSE	FALSE	FALSE	FALSE
	Prmt3	FALSE	FALSE	FALSE	FALSE	FALSE	FALSE	FALSE	FALSE	FALSE	FALSE	TRUE	FALSE	FALSE	FALSE	FALSE	FALSE	FALSE	TRUE	FALSE	FALSE	FALSE	FALSE	FALSE	FALSE
	Accs	FALSE	FALSE	FALSE	FALSE	FALSE	FALSE	FALSE	FALSE	FALSE	FALSE	TRUE	FALSE	FALSE	FALSE	FALSE	FALSE	FALSE	TRUE	FALSE	FALSE	FALSE	FALSE	FALSE	FALSE
	Ntpcr	FALSE	FALSE	TRUE	FALSE	FALSE	FALSE	FALSE	TRUE	FALSE	FALSE	FALSE	FALSE	FALSE	FALSE	FALSE	FALSE	FALSE	FALSE	FALSE	FALSE	FALSE	FALSE	FALSE	FALSE
	Mcat	FALSE	FALSE	FALSE	TRUE	FALSE	FALSE	FALSE	TRUE	FALSE	FALSE	FALSE	FALSE	FALSE	FALSE	FALSE	FALSE	FALSE	FALSE	FALSE	FALSE	FALSE	FALSE	FALSE	FALSE
	Sri	FALSE	FALSE	FALSE	TRUE	FALSE	FALSE	FALSE	TRUE	FALSE	FALSE	FALSE	FALSE	FALSE	FALSE	FALSE	FALSE	FALSE	FALSE	FALSE	FALSE	FALSE	FALSE	FALSE	FALSE
	Gm20422	TRUE	FALSE	FALSE	FALSE	FALSE	FALSE	FALSE	TRUE	FALSE	FALSE	TRUE	FALSE	FALSE	FALSE	FALSE	FALSE	FALSE	TRUE	FALSE	FALSE	FALSE	FALSE	FALSE	FALSE
	Dnaic1	TRUE	FALSE	FALSE	FALSE	FALSE	FALSE	FALSE	TRUE	FALSE	FALSE	FALSE	FALSE	FALSE	FALSE	FALSE	FALSE	FALSE	FALSE	FALSE	FALSE	FALSE	FALSE	FALSE	FALSE
	Mcam	TRUE	FALSE	FALSE	FALSE	FALSE	FALSE	FALSE	TRUE	FALSE	FALSE	TRUE	FALSE	FALSE	FALSE	FALSE	FALSE	FALSE	TRUE	FALSE	FALSE	FALSE	FALSE	FALSE	FALSE
	Srl	FALSE	FALSE	FALSE	FALSE	FALSE	FALSE	FALSE	FALSE	FALSE	FALSE	FALSE	FALSE	FALSE	FALSE	FALSE	TRUE	FALSE	TRUE	FALSE	FALSE	FALSE	FALSE	FALSE	FALSE
	Paox	FALSE	FALSE	FALSE	FALSE	TRUE	FALSE	FALSE	TRUE	FALSE	FALSE	FALSE	FALSE	FALSE	FALSE	FALSE	FALSE	FALSE	FALSE	FALSE	FALSE	FALSE	FALSE	FALSE	FALSE
	D0H4S114	FALSE	FALSE	FALSE	FALSE	TRUE	FALSE	FALSE	TRUE	FALSE	FALSE	FALSE	FALSE	FALSE	FALSE	TRUE	FALSE	FALSE	TRUE	FALSE	FALSE	FALSE	FALSE	FALSE	FALSE
	Calcr	TRUE	FALSE	FALSE	FALSE	FALSE	FALSE	FALSE	TRUE	TRUE	FALSE	TRUE	FALSE	FALSE	FALSE	FALSE	FALSE	FALSE	TRUE	TRUE	FALSE	FALSE	FALSE	FALSE	FALSE
	Sync	TRUE	FALSE	FALSE	FALSE	FALSE	FALSE	FALSE	TRUE	FALSE	FALSE	TRUE	FALSE	FALSE	FALSE	FALSE	FALSE	FALSE	TRUE	FALSE	FALSE	FALSE	FALSE	FALSE	FALSE
	Tpd52l1	FALSE	FALSE	FALSE	FALSE	FALSE	FALSE	FALSE	FALSE	TRUE	FALSE	TRUE	TRUE	FALSE	FALSE	FALSE	FALSE	FALSE	TRUE	FALSE	FALSE	FALSE	FALSE	FALSE	FALSE
	Tmem176b	TRUE	FALSE	FALSE	FALSE	FALSE	FALSE	FALSE	TRUE	FALSE	FALSE	FALSE	FALSE	FALSE	FALSE	FALSE	FALSE	FALSE	FALSE	TRUE	FALSE	FALSE	FALSE	FALSE	FALSE
	Rps25	FALSE	FALSE	FALSE	TRUE	FALSE	FALSE	FALSE	TRUE	FALSE	FALSE	FALSE	FALSE	FALSE	FALSE	FALSE	FALSE	FALSE	FALSE	FALSE	FALSE	FALSE	FALSE	FALSE	FALSE
	Gm16894	FALSE	TRUE	FALSE	FALSE	FALSE	FALSE	FALSE	TRUE	FALSE	FALSE	FALSE	FALSE	FALSE	FALSE	FALSE	FALSE	FALSE	FALSE	FALSE	FALSE	FALSE	FALSE	FALSE	FALSE
	Lig3	FALSE	FALSE	FALSE	FALSE	FALSE	FALSE	FALSE	FALSE	FALSE	FALSE	FALSE	FALSE	FALSE	FALSE	FALSE	TRUE	FALSE	TRUE	FALSE	FALSE	FALSE	FALSE	FALSE	FALSE
	Mlc1	FALSE	FALSE	FALSE	FALSE	TRUE	FALSE	FALSE	TRUE	FALSE	FALSE	FALSE	FALSE	FALSE	FALSE	FALSE	FALSE	FALSE	FALSE	FALSE	FALSE	FALSE	FALSE	FALSE	FALSE
	Coq5	FALSE	FALSE	FALSE	TRUE	FALSE	FALSE	FALSE	TRUE	FALSE	FALSE	FALSE	FALSE	FALSE	FALSE	FALSE	FALSE	FALSE	FALSE	FALSE	FALSE	FALSE	FALSE	FALSE	FALSE
	AK162965	FALSE	FALSE	FALSE	FALSE	FALSE	FALSE	FALSE	FALSE	FALSE	FALSE	FALSE	FALSE	TRUE	FALSE	FALSE	FALSE	FALSE	TRUE	FALSE	FALSE	FALSE	FALSE	FALSE	FALSE
	Dmwd	FALSE	FALSE	FALSE	FALSE	FALSE	FALSE	FALSE	FALSE	FALSE	FALSE	FALSE	TRUE	FALSE	FALSE	FALSE	FALSE	FALSE	TRUE	FALSE	FALSE	FALSE	FALSE	FALSE	FALSE
	Adat1	TRUE	FALSE	FALSE	FALSE	FALSE	FALSE	FALSE	TRUE	FALSE	FALSE	FALSE	FALSE	FALSE	FALSE	FALSE	FALSE	FALSE	FALSE	FALSE	FALSE	FALSE	FALSE	FALSE	FALSE
	Fhit	FALSE	TRUE	FALSE	FALSE	FALSE	FALSE	FALSE	TRUE	FALSE	FALSE	TRUE	FALSE	FALSE	FALSE	FALSE	FALSE	FALSE	TRUE	FALSE	FALSE	FALSE	FALSE	FALSE	FALSE
	Cux2	FALSE	FALSE	FALSE	FALSE	FALSE	FALSE	FALSE	FALSE	FALSE	FALSE	TRUE	FALSE	FALSE	FALSE	FALSE	FALSE	FALSE	TRUE	FALSE	FALSE	FALSE	FALSE	FALSE	FALSE
	4930522L14Rik	FALSE	FALSE	FALSE	FALSE	FALSE	FALSE	FALSE	FALSE	FALSE	FALSE	TRUE	FALSE	FALSE	FALSE	FALSE	FALSE	FALSE	TRUE	FALSE	FALSE	FALSE	FALSE	FALSE	FALSE
	Cadps2	TRUE	FALSE	FALSE	FALSE	FALSE	FALSE	FALSE	TRUE	FALSE	FALSE	FALSE	FALSE	FALSE	FALSE	FALSE	FALSE	FALSE	FALSE	FALSE	FALSE	FALSE	FALSE	TRUE	TRUE
	Eme2	FALSE	FALSE	FALSE	FALSE	FALSE	FALSE	FALSE	FALSE	FALSE	FALSE	FALSE	TRUE	FALSE	FALSE	FALSE	FALSE	FALSE	TRUE	FALSE	FALSE	FALSE	FALSE	FALSE	FALSE
	6820408C15Rik	TRUE	FALSE	FALSE	FALSE	FALSE	FALSE	FALSE	TRUE	FALSE	FALSE	TRUE	FALSE	FALSE	FALSE	FALSE	FALSE	FALSE	TRUE	FALSE	FALSE	FALSE	FALSE	FALSE	FALSE
	Mcm8	FALSE	FALSE	FALSE	FALSE	FALSE	FALSE	FALSE	FALSE	FALSE	FALSE	FALSE	FALSE	TRUE	FALSE	FALSE	FALSE	FALSE	TRUE	FALSE	TRUE	FALSE	FALSE	FALSE	FALSE
	Odf3	FALSE	FALSE	TRUE	FALSE	FALSE	FALSE	FALSE	TRUE	FALSE	FALSE	FALSE	FALSE	FALSE	FALSE	FALSE	FALSE	FALSE	FALSE	FALSE	FALSE	FALSE	FALSE	FALSE	FALSE
	Inpp5b	FALSE	FALSE	FALSE	FALSE	FALSE	FALSE	FALSE	FALSE	FALSE	FALSE	FALSE	TRUE	FALSE	FALSE	FALSE	FALSE	FALSE	TRUE	FALSE	FALSE	FALSE	FALSE	FALSE	FALSE
	Ltk	FALSE	FALSE	FALSE	FALSE	FALSE	FALSE	FALSE	FALSE	FALSE	FALSE	FALSE	TRUE	FALSE	FALSE	FALSE	FALSE	FALSE	TRUE	FALSE	FALSE	FALSE	FALSE	FALSE	FALSE
	Pglyrp1	FALSE	FALSE	FALSE	FALSE	FALSE	FALSE	FALSE	FALSE	FALSE	FALSE	FALSE	FALSE	FALSE	TRUE	FALSE	FALSE	FALSE	TRUE	FALSE	FALSE	FALSE	FALSE	FALSE	FALSE
	Cdhr4	TRUE	FALSE	FALSE	FALSE	TRUE	FALSE	FALSE	TRUE	FALSE	FALSE	FALSE	FALSE	FALSE	FALSE	FALSE	FALSE	FALSE	FALSE	FALSE	FALSE	FALSE	FALSE	FALSE	FALSE
	Ncoa2	TRUE	FALSE	FALSE	FALSE	FALSE	FALSE	FALSE	TRUE	FALSE	FALSE	FALSE	FALSE	FALSE	FALSE	FALSE	FALSE	FALSE	FALSE	FALSE	FALSE	FALSE	FALSE	FALSE	FALSE
	Aasdh	FALSE	FALSE	FALSE	FALSE	FALSE	FALSE	TRUE	TRUE	FALSE	FALSE	FALSE	FALSE	FALSE	FALSE	FALSE	FALSE	FALSE	FALSE	FALSE	FALSE	FALSE	FALSE	FALSE	FALSE
	Abhd10	FALSE	FALSE	FALSE	FALSE	FALSE	FALSE	FALSE	FALSE	FALSE	FALSE	FALSE	TRUE	FALSE	FALSE	FALSE	FALSE	FALSE	TRUE	FALSE	FALSE	FALSE	FALSE	FALSE	FALSE
	AK084170	FALSE	FALSE	TRUE	FALSE	FALSE	FALSE	FALSE	TRUE	FALSE	FALSE	FALSE	FALSE	FALSE	FALSE	FALSE	FALSE	FALSE	FALSE	FALSE	FALSE	FALSE	FALSE	FALSE	FALSE
	Mysm1	FALSE	FALSE	FALSE	FALSE	FALSE	TRUE	FALSE	TRUE	FALSE	FALSE	FALSE	FALSE	FALSE	FALSE	FALSE	TRUE	FALSE	TRUE	FALSE	FALSE	FALSE	FALSE	FALSE	FALSE
	Spr	FALSE	FALSE	FALSE	FALSE	FALSE	FALSE	FALSE	FALSE	FALSE	FALSE	FALSE	FALSE	TRUE	FALSE	FALSE	FALSE	FALSE	TRUE	FALSE	FALSE	FALSE	FALSE	FALSE	FALSE
	Ddx6	FALSE	FALSE	FALSE	FALSE	FALSE	FALSE	TRUE	TRUE	TRUE	FALSE	FALSE	FALSE	FALSE	FALSE	FALSE	FALSE	TRUE	TRUE	FALSE	FALSE	FALSE	FALSE	FALSE	FALSE
	Zfp286	FALSE	TRUE	FALSE	FALSE	FALSE	FALSE	FALSE	TRUE	FALSE	FALSE	FALSE	FALSE	FALSE	FALSE	FALSE	FALSE	FALSE	FALSE	FALSE	FALSE	FALSE	FALSE	FALSE	FALSE
	Camk2d	TRUE	TRUE	FALSE	FALSE	FALSE	FALSE	FALSE	TRUE	FALSE	FALSE	FALSE	FALSE	FALSE	FALSE	FALSE	FALSE	FALSE	FALSE	FALSE	FALSE	FALSE	FALSE	FALSE	FALSE
	Nlrx1	FALSE	FALSE	FALSE	TRUE	FALSE	FALSE	FALSE	TRUE	FALSE	FALSE	FALSE	FALSE	FALSE	FALSE	FALSE	FALSE	FALSE	FALSE	FALSE	FALSE	FALSE	FALSE	FALSE	FALSE
	Camk2a	FALSE	TRUE	FALSE	FALSE	FALSE	FALSE	FALSE	TRUE	FALSE	FALSE	FALSE	TRUE	FALSE	FALSE	FALSE	FALSE	FALSE	TRUE	FALSE	FALSE	FALSE	FALSE	FALSE	FALSE
	Smox	TRUE	FALSE	FALSE	FALSE	FALSE	FALSE	FALSE	TRUE	FALSE	FALSE	FALSE	FALSE	FALSE	FALSE	FALSE	FALSE	FALSE	FALSE	FALSE	FALSE	FALSE	FALSE	FALSE	FALSE
	Cacna1a	TRUE	FALSE	FALSE	FALSE	TRUE	FALSE	FALSE	TRUE	FALSE	FALSE	TRUE	FALSE	FALSE	FALSE	TRUE	FALSE	FALSE	TRUE	FALSE	FALSE	FALSE	FALSE	FALSE	FALSE
	Alg6	TRUE	TRUE	FALSE	FALSE	TRUE	FALSE	FALSE	TRUE	FALSE	FALSE	FALSE	TRUE	FALSE	FALSE	TRUE	FALSE	FALSE	TRUE	FALSE	FALSE	FALSE	FALSE	FALSE	FALSE
	Glcci1	TRUE	FALSE	FALSE	FALSE	FALSE	FALSE	FALSE	TRUE	FALSE	FALSE	FALSE	FALSE	FALSE	FALSE	FALSE	FALSE	FALSE	FALSE	FALSE	FALSE	FALSE	FALSE	FALSE	FALSE
	Pkd2l2	FALSE	FALSE	FALSE	TRUE	FALSE	FALSE	FALSE	TRUE	FALSE	FALSE	FALSE	FALSE	FALSE	FALSE	FALSE	FALSE	FALSE	FALSE	FALSE	FALSE	FALSE	FALSE	FALSE	FALSE
	Megf11	TRUE	FALSE	FALSE	FALSE	FALSE	FALSE	FALSE	TRUE	FALSE	FALSE	FALSE	FALSE	FALSE	FALSE	FALSE	FALSE	FALSE	FALSE	FALSE	FALSE	FALSE	FALSE	FALSE	FALSE
	Sfmbt2	FALSE	FALSE	FALSE	FALSE	FALSE	FALSE	FALSE	FALSE	TRUE	FALSE	TRUE	FALSE	FALSE	FALSE	FALSE	FALSE	FALSE	TRUE	FALSE	FALSE	FALSE	FALSE	FALSE	FALSE
	Atxn7l2	FALSE	FALSE	FALSE	FALSE	FALSE	FALSE	FALSE	FALSE	FALSE	FALSE	FALSE	FALSE	FALSE	FALSE	FALSE	TRUE	FALSE	TRUE	FALSE	FALSE	FALSE	FALSE	FALSE	FALSE
	Comp	FALSE	FALSE	FALSE	FALSE	FALSE	FALSE	FALSE	FALSE	FALSE	FALSE	FALSE	TRUE	FALSE	FALSE	FALSE	FALSE	FALSE	TRUE	FALSE	FALSE	FALSE	FALSE	FALSE	FALSE
	Xpnpep3	FALSE	FALSE	FALSE	FALSE	FALSE	FALSE	FALSE	FALSE	FALSE	FALSE	FALSE	FALSE	FALSE	FALSE	FALSE	TRUE	FALSE	TRUE	FALSE	FALSE	FALSE	FALSE	FALSE	FALSE
	B430010I23Rik	FALSE	FALSE	TRUE	FALSE	FALSE	FALSE	FALSE	TRUE	TRUE	FALSE	FALSE	FALSE	TRUE	FALSE	FALSE	FALSE	FALSE	TRUE	FALSE	FALSE	FALSE	FALSE	FALSE	FALSE
	Tnnt2	FALSE	FALSE	FALSE	FALSE	TRUE	FALSE	FALSE	TRUE	FALSE	FALSE	FALSE	FALSE	FALSE	FALSE	FALSE	FALSE	FALSE	FALSE	FALSE	FALSE	FALSE	FALSE	FALSE	FALSE
	Arfgef2	FALSE	FALSE	FALSE	FALSE	FALSE	FALSE	FALSE	FALSE	FALSE	FALSE	FALSE	TRUE	FALSE	FALSE	FALSE	FALSE	FALSE	TRUE	FALSE	FALSE	FALSE	FALSE	FALSE	FALSE
	Vezt	FALSE	FALSE	FALSE	FALSE	FALSE	FALSE	FALSE	FALSE	FALSE	FALSE	FALSE	FALSE	FALSE	FALSE	FALSE	TRUE	FALSE	TRUE	FALSE	FALSE	FALSE	FALSE	FALSE	FALSE
	Apobec1	FALSE	FALSE	FALSE	FALSE	FALSE	FALSE	FALSE	FALSE	FALSE	FALSE	FALSE	FALSE	FALSE	FALSE	FALSE	TRUE	FALSE	TRUE	FALSE	FALSE	FALSE	FALSE	FALSE	FALSE
	Apobec3	FALSE	TRUE	FALSE	FALSE	FALSE	FALSE	FALSE	TRUE	FALSE	FALSE	FALSE	TRUE	FALSE	FALSE	FALSE	FALSE	FALSE	TRUE	FALSE	FALSE	FALSE	FALSE	FALSE	FALSE
	Insig1	FALSE	FALSE	TRUE	FALSE	FALSE	FALSE	FALSE	TRUE	FALSE	FALSE	FALSE	FALSE	FALSE	FALSE	FALSE	FALSE	FALSE	FALSE	FALSE	FALSE	FALSE	FALSE	FALSE	FALSE
	Meg3	FALSE	FALSE	FALSE	FALSE	TRUE	FALSE	FALSE	TRUE	FALSE	FALSE	FALSE	FALSE	FALSE	FALSE	FALSE	FALSE	FALSE	FALSE	FALSE	FALSE	FALSE	FALSE	FALSE	FALSE
	Myt1	FALSE	FALSE	FALSE	FALSE	FALSE	FALSE	FALSE	FALSE	FALSE	FALSE	TRUE	FALSE	FALSE	FALSE	FALSE	FALSE	FALSE	TRUE	FALSE	FALSE	FALSE	FALSE	FALSE	FALSE
	Csf2ra	TRUE	FALSE	FALSE	FALSE	FALSE	FALSE	FALSE	TRUE	FALSE	FALSE	FALSE	FALSE	FALSE	FALSE	FALSE	FALSE	FALSE	FALSE	FALSE	FALSE	FALSE	FALSE	FALSE	FALSE
	Tmem41b	FALSE	FALSE	FALSE	FALSE	FALSE	FALSE	FALSE	FALSE	FALSE	FALSE	FALSE	FALSE	FALSE	FALSE	TRUE	FALSE	FALSE	TRUE	FALSE	FALSE	FALSE	FALSE	FALSE	FALSE
	Dusp12	FALSE	FALSE	FALSE	FALSE	FALSE	FALSE	FALSE	FALSE	FALSE	FALSE	FALSE	TRUE	TRUE	FALSE	FALSE	FALSE	FALSE	TRUE	FALSE	FALSE	FALSE	FALSE	FALSE	FALSE
	Eef1d	TRUE	FALSE	FALSE	FALSE	FALSE	FALSE	FALSE	TRUE	FALSE	FALSE	FALSE	FALSE	FALSE	FALSE	FALSE	FALSE	FALSE	FALSE	FALSE	FALSE	FALSE	FALSE	FALSE	FALSE
	Ssbp4	FALSE	TRUE	FALSE	FALSE	TRUE	FALSE	FALSE	TRUE	FALSE	FALSE	FALSE	TRUE	FALSE	FALSE	TRUE	FALSE	FALSE	TRUE	FALSE	FALSE	FALSE	FALSE	FALSE	FALSE
	Dnajc17	FALSE	FALSE	FALSE	FALSE	FALSE	FALSE	FALSE	FALSE	FALSE	FALSE	FALSE	TRUE	FALSE	FALSE	FALSE	FALSE	FALSE	TRUE	FALSE	FALSE	FALSE	FALSE	FALSE	FALSE
	BC055107	FALSE	FALSE	FALSE	FALSE	FALSE	FALSE	FALSE	FALSE	FALSE	FALSE	FALSE	FALSE	TRUE	FALSE	FALSE	FALSE	FALSE	TRUE	FALSE	FALSE	FALSE	FALSE	FALSE	FALSE
	Zfp276	FALSE	TRUE	FALSE	FALSE	FALSE	FALSE	FALSE	TRUE	FALSE	FALSE	FALSE	TRUE	FALSE	FALSE	FALSE	FALSE	FALSE	TRUE	FALSE	FALSE	FALSE	FALSE	FALSE	FALSE
	Son	FALSE	FALSE	FALSE	FALSE	FALSE	FALSE	TRUE	TRUE	FALSE	FALSE	FALSE	FALSE	FALSE	FALSE	FALSE	FALSE	FALSE	FALSE	FALSE	FALSE	FALSE	FALSE	FALSE	FALSE
	Pdss2	TRUE	FALSE	FALSE	FALSE	FALSE	FALSE	FALSE	TRUE	FALSE	FALSE	FALSE	FALSE	FALSE	FALSE	FALSE	FALSE	FALSE	FALSE	FALSE	FALSE	FALSE	FALSE	FALSE	FALSE
	Elf2	FALSE	FALSE	FALSE	TRUE	FALSE	FALSE	FALSE	TRUE	FALSE	FALSE	FALSE	FALSE	FALSE	FALSE	FALSE	FALSE	FALSE	FALSE	FALSE	FALSE	FALSE	FALSE	FALSE	FALSE
	Dtna	FALSE	FALSE	FALSE	FALSE	FALSE	FALSE	FALSE	FALSE	FALSE	FALSE	FALSE	TRUE	FALSE	FALSE	FALSE	FALSE	FALSE	TRUE	FALSE	FALSE	FALSE	FALSE	FALSE	FALSE
	Pde1c	FALSE	FALSE	FALSE	FALSE	FALSE	FALSE	FALSE	FALSE	FALSE	FALSE	FALSE	TRUE	FALSE	FALSE	FALSE	FALSE	FALSE	TRUE	FALSE	FALSE	FALSE	FALSE	FALSE	FALSE
	1700029G01Rik	TRUE	FALSE	FALSE	FALSE	FALSE	FALSE	FALSE	TRUE	FALSE	FALSE	TRUE	FALSE	FALSE	FALSE	FALSE	FALSE	FALSE	TRUE	FALSE	FALSE	FALSE	FALSE	FALSE	FALSE
	Fam71e1	FALSE	FALSE	FALSE	FALSE	FALSE	FALSE	FALSE	FALSE	FALSE	FALSE	TRUE	FALSE	FALSE	FALSE	FALSE	FALSE	FALSE	TRUE	FALSE	FALSE	FALSE	FALSE	FALSE	FALSE
	Gm16838	FALSE	TRUE	FALSE	FALSE	FALSE	FALSE	FALSE	TRUE	FALSE	FALSE	FALSE	TRUE	FALSE	FALSE	FALSE	FALSE	FALSE	TRUE	FALSE	FALSE	FALSE	FALSE	FALSE	FALSE
	Kcnj10	FALSE	FALSE	FALSE	FALSE	FALSE	FALSE	FALSE	FALSE	FALSE	FALSE	FALSE	FALSE	FALSE	TRUE	FALSE	FALSE	FALSE	TRUE	FALSE	FALSE	FALSE	FALSE	FALSE	FALSE
	Gm16836	FALSE	FALSE	FALSE	FALSE	FALSE	FALSE	FALSE	FALSE	FALSE	FALSE	FALSE	TRUE	FALSE	FALSE	FALSE	FALSE	FALSE	TRUE	FALSE	FALSE	FALSE	FALSE	FALSE	FALSE
	Kcnma1	TRUE	TRUE	FALSE	FALSE	FALSE	FALSE	FALSE	TRUE	FALSE	FALSE	TRUE	TRUE	FALSE	FALSE	FALSE	FALSE	FALSE	TRUE	FALSE	FALSE	FALSE	FALSE	FALSE	FALSE
	Alg13	FALSE	FALSE	FALSE	FALSE	FALSE	FALSE	TRUE	TRUE	FALSE	FALSE	FALSE	TRUE	FALSE	FALSE	FALSE	FALSE	FALSE	TRUE	FALSE	FALSE	FALSE	FALSE	FALSE	FALSE
	Inpp4b	FALSE	FALSE	FALSE	FALSE	FALSE	FALSE	FALSE	FALSE	FALSE	FALSE	FALSE	FALSE	FALSE	FALSE	TRUE	FALSE	FALSE	TRUE	FALSE	FALSE	FALSE	FALSE	FALSE	FALSE
	Ncapg2	TRUE	FALSE	FALSE	FALSE	FALSE	FALSE	FALSE	TRUE	FALSE	FALSE	FALSE	FALSE	FALSE	FALSE	FALSE	FALSE	FALSE	FALSE	FALSE	FALSE	FALSE	FALSE	FALSE	FALSE
	Cope	FALSE	FALSE	TRUE	FALSE	FALSE	FALSE	FALSE	TRUE	FALSE	FALSE	FALSE	FALSE	TRUE	FALSE	FALSE	FALSE	FALSE	TRUE	FALSE	FALSE	FALSE	FALSE	FALSE	FALSE
	Ntrk3	FALSE	FALSE	FALSE	FALSE	FALSE	FALSE	FALSE	FALSE	FALSE	FALSE	FALSE	TRUE	FALSE	FALSE	FALSE	FALSE	FALSE	TRUE	FALSE	FALSE	FALSE	FALSE	FALSE	FALSE
	Spry1	TRUE	FALSE	FALSE	FALSE	FALSE	FALSE	FALSE	TRUE	FALSE	FALSE	FALSE	FALSE	FALSE	FALSE	FALSE	FALSE	FALSE	FALSE	FALSE	FALSE	FALSE	FALSE	FALSE	FALSE
	Cpe	FALSE	FALSE	FALSE	TRUE	FALSE	FALSE	FALSE	TRUE	TRUE	FALSE	FALSE	FALSE	FALSE	FALSE	FALSE	FALSE	FALSE	FALSE	FALSE	FALSE	FALSE	FALSE	FALSE	FALSE
	Ubxd6	FALSE	FALSE	FALSE	TRUE	FALSE	FALSE	FALSE	TRUE	FALSE	FALSE	FALSE	FALSE	FALSE	FALSE	FALSE	FALSE	FALSE	FALSE	FALSE	FALSE	FALSE	FALSE	FALSE	FALSE
	Sfxn4	TRUE	FALSE	FALSE	FALSE	FALSE	FALSE	FALSE	TRUE	FALSE	FALSE	TRUE	FALSE	FALSE	FALSE	FALSE	FALSE	FALSE	TRUE	FALSE	FALSE	FALSE	FALSE	FALSE	FALSE
	Sfxn2	FALSE	TRUE	FALSE	FALSE	FALSE	FALSE	FALSE	TRUE	FALSE	FALSE	FALSE	FALSE	FALSE	FALSE	FALSE	FALSE	FALSE	FALSE	FALSE	FALSE	FALSE	FALSE	FALSE	FALSE
	Palm	TRUE	FALSE	FALSE	FALSE	FALSE	FALSE	FALSE	TRUE	FALSE	FALSE	FALSE	FALSE	FALSE	FALSE	FALSE	FALSE	FALSE	FALSE	FALSE	FALSE	FALSE	FALSE	FALSE	FALSE
	Smo	FALSE	FALSE	FALSE	TRUE	FALSE	FALSE	FALSE	TRUE	FALSE	FALSE	FALSE	FALSE	FALSE	FALSE	FALSE	FALSE	FALSE	FALSE	FALSE	FALSE	FALSE	FALSE	FALSE	FALSE
	Cald1	TRUE	FALSE	FALSE	FALSE	FALSE	FALSE	FALSE	TRUE	FALSE	FALSE	TRUE	FALSE	FALSE	FALSE	FALSE	FALSE	FALSE	TRUE	FALSE	FALSE	FALSE	FALSE	FALSE	FALSE
	Oprd1	FALSE	FALSE	FALSE	FALSE	FALSE	FALSE	FALSE	FALSE	TRUE	FALSE	FALSE	FALSE	FALSE	TRUE	FALSE	FALSE	FALSE	TRUE	FALSE	FALSE	FALSE	FALSE	FALSE	FALSE
	AK052909	FALSE	FALSE	TRUE	FALSE	FALSE	FALSE	FALSE	TRUE	FALSE	FALSE	FALSE	FALSE	FALSE	FALSE	FALSE	FALSE	FALSE	FALSE	FALSE	FALSE	FALSE	FALSE	FALSE	FALSE
	Dmkn	TRUE	FALSE	FALSE	FALSE	FALSE	FALSE	FALSE	TRUE	FALSE	FALSE	FALSE	FALSE	FALSE	FALSE	FALSE	FALSE	FALSE	FALSE	FALSE	FALSE	FALSE	FALSE	FALSE	FALSE
	Rnf207	FALSE	FALSE	FALSE	FALSE	FALSE	FALSE	FALSE	FALSE	FALSE	FALSE	FALSE	FALSE	FALSE	FALSE	FALSE	TRUE	FALSE	TRUE	FALSE	FALSE	FALSE	FALSE	FALSE	FALSE
	Dgkk	FALSE	FALSE	FALSE	TRUE	FALSE	FALSE	FALSE	TRUE	FALSE	FALSE	FALSE	FALSE	FALSE	FALSE	FALSE	FALSE	FALSE	FALSE	FALSE	FALSE	FALSE	FALSE	FALSE	FALSE
	Dgki	TRUE	FALSE	FALSE	FALSE	FALSE	FALSE	FALSE	TRUE	FALSE	FALSE	FALSE	FALSE	FALSE	FALSE	FALSE	FALSE	FALSE	FALSE	FALSE	FALSE	FALSE	FALSE	FALSE	FALSE
	Nwd1	FALSE	FALSE	FALSE	FALSE	FALSE	FALSE	FALSE	FALSE	FALSE	FALSE	FALSE	TRUE	FALSE	FALSE	FALSE	FALSE	FALSE	TRUE	FALSE	FALSE	FALSE	FALSE	FALSE	FALSE
	BC016495	FALSE	TRUE	FALSE	FALSE	FALSE	FALSE	FALSE	TRUE	FALSE	FALSE	FALSE	TRUE	FALSE	FALSE	FALSE	FALSE	FALSE	TRUE	FALSE	FALSE	FALSE	FALSE	FALSE	FALSE
	A530053G22Rik	TRUE	FALSE	FALSE	FALSE	FALSE	FALSE	FALSE	TRUE	FALSE	FALSE	TRUE	FALSE	FALSE	FALSE	FALSE	FALSE	FALSE	TRUE	FALSE	FALSE	FALSE	FALSE	FALSE	FALSE
	Rin2	FALSE	FALSE	FALSE	FALSE	FALSE	FALSE	FALSE	FALSE	TRUE	FALSE	TRUE	FALSE	FALSE	FALSE	FALSE	FALSE	FALSE	TRUE	TRUE	FALSE	FALSE	FALSE	FALSE	FALSE
	Dgkz	FALSE	FALSE	FALSE	FALSE	FALSE	FALSE	FALSE	FALSE	FALSE	FALSE	TRUE	FALSE	FALSE	FALSE	FALSE	FALSE	FALSE	TRUE	FALSE	FALSE	FALSE	TRUE	FALSE	TRUE
	6030446N20Rik	FALSE	FALSE	FALSE	FALSE	FALSE	FALSE	FALSE	FALSE	FALSE	FALSE	TRUE	FALSE	FALSE	FALSE	TRUE	FALSE	FALSE	TRUE	FALSE	FALSE	FALSE	FALSE	FALSE	FALSE
	Rbm34	TRUE	FALSE	FALSE	FALSE	FALSE	FALSE	FALSE	TRUE	FALSE	FALSE	FALSE	TRUE	FALSE	FALSE	FALSE	FALSE	FALSE	TRUE	FALSE	FALSE	FALSE	FALSE	FALSE	FALSE
	Hivep3	FALSE	FALSE	FALSE	FALSE	FALSE	FALSE	FALSE	FALSE	FALSE	FALSE	FALSE	TRUE	FALSE	FALSE	FALSE	FALSE	FALSE	TRUE	FALSE	FALSE	FALSE	FALSE	FALSE	FALSE
	Tulp4	TRUE	FALSE	FALSE	FALSE	FALSE	FALSE	FALSE	TRUE	FALSE	FALSE	FALSE	FALSE	FALSE	FALSE	FALSE	FALSE	FALSE	FALSE	FALSE	FALSE	FALSE	FALSE	FALSE	FALSE
	Slc39a14	FALSE	FALSE	FALSE	FALSE	FALSE	FALSE	FALSE	FALSE	FALSE	FALSE	TRUE	FALSE	FALSE	FALSE	FALSE	FALSE	FALSE	TRUE	FALSE	FALSE	FALSE	FALSE	FALSE	FALSE
	Rbm14	FALSE	FALSE	FALSE	FALSE	FALSE	FALSE	FALSE	FALSE	FALSE	FALSE	TRUE	FALSE	FALSE	FALSE	FALSE	FALSE	FALSE	TRUE	FALSE	FALSE	FALSE	FALSE	FALSE	FALSE
	C030037D09Rik	FALSE	TRUE	FALSE	FALSE	FALSE	FALSE	FALSE	TRUE	TRUE	FALSE	TRUE	TRUE	FALSE	FALSE	FALSE	FALSE	FALSE	TRUE	TRUE	FALSE	FALSE	FALSE	FALSE	FALSE
	Snx10	FALSE	TRUE	FALSE	FALSE	FALSE	FALSE	FALSE	TRUE	FALSE	FALSE	FALSE	FALSE	FALSE	FALSE	FALSE	FALSE	FALSE	FALSE	FALSE	FALSE	FALSE	FALSE	FALSE	FALSE
	Gm11837	FALSE	FALSE	FALSE	FALSE	FALSE	FALSE	FALSE	FALSE	FALSE	FALSE	TRUE	TRUE	FALSE	FALSE	FALSE	FALSE	FALSE	TRUE	FALSE	FALSE	FALSE	FALSE	FALSE	FALSE
	AK079527	FALSE	FALSE	TRUE	FALSE	FALSE	FALSE	FALSE	TRUE	FALSE	FALSE	FALSE	FALSE	FALSE	FALSE	FALSE	FALSE	FALSE	FALSE	FALSE	FALSE	FALSE	FALSE	FALSE	FALSE
	Abhd1	FALSE	TRUE	FALSE	FALSE	FALSE	FALSE	FALSE	TRUE	FALSE	FALSE	FALSE	TRUE	FALSE	FALSE	FALSE	FALSE	FALSE	TRUE	FALSE	FALSE	FALSE	FALSE	FALSE	FALSE
	Irak1	FALSE	FALSE	FALSE	FALSE	FALSE	FALSE	FALSE	FALSE	FALSE	FALSE	TRUE	FALSE	FALSE	FALSE	FALSE	FALSE	FALSE	TRUE	FALSE	FALSE	FALSE	FALSE	FALSE	FALSE
	Tmc5	FALSE	FALSE	FALSE	TRUE	FALSE	FALSE	FALSE	TRUE	FALSE	FALSE	FALSE	FALSE	FALSE	TRUE	FALSE	FALSE	FALSE	TRUE	FALSE	FALSE	FALSE	FALSE	FALSE	FALSE
	Ddx56	FALSE	FALSE	FALSE	FALSE	FALSE	FALSE	FALSE	FALSE	FALSE	FALSE	FALSE	FALSE	FALSE	FALSE	FALSE	TRUE	FALSE	TRUE	FALSE	FALSE	FALSE	FALSE	FALSE	FALSE
	Ddx55	FALSE	FALSE	FALSE	FALSE	FALSE	FALSE	FALSE	FALSE	FALSE	FALSE	FALSE	FALSE	FALSE	FALSE	FALSE	FALSE	TRUE	TRUE	FALSE	FALSE	FALSE	FALSE	FALSE	FALSE
	Gm16432	FALSE	FALSE	FALSE	FALSE	FALSE	FALSE	FALSE	FALSE	FALSE	FALSE	TRUE	FALSE	FALSE	FALSE	FALSE	FALSE	FALSE	TRUE	TRUE	FALSE	FALSE	FALSE	FALSE	FALSE
	Trim17	FALSE	FALSE	FALSE	FALSE	FALSE	FALSE	FALSE	FALSE	FALSE	FALSE	FALSE	FALSE	FALSE	FALSE	FALSE	TRUE	FALSE	TRUE	FALSE	FALSE	FALSE	FALSE	FALSE	FALSE
	Trdn	FALSE	FALSE	FALSE	FALSE	FALSE	FALSE	FALSE	FALSE	FALSE	FALSE	FALSE	FALSE	TRUE	FALSE	FALSE	FALSE	FALSE	TRUE	FALSE	FALSE	FALSE	FALSE	FALSE	FALSE
	Nudt1	FALSE	FALSE	FALSE	FALSE	FALSE	FALSE	FALSE	FALSE	FALSE	FALSE	FALSE	FALSE	FALSE	FALSE	FALSE	TRUE	FALSE	TRUE	FALSE	FALSE	FALSE	FALSE	FALSE	FALSE
	Robo2	FALSE	TRUE	FALSE	FALSE	FALSE	FALSE	FALSE	TRUE	FALSE	FALSE	FALSE	FALSE	FALSE	FALSE	FALSE	FALSE	FALSE	FALSE	FALSE	FALSE	FALSE	FALSE	FALSE	FALSE
	Abhd14a	TRUE	FALSE	FALSE	FALSE	FALSE	FALSE	FALSE	TRUE	FALSE	FALSE	FALSE	FALSE	FALSE	FALSE	FALSE	FALSE	FALSE	FALSE	FALSE	FALSE	FALSE	FALSE	FALSE	FALSE
	Lins	FALSE	TRUE	FALSE	FALSE	FALSE	FALSE	FALSE	TRUE	FALSE	FALSE	FALSE	TRUE	FALSE	FALSE	FALSE	FALSE	FALSE	TRUE	FALSE	FALSE	FALSE	FALSE	FALSE	FALSE
	Snx24	FALSE	FALSE	TRUE	FALSE	FALSE	FALSE	FALSE	TRUE	FALSE	FALSE	FALSE	FALSE	TRUE	FALSE	FALSE	FALSE	FALSE	TRUE	FALSE	FALSE	FALSE	FALSE	FALSE	FALSE
	Fam89a	FALSE	FALSE	FALSE	FALSE	FALSE	FALSE	FALSE	FALSE	FALSE	FALSE	FALSE	FALSE	FALSE	TRUE	FALSE	FALSE	FALSE	TRUE	FALSE	TRUE	FALSE	FALSE	FALSE	FALSE
	Phf19	FALSE	TRUE	FALSE	FALSE	FALSE	FALSE	FALSE	TRUE	FALSE	FALSE	FALSE	TRUE	FALSE	FALSE	FALSE	FALSE	FALSE	TRUE	FALSE	FALSE	FALSE	FALSE	FALSE	FALSE
	Eif2c4	TRUE	FALSE	FALSE	FALSE	FALSE	FALSE	FALSE	TRUE	TRUE	FALSE	FALSE	FALSE	FALSE	FALSE	FALSE	FALSE	FALSE	FALSE	TRUE	FALSE	FALSE	FALSE	FALSE	FALSE
	Rpain	FALSE	FALSE	FALSE	FALSE	FALSE	FALSE	FALSE	FALSE	FALSE	FALSE	TRUE	FALSE	FALSE	FALSE	FALSE	FALSE	FALSE	TRUE	FALSE	FALSE	FALSE	FALSE	FALSE	FALSE
	Fut10	FALSE	TRUE	FALSE	FALSE	TRUE	FALSE	FALSE	TRUE	FALSE	FALSE	FALSE	TRUE	FALSE	FALSE	TRUE	FALSE	FALSE	TRUE	FALSE	FALSE	FALSE	FALSE	FALSE	FALSE
	Eif2c3	FALSE	TRUE	FALSE	FALSE	FALSE	FALSE	FALSE	TRUE	FALSE	FALSE	FALSE	FALSE	FALSE	FALSE	FALSE	FALSE	FALSE	FALSE	FALSE	FALSE	FALSE	FALSE	FALSE	FALSE
	Slc35a4	FALSE	FALSE	FALSE	TRUE	FALSE	FALSE	FALSE	TRUE	FALSE	FALSE	FALSE	FALSE	FALSE	FALSE	FALSE	FALSE	FALSE	FALSE	FALSE	FALSE	FALSE	FALSE	FALSE	FALSE
	A830018L16Rik	FALSE	FALSE	FALSE	TRUE	FALSE	FALSE	FALSE	TRUE	TRUE	FALSE	FALSE	FALSE	FALSE	FALSE	FALSE	FALSE	FALSE	FALSE	FALSE	FALSE	FALSE	FALSE	FALSE	FALSE
	Cntn6	FALSE	TRUE	FALSE	FALSE	FALSE	FALSE	FALSE	TRUE	FALSE	FALSE	FALSE	TRUE	FALSE	FALSE	FALSE	FALSE	FALSE	TRUE	FALSE	FALSE	FALSE	FALSE	FALSE	FALSE
	Ccnt2	FALSE	FALSE	FALSE	FALSE	FALSE	FALSE	FALSE	FALSE	FALSE	FALSE	FALSE	FALSE	FALSE	TRUE	FALSE	FALSE	FALSE	TRUE	FALSE	FALSE	FALSE	FALSE	FALSE	FALSE
	Pgap1	FALSE	FALSE	FALSE	TRUE	FALSE	FALSE	FALSE	TRUE	FALSE	FALSE	FALSE	FALSE	FALSE	FALSE	FALSE	FALSE	FALSE	FALSE	FALSE	FALSE	FALSE	FALSE	FALSE	FALSE
	Fbxo34	FALSE	FALSE	FALSE	FALSE	FALSE	FALSE	FALSE	FALSE	FALSE	FALSE	FALSE	TRUE	FALSE	FALSE	FALSE	FALSE	FALSE	TRUE	FALSE	FALSE	FALSE	FALSE	FALSE	FALSE
	AY053573	FALSE	FALSE	FALSE	TRUE	FALSE	FALSE	FALSE	TRUE	FALSE	FALSE	FALSE	FALSE	FALSE	FALSE	FALSE	FALSE	FALSE	FALSE	FALSE	FALSE	FALSE	FALSE	FALSE	FALSE
	Sgip1	FALSE	FALSE	FALSE	FALSE	FALSE	FALSE	FALSE	FALSE	FALSE	FALSE	FALSE	TRUE	FALSE	FALSE	FALSE	FALSE	FALSE	TRUE	FALSE	FALSE	FALSE	FALSE	FALSE	FALSE
	Klhl12	FALSE	FALSE	FALSE	FALSE	FALSE	TRUE	FALSE	TRUE	FALSE	FALSE	FALSE	FALSE	FALSE	FALSE	FALSE	FALSE	FALSE	FALSE	FALSE	FALSE	FALSE	FALSE	FALSE	FALSE
	B230206L02Rik	FALSE	FALSE	FALSE	FALSE	TRUE	FALSE	FALSE	TRUE	FALSE	FALSE	FALSE	FALSE	FALSE	FALSE	FALSE	FALSE	FALSE	FALSE	FALSE	FALSE	FALSE	FALSE	FALSE	FALSE
	Ilk	FALSE	FALSE	FALSE	FALSE	FALSE	FALSE	TRUE	TRUE	FALSE	FALSE	FALSE	FALSE	FALSE	FALSE	FALSE	FALSE	FALSE	FALSE	FALSE	FALSE	FALSE	FALSE	FALSE	FALSE
	Xtrp3s1	FALSE	FALSE	TRUE	FALSE	FALSE	FALSE	FALSE	TRUE	FALSE	FALSE	FALSE	FALSE	FALSE	FALSE	FALSE	FALSE	FALSE	FALSE	FALSE	FALSE	FALSE	FALSE	FALSE	FALSE
	Khdrbs3	FALSE	FALSE	FALSE	FALSE	FALSE	FALSE	FALSE	FALSE	FALSE	FALSE	FALSE	TRUE	FALSE	FALSE	FALSE	FALSE	FALSE	TRUE	FALSE	FALSE	FALSE	FALSE	FALSE	FALSE
	Gsto2	FALSE	FALSE	FALSE	FALSE	FALSE	FALSE	FALSE	FALSE	FALSE	FALSE	TRUE	FALSE	FALSE	FALSE	FALSE	FALSE	FALSE	TRUE	FALSE	FALSE	FALSE	FALSE	FALSE	FALSE
	AK142214	FALSE	FALSE	TRUE	FALSE	FALSE	FALSE	FALSE	TRUE	FALSE	FALSE	FALSE	FALSE	FALSE	FALSE	FALSE	FALSE	FALSE	FALSE	FALSE	FALSE	FALSE	FALSE	FALSE	FALSE
	Eml6	FALSE	FALSE	FALSE	FALSE	TRUE	FALSE	FALSE	TRUE	FALSE	FALSE	FALSE	FALSE	FALSE	FALSE	FALSE	FALSE	FALSE	FALSE	FALSE	FALSE	FALSE	FALSE	FALSE	FALSE
	Crb1	TRUE	FALSE	FALSE	FALSE	FALSE	FALSE	FALSE	TRUE	FALSE	FALSE	FALSE	FALSE	FALSE	FALSE	FALSE	FALSE	FALSE	FALSE	FALSE	FALSE	FALSE	FALSE	FALSE	FALSE
	Crb2	TRUE	FALSE	FALSE	FALSE	FALSE	FALSE	FALSE	TRUE	FALSE	FALSE	FALSE	FALSE	FALSE	FALSE	FALSE	FALSE	FALSE	FALSE	FALSE	FALSE	FALSE	FALSE	FALSE	FALSE
	Gm889	FALSE	TRUE	FALSE	FALSE	FALSE	FALSE	FALSE	TRUE	FALSE	FALSE	FALSE	FALSE	FALSE	FALSE	FALSE	FALSE	FALSE	FALSE	FALSE	FALSE	FALSE	FALSE	FALSE	FALSE
	Slc35b4	TRUE	FALSE	FALSE	FALSE	FALSE	FALSE	FALSE	TRUE	FALSE	FALSE	TRUE	FALSE	FALSE	FALSE	FALSE	FALSE	FALSE	TRUE	TRUE	FALSE	FALSE	FALSE	FALSE	FALSE
	Disc1	FALSE	FALSE	TRUE	FALSE	FALSE	FALSE	FALSE	TRUE	FALSE	FALSE	FALSE	FALSE	TRUE	FALSE	FALSE	FALSE	FALSE	TRUE	FALSE	FALSE	FALSE	FALSE	FALSE	FALSE
	Kctd14	FALSE	FALSE	FALSE	FALSE	FALSE	FALSE	FALSE	FALSE	FALSE	FALSE	TRUE	FALSE	FALSE	FALSE	FALSE	FALSE	FALSE	TRUE	FALSE	FALSE	FALSE	FALSE	FALSE	FALSE
	Micall1	FALSE	FALSE	TRUE	FALSE	FALSE	FALSE	FALSE	TRUE	TRUE	FALSE	FALSE	FALSE	FALSE	FALSE	FALSE	FALSE	FALSE	FALSE	FALSE	FALSE	FALSE	FALSE	FALSE	FALSE
	AW554918	FALSE	TRUE	FALSE	FALSE	FALSE	FALSE	FALSE	TRUE	FALSE	FALSE	FALSE	TRUE	FALSE	FALSE	FALSE	FALSE	FALSE	TRUE	FALSE	FALSE	FALSE	FALSE	FALSE	FALSE
	1700001J03Rik	FALSE	FALSE	TRUE	FALSE	FALSE	FALSE	FALSE	TRUE	FALSE	FALSE	FALSE	FALSE	FALSE	FALSE	FALSE	FALSE	FALSE	FALSE	FALSE	FALSE	FALSE	FALSE	FALSE	FALSE
	Ptpro	FALSE	TRUE	FALSE	FALSE	FALSE	FALSE	FALSE	TRUE	FALSE	FALSE	FALSE	FALSE	FALSE	FALSE	FALSE	FALSE	FALSE	FALSE	FALSE	FALSE	FALSE	FALSE	FALSE	FALSE
	Rbm43	FALSE	FALSE	FALSE	FALSE	FALSE	FALSE	FALSE	FALSE	FALSE	FALSE	FALSE	FALSE	FALSE	FALSE	FALSE	TRUE	FALSE	TRUE	FALSE	FALSE	FALSE	FALSE	FALSE	FALSE
	Slc8a3	FALSE	FALSE	FALSE	FALSE	FALSE	FALSE	FALSE	FALSE	FALSE	FALSE	TRUE	FALSE	FALSE	FALSE	FALSE	FALSE	FALSE	TRUE	FALSE	FALSE	FALSE	FALSE	FALSE	FALSE
	9330179D12Rik	TRUE	FALSE	FALSE	FALSE	FALSE	FALSE	FALSE	TRUE	FALSE	FALSE	TRUE	FALSE	FALSE	FALSE	FALSE	FALSE	FALSE	TRUE	FALSE	FALSE	FALSE	FALSE	FALSE	FALSE
	Snx5	FALSE	FALSE	FALSE	FALSE	TRUE	FALSE	FALSE	TRUE	FALSE	FALSE	FALSE	FALSE	FALSE	FALSE	TRUE	FALSE	FALSE	TRUE	FALSE	FALSE	FALSE	FALSE	FALSE	FALSE
	Spred2	FALSE	FALSE	FALSE	TRUE	FALSE	FALSE	FALSE	TRUE	FALSE	FALSE	FALSE	FALSE	FALSE	TRUE	FALSE	FALSE	FALSE	TRUE	FALSE	FALSE	FALSE	FALSE	FALSE	FALSE
	Ssh1	TRUE	FALSE	FALSE	FALSE	FALSE	FALSE	FALSE	TRUE	TRUE	FALSE	FALSE	FALSE	FALSE	FALSE	FALSE	FALSE	FALSE	FALSE	FALSE	FALSE	FALSE	FALSE	FALSE	FALSE
	Snx1	FALSE	FALSE	FALSE	FALSE	TRUE	FALSE	FALSE	TRUE	TRUE	FALSE	FALSE	FALSE	FALSE	FALSE	FALSE	FALSE	FALSE	FALSE	FALSE	FALSE	FALSE	FALSE	FALSE	FALSE
	Hdac7	FALSE	FALSE	FALSE	FALSE	TRUE	FALSE	FALSE	TRUE	FALSE	FALSE	FALSE	FALSE	FALSE	FALSE	FALSE	FALSE	FALSE	FALSE	FALSE	FALSE	FALSE	FALSE	FALSE	FALSE
	Mllt4	TRUE	FALSE	FALSE	FALSE	FALSE	FALSE	FALSE	TRUE	FALSE	FALSE	FALSE	FALSE	FALSE	FALSE	FALSE	FALSE	FALSE	FALSE	FALSE	FALSE	FALSE	FALSE	FALSE	FALSE
	Clmp	FALSE	FALSE	FALSE	TRUE	FALSE	FALSE	FALSE	TRUE	FALSE	FALSE	FALSE	FALSE	FALSE	TRUE	FALSE	FALSE	FALSE	TRUE	FALSE	FALSE	FALSE	FALSE	FALSE	FALSE
	Mmab	TRUE	FALSE	TRUE	FALSE	FALSE	FALSE	FALSE	TRUE	FALSE	FALSE	TRUE	TRUE	FALSE	FALSE	FALSE	FALSE	FALSE	TRUE	FALSE	FALSE	FALSE	FALSE	FALSE	FALSE
	Trub2	FALSE	FALSE	FALSE	FALSE	FALSE	FALSE	FALSE	FALSE	FALSE	FALSE	TRUE	FALSE	FALSE	FALSE	FALSE	FALSE	FALSE	TRUE	TRUE	FALSE	FALSE	FALSE	FALSE	FALSE
	Dctn6	FALSE	FALSE	FALSE	TRUE	TRUE	TRUE	FALSE	TRUE	FALSE	FALSE	FALSE	FALSE	FALSE	FALSE	TRUE	FALSE	FALSE	TRUE	FALSE	FALSE	FALSE	FALSE	FALSE	FALSE
	Dpysl3	FALSE	FALSE	TRUE	FALSE	FALSE	FALSE	FALSE	TRUE	TRUE	FALSE	FALSE	FALSE	TRUE	FALSE	FALSE	FALSE	FALSE	TRUE	FALSE	FALSE	FALSE	FALSE	FALSE	FALSE
	Myom3	FALSE	FALSE	TRUE	FALSE	FALSE	FALSE	FALSE	TRUE	FALSE	FALSE	FALSE	FALSE	FALSE	FALSE	FALSE	FALSE	FALSE	FALSE	FALSE	FALSE	FALSE	FALSE	FALSE	FALSE
	Cntn4	FALSE	FALSE	FALSE	FALSE	FALSE	FALSE	FALSE	FALSE	FALSE	FALSE	FALSE	FALSE	TRUE	FALSE	FALSE	FALSE	FALSE	TRUE	FALSE	TRUE	FALSE	FALSE	FALSE	FALSE
	Copg2	TRUE	FALSE	FALSE	FALSE	FALSE	FALSE	FALSE	TRUE	FALSE	FALSE	FALSE	FALSE	FALSE	FALSE	FALSE	FALSE	FALSE	FALSE	FALSE	FALSE	FALSE	FALSE	FALSE	FALSE
	Ly9	FALSE	FALSE	FALSE	FALSE	FALSE	FALSE	FALSE	FALSE	FALSE	FALSE	TRUE	FALSE	FALSE	FALSE	FALSE	FALSE	FALSE	TRUE	FALSE	FALSE	FALSE	FALSE	FALSE	FALSE
	Rpap1	FALSE	TRUE	FALSE	FALSE	FALSE	FALSE	FALSE	TRUE	FALSE	FALSE	FALSE	TRUE	FALSE	FALSE	FALSE	FALSE	FALSE	TRUE	TRUE	FALSE	FALSE	FALSE	FALSE	FALSE
	Fbxo44	TRUE	FALSE	FALSE	FALSE	FALSE	FALSE	FALSE	TRUE	FALSE	FALSE	FALSE	FALSE	FALSE	FALSE	FALSE	FALSE	FALSE	FALSE	FALSE	FALSE	FALSE	FALSE	FALSE	FALSE
	2810002N01Rik	FALSE	FALSE	FALSE	FALSE	FALSE	FALSE	FALSE	FALSE	FALSE	FALSE	TRUE	FALSE	FALSE	FALSE	FALSE	FALSE	FALSE	TRUE	FALSE	FALSE	FALSE	FALSE	FALSE	FALSE
	Vti1a	TRUE	FALSE	FALSE	FALSE	FALSE	FALSE	FALSE	TRUE	FALSE	FALSE	FALSE	FALSE	FALSE	FALSE	FALSE	FALSE	FALSE	FALSE	FALSE	FALSE	FALSE	FALSE	FALSE	FALSE
	Rmst	FALSE	FALSE	FALSE	FALSE	FALSE	FALSE	FALSE	FALSE	FALSE	FALSE	TRUE	FALSE	FALSE	FALSE	FALSE	FALSE	FALSE	TRUE	FALSE	FALSE	FALSE	FALSE	FALSE	FALSE
	AK151523	FALSE	FALSE	FALSE	FALSE	FALSE	FALSE	FALSE	FALSE	FALSE	FALSE	FALSE	FALSE	TRUE	FALSE	FALSE	FALSE	FALSE	TRUE	FALSE	FALSE	FALSE	FALSE	FALSE	FALSE
	Cln3	TRUE	FALSE	FALSE	FALSE	FALSE	FALSE	FALSE	TRUE	FALSE	FALSE	FALSE	FALSE	FALSE	FALSE	FALSE	FALSE	FALSE	FALSE	FALSE	FALSE	FALSE	FALSE	FALSE	FALSE
	Rnf32	TRUE	FALSE	FALSE	FALSE	FALSE	FALSE	FALSE	TRUE	FALSE	FALSE	FALSE	FALSE	FALSE	FALSE	FALSE	FALSE	FALSE	FALSE	FALSE	FALSE	FALSE	FALSE	FALSE	FALSE
	Gstm6	FALSE	FALSE	TRUE	FALSE	FALSE	FALSE	FALSE	TRUE	FALSE	FALSE	FALSE	FALSE	FALSE	FALSE	FALSE	FALSE	FALSE	FALSE	FALSE	FALSE	FALSE	FALSE	FALSE	FALSE
	Exoc6b	TRUE	FALSE	FALSE	FALSE	FALSE	FALSE	FALSE	TRUE	FALSE	FALSE	FALSE	FALSE	FALSE	FALSE	FALSE	FALSE	FALSE	FALSE	FALSE	FALSE	FALSE	FALSE	FALSE	FALSE
	Zbtb49	FALSE	FALSE	FALSE	FALSE	FALSE	FALSE	FALSE	FALSE	FALSE	FALSE	FALSE	TRUE	FALSE	FALSE	FALSE	FALSE	FALSE	TRUE	FALSE	FALSE	FALSE	FALSE	FALSE	FALSE
	Lrrfip2	FALSE	FALSE	FALSE	TRUE	FALSE	FALSE	FALSE	TRUE	FALSE	FALSE	FALSE	FALSE	FALSE	FALSE	FALSE	FALSE	FALSE	FALSE	FALSE	FALSE	FALSE	FALSE	FALSE	FALSE
	Sirt3	FALSE	FALSE	FALSE	FALSE	FALSE	FALSE	FALSE	FALSE	FALSE	FALSE	FALSE	FALSE	FALSE	FALSE	FALSE	TRUE	FALSE	TRUE	FALSE	FALSE	FALSE	FALSE	FALSE	FALSE
	Lphn2	FALSE	FALSE	FALSE	FALSE	FALSE	FALSE	FALSE	FALSE	FALSE	FALSE	FALSE	TRUE	FALSE	FALSE	FALSE	FALSE	FALSE	TRUE	FALSE	FALSE	FALSE	FALSE	FALSE	FALSE
	Rccd1	FALSE	FALSE	FALSE	FALSE	FALSE	FALSE	FALSE	FALSE	FALSE	FALSE	TRUE	FALSE	FALSE	FALSE	FALSE	FALSE	FALSE	TRUE	FALSE	FALSE	FALSE	FALSE	FALSE	FALSE
	Sirt4	FALSE	FALSE	FALSE	FALSE	FALSE	FALSE	TRUE	TRUE	FALSE	FALSE	FALSE	FALSE	FALSE	FALSE	FALSE	FALSE	TRUE	TRUE	FALSE	FALSE	FALSE	FALSE	FALSE	FALSE
	Herc6	FALSE	FALSE	FALSE	FALSE	FALSE	FALSE	FALSE	FALSE	FALSE	FALSE	TRUE	TRUE	FALSE	FALSE	FALSE	FALSE	FALSE	TRUE	FALSE	FALSE	FALSE	FALSE	FALSE	FALSE
	Pggt1b	FALSE	FALSE	FALSE	FALSE	TRUE	FALSE	FALSE	TRUE	FALSE	FALSE	FALSE	FALSE	FALSE	FALSE	FALSE	FALSE	FALSE	FALSE	FALSE	FALSE	FALSE	FALSE	FALSE	FALSE
	EG328479	FALSE	FALSE	FALSE	TRUE	FALSE	FALSE	FALSE	TRUE	FALSE	FALSE	FALSE	FALSE	FALSE	TRUE	FALSE	FALSE	FALSE	TRUE	FALSE	FALSE	FALSE	FALSE	FALSE	FALSE
	Wnt11	FALSE	FALSE	FALSE	FALSE	FALSE	FALSE	FALSE	FALSE	FALSE	FALSE	FALSE	FALSE	FALSE	FALSE	FALSE	FALSE	TRUE	TRUE	FALSE	FALSE	FALSE	FALSE	FALSE	FALSE
	Sun1	FALSE	FALSE	FALSE	FALSE	FALSE	FALSE	FALSE	FALSE	FALSE	FALSE	FALSE	TRUE	FALSE	FALSE	FALSE	FALSE	FALSE	TRUE	FALSE	FALSE	FALSE	FALSE	FALSE	FALSE
	Pnpla7	TRUE	FALSE	FALSE	FALSE	FALSE	FALSE	FALSE	TRUE	FALSE	FALSE	FALSE	TRUE	FALSE	FALSE	FALSE	FALSE	FALSE	TRUE	FALSE	FALSE	FALSE	FALSE	FALSE	FALSE
	Nubp1	FALSE	FALSE	FALSE	FALSE	FALSE	FALSE	FALSE	FALSE	FALSE	FALSE	FALSE	FALSE	TRUE	FALSE	FALSE	FALSE	FALSE	TRUE	FALSE	FALSE	FALSE	FALSE	FALSE	FALSE
	Pax7	FALSE	FALSE	FALSE	FALSE	FALSE	TRUE	FALSE	TRUE	FALSE	FALSE	FALSE	FALSE	FALSE	FALSE	FALSE	TRUE	FALSE	TRUE	FALSE	FALSE	FALSE	FALSE	FALSE	FALSE
	Taf1b	TRUE	FALSE	FALSE	FALSE	TRUE	FALSE	FALSE	TRUE	FALSE	FALSE	FALSE	FALSE	FALSE	FALSE	FALSE	FALSE	FALSE	FALSE	FALSE	FALSE	FALSE	FALSE	FALSE	FALSE
	Ankdd1b	FALSE	FALSE	FALSE	FALSE	FALSE	FALSE	FALSE	FALSE	FALSE	FALSE	TRUE	FALSE	FALSE	FALSE	FALSE	FALSE	FALSE	TRUE	FALSE	FALSE	FALSE	FALSE	FALSE	FALSE
	Arhgap4	FALSE	FALSE	FALSE	FALSE	FALSE	TRUE	FALSE	TRUE	FALSE	FALSE	FALSE	FALSE	FALSE	FALSE	FALSE	FALSE	FALSE	FALSE	FALSE	FALSE	FALSE	FALSE	FALSE	FALSE
	Dnajb4	FALSE	FALSE	FALSE	FALSE	TRUE	FALSE	FALSE	TRUE	FALSE	FALSE	FALSE	FALSE	FALSE	FALSE	FALSE	FALSE	FALSE	FALSE	FALSE	FALSE	FALSE	FALSE	FALSE	FALSE
	Dnajb6	TRUE	FALSE	FALSE	FALSE	FALSE	FALSE	FALSE	TRUE	FALSE	FALSE	FALSE	FALSE	FALSE	FALSE	FALSE	FALSE	FALSE	FALSE	FALSE	FALSE	FALSE	FALSE	FALSE	FALSE
	Rab11fip5	FALSE	FALSE	FALSE	FALSE	FALSE	FALSE	FALSE	FALSE	FALSE	FALSE	TRUE	FALSE	FALSE	FALSE	FALSE	FALSE	FALSE	TRUE	FALSE	FALSE	FALSE	FALSE	FALSE	FALSE
	Rgl2	FALSE	FALSE	FALSE	FALSE	FALSE	FALSE	FALSE	FALSE	FALSE	FALSE	FALSE	TRUE	FALSE	FALSE	FALSE	FALSE	FALSE	TRUE	FALSE	FALSE	FALSE	FALSE	FALSE	FALSE
	Zbtb37	FALSE	TRUE	FALSE	FALSE	FALSE	FALSE	FALSE	TRUE	FALSE	FALSE	FALSE	FALSE	FALSE	FALSE	FALSE	FALSE	FALSE	FALSE	FALSE	FALSE	FALSE	FALSE	FALSE	FALSE
	N4bp2	TRUE	FALSE	FALSE	FALSE	FALSE	FALSE	FALSE	TRUE	FALSE	FALSE	FALSE	FALSE	FALSE	FALSE	FALSE	FALSE	FALSE	FALSE	FALSE	FALSE	FALSE	FALSE	FALSE	FALSE
	Acsl4	FALSE	FALSE	FALSE	FALSE	FALSE	FALSE	FALSE	FALSE	FALSE	FALSE	FALSE	FALSE	FALSE	FALSE	FALSE	TRUE	FALSE	TRUE	FALSE	FALSE	FALSE	FALSE	FALSE	FALSE
	Pank2	TRUE	FALSE	FALSE	FALSE	FALSE	FALSE	FALSE	TRUE	FALSE	FALSE	TRUE	FALSE	FALSE	FALSE	FALSE	FALSE	FALSE	TRUE	FALSE	FALSE	FALSE	FALSE	FALSE	FALSE
	Clcn1	FALSE	TRUE	FALSE	FALSE	FALSE	FALSE	FALSE	TRUE	FALSE	FALSE	FALSE	FALSE	FALSE	FALSE	FALSE	FALSE	FALSE	FALSE	FALSE	FALSE	FALSE	FALSE	FALSE	FALSE
	Clcn2	FALSE	FALSE	FALSE	FALSE	FALSE	FALSE	FALSE	FALSE	FALSE	FALSE	FALSE	FALSE	FALSE	FALSE	TRUE	FALSE	FALSE	TRUE	FALSE	FALSE	FALSE	FALSE	FALSE	FALSE
	Prdm16	FALSE	FALSE	FALSE	FALSE	FALSE	TRUE	FALSE	TRUE	TRUE	FALSE	FALSE	FALSE	FALSE	FALSE	FALSE	TRUE	FALSE	TRUE	FALSE	FALSE	FALSE	FALSE	FALSE	FALSE
	Kif3a	FALSE	TRUE	FALSE	FALSE	FALSE	FALSE	FALSE	TRUE	FALSE	FALSE	FALSE	FALSE	FALSE	FALSE	FALSE	FALSE	FALSE	FALSE	FALSE	FALSE	FALSE	FALSE	FALSE	FALSE
	Rnf14	TRUE	FALSE	FALSE	FALSE	FALSE	FALSE	FALSE	TRUE	FALSE	FALSE	TRUE	FALSE	FALSE	FALSE	FALSE	FALSE	FALSE	TRUE	FALSE	FALSE	FALSE	FALSE	FALSE	FALSE
	Pcyox1	FALSE	FALSE	FALSE	FALSE	FALSE	FALSE	FALSE	FALSE	FALSE	FALSE	FALSE	TRUE	FALSE	FALSE	FALSE	FALSE	FALSE	TRUE	FALSE	FALSE	FALSE	FALSE	FALSE	FALSE
	Camta1	TRUE	FALSE	FALSE	FALSE	FALSE	FALSE	FALSE	TRUE	FALSE	FALSE	TRUE	FALSE	FALSE	FALSE	FALSE	FALSE	FALSE	TRUE	FALSE	FALSE	FALSE	FALSE	FALSE	FALSE
	Poln	TRUE	FALSE	FALSE	FALSE	FALSE	FALSE	FALSE	TRUE	FALSE	FALSE	FALSE	FALSE	FALSE	FALSE	FALSE	FALSE	FALSE	FALSE	FALSE	FALSE	FALSE	FALSE	FALSE	FALSE
	Pon2	FALSE	FALSE	TRUE	FALSE	FALSE	FALSE	FALSE	TRUE	FALSE	FALSE	FALSE	FALSE	TRUE	FALSE	FALSE	FALSE	FALSE	TRUE	FALSE	FALSE	FALSE	FALSE	FALSE	FALSE
	Clint1	FALSE	TRUE	FALSE	FALSE	FALSE	FALSE	FALSE	TRUE	FALSE	FALSE	FALSE	TRUE	FALSE	FALSE	FALSE	FALSE	FALSE	TRUE	FALSE	FALSE	FALSE	FALSE	FALSE	FALSE
	Fam227b	FALSE	FALSE	FALSE	FALSE	FALSE	FALSE	FALSE	FALSE	FALSE	FALSE	FALSE	FALSE	FALSE	TRUE	FALSE	FALSE	FALSE	TRUE	FALSE	FALSE	FALSE	FALSE	FALSE	FALSE
	AK048672	FALSE	FALSE	TRUE	FALSE	FALSE	FALSE	FALSE	TRUE	FALSE	FALSE	FALSE	FALSE	FALSE	FALSE	FALSE	FALSE	FALSE	FALSE	FALSE	FALSE	FALSE	FALSE	FALSE	FALSE
	Smarca2	FALSE	FALSE	FALSE	FALSE	FALSE	FALSE	FALSE	FALSE	FALSE	FALSE	TRUE	FALSE	FALSE	FALSE	FALSE	FALSE	FALSE	TRUE	FALSE	FALSE	FALSE	FALSE	FALSE	FALSE
	Bcas1	FALSE	FALSE	FALSE	FALSE	FALSE	FALSE	FALSE	FALSE	FALSE	FALSE	TRUE	FALSE	FALSE	FALSE	FALSE	FALSE	FALSE	TRUE	FALSE	FALSE	FALSE	FALSE	FALSE	FALSE
	Hsf2bp	FALSE	FALSE	FALSE	FALSE	FALSE	FALSE	FALSE	FALSE	FALSE	FALSE	FALSE	TRUE	TRUE	FALSE	FALSE	FALSE	FALSE	TRUE	FALSE	FALSE	FALSE	FALSE	FALSE	FALSE
	Gria2	FALSE	FALSE	FALSE	FALSE	FALSE	FALSE	FALSE	FALSE	TRUE	FALSE	TRUE	FALSE	FALSE	FALSE	FALSE	FALSE	FALSE	TRUE	TRUE	FALSE	FALSE	FALSE	FALSE	FALSE
	Gria1	TRUE	FALSE	FALSE	FALSE	FALSE	FALSE	FALSE	TRUE	FALSE	FALSE	TRUE	FALSE	FALSE	FALSE	FALSE	FALSE	FALSE	TRUE	FALSE	FALSE	FALSE	FALSE	FALSE	FALSE
	A330023F24Rik	FALSE	TRUE	FALSE	FALSE	FALSE	TRUE	FALSE	TRUE	FALSE	FALSE	FALSE	TRUE	FALSE	FALSE	FALSE	TRUE	FALSE	TRUE	FALSE	FALSE	FALSE	FALSE	FALSE	FALSE
	Chat	FALSE	FALSE	FALSE	FALSE	FALSE	FALSE	FALSE	FALSE	FALSE	FALSE	TRUE	FALSE	FALSE	FALSE	FALSE	FALSE	FALSE	TRUE	FALSE	FALSE	FALSE	FALSE	FALSE	FALSE
	Rnft2	FALSE	FALSE	FALSE	FALSE	FALSE	FALSE	FALSE	FALSE	FALSE	FALSE	FALSE	TRUE	FALSE	FALSE	FALSE	FALSE	FALSE	TRUE	FALSE	FALSE	FALSE	FALSE	FALSE	FALSE
	Gys2	FALSE	FALSE	FALSE	FALSE	FALSE	FALSE	FALSE	FALSE	FALSE	FALSE	FALSE	FALSE	FALSE	TRUE	FALSE	FALSE	FALSE	TRUE	FALSE	FALSE	FALSE	FALSE	FALSE	FALSE
	8030462N17Rik	FALSE	FALSE	FALSE	TRUE	FALSE	FALSE	FALSE	TRUE	FALSE	FALSE	FALSE	FALSE	FALSE	FALSE	FALSE	FALSE	FALSE	FALSE	FALSE	FALSE	FALSE	FALSE	FALSE	FALSE
	6330416G13Rik	FALSE	FALSE	FALSE	FALSE	FALSE	FALSE	FALSE	FALSE	FALSE	FALSE	FALSE	FALSE	FALSE	FALSE	FALSE	TRUE	FALSE	TRUE	FALSE	FALSE	FALSE	FALSE	FALSE	FALSE
	Tsga14	FALSE	FALSE	FALSE	FALSE	FALSE	FALSE	FALSE	FALSE	FALSE	FALSE	FALSE	FALSE	TRUE	FALSE	FALSE	FALSE	FALSE	TRUE	FALSE	FALSE	FALSE	FALSE	FALSE	FALSE
	Gas5	FALSE	FALSE	TRUE	FALSE	TRUE	FALSE	FALSE	TRUE	FALSE	FALSE	TRUE	FALSE	TRUE	TRUE	TRUE	FALSE	TRUE	TRUE	FALSE	FALSE	FALSE	FALSE	FALSE	FALSE
	1810020D17Rik	FALSE	FALSE	FALSE	FALSE	FALSE	FALSE	FALSE	FALSE	FALSE	FALSE	TRUE	FALSE	FALSE	FALSE	FALSE	FALSE	FALSE	TRUE	FALSE	FALSE	FALSE	FALSE	FALSE	FALSE
	Gemin5	FALSE	FALSE	FALSE	TRUE	FALSE	FALSE	FALSE	TRUE	FALSE	FALSE	FALSE	FALSE	FALSE	FALSE	FALSE	FALSE	FALSE	FALSE	FALSE	FALSE	FALSE	FALSE	FALSE	FALSE
	Polh	FALSE	FALSE	FALSE	FALSE	FALSE	FALSE	FALSE	FALSE	FALSE	FALSE	FALSE	TRUE	FALSE	FALSE	FALSE	FALSE	FALSE	TRUE	FALSE	FALSE	FALSE	FALSE	FALSE	FALSE
	Polk	FALSE	FALSE	FALSE	FALSE	TRUE	FALSE	FALSE	TRUE	FALSE	FALSE	FALSE	FALSE	FALSE	FALSE	FALSE	FALSE	FALSE	FALSE	FALSE	FALSE	FALSE	FALSE	FALSE	FALSE
	Dhtkd1	FALSE	FALSE	FALSE	TRUE	FALSE	FALSE	FALSE	TRUE	FALSE	FALSE	FALSE	FALSE	FALSE	FALSE	FALSE	FALSE	FALSE	FALSE	FALSE	FALSE	FALSE	FALSE	FALSE	FALSE
	Gemin8	FALSE	TRUE	FALSE	FALSE	FALSE	FALSE	FALSE	TRUE	FALSE	FALSE	FALSE	FALSE	FALSE	FALSE	FALSE	FALSE	FALSE	FALSE	FALSE	FALSE	FALSE	FALSE	FALSE	FALSE
	Rexo1	FALSE	FALSE	FALSE	FALSE	TRUE	FALSE	FALSE	TRUE	FALSE	FALSE	FALSE	FALSE	FALSE	FALSE	FALSE	FALSE	FALSE	FALSE	FALSE	FALSE	FALSE	FALSE	FALSE	FALSE
	Unc5a	FALSE	TRUE	FALSE	FALSE	FALSE	FALSE	FALSE	TRUE	FALSE	FALSE	FALSE	FALSE	FALSE	FALSE	FALSE	FALSE	FALSE	FALSE	FALSE	FALSE	FALSE	FALSE	FALSE	FALSE
	Poli	TRUE	FALSE	FALSE	FALSE	FALSE	FALSE	FALSE	TRUE	FALSE	FALSE	TRUE	FALSE	FALSE	FALSE	FALSE	FALSE	FALSE	TRUE	FALSE	FALSE	FALSE	FALSE	FALSE	FALSE
	Unc5d	TRUE	FALSE	FALSE	FALSE	FALSE	FALSE	FALSE	TRUE	TRUE	FALSE	FALSE	FALSE	FALSE	FALSE	FALSE	FALSE	FALSE	FALSE	FALSE	FALSE	FALSE	FALSE	FALSE	FALSE
	Ocrl	FALSE	FALSE	FALSE	FALSE	FALSE	FALSE	FALSE	FALSE	FALSE	FALSE	TRUE	FALSE	FALSE	FALSE	FALSE	FALSE	FALSE	TRUE	FALSE	FALSE	FALSE	FALSE	FALSE	FALSE
	Wwp2	FALSE	FALSE	FALSE	FALSE	FALSE	FALSE	FALSE	FALSE	FALSE	FALSE	FALSE	FALSE	TRUE	FALSE	FALSE	FALSE	FALSE	TRUE	FALSE	FALSE	FALSE	FALSE	FALSE	FALSE
	Hps4	FALSE	FALSE	FALSE	FALSE	FALSE	FALSE	FALSE	FALSE	FALSE	FALSE	FALSE	FALSE	FALSE	FALSE	FALSE	TRUE	FALSE	TRUE	FALSE	FALSE	FALSE	FALSE	FALSE	FALSE
	Tmprss7	TRUE	FALSE	FALSE	FALSE	FALSE	FALSE	FALSE	TRUE	FALSE	FALSE	FALSE	FALSE	FALSE	FALSE	FALSE	FALSE	FALSE	FALSE	FALSE	FALSE	FALSE	FALSE	FALSE	FALSE
	Hps5	FALSE	FALSE	FALSE	FALSE	TRUE	FALSE	FALSE	TRUE	FALSE	FALSE	FALSE	FALSE	FALSE	FALSE	FALSE	FALSE	FALSE	FALSE	FALSE	FALSE	FALSE	FALSE	FALSE	FALSE
	4921504A21Rik	TRUE	FALSE	FALSE	FALSE	FALSE	FALSE	FALSE	TRUE	FALSE	FALSE	TRUE	FALSE	FALSE	FALSE	FALSE	FALSE	FALSE	TRUE	FALSE	FALSE	FALSE	FALSE	FALSE	FALSE
	BC096441	FALSE	FALSE	FALSE	FALSE	FALSE	FALSE	FALSE	FALSE	FALSE	FALSE	FALSE	FALSE	FALSE	FALSE	TRUE	FALSE	FALSE	TRUE	FALSE	FALSE	FALSE	FALSE	FALSE	FALSE
	Ppm1e	FALSE	TRUE	FALSE	FALSE	FALSE	FALSE	FALSE	TRUE	FALSE	FALSE	FALSE	FALSE	FALSE	FALSE	FALSE	FALSE	FALSE	FALSE	FALSE	FALSE	FALSE	FALSE	FALSE	FALSE
	Gale	FALSE	FALSE	FALSE	FALSE	FALSE	FALSE	FALSE	FALSE	FALSE	FALSE	FALSE	FALSE	FALSE	FALSE	FALSE	TRUE	FALSE	TRUE	FALSE	FALSE	FALSE	FALSE	FALSE	FALSE
	Spag9	FALSE	FALSE	FALSE	FALSE	FALSE	FALSE	FALSE	FALSE	FALSE	FALSE	TRUE	FALSE	FALSE	FALSE	FALSE	FALSE	FALSE	TRUE	FALSE	FALSE	FALSE	FALSE	FALSE	FALSE
	Rbms3	FALSE	FALSE	FALSE	FALSE	FALSE	FALSE	FALSE	FALSE	TRUE	FALSE	TRUE	FALSE	FALSE	FALSE	FALSE	FALSE	FALSE	TRUE	FALSE	FALSE	FALSE	FALSE	FALSE	FALSE
	Fam116b	TRUE	FALSE	FALSE	FALSE	FALSE	FALSE	FALSE	TRUE	FALSE	FALSE	FALSE	FALSE	FALSE	FALSE	FALSE	FALSE	FALSE	FALSE	FALSE	FALSE	FALSE	FALSE	FALSE	FALSE
	4930432K21Rik	FALSE	FALSE	FALSE	FALSE	FALSE	FALSE	FALSE	FALSE	FALSE	FALSE	FALSE	TRUE	FALSE	FALSE	FALSE	FALSE	FALSE	TRUE	FALSE	FALSE	FALSE	FALSE	FALSE	FALSE
	Slc38a10	FALSE	FALSE	FALSE	FALSE	FALSE	FALSE	FALSE	FALSE	FALSE	FALSE	FALSE	TRUE	FALSE	FALSE	FALSE	FALSE	FALSE	TRUE	FALSE	FALSE	FALSE	FALSE	FALSE	FALSE
	Mff	TRUE	TRUE	FALSE	FALSE	FALSE	FALSE	FALSE	TRUE	FALSE	FALSE	FALSE	TRUE	FALSE	FALSE	TRUE	FALSE	FALSE	TRUE	FALSE	FALSE	FALSE	FALSE	FALSE	FALSE
	Slc38a11	FALSE	FALSE	FALSE	FALSE	FALSE	FALSE	FALSE	FALSE	FALSE	FALSE	TRUE	FALSE	FALSE	FALSE	FALSE	FALSE	FALSE	TRUE	FALSE	FALSE	FALSE	FALSE	FALSE	FALSE
	Tm7sf1	FALSE	FALSE	FALSE	FALSE	FALSE	FALSE	FALSE	FALSE	FALSE	FALSE	FALSE	FALSE	FALSE	TRUE	FALSE	FALSE	FALSE	TRUE	FALSE	FALSE	FALSE	FALSE	FALSE	FALSE
	Aspdh	TRUE	FALSE	FALSE	FALSE	FALSE	FALSE	FALSE	TRUE	FALSE	FALSE	FALSE	FALSE	FALSE	FALSE	FALSE	FALSE	FALSE	FALSE	FALSE	FALSE	FALSE	FALSE	FALSE	FALSE
	Krt10	FALSE	FALSE	TRUE	FALSE	FALSE	FALSE	FALSE	TRUE	FALSE	FALSE	FALSE	FALSE	FALSE	FALSE	FALSE	FALSE	FALSE	FALSE	FALSE	FALSE	FALSE	FALSE	FALSE	FALSE
	Mgp	FALSE	FALSE	TRUE	FALSE	FALSE	FALSE	FALSE	TRUE	FALSE	FALSE	FALSE	FALSE	FALSE	FALSE	FALSE	FALSE	FALSE	FALSE	FALSE	FALSE	FALSE	FALSE	FALSE	FALSE
	Arsk	FALSE	FALSE	FALSE	FALSE	FALSE	FALSE	FALSE	FALSE	FALSE	FALSE	FALSE	TRUE	FALSE	FALSE	FALSE	FALSE	FALSE	TRUE	FALSE	FALSE	FALSE	FALSE	FALSE	FALSE
	Armcx1	FALSE	FALSE	FALSE	FALSE	FALSE	FALSE	FALSE	FALSE	FALSE	FALSE	TRUE	FALSE	FALSE	FALSE	FALSE	FALSE	TRUE	TRUE	FALSE	FALSE	FALSE	FALSE	FALSE	FALSE
	Prune2	TRUE	FALSE	FALSE	FALSE	FALSE	FALSE	FALSE	TRUE	FALSE	FALSE	FALSE	FALSE	FALSE	FALSE	TRUE	FALSE	FALSE	TRUE	FALSE	FALSE	FALSE	FALSE	FALSE	FALSE
	Clec10a	FALSE	FALSE	FALSE	FALSE	FALSE	FALSE	FALSE	FALSE	FALSE	FALSE	FALSE	FALSE	FALSE	FALSE	FALSE	TRUE	FALSE	TRUE	FALSE	FALSE	FALSE	FALSE	FALSE	FALSE
	Bcat1	FALSE	TRUE	FALSE	FALSE	FALSE	FALSE	FALSE	TRUE	FALSE	FALSE	FALSE	FALSE	FALSE	FALSE	FALSE	FALSE	FALSE	FALSE	TRUE	FALSE	FALSE	FALSE	FALSE	FALSE
	Glis3	FALSE	TRUE	FALSE	FALSE	FALSE	FALSE	FALSE	TRUE	FALSE	FALSE	FALSE	FALSE	FALSE	FALSE	FALSE	FALSE	FALSE	FALSE	TRUE	FALSE	FALSE	FALSE	FALSE	FALSE
	Usp5	FALSE	FALSE	FALSE	FALSE	FALSE	FALSE	FALSE	FALSE	FALSE	FALSE	FALSE	TRUE	FALSE	FALSE	FALSE	FALSE	FALSE	TRUE	FALSE	FALSE	FALSE	FALSE	FALSE	FALSE
	0610007P14Rik	FALSE	FALSE	TRUE	FALSE	FALSE	FALSE	FALSE	TRUE	FALSE	FALSE	FALSE	FALSE	FALSE	FALSE	FALSE	FALSE	FALSE	FALSE	FALSE	FALSE	FALSE	FALSE	FALSE	FALSE
	Tmtc4	FALSE	FALSE	FALSE	FALSE	FALSE	FALSE	FALSE	FALSE	FALSE	FALSE	FALSE	FALSE	FALSE	FALSE	FALSE	TRUE	FALSE	TRUE	FALSE	FALSE	FALSE	FALSE	FALSE	FALSE
	Ddhd1	FALSE	FALSE	FALSE	FALSE	FALSE	FALSE	FALSE	FALSE	FALSE	FALSE	FALSE	TRUE	FALSE	FALSE	FALSE	FALSE	FALSE	TRUE	FALSE	FALSE	FALSE	FALSE	FALSE	FALSE
	Tcte2	FALSE	FALSE	FALSE	FALSE	FALSE	FALSE	FALSE	FALSE	FALSE	FALSE	FALSE	TRUE	FALSE	FALSE	FALSE	FALSE	FALSE	TRUE	FALSE	FALSE	FALSE	FALSE	FALSE	FALSE
	Oscar	TRUE	FALSE	FALSE	FALSE	FALSE	FALSE	FALSE	TRUE	FALSE	FALSE	FALSE	FALSE	FALSE	FALSE	FALSE	FALSE	FALSE	FALSE	FALSE	TRUE	FALSE	FALSE	FALSE	FALSE
	Npffr2	FALSE	FALSE	FALSE	TRUE	FALSE	FALSE	FALSE	TRUE	FALSE	FALSE	FALSE	FALSE	FALSE	FALSE	FALSE	FALSE	FALSE	FALSE	FALSE	FALSE	FALSE	FALSE	FALSE	FALSE
	Mboat2	FALSE	FALSE	FALSE	FALSE	FALSE	FALSE	FALSE	FALSE	FALSE	FALSE	FALSE	TRUE	FALSE	FALSE	FALSE	FALSE	FALSE	TRUE	FALSE	FALSE	FALSE	FALSE	FALSE	FALSE
	Qpct	FALSE	FALSE	TRUE	FALSE	FALSE	FALSE	FALSE	TRUE	TRUE	FALSE	FALSE	FALSE	TRUE	FALSE	FALSE	FALSE	FALSE	TRUE	FALSE	FALSE	FALSE	FALSE	FALSE	FALSE
	Zfp612	FALSE	FALSE	TRUE	FALSE	FALSE	FALSE	FALSE	TRUE	FALSE	FALSE	FALSE	FALSE	FALSE	FALSE	FALSE	FALSE	FALSE	FALSE	FALSE	FALSE	FALSE	FALSE	FALSE	FALSE
	Pkd2	FALSE	FALSE	FALSE	FALSE	FALSE	FALSE	FALSE	FALSE	FALSE	FALSE	FALSE	TRUE	FALSE	FALSE	FALSE	FALSE	FALSE	TRUE	FALSE	FALSE	FALSE	FALSE	FALSE	FALSE
	BC025885	FALSE	FALSE	FALSE	FALSE	FALSE	FALSE	FALSE	FALSE	FALSE	FALSE	FALSE	FALSE	TRUE	FALSE	FALSE	FALSE	FALSE	TRUE	FALSE	FALSE	FALSE	FALSE	FALSE	FALSE
	Lgals2	FALSE	FALSE	TRUE	FALSE	FALSE	FALSE	FALSE	TRUE	TRUE	FALSE	FALSE	FALSE	TRUE	FALSE	FALSE	FALSE	FALSE	TRUE	FALSE	FALSE	FALSE	FALSE	FALSE	FALSE
	Serinc3	FALSE	FALSE	FALSE	FALSE	FALSE	FALSE	FALSE	FALSE	FALSE	FALSE	TRUE	FALSE	FALSE	FALSE	FALSE	FALSE	FALSE	TRUE	FALSE	FALSE	FALSE	FALSE	FALSE	FALSE
	Cadps	TRUE	FALSE	FALSE	FALSE	FALSE	FALSE	FALSE	TRUE	TRUE	FALSE	FALSE	TRUE	FALSE	FALSE	FALSE	FALSE	FALSE	TRUE	FALSE	FALSE	FALSE	FALSE	FALSE	FALSE
	Alcam	TRUE	FALSE	FALSE	FALSE	FALSE	FALSE	FALSE	TRUE	FALSE	FALSE	FALSE	FALSE	FALSE	FALSE	FALSE	FALSE	FALSE	FALSE	TRUE	FALSE	FALSE	FALSE	FALSE	FALSE
	Rgs7	FALSE	FALSE	FALSE	FALSE	TRUE	FALSE	FALSE	TRUE	FALSE	FALSE	FALSE	FALSE	FALSE	FALSE	FALSE	FALSE	FALSE	FALSE	FALSE	FALSE	FALSE	FALSE	FALSE	FALSE
	Rad54b	FALSE	FALSE	TRUE	FALSE	FALSE	FALSE	FALSE	TRUE	FALSE	FALSE	FALSE	FALSE	FALSE	FALSE	FALSE	FALSE	FALSE	FALSE	FALSE	FALSE	FALSE	FALSE	FALSE	FALSE
	Lgals8	FALSE	FALSE	FALSE	FALSE	FALSE	FALSE	FALSE	FALSE	FALSE	FALSE	FALSE	FALSE	FALSE	FALSE	TRUE	FALSE	FALSE	TRUE	FALSE	FALSE	FALSE	FALSE	FALSE	FALSE
	Hsd17b14	FALSE	FALSE	FALSE	FALSE	FALSE	FALSE	FALSE	FALSE	FALSE	FALSE	FALSE	TRUE	FALSE	FALSE	FALSE	FALSE	FALSE	TRUE	FALSE	FALSE	FALSE	FALSE	FALSE	FALSE
	Pogz	FALSE	FALSE	FALSE	FALSE	FALSE	FALSE	FALSE	FALSE	FALSE	FALSE	TRUE	FALSE	FALSE	FALSE	FALSE	FALSE	FALSE	TRUE	FALSE	FALSE	FALSE	FALSE	FALSE	FALSE
	2810403D21Rik	FALSE	FALSE	FALSE	FALSE	FALSE	TRUE	FALSE	TRUE	FALSE	FALSE	FALSE	FALSE	FALSE	FALSE	FALSE	TRUE	FALSE	TRUE	FALSE	FALSE	FALSE	FALSE	FALSE	FALSE
	Magi1	FALSE	FALSE	FALSE	FALSE	TRUE	FALSE	FALSE	TRUE	FALSE	FALSE	FALSE	FALSE	FALSE	FALSE	FALSE	FALSE	FALSE	FALSE	FALSE	FALSE	FALSE	FALSE	FALSE	FALSE
	Crtam	FALSE	TRUE	TRUE	FALSE	TRUE	FALSE	FALSE	TRUE	FALSE	FALSE	FALSE	TRUE	TRUE	FALSE	FALSE	FALSE	FALSE	TRUE	FALSE	FALSE	FALSE	FALSE	FALSE	FALSE
	Pcsk5	FALSE	FALSE	FALSE	FALSE	FALSE	FALSE	FALSE	FALSE	TRUE	FALSE	FALSE	TRUE	FALSE	FALSE	FALSE	FALSE	FALSE	TRUE	TRUE	FALSE	FALSE	FALSE	FALSE	FALSE
	Asnsd1	FALSE	TRUE	FALSE	FALSE	FALSE	FALSE	FALSE	TRUE	FALSE	FALSE	FALSE	TRUE	FALSE	FALSE	FALSE	FALSE	FALSE	TRUE	FALSE	FALSE	FALSE	FALSE	FALSE	FALSE
	Ablim1	TRUE	FALSE	FALSE	FALSE	TRUE	TRUE	FALSE	TRUE	FALSE	FALSE	FALSE	FALSE	FALSE	FALSE	FALSE	FALSE	FALSE	FALSE	FALSE	FALSE	FALSE	FALSE	FALSE	FALSE
	Tmem68	FALSE	FALSE	FALSE	FALSE	FALSE	FALSE	FALSE	FALSE	FALSE	FALSE	FALSE	FALSE	FALSE	FALSE	TRUE	FALSE	FALSE	TRUE	FALSE	FALSE	FALSE	FALSE	FALSE	FALSE
	Igsf21	FALSE	FALSE	FALSE	FALSE	FALSE	FALSE	FALSE	FALSE	FALSE	FALSE	TRUE	FALSE	FALSE	FALSE	FALSE	FALSE	FALSE	TRUE	FALSE	FALSE	FALSE	FALSE	FALSE	FALSE
	Ndufa12l	FALSE	FALSE	TRUE	FALSE	FALSE	FALSE	FALSE	TRUE	FALSE	FALSE	FALSE	FALSE	TRUE	FALSE	FALSE	FALSE	FALSE	TRUE	FALSE	FALSE	FALSE	FALSE	FALSE	FALSE
	Mbp	TRUE	FALSE	FALSE	FALSE	FALSE	FALSE	FALSE	TRUE	FALSE	FALSE	TRUE	FALSE	FALSE	FALSE	FALSE	FALSE	FALSE	TRUE	FALSE	FALSE	FALSE	FALSE	FALSE	FALSE
	A730017C20Rik	FALSE	TRUE	TRUE	FALSE	FALSE	FALSE	FALSE	TRUE	FALSE	FALSE	FALSE	FALSE	TRUE	FALSE	FALSE	FALSE	FALSE	TRUE	FALSE	FALSE	FALSE	FALSE	FALSE	FALSE
	Med15	FALSE	TRUE	FALSE	FALSE	FALSE	FALSE	FALSE	TRUE	FALSE	FALSE	FALSE	FALSE	FALSE	FALSE	FALSE	FALSE	FALSE	FALSE	FALSE	FALSE	FALSE	FALSE	FALSE	FALSE
	AK080857	FALSE	FALSE	FALSE	FALSE	FALSE	FALSE	FALSE	FALSE	FALSE	FALSE	FALSE	FALSE	TRUE	FALSE	FALSE	FALSE	FALSE	TRUE	FALSE	FALSE	FALSE	FALSE	FALSE	FALSE
	Folh1	FALSE	TRUE	FALSE	FALSE	FALSE	FALSE	FALSE	TRUE	FALSE	FALSE	TRUE	TRUE	FALSE	FALSE	FALSE	FALSE	FALSE	TRUE	TRUE	FALSE	FALSE	FALSE	FALSE	FALSE
	Ppp1r13l	FALSE	FALSE	FALSE	FALSE	FALSE	FALSE	FALSE	FALSE	FALSE	FALSE	TRUE	FALSE	FALSE	FALSE	FALSE	FALSE	FALSE	TRUE	FALSE	FALSE	FALSE	FALSE	FALSE	FALSE
	Card9	FALSE	FALSE	FALSE	TRUE	FALSE	FALSE	FALSE	TRUE	FALSE	FALSE	FALSE	FALSE	FALSE	FALSE	FALSE	FALSE	FALSE	FALSE	FALSE	FALSE	FALSE	FALSE	FALSE	FALSE
	Poldip3	TRUE	FALSE	FALSE	FALSE	FALSE	FALSE	FALSE	TRUE	TRUE	FALSE	FALSE	FALSE	FALSE	FALSE	FALSE	FALSE	FALSE	FALSE	FALSE	FALSE	FALSE	FALSE	FALSE	FALSE
	Lass4	FALSE	FALSE	FALSE	FALSE	FALSE	FALSE	FALSE	FALSE	FALSE	FALSE	FALSE	FALSE	TRUE	FALSE	FALSE	FALSE	FALSE	TRUE	FALSE	FALSE	FALSE	FALSE	FALSE	FALSE
	Ppp1r12c	FALSE	TRUE	FALSE	FALSE	FALSE	FALSE	FALSE	TRUE	FALSE	FALSE	FALSE	FALSE	FALSE	FALSE	FALSE	FALSE	FALSE	FALSE	FALSE	FALSE	FALSE	FALSE	FALSE	FALSE
	Gm13944	TRUE	FALSE	FALSE	FALSE	FALSE	FALSE	FALSE	TRUE	FALSE	FALSE	FALSE	FALSE	FALSE	FALSE	FALSE	FALSE	FALSE	FALSE	FALSE	FALSE	FALSE	TRUE	FALSE	TRUE
	Cetn4	FALSE	FALSE	FALSE	FALSE	FALSE	FALSE	FALSE	FALSE	FALSE	FALSE	TRUE	TRUE	FALSE	FALSE	TRUE	FALSE	FALSE	TRUE	FALSE	TRUE	FALSE	FALSE	FALSE	FALSE
	Gm13139	FALSE	FALSE	FALSE	FALSE	FALSE	FALSE	FALSE	FALSE	FALSE	FALSE	FALSE	FALSE	FALSE	FALSE	FALSE	FALSE	TRUE	TRUE	FALSE	FALSE	FALSE	FALSE	FALSE	FALSE
	Arl5c	FALSE	FALSE	FALSE	FALSE	FALSE	FALSE	FALSE	FALSE	FALSE	FALSE	TRUE	FALSE	FALSE	FALSE	FALSE	FALSE	FALSE	TRUE	FALSE	FALSE	FALSE	FALSE	FALSE	FALSE
	Tmem85	FALSE	FALSE	FALSE	FALSE	FALSE	FALSE	FALSE	FALSE	FALSE	FALSE	TRUE	FALSE	FALSE	FALSE	FALSE	FALSE	FALSE	TRUE	FALSE	FALSE	FALSE	FALSE	FALSE	FALSE
	Chpt1	FALSE	TRUE	FALSE	FALSE	FALSE	FALSE	FALSE	TRUE	FALSE	FALSE	FALSE	FALSE	FALSE	FALSE	FALSE	FALSE	FALSE	FALSE	FALSE	FALSE	FALSE	FALSE	FALSE	FALSE
	Scnm1	FALSE	FALSE	FALSE	FALSE	TRUE	FALSE	FALSE	TRUE	FALSE	FALSE	FALSE	FALSE	FALSE	FALSE	FALSE	FALSE	FALSE	FALSE	FALSE	FALSE	FALSE	FALSE	FALSE	FALSE
	Card14	FALSE	FALSE	FALSE	FALSE	FALSE	FALSE	FALSE	FALSE	FALSE	FALSE	TRUE	FALSE	FALSE	FALSE	FALSE	FALSE	FALSE	TRUE	FALSE	FALSE	FALSE	FALSE	FALSE	FALSE
	Tceal3	FALSE	FALSE	FALSE	FALSE	FALSE	FALSE	FALSE	FALSE	FALSE	FALSE	FALSE	FALSE	FALSE	FALSE	FALSE	TRUE	FALSE	TRUE	FALSE	FALSE	FALSE	FALSE	FALSE	FALSE
	Cox7c	FALSE	FALSE	FALSE	TRUE	FALSE	TRUE	FALSE	TRUE	FALSE	FALSE	FALSE	FALSE	FALSE	FALSE	FALSE	TRUE	FALSE	TRUE	FALSE	FALSE	FALSE	FALSE	FALSE	FALSE
	Selenbp2	FALSE	FALSE	FALSE	TRUE	FALSE	FALSE	FALSE	TRUE	FALSE	FALSE	FALSE	FALSE	FALSE	FALSE	FALSE	FALSE	FALSE	FALSE	FALSE	FALSE	FALSE	FALSE	FALSE	FALSE
	AK039238	FALSE	FALSE	TRUE	FALSE	FALSE	FALSE	FALSE	TRUE	FALSE	FALSE	FALSE	FALSE	FALSE	FALSE	FALSE	FALSE	FALSE	FALSE	FALSE	FALSE	FALSE	FALSE	FALSE	FALSE
	Fancd2	FALSE	FALSE	FALSE	FALSE	FALSE	FALSE	FALSE	FALSE	FALSE	FALSE	TRUE	FALSE	FALSE	FALSE	FALSE	FALSE	FALSE	TRUE	FALSE	FALSE	FALSE	FALSE	FALSE	FALSE
	BC044745	FALSE	FALSE	TRUE	FALSE	FALSE	FALSE	FALSE	TRUE	FALSE	FALSE	FALSE	FALSE	TRUE	FALSE	FALSE	FALSE	FALSE	TRUE	FALSE	FALSE	FALSE	FALSE	FALSE	FALSE
	Clec16a	FALSE	FALSE	FALSE	TRUE	FALSE	FALSE	FALSE	TRUE	FALSE	FALSE	FALSE	FALSE	FALSE	FALSE	FALSE	FALSE	FALSE	FALSE	FALSE	FALSE	FALSE	FALSE	FALSE	FALSE
	St6gal2	FALSE	FALSE	FALSE	TRUE	FALSE	FALSE	FALSE	TRUE	TRUE	FALSE	FALSE	FALSE	FALSE	TRUE	FALSE	FALSE	FALSE	TRUE	TRUE	FALSE	FALSE	FALSE	FALSE	FALSE
	Zfp961	FALSE	FALSE	FALSE	FALSE	FALSE	FALSE	TRUE	TRUE	FALSE	FALSE	FALSE	TRUE	FALSE	FALSE	FALSE	FALSE	TRUE	TRUE	FALSE	FALSE	FALSE	FALSE	FALSE	FALSE
	Chst3	FALSE	TRUE	FALSE	FALSE	FALSE	FALSE	FALSE	TRUE	FALSE	FALSE	FALSE	FALSE	FALSE	FALSE	FALSE	FALSE	FALSE	FALSE	FALSE	FALSE	FALSE	FALSE	FALSE	FALSE
	Mtmr1	TRUE	FALSE	FALSE	FALSE	FALSE	FALSE	FALSE	TRUE	FALSE	FALSE	FALSE	FALSE	FALSE	FALSE	FALSE	FALSE	FALSE	FALSE	FALSE	FALSE	FALSE	FALSE	FALSE	FALSE
	9430041J12Rik	FALSE	FALSE	FALSE	FALSE	FALSE	FALSE	FALSE	FALSE	FALSE	FALSE	TRUE	FALSE	FALSE	FALSE	FALSE	TRUE	FALSE	TRUE	FALSE	FALSE	FALSE	FALSE	FALSE	FALSE
	Nox1	FALSE	FALSE	FALSE	FALSE	FALSE	FALSE	FALSE	FALSE	FALSE	FALSE	FALSE	FALSE	TRUE	FALSE	FALSE	FALSE	FALSE	TRUE	FALSE	FALSE	FALSE	FALSE	FALSE	FALSE
	Pou6f2	FALSE	FALSE	FALSE	TRUE	FALSE	FALSE	FALSE	TRUE	TRUE	FALSE	FALSE	FALSE	FALSE	FALSE	FALSE	FALSE	FALSE	FALSE	FALSE	FALSE	FALSE	FALSE	FALSE	FALSE
	Sergef	TRUE	FALSE	FALSE	FALSE	FALSE	FALSE	FALSE	TRUE	FALSE	FALSE	FALSE	FALSE	FALSE	FALSE	FALSE	FALSE	FALSE	FALSE	FALSE	FALSE	FALSE	FALSE	FALSE	FALSE
	Fkrp	FALSE	FALSE	FALSE	FALSE	FALSE	FALSE	FALSE	FALSE	FALSE	FALSE	FALSE	FALSE	FALSE	TRUE	FALSE	FALSE	FALSE	TRUE	FALSE	FALSE	FALSE	FALSE	FALSE	FALSE
	Fam70a	TRUE	FALSE	FALSE	FALSE	FALSE	FALSE	FALSE	TRUE	FALSE	FALSE	FALSE	FALSE	FALSE	FALSE	FALSE	FALSE	FALSE	FALSE	FALSE	FALSE	FALSE	FALSE	FALSE	FALSE
	Bend6	FALSE	FALSE	FALSE	FALSE	TRUE	FALSE	FALSE	TRUE	FALSE	FALSE	FALSE	FALSE	FALSE	FALSE	FALSE	FALSE	FALSE	FALSE	FALSE	FALSE	FALSE	FALSE	FALSE	FALSE
	Fto	FALSE	FALSE	FALSE	FALSE	FALSE	FALSE	FALSE	FALSE	FALSE	FALSE	FALSE	FALSE	FALSE	TRUE	FALSE	FALSE	FALSE	TRUE	FALSE	FALSE	FALSE	FALSE	FALSE	FALSE
	Malt1	FALSE	TRUE	FALSE	FALSE	FALSE	FALSE	FALSE	TRUE	FALSE	FALSE	FALSE	TRUE	FALSE	FALSE	FALSE	FALSE	FALSE	TRUE	FALSE	FALSE	FALSE	FALSE	FALSE	FALSE
	AK039023	FALSE	FALSE	FALSE	FALSE	FALSE	FALSE	FALSE	FALSE	FALSE	FALSE	FALSE	FALSE	TRUE	FALSE	FALSE	FALSE	FALSE	TRUE	FALSE	FALSE	FALSE	FALSE	FALSE	FALSE
	BC027541	FALSE	FALSE	FALSE	FALSE	FALSE	FALSE	FALSE	FALSE	FALSE	FALSE	FALSE	FALSE	TRUE	FALSE	FALSE	FALSE	FALSE	TRUE	FALSE	FALSE	FALSE	FALSE	FALSE	FALSE
	Tcof1	TRUE	FALSE	FALSE	FALSE	FALSE	FALSE	FALSE	TRUE	FALSE	FALSE	TRUE	FALSE	FALSE	FALSE	FALSE	FALSE	FALSE	TRUE	FALSE	FALSE	FALSE	FALSE	FALSE	FALSE
	Col13a1	TRUE	TRUE	FALSE	FALSE	TRUE	FALSE	FALSE	TRUE	FALSE	FALSE	FALSE	FALSE	FALSE	FALSE	FALSE	FALSE	FALSE	FALSE	FALSE	FALSE	FALSE	FALSE	FALSE	FALSE
	Fkbp15	FALSE	FALSE	FALSE	FALSE	FALSE	FALSE	FALSE	FALSE	FALSE	FALSE	TRUE	FALSE	FALSE	FALSE	FALSE	FALSE	FALSE	TRUE	FALSE	FALSE	FALSE	FALSE	FALSE	FALSE
	1110028C15Rik	FALSE	FALSE	FALSE	FALSE	FALSE	FALSE	FALSE	FALSE	FALSE	FALSE	TRUE	FALSE	FALSE	FALSE	FALSE	FALSE	FALSE	TRUE	FALSE	FALSE	FALSE	FALSE	FALSE	FALSE
	Zfp704	FALSE	FALSE	FALSE	FALSE	FALSE	FALSE	FALSE	FALSE	FALSE	FALSE	FALSE	FALSE	FALSE	TRUE	FALSE	FALSE	FALSE	TRUE	FALSE	FALSE	FALSE	FALSE	FALSE	FALSE
	Casp4	TRUE	FALSE	FALSE	FALSE	FALSE	FALSE	FALSE	TRUE	FALSE	FALSE	FALSE	FALSE	FALSE	FALSE	FALSE	FALSE	FALSE	FALSE	FALSE	FALSE	FALSE	FALSE	FALSE	FALSE
	Mccc1	FALSE	FALSE	FALSE	FALSE	FALSE	FALSE	FALSE	FALSE	FALSE	FALSE	FALSE	TRUE	FALSE	FALSE	FALSE	FALSE	FALSE	TRUE	FALSE	FALSE	FALSE	FALSE	FALSE	FALSE
	Lepr	TRUE	FALSE	FALSE	FALSE	FALSE	FALSE	FALSE	TRUE	FALSE	FALSE	FALSE	FALSE	FALSE	FALSE	FALSE	FALSE	FALSE	FALSE	FALSE	FALSE	FALSE	FALSE	FALSE	FALSE
	Tatdn3	FALSE	FALSE	FALSE	FALSE	FALSE	FALSE	FALSE	FALSE	FALSE	FALSE	FALSE	TRUE	FALSE	FALSE	FALSE	TRUE	FALSE	TRUE	FALSE	FALSE	FALSE	FALSE	FALSE	FALSE
	Vwce	FALSE	TRUE	FALSE	FALSE	FALSE	FALSE	FALSE	TRUE	FALSE	FALSE	FALSE	TRUE	FALSE	FALSE	FALSE	FALSE	FALSE	TRUE	FALSE	FALSE	FALSE	FALSE	FALSE	FALSE
	Tsnax	FALSE	FALSE	FALSE	TRUE	FALSE	FALSE	FALSE	TRUE	FALSE	FALSE	FALSE	FALSE	FALSE	FALSE	FALSE	FALSE	FALSE	FALSE	FALSE	TRUE	FALSE	FALSE	FALSE	FALSE
	Zfp346	FALSE	FALSE	FALSE	FALSE	FALSE	FALSE	FALSE	FALSE	FALSE	FALSE	TRUE	TRUE	FALSE	FALSE	FALSE	FALSE	FALSE	TRUE	FALSE	FALSE	FALSE	FALSE	FALSE	FALSE
	Grik1	FALSE	FALSE	TRUE	FALSE	FALSE	FALSE	FALSE	TRUE	FALSE	FALSE	FALSE	FALSE	FALSE	FALSE	FALSE	FALSE	FALSE	FALSE	FALSE	FALSE	FALSE	FALSE	FALSE	FALSE
	AI464131	FALSE	FALSE	TRUE	FALSE	FALSE	FALSE	FALSE	TRUE	TRUE	FALSE	FALSE	FALSE	FALSE	FALSE	FALSE	FALSE	FALSE	FALSE	FALSE	FALSE	FALSE	FALSE	FALSE	FALSE
	1700047F07Rik	FALSE	TRUE	FALSE	FALSE	FALSE	FALSE	FALSE	TRUE	FALSE	FALSE	FALSE	FALSE	FALSE	FALSE	FALSE	FALSE	FALSE	FALSE	FALSE	FALSE	FALSE	FALSE	FALSE	FALSE
	AK050707	FALSE	FALSE	FALSE	TRUE	FALSE	FALSE	FALSE	TRUE	FALSE	FALSE	FALSE	FALSE	FALSE	FALSE	FALSE	FALSE	FALSE	FALSE	FALSE	FALSE	FALSE	FALSE	FALSE	FALSE
	Zfp710	FALSE	FALSE	FALSE	FALSE	FALSE	FALSE	FALSE	FALSE	FALSE	FALSE	TRUE	FALSE	FALSE	FALSE	FALSE	FALSE	FALSE	TRUE	TRUE	FALSE	FALSE	FALSE	FALSE	FALSE
	Zfp711	FALSE	FALSE	FALSE	FALSE	FALSE	FALSE	FALSE	FALSE	TRUE	FALSE	FALSE	TRUE	FALSE	FALSE	FALSE	FALSE	FALSE	TRUE	FALSE	FALSE	FALSE	FALSE	FALSE	FALSE
	Nmnat3	FALSE	FALSE	FALSE	FALSE	FALSE	FALSE	FALSE	FALSE	FALSE	FALSE	FALSE	FALSE	FALSE	FALSE	FALSE	FALSE	TRUE	TRUE	FALSE	FALSE	FALSE	FALSE	FALSE	FALSE
	Uggt2	FALSE	FALSE	FALSE	FALSE	FALSE	FALSE	FALSE	FALSE	FALSE	FALSE	TRUE	TRUE	FALSE	FALSE	FALSE	FALSE	FALSE	TRUE	FALSE	FALSE	FALSE	FALSE	FALSE	FALSE
	Nek11	FALSE	FALSE	FALSE	FALSE	FALSE	FALSE	FALSE	FALSE	FALSE	FALSE	FALSE	TRUE	FALSE	FALSE	FALSE	FALSE	FALSE	TRUE	FALSE	FALSE	FALSE	FALSE	FALSE	FALSE
	Ern2	TRUE	FALSE	FALSE	FALSE	FALSE	FALSE	FALSE	TRUE	FALSE	FALSE	FALSE	FALSE	FALSE	FALSE	FALSE	FALSE	FALSE	FALSE	FALSE	FALSE	FALSE	FALSE	FALSE	FALSE
	Nrsn1	FALSE	FALSE	FALSE	TRUE	FALSE	FALSE	FALSE	TRUE	FALSE	FALSE	FALSE	FALSE	FALSE	FALSE	FALSE	FALSE	FALSE	FALSE	FALSE	FALSE	FALSE	FALSE	FALSE	FALSE
	Bbs7	FALSE	FALSE	FALSE	FALSE	FALSE	FALSE	FALSE	FALSE	FALSE	FALSE	TRUE	TRUE	FALSE	FALSE	TRUE	FALSE	FALSE	TRUE	TRUE	FALSE	FALSE	FALSE	FALSE	FALSE
	X83328	FALSE	FALSE	TRUE	FALSE	FALSE	FALSE	FALSE	TRUE	FALSE	FALSE	FALSE	FALSE	FALSE	FALSE	FALSE	FALSE	FALSE	FALSE	FALSE	FALSE	FALSE	FALSE	FALSE	FALSE
	Bloc1s3	FALSE	FALSE	FALSE	FALSE	FALSE	FALSE	FALSE	FALSE	FALSE	FALSE	FALSE	FALSE	TRUE	FALSE	FALSE	FALSE	FALSE	TRUE	FALSE	FALSE	FALSE	FALSE	FALSE	FALSE
	Ccdc109a	FALSE	FALSE	FALSE	FALSE	FALSE	FALSE	FALSE	FALSE	FALSE	FALSE	FALSE	TRUE	FALSE	FALSE	FALSE	FALSE	FALSE	TRUE	FALSE	FALSE	FALSE	FALSE	FALSE	FALSE
	9430021M05Rik	FALSE	FALSE	FALSE	FALSE	FALSE	FALSE	FALSE	FALSE	FALSE	FALSE	FALSE	TRUE	FALSE	FALSE	FALSE	FALSE	FALSE	TRUE	FALSE	FALSE	FALSE	FALSE	FALSE	FALSE
	Gas2l1	TRUE	FALSE	FALSE	FALSE	FALSE	FALSE	FALSE	TRUE	FALSE	FALSE	TRUE	FALSE	FALSE	FALSE	FALSE	FALSE	FALSE	TRUE	FALSE	FALSE	FALSE	FALSE	FALSE	FALSE
	Xaf1	FALSE	FALSE	FALSE	FALSE	FALSE	FALSE	FALSE	FALSE	FALSE	FALSE	TRUE	FALSE	FALSE	TRUE	FALSE	FALSE	FALSE	TRUE	FALSE	FALSE	FALSE	FALSE	FALSE	FALSE
	Perld1	FALSE	FALSE	TRUE	FALSE	FALSE	FALSE	FALSE	TRUE	FALSE	FALSE	FALSE	FALSE	FALSE	FALSE	FALSE	FALSE	FALSE	FALSE	FALSE	FALSE	FALSE	FALSE	FALSE	FALSE
	9030625A04Rik	FALSE	FALSE	FALSE	FALSE	FALSE	FALSE	FALSE	FALSE	FALSE	FALSE	TRUE	FALSE	FALSE	FALSE	FALSE	FALSE	FALSE	TRUE	FALSE	FALSE	FALSE	FALSE	FALSE	FALSE
	Gls2	FALSE	TRUE	FALSE	FALSE	FALSE	FALSE	FALSE	TRUE	FALSE	FALSE	FALSE	TRUE	FALSE	FALSE	FALSE	FALSE	FALSE	TRUE	FALSE	FALSE	FALSE	FALSE	FALSE	FALSE
	Ppil2	FALSE	FALSE	FALSE	FALSE	FALSE	FALSE	FALSE	FALSE	FALSE	FALSE	TRUE	FALSE	FALSE	FALSE	FALSE	FALSE	FALSE	TRUE	FALSE	FALSE	FALSE	FALSE	FALSE	FALSE
	AK149188	FALSE	FALSE	TRUE	FALSE	FALSE	FALSE	FALSE	TRUE	FALSE	FALSE	FALSE	FALSE	FALSE	FALSE	FALSE	FALSE	FALSE	FALSE	FALSE	FALSE	FALSE	FALSE	FALSE	FALSE
	Vps39	FALSE	FALSE	FALSE	FALSE	FALSE	FALSE	FALSE	FALSE	FALSE	FALSE	FALSE	FALSE	FALSE	FALSE	TRUE	FALSE	FALSE	TRUE	FALSE	FALSE	FALSE	FALSE	FALSE	FALSE
	Ccdc172	FALSE	FALSE	FALSE	FALSE	FALSE	FALSE	FALSE	FALSE	FALSE	FALSE	FALSE	FALSE	FALSE	TRUE	FALSE	FALSE	FALSE	TRUE	FALSE	FALSE	FALSE	FALSE	FALSE	FALSE
	Ccdc171	FALSE	FALSE	TRUE	FALSE	FALSE	FALSE	FALSE	TRUE	FALSE	FALSE	FALSE	FALSE	FALSE	FALSE	FALSE	FALSE	FALSE	FALSE	FALSE	FALSE	FALSE	FALSE	FALSE	FALSE
	Gpsm3	FALSE	FALSE	FALSE	FALSE	FALSE	FALSE	FALSE	FALSE	FALSE	FALSE	FALSE	FALSE	FALSE	FALSE	FALSE	TRUE	FALSE	TRUE	FALSE	FALSE	FALSE	FALSE	FALSE	FALSE
	Bicc1	FALSE	FALSE	FALSE	FALSE	FALSE	FALSE	FALSE	FALSE	FALSE	FALSE	TRUE	FALSE	FALSE	FALSE	FALSE	FALSE	FALSE	TRUE	FALSE	FALSE	FALSE	FALSE	FALSE	FALSE
	Slc4a1ap	FALSE	FALSE	FALSE	FALSE	TRUE	FALSE	FALSE	TRUE	FALSE	FALSE	FALSE	FALSE	FALSE	FALSE	TRUE	FALSE	FALSE	TRUE	FALSE	FALSE	FALSE	FALSE	FALSE	FALSE
	Adi1	FALSE	FALSE	FALSE	TRUE	FALSE	FALSE	FALSE	TRUE	TRUE	FALSE	FALSE	FALSE	FALSE	FALSE	FALSE	FALSE	FALSE	FALSE	TRUE	FALSE	FALSE	FALSE	FALSE	FALSE
	Josd2	FALSE	FALSE	FALSE	FALSE	FALSE	FALSE	FALSE	FALSE	FALSE	FALSE	FALSE	TRUE	TRUE	FALSE	FALSE	FALSE	FALSE	TRUE	FALSE	TRUE	FALSE	FALSE	FALSE	FALSE
	Wdr96	TRUE	FALSE	FALSE	FALSE	FALSE	FALSE	FALSE	TRUE	FALSE	FALSE	TRUE	FALSE	FALSE	FALSE	FALSE	FALSE	FALSE	TRUE	FALSE	FALSE	FALSE	FALSE	FALSE	FALSE
	Pgbd5	FALSE	FALSE	FALSE	FALSE	FALSE	FALSE	FALSE	FALSE	FALSE	FALSE	FALSE	FALSE	FALSE	TRUE	FALSE	FALSE	FALSE	TRUE	FALSE	FALSE	FALSE	FALSE	FALSE	FALSE
	Ccdc164	FALSE	TRUE	FALSE	FALSE	FALSE	FALSE	FALSE	TRUE	TRUE	FALSE	FALSE	TRUE	FALSE	FALSE	FALSE	FALSE	FALSE	TRUE	FALSE	FALSE	FALSE	FALSE	FALSE	FALSE
	Cpne2	FALSE	FALSE	TRUE	FALSE	FALSE	FALSE	FALSE	TRUE	FALSE	FALSE	FALSE	FALSE	FALSE	FALSE	FALSE	FALSE	FALSE	FALSE	FALSE	TRUE	FALSE	FALSE	FALSE	FALSE
	Rcbtb2	FALSE	FALSE	FALSE	FALSE	FALSE	FALSE	FALSE	FALSE	FALSE	FALSE	FALSE	FALSE	FALSE	FALSE	TRUE	FALSE	FALSE	TRUE	FALSE	FALSE	FALSE	FALSE	FALSE	FALSE
	Tyro3	FALSE	TRUE	FALSE	FALSE	FALSE	FALSE	FALSE	TRUE	FALSE	FALSE	FALSE	FALSE	FALSE	FALSE	FALSE	FALSE	FALSE	FALSE	FALSE	FALSE	FALSE	FALSE	FALSE	FALSE
	Cpne8	FALSE	FALSE	TRUE	FALSE	FALSE	FALSE	FALSE	TRUE	FALSE	FALSE	FALSE	FALSE	FALSE	FALSE	FALSE	FALSE	FALSE	FALSE	FALSE	FALSE	FALSE	FALSE	FALSE	FALSE
	AU014645	FALSE	FALSE	FALSE	TRUE	FALSE	FALSE	FALSE	TRUE	FALSE	FALSE	FALSE	FALSE	FALSE	FALSE	FALSE	FALSE	FALSE	FALSE	FALSE	FALSE	FALSE	FALSE	FALSE	FALSE
	Cyld	FALSE	FALSE	FALSE	FALSE	FALSE	FALSE	FALSE	FALSE	FALSE	FALSE	TRUE	FALSE	FALSE	FALSE	FALSE	FALSE	FALSE	TRUE	FALSE	TRUE	FALSE	FALSE	FALSE	FALSE
	Vps25	FALSE	FALSE	TRUE	FALSE	FALSE	FALSE	FALSE	TRUE	FALSE	FALSE	FALSE	FALSE	FALSE	FALSE	FALSE	FALSE	FALSE	FALSE	FALSE	FALSE	FALSE	FALSE	FALSE	FALSE
	Grin2c	FALSE	FALSE	FALSE	FALSE	FALSE	FALSE	FALSE	FALSE	FALSE	FALSE	FALSE	FALSE	FALSE	FALSE	FALSE	TRUE	FALSE	TRUE	FALSE	FALSE	FALSE	FALSE	FALSE	FALSE
	Dnahc9	FALSE	FALSE	FALSE	FALSE	TRUE	FALSE	FALSE	TRUE	FALSE	FALSE	FALSE	FALSE	FALSE	FALSE	FALSE	FALSE	FALSE	FALSE	FALSE	FALSE	FALSE	FALSE	FALSE	FALSE
	Ralgps1	TRUE	FALSE	FALSE	FALSE	FALSE	FALSE	FALSE	TRUE	FALSE	FALSE	FALSE	FALSE	FALSE	FALSE	FALSE	FALSE	FALSE	FALSE	FALSE	FALSE	FALSE	FALSE	FALSE	FALSE
	Echdc2	TRUE	FALSE	FALSE	FALSE	FALSE	FALSE	FALSE	TRUE	FALSE	FALSE	FALSE	FALSE	FALSE	FALSE	FALSE	FALSE	FALSE	FALSE	FALSE	FALSE	FALSE	FALSE	FALSE	FALSE
	Nova1	TRUE	FALSE	FALSE	FALSE	TRUE	FALSE	FALSE	TRUE	FALSE	FALSE	FALSE	FALSE	FALSE	FALSE	FALSE	FALSE	FALSE	FALSE	TRUE	FALSE	FALSE	FALSE	FALSE	FALSE
	Bicd1	TRUE	FALSE	FALSE	FALSE	FALSE	FALSE	FALSE	TRUE	FALSE	FALSE	FALSE	FALSE	FALSE	FALSE	FALSE	FALSE	FALSE	FALSE	FALSE	FALSE	FALSE	FALSE	FALSE	FALSE
	Sympk	FALSE	FALSE	FALSE	FALSE	FALSE	FALSE	FALSE	FALSE	FALSE	FALSE	FALSE	FALSE	FALSE	FALSE	FALSE	TRUE	FALSE	TRUE	FALSE	FALSE	FALSE	FALSE	FALSE	FALSE
	Nova2	FALSE	FALSE	FALSE	FALSE	FALSE	FALSE	FALSE	FALSE	FALSE	FALSE	FALSE	FALSE	FALSE	TRUE	FALSE	FALSE	FALSE	TRUE	FALSE	FALSE	FALSE	FALSE	FALSE	FALSE
	Plk1s1	FALSE	TRUE	FALSE	FALSE	FALSE	FALSE	FALSE	TRUE	FALSE	FALSE	FALSE	FALSE	FALSE	FALSE	FALSE	FALSE	FALSE	FALSE	FALSE	FALSE	FALSE	FALSE	FALSE	FALSE
	Dfna5h	FALSE	FALSE	FALSE	TRUE	FALSE	FALSE	FALSE	TRUE	FALSE	FALSE	FALSE	FALSE	FALSE	TRUE	FALSE	FALSE	FALSE	TRUE	FALSE	FALSE	FALSE	FALSE	FALSE	FALSE
	Nap1l4	FALSE	TRUE	FALSE	FALSE	FALSE	FALSE	FALSE	TRUE	FALSE	FALSE	FALSE	FALSE	FALSE	FALSE	FALSE	FALSE	FALSE	FALSE	FALSE	FALSE	FALSE	FALSE	FALSE	FALSE
	Cnnm3	TRUE	FALSE	FALSE	FALSE	FALSE	FALSE	FALSE	TRUE	FALSE	FALSE	FALSE	FALSE	FALSE	FALSE	FALSE	FALSE	FALSE	FALSE	FALSE	FALSE	FALSE	FALSE	FALSE	FALSE
	Hdgfrp3	FALSE	TRUE	FALSE	FALSE	FALSE	FALSE	FALSE	TRUE	FALSE	FALSE	FALSE	FALSE	TRUE	FALSE	FALSE	FALSE	FALSE	TRUE	FALSE	FALSE	FALSE	FALSE	FALSE	FALSE
	Igfn1	TRUE	FALSE	FALSE	FALSE	FALSE	FALSE	FALSE	TRUE	FALSE	FALSE	FALSE	FALSE	FALSE	FALSE	FALSE	FALSE	FALSE	FALSE	FALSE	FALSE	FALSE	FALSE	FALSE	FALSE
	Gm221	FALSE	FALSE	FALSE	FALSE	FALSE	FALSE	FALSE	FALSE	FALSE	FALSE	TRUE	FALSE	FALSE	FALSE	FALSE	FALSE	FALSE	TRUE	FALSE	FALSE	FALSE	FALSE	FALSE	FALSE
	AW049604	FALSE	FALSE	FALSE	TRUE	FALSE	FALSE	FALSE	TRUE	FALSE	FALSE	FALSE	FALSE	FALSE	FALSE	FALSE	FALSE	FALSE	FALSE	FALSE	FALSE	FALSE	FALSE	FALSE	FALSE
	LOC554292	FALSE	FALSE	FALSE	TRUE	FALSE	FALSE	FALSE	TRUE	FALSE	FALSE	FALSE	FALSE	FALSE	FALSE	FALSE	FALSE	FALSE	FALSE	FALSE	FALSE	FALSE	FALSE	FALSE	FALSE
	5830416P10Rik	TRUE	FALSE	FALSE	FALSE	FALSE	FALSE	FALSE	TRUE	FALSE	FALSE	FALSE	FALSE	FALSE	FALSE	FALSE	FALSE	FALSE	FALSE	FALSE	FALSE	FALSE	FALSE	FALSE	FALSE
	Pnkp	FALSE	FALSE	FALSE	FALSE	FALSE	FALSE	FALSE	FALSE	FALSE	FALSE	FALSE	TRUE	FALSE	FALSE	FALSE	FALSE	FALSE	TRUE	FALSE	FALSE	FALSE	FALSE	FALSE	FALSE
	E230025N22Rik	FALSE	FALSE	FALSE	FALSE	FALSE	FALSE	FALSE	FALSE	FALSE	FALSE	FALSE	TRUE	FALSE	FALSE	FALSE	FALSE	FALSE	TRUE	FALSE	FALSE	FALSE	FALSE	FALSE	FALSE
	Cdca7l	FALSE	FALSE	FALSE	FALSE	FALSE	TRUE	FALSE	TRUE	FALSE	FALSE	FALSE	FALSE	FALSE	FALSE	FALSE	TRUE	FALSE	TRUE	FALSE	FALSE	FALSE	FALSE	FALSE	FALSE
	Ghrl	FALSE	TRUE	FALSE	FALSE	FALSE	FALSE	FALSE	TRUE	FALSE	FALSE	FALSE	FALSE	FALSE	FALSE	FALSE	FALSE	FALSE	FALSE	FALSE	FALSE	FALSE	FALSE	FALSE	FALSE
	Snrpa	FALSE	FALSE	FALSE	FALSE	FALSE	FALSE	FALSE	FALSE	FALSE	FALSE	FALSE	FALSE	FALSE	FALSE	FALSE	FALSE	TRUE	TRUE	FALSE	FALSE	FALSE	FALSE	FALSE	FALSE
	Gm15605	FALSE	FALSE	FALSE	FALSE	FALSE	FALSE	FALSE	FALSE	FALSE	FALSE	FALSE	TRUE	FALSE	FALSE	FALSE	FALSE	FALSE	TRUE	FALSE	FALSE	FALSE	FALSE	FALSE	FALSE
	Snrpe	FALSE	FALSE	FALSE	TRUE	FALSE	FALSE	FALSE	TRUE	FALSE	FALSE	FALSE	FALSE	FALSE	FALSE	FALSE	FALSE	FALSE	FALSE	FALSE	FALSE	FALSE	FALSE	FALSE	FALSE
	Rsph10b	FALSE	FALSE	FALSE	TRUE	FALSE	FALSE	FALSE	TRUE	FALSE	FALSE	FALSE	FALSE	FALSE	FALSE	FALSE	FALSE	FALSE	FALSE	FALSE	FALSE	FALSE	FALSE	FALSE	FALSE
	Zfp187	TRUE	FALSE	FALSE	FALSE	FALSE	FALSE	FALSE	TRUE	TRUE	FALSE	TRUE	FALSE	FALSE	FALSE	FALSE	FALSE	FALSE	TRUE	FALSE	FALSE	FALSE	FALSE	FALSE	FALSE
	9530077C05Rik	FALSE	TRUE	FALSE	FALSE	FALSE	FALSE	FALSE	TRUE	FALSE	FALSE	FALSE	FALSE	FALSE	FALSE	FALSE	FALSE	FALSE	FALSE	FALSE	FALSE	FALSE	FALSE	FALSE	FALSE
	Zmynd8	FALSE	FALSE	FALSE	FALSE	FALSE	FALSE	FALSE	FALSE	FALSE	FALSE	TRUE	FALSE	FALSE	FALSE	TRUE	FALSE	FALSE	TRUE	FALSE	FALSE	FALSE	FALSE	FALSE	FALSE
	Gm12002	FALSE	FALSE	FALSE	FALSE	FALSE	FALSE	FALSE	FALSE	FALSE	FALSE	TRUE	FALSE	FALSE	FALSE	FALSE	FALSE	FALSE	TRUE	FALSE	FALSE	FALSE	FALSE	FALSE	FALSE
	Slc25a14	FALSE	FALSE	FALSE	FALSE	FALSE	FALSE	FALSE	FALSE	FALSE	FALSE	FALSE	FALSE	FALSE	FALSE	FALSE	FALSE	TRUE	TRUE	FALSE	FALSE	FALSE	FALSE	FALSE	FALSE
	Rdx	FALSE	FALSE	FALSE	TRUE	FALSE	FALSE	FALSE	TRUE	FALSE	FALSE	FALSE	FALSE	FALSE	FALSE	FALSE	FALSE	FALSE	FALSE	FALSE	FALSE	FALSE	FALSE	FALSE	FALSE
	Grin1	TRUE	FALSE	FALSE	FALSE	FALSE	FALSE	FALSE	TRUE	FALSE	FALSE	TRUE	FALSE	FALSE	FALSE	FALSE	FALSE	FALSE	TRUE	FALSE	FALSE	FALSE	FALSE	FALSE	FALSE
	Slc25a19	FALSE	FALSE	FALSE	FALSE	FALSE	FALSE	FALSE	FALSE	FALSE	FALSE	FALSE	TRUE	FALSE	FALSE	FALSE	FALSE	FALSE	TRUE	FALSE	FALSE	FALSE	FALSE	FALSE	FALSE
	Fam92b	FALSE	FALSE	FALSE	FALSE	FALSE	FALSE	FALSE	FALSE	FALSE	FALSE	FALSE	TRUE	FALSE	FALSE	FALSE	FALSE	FALSE	TRUE	FALSE	FALSE	FALSE	FALSE	FALSE	FALSE
	Mrap2	FALSE	TRUE	FALSE	FALSE	FALSE	FALSE	FALSE	TRUE	FALSE	FALSE	FALSE	TRUE	FALSE	FALSE	FALSE	FALSE	FALSE	TRUE	FALSE	FALSE	FALSE	FALSE	FALSE	FALSE
	Dact3	FALSE	FALSE	FALSE	FALSE	FALSE	FALSE	FALSE	FALSE	FALSE	FALSE	FALSE	FALSE	FALSE	TRUE	FALSE	FALSE	FALSE	TRUE	FALSE	FALSE	FALSE	FALSE	FALSE	FALSE
	Fahd2a	FALSE	FALSE	FALSE	FALSE	FALSE	FALSE	FALSE	FALSE	FALSE	FALSE	FALSE	FALSE	FALSE	TRUE	FALSE	FALSE	FALSE	TRUE	FALSE	FALSE	FALSE	FALSE	FALSE	FALSE
	Gm15631	TRUE	FALSE	FALSE	FALSE	FALSE	FALSE	FALSE	TRUE	FALSE	FALSE	TRUE	FALSE	FALSE	FALSE	FALSE	FALSE	FALSE	TRUE	FALSE	FALSE	FALSE	FALSE	FALSE	FALSE
	Bpifa5	FALSE	FALSE	FALSE	FALSE	FALSE	FALSE	FALSE	FALSE	FALSE	FALSE	TRUE	FALSE	FALSE	FALSE	FALSE	FALSE	FALSE	TRUE	FALSE	FALSE	FALSE	FALSE	FALSE	FALSE
	Hus1	FALSE	FALSE	FALSE	FALSE	FALSE	FALSE	TRUE	TRUE	FALSE	FALSE	FALSE	FALSE	FALSE	FALSE	FALSE	FALSE	FALSE	FALSE	FALSE	FALSE	FALSE	FALSE	FALSE	FALSE
	Blm	FALSE	FALSE	FALSE	FALSE	FALSE	FALSE	FALSE	FALSE	FALSE	FALSE	TRUE	FALSE	FALSE	FALSE	FALSE	FALSE	FALSE	TRUE	FALSE	FALSE	FALSE	FALSE	FALSE	FALSE
	Mta3	TRUE	FALSE	FALSE	FALSE	FALSE	FALSE	FALSE	TRUE	FALSE	FALSE	FALSE	FALSE	FALSE	FALSE	FALSE	FALSE	FALSE	FALSE	FALSE	FALSE	FALSE	FALSE	FALSE	FALSE
	Alpk1	FALSE	FALSE	FALSE	FALSE	FALSE	FALSE	FALSE	FALSE	FALSE	FALSE	FALSE	FALSE	FALSE	TRUE	FALSE	FALSE	FALSE	TRUE	FALSE	FALSE	FALSE	FALSE	FALSE	FALSE
	Vrk3	FALSE	FALSE	FALSE	FALSE	FALSE	FALSE	FALSE	FALSE	FALSE	FALSE	FALSE	FALSE	FALSE	FALSE	FALSE	TRUE	FALSE	TRUE	FALSE	FALSE	FALSE	FALSE	FALSE	FALSE
	Ccdc136	TRUE	FALSE	FALSE	FALSE	FALSE	FALSE	FALSE	TRUE	FALSE	FALSE	FALSE	FALSE	FALSE	FALSE	FALSE	FALSE	FALSE	FALSE	FALSE	FALSE	FALSE	FALSE	FALSE	FALSE
	Alpk2	FALSE	FALSE	TRUE	FALSE	FALSE	FALSE	FALSE	TRUE	FALSE	FALSE	FALSE	FALSE	TRUE	FALSE	FALSE	FALSE	FALSE	TRUE	FALSE	FALSE	FALSE	FALSE	FALSE	FALSE
	Ttc19	FALSE	FALSE	FALSE	FALSE	FALSE	FALSE	FALSE	FALSE	FALSE	FALSE	FALSE	TRUE	FALSE	FALSE	FALSE	FALSE	FALSE	TRUE	FALSE	FALSE	FALSE	FALSE	FALSE	FALSE
	Mill2	FALSE	FALSE	FALSE	FALSE	FALSE	FALSE	FALSE	FALSE	FALSE	FALSE	TRUE	FALSE	FALSE	FALSE	TRUE	FALSE	FALSE	TRUE	FALSE	FALSE	FALSE	FALSE	FALSE	FALSE
	Wdr67	FALSE	FALSE	FALSE	FALSE	FALSE	FALSE	FALSE	FALSE	FALSE	FALSE	TRUE	FALSE	FALSE	FALSE	FALSE	FALSE	FALSE	TRUE	FALSE	FALSE	FALSE	FALSE	FALSE	FALSE
	Ttc15	FALSE	FALSE	FALSE	TRUE	FALSE	FALSE	FALSE	TRUE	FALSE	FALSE	FALSE	FALSE	FALSE	TRUE	FALSE	FALSE	FALSE	TRUE	FALSE	FALSE	FALSE	FALSE	FALSE	FALSE
	Sidt2	FALSE	FALSE	FALSE	FALSE	TRUE	FALSE	FALSE	TRUE	FALSE	FALSE	FALSE	FALSE	FALSE	FALSE	FALSE	FALSE	FALSE	FALSE	FALSE	FALSE	FALSE	FALSE	FALSE	FALSE
	Commd7	FALSE	FALSE	FALSE	FALSE	FALSE	FALSE	FALSE	FALSE	FALSE	FALSE	FALSE	FALSE	FALSE	TRUE	FALSE	FALSE	FALSE	TRUE	FALSE	FALSE	FALSE	FALSE	FALSE	FALSE
	Sidt1	FALSE	FALSE	FALSE	FALSE	FALSE	FALSE	FALSE	FALSE	FALSE	FALSE	FALSE	FALSE	FALSE	FALSE	TRUE	FALSE	FALSE	TRUE	FALSE	FALSE	FALSE	FALSE	FALSE	FALSE
	Xab2	FALSE	TRUE	FALSE	FALSE	FALSE	TRUE	FALSE	TRUE	FALSE	FALSE	FALSE	TRUE	FALSE	FALSE	FALSE	TRUE	FALSE	TRUE	FALSE	FALSE	FALSE	FALSE	FALSE	FALSE
	Pisd-ps1	FALSE	FALSE	TRUE	FALSE	FALSE	FALSE	FALSE	TRUE	FALSE	FALSE	FALSE	FALSE	TRUE	FALSE	TRUE	FALSE	FALSE	TRUE	FALSE	TRUE	FALSE	FALSE	FALSE	FALSE
	Apbb3	TRUE	FALSE	FALSE	FALSE	FALSE	FALSE	FALSE	TRUE	FALSE	FALSE	TRUE	FALSE	FALSE	FALSE	FALSE	FALSE	FALSE	TRUE	TRUE	FALSE	FALSE	FALSE	FALSE	FALSE
	AK043947	FALSE	FALSE	FALSE	TRUE	FALSE	FALSE	FALSE	TRUE	FALSE	FALSE	FALSE	FALSE	FALSE	FALSE	FALSE	FALSE	FALSE	FALSE	FALSE	FALSE	FALSE	FALSE	FALSE	FALSE
	C78339	FALSE	FALSE	FALSE	TRUE	FALSE	FALSE	FALSE	TRUE	TRUE	FALSE	FALSE	FALSE	FALSE	TRUE	FALSE	FALSE	FALSE	TRUE	FALSE	FALSE	FALSE	FALSE	FALSE	FALSE
	Pisd-ps2	FALSE	FALSE	FALSE	FALSE	FALSE	FALSE	FALSE	FALSE	FALSE	FALSE	TRUE	FALSE	FALSE	FALSE	TRUE	FALSE	FALSE	TRUE	FALSE	TRUE	FALSE	FALSE	FALSE	FALSE
	Dleu2	FALSE	TRUE	FALSE	FALSE	FALSE	FALSE	FALSE	TRUE	FALSE	FALSE	FALSE	FALSE	FALSE	FALSE	FALSE	FALSE	FALSE	FALSE	FALSE	FALSE	FALSE	FALSE	FALSE	FALSE
	Klra2	FALSE	FALSE	FALSE	FALSE	FALSE	FALSE	FALSE	FALSE	FALSE	FALSE	FALSE	TRUE	FALSE	FALSE	FALSE	FALSE	FALSE	TRUE	FALSE	FALSE	FALSE	FALSE	FALSE	FALSE
	Gm4221	TRUE	FALSE	FALSE	FALSE	FALSE	FALSE	FALSE	TRUE	FALSE	FALSE	FALSE	FALSE	FALSE	FALSE	FALSE	FALSE	FALSE	FALSE	FALSE	FALSE	FALSE	FALSE	FALSE	FALSE
	Il11ra2	FALSE	FALSE	TRUE	FALSE	FALSE	FALSE	FALSE	TRUE	FALSE	FALSE	FALSE	FALSE	FALSE	FALSE	FALSE	FALSE	FALSE	FALSE	FALSE	FALSE	FALSE	FALSE	FALSE	FALSE
	Kif21a	TRUE	TRUE	FALSE	FALSE	TRUE	FALSE	FALSE	TRUE	TRUE	FALSE	FALSE	FALSE	FALSE	FALSE	FALSE	FALSE	FALSE	FALSE	FALSE	FALSE	FALSE	FALSE	FALSE	FALSE
	Akap10	TRUE	FALSE	FALSE	FALSE	FALSE	FALSE	FALSE	TRUE	FALSE	FALSE	FALSE	FALSE	FALSE	FALSE	FALSE	FALSE	FALSE	FALSE	FALSE	FALSE	FALSE	FALSE	FALSE	FALSE
	Lsm8	FALSE	FALSE	TRUE	FALSE	FALSE	FALSE	FALSE	TRUE	FALSE	FALSE	FALSE	FALSE	FALSE	FALSE	FALSE	FALSE	FALSE	FALSE	FALSE	FALSE	FALSE	FALSE	FALSE	FALSE
	Npc1l1	FALSE	FALSE	TRUE	FALSE	FALSE	FALSE	FALSE	TRUE	FALSE	FALSE	FALSE	FALSE	FALSE	FALSE	FALSE	FALSE	FALSE	FALSE	FALSE	FALSE	FALSE	FALSE	FALSE	FALSE
	Fn1	FALSE	TRUE	FALSE	FALSE	FALSE	FALSE	FALSE	TRUE	FALSE	FALSE	FALSE	TRUE	FALSE	FALSE	FALSE	FALSE	FALSE	TRUE	FALSE	FALSE	FALSE	FALSE	FALSE	FALSE
	Col11a2	FALSE	FALSE	FALSE	FALSE	FALSE	FALSE	FALSE	FALSE	FALSE	FALSE	FALSE	TRUE	FALSE	FALSE	FALSE	FALSE	FALSE	TRUE	FALSE	FALSE	FALSE	FALSE	FALSE	FALSE
	Ccdc129	FALSE	FALSE	FALSE	FALSE	FALSE	FALSE	FALSE	FALSE	FALSE	FALSE	FALSE	FALSE	FALSE	TRUE	FALSE	FALSE	FALSE	TRUE	FALSE	FALSE	FALSE	FALSE	FALSE	FALSE
	Wdr52	FALSE	FALSE	FALSE	TRUE	FALSE	FALSE	FALSE	TRUE	FALSE	FALSE	FALSE	FALSE	FALSE	FALSE	FALSE	FALSE	FALSE	FALSE	FALSE	FALSE	FALSE	FALSE	FALSE	FALSE
	Rabep1	TRUE	FALSE	FALSE	FALSE	FALSE	FALSE	FALSE	TRUE	FALSE	FALSE	FALSE	TRUE	FALSE	FALSE	FALSE	FALSE	FALSE	TRUE	FALSE	FALSE	FALSE	FALSE	FALSE	FALSE
	Aph1b	TRUE	FALSE	FALSE	FALSE	FALSE	FALSE	FALSE	TRUE	FALSE	FALSE	FALSE	FALSE	FALSE	FALSE	FALSE	FALSE	FALSE	FALSE	FALSE	FALSE	FALSE	FALSE	FALSE	FALSE
	Hjurp	FALSE	TRUE	FALSE	FALSE	FALSE	FALSE	TRUE	TRUE	FALSE	FALSE	FALSE	FALSE	FALSE	FALSE	FALSE	FALSE	FALSE	FALSE	FALSE	FALSE	FALSE	FALSE	FALSE	FALSE
	Epn3	FALSE	TRUE	FALSE	FALSE	FALSE	FALSE	FALSE	TRUE	FALSE	FALSE	FALSE	FALSE	FALSE	FALSE	FALSE	FALSE	FALSE	FALSE	FALSE	FALSE	FALSE	FALSE	FALSE	FALSE
	BC065397	FALSE	TRUE	FALSE	FALSE	FALSE	FALSE	FALSE	TRUE	FALSE	FALSE	FALSE	FALSE	FALSE	FALSE	FALSE	FALSE	FALSE	FALSE	FALSE	FALSE	FALSE	FALSE	FALSE	FALSE
	Psma3	FALSE	FALSE	FALSE	FALSE	FALSE	TRUE	FALSE	TRUE	FALSE	FALSE	FALSE	FALSE	FALSE	FALSE	FALSE	FALSE	FALSE	FALSE	FALSE	FALSE	FALSE	FALSE	FALSE	FALSE
	Runx2	FALSE	TRUE	FALSE	FALSE	FALSE	FALSE	FALSE	TRUE	FALSE	FALSE	FALSE	FALSE	FALSE	FALSE	FALSE	FALSE	FALSE	FALSE	FALSE	FALSE	FALSE	FALSE	FALSE	FALSE
	Vps53	FALSE	TRUE	FALSE	FALSE	FALSE	FALSE	FALSE	TRUE	FALSE	FALSE	FALSE	FALSE	FALSE	FALSE	FALSE	FALSE	FALSE	FALSE	FALSE	FALSE	FALSE	FALSE	FALSE	FALSE
	Kif20a	FALSE	FALSE	TRUE	FALSE	FALSE	FALSE	FALSE	TRUE	FALSE	FALSE	FALSE	FALSE	FALSE	FALSE	FALSE	FALSE	FALSE	FALSE	FALSE	FALSE	FALSE	FALSE	FALSE	FALSE
	Gfra1	FALSE	FALSE	FALSE	TRUE	FALSE	FALSE	FALSE	TRUE	TRUE	FALSE	FALSE	FALSE	FALSE	FALSE	FALSE	FALSE	FALSE	FALSE	FALSE	FALSE	FALSE	FALSE	FALSE	FALSE
	Gm17660	FALSE	FALSE	FALSE	TRUE	FALSE	FALSE	FALSE	TRUE	FALSE	FALSE	FALSE	FALSE	FALSE	FALSE	FALSE	FALSE	FALSE	FALSE	FALSE	FALSE	FALSE	FALSE	FALSE	FALSE
	Surf1	FALSE	FALSE	FALSE	FALSE	FALSE	TRUE	FALSE	TRUE	FALSE	FALSE	FALSE	FALSE	FALSE	FALSE	FALSE	FALSE	FALSE	FALSE	FALSE	FALSE	FALSE	FALSE	FALSE	FALSE
	Rpe	FALSE	FALSE	FALSE	FALSE	FALSE	FALSE	FALSE	FALSE	FALSE	FALSE	FALSE	FALSE	FALSE	FALSE	FALSE	FALSE	TRUE	TRUE	FALSE	FALSE	FALSE	FALSE	FALSE	FALSE
	Map7	FALSE	FALSE	FALSE	TRUE	FALSE	FALSE	FALSE	TRUE	FALSE	FALSE	FALSE	FALSE	FALSE	FALSE	FALSE	FALSE	FALSE	FALSE	FALSE	FALSE	FALSE	FALSE	FALSE	FALSE
	Tm2d3	FALSE	FALSE	FALSE	FALSE	FALSE	TRUE	FALSE	TRUE	FALSE	FALSE	FALSE	FALSE	FALSE	FALSE	FALSE	TRUE	FALSE	TRUE	FALSE	FALSE	FALSE	FALSE	FALSE	FALSE
	Ttc38	FALSE	TRUE	FALSE	FALSE	FALSE	FALSE	FALSE	TRUE	FALSE	FALSE	FALSE	FALSE	FALSE	FALSE	FALSE	FALSE	FALSE	FALSE	FALSE	FALSE	FALSE	FALSE	FALSE	FALSE
	Evi5	FALSE	FALSE	FALSE	FALSE	FALSE	FALSE	FALSE	FALSE	FALSE	FALSE	TRUE	FALSE	FALSE	FALSE	FALSE	FALSE	FALSE	TRUE	FALSE	FALSE	FALSE	FALSE	FALSE	FALSE
	Gnpda2	FALSE	FALSE	TRUE	FALSE	FALSE	FALSE	FALSE	TRUE	FALSE	FALSE	FALSE	FALSE	FALSE	FALSE	FALSE	FALSE	FALSE	FALSE	FALSE	FALSE	FALSE	FALSE	FALSE	FALSE
	Gm608	FALSE	FALSE	TRUE	FALSE	FALSE	FALSE	FALSE	TRUE	FALSE	FALSE	FALSE	FALSE	TRUE	FALSE	FALSE	FALSE	FALSE	TRUE	FALSE	FALSE	FALSE	FALSE	FALSE	FALSE
	Gm10644	TRUE	FALSE	FALSE	FALSE	FALSE	FALSE	FALSE	TRUE	FALSE	FALSE	FALSE	FALSE	FALSE	FALSE	FALSE	FALSE	FALSE	FALSE	FALSE	FALSE	FALSE	FALSE	FALSE	FALSE
	Sv2c	FALSE	FALSE	FALSE	TRUE	FALSE	FALSE	FALSE	TRUE	TRUE	FALSE	FALSE	FALSE	FALSE	FALSE	FALSE	FALSE	FALSE	FALSE	FALSE	FALSE	FALSE	FALSE	FALSE	FALSE
	Wdr85	TRUE	FALSE	FALSE	FALSE	FALSE	FALSE	FALSE	TRUE	FALSE	FALSE	FALSE	FALSE	FALSE	FALSE	FALSE	FALSE	FALSE	FALSE	FALSE	FALSE	FALSE	FALSE	FALSE	FALSE
	Jkamp	FALSE	FALSE	FALSE	FALSE	FALSE	FALSE	FALSE	FALSE	FALSE	FALSE	FALSE	FALSE	FALSE	FALSE	FALSE	TRUE	FALSE	TRUE	FALSE	FALSE	FALSE	FALSE	FALSE	FALSE
	Hrk	FALSE	FALSE	FALSE	FALSE	FALSE	FALSE	FALSE	FALSE	FALSE	FALSE	FALSE	FALSE	FALSE	TRUE	FALSE	FALSE	FALSE	TRUE	TRUE	FALSE	FALSE	FALSE	FALSE	FALSE
	Tead1	FALSE	FALSE	FALSE	FALSE	TRUE	FALSE	FALSE	TRUE	FALSE	FALSE	FALSE	FALSE	FALSE	FALSE	FALSE	FALSE	FALSE	FALSE	FALSE	FALSE	FALSE	FALSE	FALSE	FALSE
	Nrg4	FALSE	FALSE	FALSE	TRUE	FALSE	FALSE	FALSE	TRUE	FALSE	FALSE	FALSE	FALSE	FALSE	FALSE	FALSE	FALSE	FALSE	FALSE	FALSE	FALSE	FALSE	FALSE	FALSE	FALSE
	Ryr3	FALSE	TRUE	FALSE	FALSE	FALSE	FALSE	FALSE	TRUE	FALSE	FALSE	FALSE	FALSE	FALSE	FALSE	FALSE	FALSE	FALSE	FALSE	FALSE	FALSE	FALSE	FALSE	FALSE	FALSE
	Ppox	FALSE	FALSE	FALSE	FALSE	FALSE	FALSE	FALSE	FALSE	FALSE	FALSE	FALSE	FALSE	FALSE	FALSE	FALSE	TRUE	FALSE	TRUE	FALSE	FALSE	FALSE	FALSE	FALSE	FALSE
	Xpa	TRUE	FALSE	FALSE	TRUE	FALSE	FALSE	FALSE	TRUE	FALSE	FALSE	FALSE	FALSE	FALSE	FALSE	FALSE	FALSE	FALSE	FALSE	FALSE	FALSE	FALSE	FALSE	FALSE	FALSE
	F13a1	FALSE	FALSE	FALSE	FALSE	FALSE	FALSE	FALSE	FALSE	FALSE	FALSE	FALSE	FALSE	FALSE	TRUE	FALSE	FALSE	FALSE	TRUE	FALSE	FALSE	FALSE	FALSE	FALSE	FALSE
	Mtdh	FALSE	TRUE	FALSE	FALSE	FALSE	FALSE	FALSE	TRUE	FALSE	FALSE	FALSE	TRUE	FALSE	FALSE	FALSE	FALSE	FALSE	TRUE	FALSE	FALSE	FALSE	FALSE	FALSE	FALSE
	Ciapin1	FALSE	FALSE	FALSE	FALSE	FALSE	FALSE	FALSE	FALSE	FALSE	FALSE	FALSE	FALSE	FALSE	TRUE	FALSE	FALSE	FALSE	TRUE	FALSE	FALSE	FALSE	FALSE	FALSE	FALSE
	Srcin1	FALSE	FALSE	FALSE	FALSE	FALSE	FALSE	FALSE	FALSE	FALSE	FALSE	FALSE	FALSE	FALSE	FALSE	TRUE	FALSE	FALSE	TRUE	FALSE	FALSE	FALSE	FALSE	FALSE	FALSE
	Brox	FALSE	TRUE	FALSE	FALSE	FALSE	FALSE	FALSE	TRUE	FALSE	FALSE	FALSE	FALSE	FALSE	FALSE	FALSE	FALSE	FALSE	FALSE	FALSE	FALSE	FALSE	FALSE	FALSE	FALSE
	Gareml	FALSE	FALSE	TRUE	FALSE	FALSE	FALSE	FALSE	TRUE	FALSE	FALSE	FALSE	FALSE	TRUE	FALSE	FALSE	FALSE	FALSE	TRUE	FALSE	FALSE	FALSE	FALSE	FALSE	FALSE
	Lrig1	TRUE	FALSE	FALSE	FALSE	FALSE	FALSE	FALSE	TRUE	FALSE	FALSE	TRUE	FALSE	FALSE	FALSE	FALSE	FALSE	FALSE	TRUE	FALSE	FALSE	FALSE	FALSE	FALSE	FALSE
	Mvk	FALSE	TRUE	TRUE	FALSE	FALSE	FALSE	FALSE	TRUE	FALSE	FALSE	FALSE	TRUE	FALSE	FALSE	FALSE	FALSE	FALSE	TRUE	FALSE	FALSE	FALSE	FALSE	FALSE	FALSE
	Ptdss2	TRUE	FALSE	FALSE	FALSE	FALSE	FALSE	FALSE	TRUE	FALSE	FALSE	FALSE	FALSE	FALSE	FALSE	FALSE	FALSE	FALSE	FALSE	FALSE	FALSE	FALSE	FALSE	FALSE	FALSE
	Sorbs2	FALSE	FALSE	FALSE	FALSE	FALSE	FALSE	FALSE	FALSE	FALSE	FALSE	TRUE	FALSE	FALSE	FALSE	FALSE	FALSE	FALSE	TRUE	FALSE	FALSE	FALSE	FALSE	FALSE	FALSE
	Sorbs1	FALSE	FALSE	FALSE	FALSE	FALSE	FALSE	FALSE	FALSE	FALSE	FALSE	TRUE	FALSE	FALSE	FALSE	FALSE	FALSE	FALSE	TRUE	FALSE	FALSE	FALSE	FALSE	FALSE	FALSE
	Zim1	FALSE	TRUE	FALSE	FALSE	FALSE	FALSE	FALSE	TRUE	FALSE	FALSE	FALSE	FALSE	FALSE	FALSE	FALSE	FALSE	FALSE	FALSE	FALSE	FALSE	FALSE	FALSE	FALSE	FALSE
	AK043153	FALSE	FALSE	FALSE	TRUE	FALSE	FALSE	FALSE	TRUE	FALSE	FALSE	FALSE	FALSE	FALSE	FALSE	FALSE	FALSE	FALSE	FALSE	FALSE	FALSE	FALSE	FALSE	FALSE	FALSE
	Fam154b	TRUE	FALSE	FALSE	FALSE	FALSE	FALSE	FALSE	TRUE	FALSE	FALSE	FALSE	FALSE	FALSE	FALSE	FALSE	FALSE	FALSE	FALSE	FALSE	FALSE	FALSE	FALSE	FALSE	FALSE
	Arbp	FALSE	FALSE	FALSE	TRUE	FALSE	FALSE	FALSE	TRUE	FALSE	FALSE	FALSE	FALSE	FALSE	TRUE	FALSE	FALSE	FALSE	TRUE	FALSE	FALSE	FALSE	FALSE	FALSE	FALSE
	Ydjc	FALSE	FALSE	FALSE	FALSE	FALSE	FALSE	FALSE	FALSE	FALSE	FALSE	FALSE	TRUE	FALSE	FALSE	FALSE	FALSE	FALSE	TRUE	FALSE	FALSE	FALSE	FALSE	FALSE	FALSE
	Wdr78	TRUE	TRUE	FALSE	FALSE	FALSE	FALSE	FALSE	TRUE	FALSE	FALSE	FALSE	TRUE	FALSE	FALSE	FALSE	FALSE	FALSE	TRUE	FALSE	FALSE	FALSE	FALSE	FALSE	FALSE
	Bin1	TRUE	FALSE	FALSE	FALSE	TRUE	FALSE	FALSE	TRUE	FALSE	FALSE	TRUE	FALSE	FALSE	FALSE	TRUE	FALSE	FALSE	TRUE	FALSE	FALSE	FALSE	FALSE	FALSE	FALSE
	4933430H15Rik	TRUE	FALSE	FALSE	FALSE	FALSE	FALSE	FALSE	TRUE	FALSE	FALSE	FALSE	FALSE	FALSE	FALSE	FALSE	FALSE	FALSE	FALSE	FALSE	FALSE	FALSE	FALSE	FALSE	FALSE
	Ccnjl	FALSE	FALSE	FALSE	TRUE	FALSE	FALSE	FALSE	TRUE	FALSE	FALSE	FALSE	FALSE	FALSE	FALSE	FALSE	FALSE	FALSE	FALSE	FALSE	FALSE	FALSE	FALSE	FALSE	FALSE
	Ogdh	FALSE	FALSE	FALSE	FALSE	FALSE	FALSE	FALSE	FALSE	FALSE	FALSE	FALSE	TRUE	FALSE	FALSE	FALSE	FALSE	FALSE	TRUE	FALSE	FALSE	FALSE	FALSE	FALSE	FALSE
	Sec11c	FALSE	FALSE	FALSE	FALSE	FALSE	FALSE	FALSE	FALSE	FALSE	FALSE	FALSE	FALSE	FALSE	TRUE	FALSE	FALSE	FALSE	TRUE	FALSE	FALSE	FALSE	FALSE	FALSE	FALSE
	Aanat	TRUE	FALSE	FALSE	FALSE	FALSE	FALSE	FALSE	TRUE	FALSE	FALSE	FALSE	FALSE	FALSE	FALSE	FALSE	FALSE	FALSE	FALSE	FALSE	FALSE	FALSE	FALSE	FALSE	FALSE
	Elmo3	FALSE	TRUE	FALSE	FALSE	FALSE	FALSE	FALSE	TRUE	FALSE	FALSE	FALSE	FALSE	FALSE	FALSE	FALSE	FALSE	FALSE	FALSE	FALSE	FALSE	FALSE	FALSE	FALSE	FALSE
	Hook2	FALSE	FALSE	FALSE	FALSE	FALSE	FALSE	FALSE	FALSE	FALSE	FALSE	TRUE	FALSE	FALSE	FALSE	FALSE	FALSE	FALSE	TRUE	FALSE	FALSE	FALSE	FALSE	FALSE	FALSE
	Zfp58	FALSE	FALSE	FALSE	FALSE	FALSE	FALSE	FALSE	FALSE	FALSE	FALSE	FALSE	TRUE	FALSE	FALSE	FALSE	FALSE	FALSE	TRUE	FALSE	FALSE	FALSE	FALSE	FALSE	FALSE
	Arhgef10l	TRUE	FALSE	FALSE	FALSE	FALSE	FALSE	FALSE	TRUE	FALSE	FALSE	FALSE	FALSE	FALSE	FALSE	FALSE	FALSE	FALSE	FALSE	FALSE	FALSE	FALSE	FALSE	FALSE	FALSE
	Pik3c2a	FALSE	FALSE	FALSE	FALSE	TRUE	FALSE	FALSE	TRUE	FALSE	FALSE	FALSE	FALSE	FALSE	FALSE	FALSE	FALSE	FALSE	FALSE	FALSE	FALSE	FALSE	FALSE	FALSE	FALSE
	Ccdc76	FALSE	FALSE	FALSE	FALSE	FALSE	FALSE	FALSE	FALSE	FALSE	FALSE	FALSE	FALSE	FALSE	FALSE	FALSE	TRUE	FALSE	TRUE	FALSE	FALSE	FALSE	FALSE	FALSE	FALSE
	2610020H08Rik	FALSE	FALSE	FALSE	FALSE	FALSE	FALSE	FALSE	FALSE	FALSE	FALSE	TRUE	FALSE	FALSE	FALSE	FALSE	FALSE	FALSE	TRUE	FALSE	FALSE	FALSE	FALSE	FALSE	FALSE
	Ctu2	FALSE	FALSE	FALSE	FALSE	FALSE	FALSE	FALSE	FALSE	FALSE	FALSE	FALSE	FALSE	FALSE	TRUE	FALSE	FALSE	FALSE	TRUE	FALSE	FALSE	FALSE	FALSE	FALSE	FALSE
	Atp1b2	FALSE	TRUE	FALSE	FALSE	FALSE	FALSE	FALSE	TRUE	FALSE	FALSE	FALSE	FALSE	FALSE	FALSE	FALSE	FALSE	FALSE	FALSE	FALSE	FALSE	FALSE	FALSE	FALSE	FALSE
	Tro	FALSE	FALSE	FALSE	FALSE	FALSE	FALSE	FALSE	FALSE	FALSE	FALSE	FALSE	FALSE	TRUE	FALSE	FALSE	FALSE	FALSE	TRUE	FALSE	FALSE	FALSE	FALSE	FALSE	FALSE
	Luc7l	FALSE	FALSE	FALSE	FALSE	FALSE	FALSE	FALSE	FALSE	FALSE	FALSE	FALSE	TRUE	FALSE	FALSE	FALSE	FALSE	FALSE	TRUE	FALSE	FALSE	FALSE	FALSE	FALSE	FALSE
	Nkx2-2as	FALSE	FALSE	FALSE	FALSE	FALSE	FALSE	FALSE	FALSE	FALSE	FALSE	FALSE	TRUE	FALSE	FALSE	FALSE	FALSE	FALSE	TRUE	FALSE	FALSE	FALSE	FALSE	FALSE	FALSE
	Zfp85-rs1	FALSE	FALSE	FALSE	FALSE	FALSE	FALSE	FALSE	FALSE	FALSE	FALSE	FALSE	TRUE	FALSE	FALSE	FALSE	FALSE	FALSE	TRUE	FALSE	FALSE	FALSE	FALSE	FALSE	FALSE
	Arhgap21	FALSE	FALSE	FALSE	FALSE	FALSE	FALSE	FALSE	FALSE	FALSE	FALSE	TRUE	FALSE	FALSE	FALSE	FALSE	FALSE	FALSE	TRUE	FALSE	FALSE	FALSE	FALSE	FALSE	FALSE
	Tbc1d4	FALSE	FALSE	FALSE	FALSE	FALSE	TRUE	FALSE	TRUE	FALSE	FALSE	FALSE	FALSE	FALSE	FALSE	FALSE	FALSE	FALSE	FALSE	FALSE	FALSE	FALSE	FALSE	FALSE	FALSE
	Arhgap22	FALSE	FALSE	FALSE	FALSE	FALSE	FALSE	FALSE	FALSE	FALSE	FALSE	FALSE	FALSE	FALSE	FALSE	FALSE	FALSE	TRUE	TRUE	FALSE	FALSE	FALSE	FALSE	FALSE	FALSE
	Shisa7	FALSE	FALSE	FALSE	FALSE	FALSE	FALSE	FALSE	FALSE	FALSE	FALSE	FALSE	TRUE	FALSE	FALSE	FALSE	FALSE	FALSE	TRUE	FALSE	FALSE	FALSE	FALSE	FALSE	FALSE
	Stx3	FALSE	FALSE	FALSE	FALSE	FALSE	FALSE	FALSE	FALSE	FALSE	FALSE	FALSE	TRUE	FALSE	FALSE	TRUE	FALSE	FALSE	TRUE	FALSE	FALSE	FALSE	FALSE	FALSE	FALSE
	AK010195	FALSE	FALSE	TRUE	FALSE	FALSE	FALSE	FALSE	TRUE	FALSE	FALSE	FALSE	FALSE	FALSE	FALSE	FALSE	FALSE	FALSE	FALSE	FALSE	FALSE	FALSE	FALSE	FALSE	FALSE
	Cask	FALSE	TRUE	FALSE	FALSE	FALSE	FALSE	FALSE	TRUE	FALSE	FALSE	FALSE	TRUE	FALSE	FALSE	FALSE	FALSE	FALSE	TRUE	FALSE	FALSE	FALSE	FALSE	FALSE	FALSE
	Lsm14a	FALSE	FALSE	FALSE	FALSE	FALSE	FALSE	FALSE	FALSE	FALSE	FALSE	FALSE	TRUE	FALSE	FALSE	FALSE	FALSE	FALSE	TRUE	FALSE	FALSE	FALSE	FALSE	FALSE	FALSE
	Tifa	TRUE	FALSE	FALSE	FALSE	FALSE	FALSE	FALSE	TRUE	FALSE	FALSE	TRUE	FALSE	FALSE	FALSE	FALSE	FALSE	FALSE	TRUE	FALSE	FALSE	FALSE	FALSE	FALSE	FALSE
	NR_003519	FALSE	FALSE	FALSE	FALSE	FALSE	FALSE	FALSE	FALSE	FALSE	FALSE	FALSE	FALSE	TRUE	FALSE	FALSE	FALSE	FALSE	TRUE	FALSE	FALSE	FALSE	FALSE	FALSE	FALSE
	Mtap7	FALSE	FALSE	FALSE	FALSE	FALSE	FALSE	FALSE	FALSE	FALSE	FALSE	TRUE	FALSE	FALSE	FALSE	FALSE	FALSE	FALSE	TRUE	FALSE	FALSE	FALSE	FALSE	FALSE	FALSE
	Mtap6	FALSE	FALSE	FALSE	TRUE	FALSE	FALSE	FALSE	TRUE	FALSE	FALSE	FALSE	FALSE	FALSE	FALSE	FALSE	FALSE	FALSE	FALSE	FALSE	FALSE	FALSE	FALSE	FALSE	FALSE
	Tex9	TRUE	FALSE	FALSE	FALSE	TRUE	FALSE	FALSE	TRUE	FALSE	FALSE	FALSE	FALSE	FALSE	FALSE	FALSE	FALSE	FALSE	FALSE	FALSE	FALSE	FALSE	FALSE	FALSE	FALSE
	Mtus2	FALSE	FALSE	TRUE	FALSE	FALSE	FALSE	FALSE	TRUE	FALSE	FALSE	FALSE	FALSE	FALSE	FALSE	FALSE	FALSE	FALSE	FALSE	FALSE	FALSE	FALSE	FALSE	FALSE	FALSE
	Slc35c2	FALSE	FALSE	FALSE	FALSE	FALSE	FALSE	FALSE	FALSE	FALSE	FALSE	FALSE	FALSE	FALSE	FALSE	FALSE	TRUE	FALSE	TRUE	FALSE	FALSE	FALSE	FALSE	FALSE	FALSE
	Luzp2	FALSE	FALSE	FALSE	FALSE	FALSE	FALSE	FALSE	FALSE	FALSE	FALSE	FALSE	FALSE	TRUE	FALSE	FALSE	FALSE	FALSE	TRUE	FALSE	FALSE	FALSE	FALSE	FALSE	FALSE
	Ccdc81	FALSE	FALSE	FALSE	FALSE	FALSE	FALSE	FALSE	FALSE	FALSE	FALSE	FALSE	FALSE	TRUE	FALSE	FALSE	FALSE	FALSE	TRUE	FALSE	FALSE	FALSE	FALSE	FALSE	FALSE
	Cuedc1	FALSE	FALSE	FALSE	TRUE	FALSE	FALSE	FALSE	TRUE	FALSE	FALSE	FALSE	FALSE	FALSE	FALSE	FALSE	FALSE	FALSE	FALSE	FALSE	FALSE	FALSE	FALSE	FALSE	FALSE
	Clrn1	FALSE	FALSE	FALSE	FALSE	FALSE	FALSE	FALSE	FALSE	FALSE	FALSE	TRUE	FALSE	FALSE	FALSE	FALSE	FALSE	FALSE	TRUE	FALSE	FALSE	FALSE	FALSE	FALSE	FALSE
	Etl4	TRUE	FALSE	FALSE	FALSE	TRUE	FALSE	FALSE	TRUE	FALSE	FALSE	TRUE	FALSE	FALSE	FALSE	TRUE	FALSE	FALSE	TRUE	FALSE	FALSE	FALSE	FALSE	FALSE	FALSE
	Wdr17	FALSE	TRUE	FALSE	FALSE	TRUE	FALSE	FALSE	TRUE	FALSE	FALSE	FALSE	FALSE	FALSE	FALSE	FALSE	FALSE	FALSE	FALSE	FALSE	FALSE	FALSE	FALSE	FALSE	FALSE
	Tomm22	FALSE	FALSE	FALSE	TRUE	FALSE	FALSE	FALSE	TRUE	FALSE	FALSE	FALSE	FALSE	FALSE	FALSE	FALSE	FALSE	FALSE	FALSE	FALSE	FALSE	FALSE	FALSE	FALSE	FALSE
	Ctsa	FALSE	FALSE	FALSE	FALSE	FALSE	FALSE	FALSE	FALSE	FALSE	FALSE	FALSE	TRUE	FALSE	FALSE	FALSE	FALSE	FALSE	TRUE	FALSE	FALSE	FALSE	FALSE	FALSE	FALSE
	Agfg2	TRUE	FALSE	FALSE	FALSE	TRUE	FALSE	FALSE	TRUE	FALSE	FALSE	FALSE	FALSE	FALSE	FALSE	FALSE	FALSE	FALSE	FALSE	FALSE	FALSE	FALSE	FALSE	FALSE	FALSE
	D630024D03Rik	FALSE	TRUE	FALSE	FALSE	FALSE	FALSE	FALSE	TRUE	FALSE	FALSE	FALSE	FALSE	FALSE	FALSE	FALSE	FALSE	FALSE	FALSE	FALSE	FALSE	FALSE	FALSE	FALSE	FALSE
	Gja8	FALSE	FALSE	FALSE	TRUE	FALSE	FALSE	FALSE	TRUE	FALSE	FALSE	FALSE	FALSE	FALSE	FALSE	FALSE	FALSE	FALSE	FALSE	FALSE	FALSE	FALSE	FALSE	FALSE	FALSE
	Akap2	FALSE	TRUE	FALSE	FALSE	FALSE	FALSE	FALSE	TRUE	FALSE	FALSE	FALSE	FALSE	FALSE	FALSE	FALSE	FALSE	FALSE	FALSE	FALSE	FALSE	FALSE	FALSE	FALSE	FALSE
	Itch	FALSE	FALSE	FALSE	FALSE	FALSE	FALSE	FALSE	FALSE	FALSE	FALSE	FALSE	TRUE	FALSE	FALSE	FALSE	FALSE	FALSE	TRUE	FALSE	FALSE	FALSE	FALSE	FALSE	FALSE
	Ube4a	FALSE	TRUE	FALSE	FALSE	FALSE	FALSE	FALSE	TRUE	FALSE	FALSE	FALSE	TRUE	FALSE	FALSE	FALSE	TRUE	FALSE	TRUE	FALSE	FALSE	FALSE	FALSE	FALSE	FALSE
	Mars	FALSE	TRUE	TRUE	FALSE	FALSE	FALSE	FALSE	TRUE	TRUE	FALSE	FALSE	TRUE	FALSE	FALSE	FALSE	FALSE	FALSE	TRUE	FALSE	FALSE	FALSE	FALSE	FALSE	FALSE
	Fgf2	FALSE	FALSE	FALSE	FALSE	FALSE	FALSE	FALSE	FALSE	FALSE	FALSE	FALSE	FALSE	FALSE	TRUE	FALSE	FALSE	FALSE	TRUE	FALSE	FALSE	FALSE	FALSE	FALSE	FALSE
	Depdc1b	FALSE	FALSE	TRUE	FALSE	FALSE	FALSE	FALSE	TRUE	FALSE	FALSE	FALSE	FALSE	FALSE	FALSE	FALSE	FALSE	FALSE	FALSE	FALSE	FALSE	FALSE	FALSE	FALSE	FALSE
	Car4	TRUE	FALSE	FALSE	FALSE	TRUE	FALSE	FALSE	TRUE	FALSE	FALSE	TRUE	FALSE	FALSE	FALSE	TRUE	FALSE	FALSE	TRUE	FALSE	FALSE	FALSE	FALSE	FALSE	FALSE
	Car7	FALSE	FALSE	TRUE	FALSE	FALSE	FALSE	FALSE	TRUE	FALSE	FALSE	FALSE	FALSE	FALSE	FALSE	FALSE	FALSE	FALSE	FALSE	FALSE	FALSE	FALSE	FALSE	FALSE	FALSE
	U69888	FALSE	FALSE	FALSE	FALSE	FALSE	FALSE	FALSE	FALSE	FALSE	FALSE	FALSE	FALSE	TRUE	FALSE	FALSE	FALSE	FALSE	TRUE	FALSE	FALSE	FALSE	FALSE	FALSE	FALSE
	Trim34	FALSE	FALSE	FALSE	TRUE	FALSE	FALSE	FALSE	TRUE	FALSE	FALSE	FALSE	FALSE	FALSE	FALSE	FALSE	FALSE	FALSE	FALSE	FALSE	FALSE	FALSE	FALSE	FALSE	FALSE
	Arhgap44	FALSE	FALSE	FALSE	FALSE	FALSE	FALSE	FALSE	FALSE	FALSE	FALSE	TRUE	FALSE	FALSE	FALSE	FALSE	FALSE	FALSE	TRUE	FALSE	FALSE	FALSE	FALSE	FALSE	FALSE
	Mfhas1	FALSE	FALSE	TRUE	FALSE	FALSE	FALSE	FALSE	TRUE	FALSE	FALSE	FALSE	FALSE	FALSE	FALSE	FALSE	FALSE	FALSE	FALSE	FALSE	FALSE	FALSE	FALSE	FALSE	FALSE
	Zfp111	FALSE	FALSE	FALSE	FALSE	FALSE	FALSE	FALSE	FALSE	FALSE	FALSE	FALSE	FALSE	TRUE	FALSE	FALSE	FALSE	FALSE	TRUE	FALSE	FALSE	FALSE	FALSE	FALSE	FALSE
	Gm15892	TRUE	FALSE	FALSE	FALSE	FALSE	FALSE	FALSE	TRUE	FALSE	FALSE	FALSE	FALSE	FALSE	FALSE	FALSE	FALSE	FALSE	FALSE	FALSE	FALSE	FALSE	FALSE	FALSE	FALSE
	Kcnip1	FALSE	FALSE	FALSE	FALSE	FALSE	FALSE	FALSE	FALSE	FALSE	FALSE	TRUE	FALSE	FALSE	FALSE	FALSE	FALSE	FALSE	TRUE	FALSE	FALSE	FALSE	TRUE	FALSE	TRUE
	B3gat2	FALSE	FALSE	TRUE	FALSE	FALSE	FALSE	FALSE	TRUE	FALSE	FALSE	FALSE	FALSE	FALSE	FALSE	FALSE	FALSE	FALSE	FALSE	FALSE	FALSE	FALSE	FALSE	FALSE	FALSE
	Disp2	FALSE	TRUE	FALSE	FALSE	FALSE	FALSE	FALSE	TRUE	FALSE	FALSE	FALSE	FALSE	FALSE	FALSE	FALSE	FALSE	FALSE	FALSE	FALSE	FALSE	FALSE	FALSE	FALSE	FALSE
	Prtg	FALSE	FALSE	FALSE	TRUE	FALSE	FALSE	FALSE	TRUE	TRUE	FALSE	FALSE	FALSE	FALSE	TRUE	FALSE	FALSE	FALSE	TRUE	TRUE	FALSE	FALSE	FALSE	FALSE	FALSE
	Dedd2	FALSE	FALSE	FALSE	FALSE	FALSE	FALSE	FALSE	FALSE	FALSE	FALSE	FALSE	FALSE	TRUE	FALSE	FALSE	FALSE	FALSE	TRUE	FALSE	FALSE	FALSE	FALSE	FALSE	FALSE
	Sez6l2	FALSE	TRUE	FALSE	FALSE	FALSE	FALSE	FALSE	TRUE	FALSE	FALSE	FALSE	FALSE	FALSE	FALSE	FALSE	FALSE	FALSE	FALSE	FALSE	FALSE	FALSE	FALSE	FALSE	FALSE
	Parp1	FALSE	FALSE	FALSE	FALSE	FALSE	FALSE	FALSE	FALSE	FALSE	FALSE	TRUE	FALSE	TRUE	FALSE	FALSE	FALSE	FALSE	TRUE	FALSE	TRUE	FALSE	FALSE	FALSE	FALSE
	Arhgap26	FALSE	TRUE	TRUE	FALSE	FALSE	FALSE	FALSE	TRUE	TRUE	FALSE	FALSE	FALSE	TRUE	FALSE	FALSE	FALSE	FALSE	TRUE	FALSE	FALSE	FALSE	FALSE	FALSE	FALSE
	Socs6	FALSE	TRUE	FALSE	FALSE	FALSE	FALSE	FALSE	TRUE	FALSE	FALSE	FALSE	TRUE	FALSE	FALSE	FALSE	FALSE	TRUE	TRUE	FALSE	FALSE	FALSE	FALSE	FALSE	FALSE
	Mro	FALSE	TRUE	FALSE	TRUE	TRUE	FALSE	FALSE	TRUE	FALSE	FALSE	FALSE	TRUE	FALSE	FALSE	TRUE	FALSE	FALSE	TRUE	FALSE	FALSE	FALSE	FALSE	FALSE	FALSE
	Sycp1	FALSE	TRUE	FALSE	FALSE	TRUE	FALSE	FALSE	TRUE	FALSE	FALSE	FALSE	TRUE	FALSE	FALSE	TRUE	FALSE	FALSE	TRUE	FALSE	FALSE	FALSE	TRUE	FALSE	TRUE
	Dap3	FALSE	TRUE	FALSE	FALSE	FALSE	FALSE	FALSE	TRUE	FALSE	FALSE	FALSE	FALSE	FALSE	FALSE	FALSE	FALSE	FALSE	FALSE	FALSE	FALSE	FALSE	FALSE	FALSE	FALSE
	Wdr34	FALSE	FALSE	FALSE	FALSE	FALSE	FALSE	FALSE	FALSE	FALSE	FALSE	FALSE	TRUE	FALSE	FALSE	FALSE	FALSE	FALSE	TRUE	TRUE	FALSE	FALSE	FALSE	FALSE	FALSE
	Rnf144a	TRUE	FALSE	FALSE	FALSE	TRUE	FALSE	FALSE	TRUE	FALSE	FALSE	TRUE	FALSE	FALSE	FALSE	FALSE	FALSE	FALSE	TRUE	FALSE	FALSE	FALSE	FALSE	FALSE	FALSE
	Dock9	TRUE	FALSE	FALSE	FALSE	FALSE	FALSE	FALSE	TRUE	FALSE	FALSE	TRUE	FALSE	FALSE	FALSE	FALSE	FALSE	FALSE	TRUE	FALSE	FALSE	FALSE	FALSE	FALSE	FALSE
	Disp1	FALSE	FALSE	FALSE	FALSE	FALSE	FALSE	FALSE	FALSE	FALSE	FALSE	FALSE	FALSE	FALSE	FALSE	TRUE	FALSE	FALSE	TRUE	FALSE	FALSE	FALSE	FALSE	FALSE	FALSE
	Xrcc3	FALSE	FALSE	FALSE	FALSE	FALSE	FALSE	FALSE	FALSE	FALSE	FALSE	TRUE	FALSE	FALSE	FALSE	FALSE	FALSE	FALSE	TRUE	FALSE	FALSE	FALSE	FALSE	FALSE	FALSE
	Acot1	FALSE	FALSE	FALSE	TRUE	FALSE	FALSE	FALSE	TRUE	TRUE	FALSE	FALSE	FALSE	FALSE	FALSE	FALSE	FALSE	FALSE	FALSE	TRUE	FALSE	FALSE	FALSE	FALSE	FALSE

## Sheet: S7_Cer_IntronRetention
																									0	0
	S7 Intron retention events derived from the splicing deficiency score.																								0	0
	GeneName	SplicingDeficiency_polyA_Control_1_CB	SplicingDeficiency_polyA_Control_2_CB	SplicingDeficiency_polyA_Control_3_CB	SplicingDeficiency_polyA_ATM_APTX_dKO_1_CB	SplicingDeficiency_polyA_ATM_APTX_dKO_2_CB	SplicingDeficiency_polyA_ATM_APTX_dKO_3_CB	SplicingDeficiency_polyA_ATM_APTX_dKO_4_CB	APTXATM_vs_WT_logFC	APTXATM_vs_WT_pval	APTXATM_vs_WT_fdr
	OTTMUSG00000011338	0.109994	0.102598	0.0994143	1.04671	1.27944	1.07395	1.18079	3.45763	2.55916e-09	2.57398e-05
	Hspa8	0.102681	0.104319	0.104601	0.0188614	0.0182644	0.0197976	0.0209825	-2.41687	5.05562e-09	2.57398e-05
	AK166453	1.43018	1.42036	1.15343	0.0167348	0.015393	0.0245196	0.0187324	-6.16217	3.71136e-09	2.57398e-05
	Brip1os	0.0172853	0.0249984	0.0221889	0.31531	0.284841	0.301303	0.290685	3.80926	1.33513e-08	4.07855e-05
	Lynx1	0.0114	0.00927887	0.0106505	0.0654416	0.067	0.0662011	0.071646	2.6982	1.07528e-08	4.07855e-05
	BC044745	0.0448471	0.0595626	0.0519819	0.417965	0.386806	0.474938	0.420875	3.03348	3.54189e-08	9.01647e-05
	Itpr1	0.000653	0.000778	0.000723	0.00316257	0.00284539	0.00303193	0.00295604	2.06505	4.30618e-08	9.3961e-05
	Gdpd3	0.525439	0.574143	0.667998	0.148962	0.144329	0.157036	0.142599	-1.98475	1.59333e-07	0.000283552
	LOC554292	0.179593	0.183289	0.218283	0.0229505	0.0279411	0.025848	0.0190529	-3.02503	1.67079e-07	0.000283552
	Ttc15	0.0301166	0.0327847	0.0324762	0.00703503	0.00510986	0.00602345	0.00675823	-2.36081	2.36646e-07	0.000361453
	Nudcd3	0.0117276	0.0114352	0.0133237	0.00372418	0.00347724	0.00397953	0.00414757	-1.66612	4.12485e-07	0.000572754
	Sugct	0.000163	0.000226	0.000331	0.00576271	0.00462156	0.00394321	0.00411259	4.30789	5.50384e-07	0.000653393
	Pnpla3	0.0103084	0.00859268	0.0112303	0.0416941	0.0530503	0.0539609	0.0460922	2.27845	5.56116e-07	0.000653393
	Trim34	0.0811304	0.0748913	0.0688568	0.020992	0.015003	0.0174463	0.0155257	-2.12971	8.84258e-07	0.000964726
	Gareml	0.0556619	0.0624341	0.0586624	0.237121	0.239649	0.21815	0.178427	1.88158	9.73408e-07	0.000991189
	Dctd	0.0177239	0.0185361	0.0196751	0.0395587	0.03791	0.0372707	0.0380978	1.03611	1.05956e-06	0.00101148
	Lgals2	0.0332455	0.0412101	0.0310429	0.139224	0.168769	0.150924	0.197023	2.21962	1.59775e-06	0.00143553
	AK142214	0.0962962	0.0832832	0.111044	0.440211	0.342387	0.51358	0.420202	2.14211	2.85783e-06	0.00236675
	Loxl2	0.0158	0.0189	0.0251	0.0802	0.0802	0.0933	0.0845	2.10834	3.09906e-06	0.00236675
	Mtap6	0.00694014	0.0061218	0.00603379	0.00294389	0.00306462	0.00308859	0.00273836	-1.10391	3.00056e-06	0.00236675
	Wdfy1	0.0101207	0.0116446	0.0103927	0.0216384	0.0216591	0.0224723	0.0202628	1.00637	3.76562e-06	0.00273886
	Crtam	0.00610509	0.00565363	0.00598699	0.0108478	0.0100653	0.0108103	0.0103501	0.830466	4.54123e-06	0.00315285
	Tubb6	0.166419	0.146356	0.164075	0.0213966	0.0236423	0.0318716	0.0373597	-2.51002	4.76099e-06	0.00316171
	Mars	0.0490657	0.0509514	0.0493116	0.176453	0.167795	0.122876	0.147822	1.61344	5.12658e-06	0.00326264
	Suv39h2	0.0977232	0.108243	0.121007	0.0340617	0.0410042	0.0386174	0.0299785	-1.60637	5.66509e-06	0.00346115
	EG328479	0.178125	0.201261	0.207076	0.0755146	0.0514882	0.062414	0.0657209	-1.62616	6.6222e-06	0.00389029
	AK010195	0.0274682	0.0340527	0.0308776	0.0706416	0.0690046	0.0802754	0.0662218	1.21751	7.43982e-06	0.00405842
	Slc35a4	0.0797966	0.071846	0.0817106	0.0421134	0.0417649	0.0379985	0.0424404	-0.920263	7.36484e-06	0.00405842
	Giyd2	0.138109	0.153492	0.146858	0.317732	0.282548	0.26341	0.289971	0.978751	8.45039e-06	0.00445073
	1700001J03Rik	0.121325	0.135322	0.131959	0.352296	0.333178	0.431775	0.491353	1.61824	1.08971e-05	0.00554806
	AW049604	0.00260717	0.00262144	0.00273115	0.00138129	0.00149099	0.00137879	0.00161168	-0.858885	1.2141e-05	0.00598198
	Xtrp3s1	0.0313326	0.0293391	0.0332049	0.0589048	0.0545366	0.0535603	0.0615455	0.868146	1.43347e-05	0.00645537
	Arbp	0.0664456	0.0690955	0.0675189	0.0403889	0.0431523	0.0404422	0.0438559	-0.690679	1.39727e-05	0.00645537
	AY053573	0.0948318	0.0959378	0.111567	0.0270856	0.0185945	0.0154954	0.0134136	-2.48212	1.43697e-05	0.00645537
	AK084170	0.00265069	0.0037905	0.0017293	0.022309	0.0187305	0.0153843	0.0168657	2.80859	1.49036e-05	0.00650391
	Dctn6	0.0254401	0.0282966	0.0295099	0.0160516	0.0153489	0.0166726	0.0159502	-0.791666	1.60271e-05	0.00679995
	Ccnjl	0.0718927	0.0694009	0.0749991	0.0293261	0.037752	0.0354362	0.0366972	-1.05682	1.72197e-05	0.00710848
	C78339	0.0606438	0.0653974	0.0678429	0.0337727	0.0397192	0.0351581	0.0359475	-0.839237	1.85014e-05	0.00743658
	Dhtkd1	0.04074	0.0424635	0.0461085	0.0162009	0.0220527	0.0202001	0.0184034	-1.17306	2.08612e-05	0.00817011
	AI464131	0.010991	0.00899028	0.0128995	0.0257119	0.0248917	0.0245407	0.0250705	1.20812	2.22728e-05	0.00850488
	Rpl3	0.0220748	0.0232206	0.0213112	0.0338728	0.0338431	0.0344658	0.0333183	0.610311	2.35677e-05	0.00877982
	Cpe	0.000747	0.000769	0.000669	0.000439	0.000463	0.000438	0.000439	-0.709436	2.63536e-05	0.00914777
	Cuedc1	0.00941759	0.00826709	0.00993682	0.00474436	0.00421644	0.00507692	0.00493079	-0.956504	2.61731e-05	0.00914777
	Dgkk	0.00198756	0.00179253	0.00166251	0.000799	0.000731	0.000803	0.000978	-1.13655	2.6951e-05	0.00914777
	Clmp	0.00309671	0.00335584	0.00328372	0.0011739	0.00113299	0.00145901	0.001579	-1.29372	2.52073e-05	0.00914777
	Mvk	0.0176193	0.0170897	0.0188192	0.0270711	0.0275043	0.0293167	0.02918	0.664117	2.83201e-05	0.00940351
	Gm628	3.01646	3.44007	2.60411	31.353	22.1347	28.7337	69.3686	3.51455	3.04621e-05	0.00969329
	AK149188	0.0344762	0.0478775	0.0520363	0.131513	0.138367	0.159422	0.195547	1.80646	3.04019e-05	0.00969329
	AK043947	0.251878	0.230486	0.222889	0.0557707	0.0392993	0.0708026	0.0353604	-2.27819	3.13718e-05	0.00977904
	Sh3gl2	0.00117242	0.00118536	0.00111057	0.000758	0.000692	0.00072	0.000773	-0.652772	3.23542e-05	0.00988355
	AK079527	0.0244828	0.017031	0.0131922	0.0588478	0.0791345	0.0668	0.0725506	1.96516	3.62003e-05	0.0100574
	Afap1l1	0.0104855	0.0095371	0.00900348	0.0395985	0.0336633	0.0247695	0.0255279	1.64979	3.62155e-05	0.0100574
	Slco2b1	0.0196209	0.0191942	0.0182601	0.0326157	0.0316679	0.0349186	0.0291536	0.751813	3.38347e-05	0.0100574
	AK048672	0.540727	0.479877	0.494116	0.784819	0.828949	0.839924	0.77332	0.677105	3.44596e-05	0.0100574
	Gfra1	0.001056	0.00105418	0.00123981	0.000623	0.000567	0.000668	0.000604	-0.857632	3.53242e-05	0.0100574
	B430010I23Rik	0.0091862	0.0101414	0.00907922	0.0198944	0.0205831	0.0205347	0.0280224	1.22014	4.01136e-05	0.010941
	Car8	0.000772	0.0010572	0.000873	0.00199878	0.00193915	0.0023697	0.00257912	1.30454	4.73362e-05	0.0126844
	Impg2	0.0114527	0.0126	0.00975	0.0214	0.0214	0.0197073	0.02326	0.933754	5.11334e-05	0.0127842
	Micall1	0.0156217	0.0177547	0.0162294	0.0254093	0.0309188	0.0300791	0.0292204	0.803942	5.43506e-05	0.0127842
	Grid2	0.000507	0.000514	0.000548	0.000855	0.000818	0.000765	0.000893	0.66956	5.47926e-05	0.0127842
	9330182L06Rik	0.00267906	0.00247487	0.00268882	0.00427043	0.00400659	0.00381832	0.00392022	0.614806	5.51387e-05	0.0127842
	Usp12	0.0142561	0.0131386	0.0142047	0.00930263	0.00908149	0.00969766	0.00936129	-0.566285	5.21818e-05	0.0127842
	Rdx	0.00448909	0.00521173	0.00526946	0.00307552	0.00307761	0.00319111	0.00297042	-0.693436	5.28531e-05	0.0127842
	St6gal2	0.185753	0.18793	0.17302	0.114777	0.100624	0.116841	0.117371	-0.698982	5.70026e-05	0.0127842
	Mro	0.0621993	0.0620188	0.0593194	0.0386223	0.033414	0.0404848	0.0369882	-0.71412	5.61449e-05	0.0127842
	Clic6	0.0157822	0.0148121	0.014499	0.00990819	0.00897473	0.0080934	0.00845625	-0.766124	5.40649e-05	0.0127842
	Spred2	0.00967679	0.00972965	0.00871764	0.00424392	0.00424907	0.00536618	0.00521669	-0.982058	5.6366e-05	0.0127842
	Ccdc60	0.0430584	0.041283	0.0565658	0.0222803	0.0224324	0.0242976	0.0225475	-1.02347	5.77524e-05	0.0127842
	OTTMUSG00000000990	0.170425	0.0994928	0.14959	0.0407729	0.0318596	0.044877	0.0423664	-1.78247	5.62857e-05	0.0127842
	Nrsn1	0.00404955	0.00408945	0.00450823	0.00220736	0.00254697	0.00254455	0.00207642	-0.850924	5.94565e-05	0.0129734
	Sv2c	0.0142998	0.0149628	0.0114927	0.0076809	0.00653862	0.006748	0.00650819	-0.977883	6.18295e-05	0.0133012
	AK053246	0.152955	0.155292	0.159465	0.229943	0.215369	0.22171	0.220226	0.508497	6.42925e-05	0.0134703
	Pkd2l2	0.0306715	0.0308082	0.0333324	0.0152391	0.0173724	0.0199005	0.0178615	-0.850487	6.52614e-05	0.0134703
	AU014645	0.0188902	0.0252812	0.0215465	0.00963826	0.00939482	0.0117404	0.0107584	-1.07262	6.44227e-05	0.0134703
	Cpne2	0.00649	0.0071	0.0074	0.0114	0.0119	0.0105	0.0107	0.669406	6.86267e-05	0.0137922
	Selenbp2	0.148724	0.12036	0.150156	0.0834021	0.0730843	0.0771962	0.0737552	-0.857181	6.79945e-05	0.0137922
	Rabl4	0.016131	0.0184915	0.0200537	0.0348886	0.0505779	0.0520626	0.0519536	1.36449	7.53633e-05	0.0149493
	Insig1	0.0436347	0.0417089	0.0430039	0.0705573	0.0720461	0.0650747	0.0611991	0.649064	7.69988e-05	0.0150396
	Clec16a	0.00722345	0.00731272	0.0040498	0.001515	0.00175307	0.00173164	0.00191346	-1.79593	7.77878e-05	0.0150396
	Snrpe	0.0115732	0.0115044	0.0117132	0.0080001	0.00811588	0.00784887	0.00860253	-0.51113	8.07119e-05	0.0152989
	Rabif	0.0351976	0.0394363	0.0537564	0.0130423	0.0159147	0.0181159	0.0165999	-1.41332	8.1132e-05	0.0152989
	Qpct	0.00301709	0.0026722	0.00358784	0.0117	0.00703189	0.00821289	0.00856588	1.50661	8.51878e-05	0.0153077
	Ndufa12l	0.0021914	0.00261247	0.00240529	0.00428126	0.0039536	0.00506062	0.00489	0.916429	8.35923e-05	0.0153077
	Il11ra2	0.0368618	0.0377702	0.0414104	0.0571205	0.0577849	0.0625153	0.0648971	0.646978	8.50049e-05	0.0153077
	Tmem117	0.00350033	0.00354999	0.00351481	0.00198699	0.00132148	0.00169525	0.00169334	-1.08772	8.41524e-05	0.0153077
	Coq5	0.0325935	0.0377481	0.0336491	0.0230584	0.019754	0.0212191	0.0218798	-0.689918	8.83482e-05	0.0156659
	Rps25	0.00381985	0.00370042	0.00371289	0.00213318	0.00234603	0.00203111	0.00253573	-0.732607	8.92323e-05	0.0156659
	Card9	0.581246	0.569259	0.647554	0.333008	0.400948	0.354217	0.372791	-0.715586	9.15487e-05	0.0158899
	Prkcn	0.00959	0.0114	0.0105	0.0212	0.0173	0.0181	0.0173	0.814058	9.81416e-05	0.0168429
	8030462N17Rik	0.000809	0.000876	0.000917	0.000499	0.000348	0.000368	0.00044	-1.08083	0.000101623	0.0172466
	Rad54b	0.0288508	0.0259719	0.0228606	0.041966	0.0441417	0.0408561	0.0423623	0.715031	0.000106172	0.0174373
	Dclre1c	0.085005	0.0779415	0.079046	0.114185	0.11369	0.118953	0.12551	0.549719	0.000105814	0.0174373
	Grm2	0.0433219	0.0435748	0.0437961	0.0620075	0.0623486	0.0594046	0.0582417	0.473226	0.000105618	0.0174373
	AK052909	0.349358	0.396347	0.345921	0.67019	0.677173	0.781415	0.576252	0.888582	0.000114051	0.0185321
	LOC545611	0.206471	0.141389	0.112813	0.931197	2.2823	2.10769	4.46123	3.82894	0.000124054	0.0197785
	Cpne8	0.002586	0.00262507	0.00280058	0.0039513	0.00367779	0.00370347	0.00399418	0.520717	0.000124312	0.0197785
	Rps3a	0.0077898	0.00775068	0.00516279	0.0172855	0.014194	0.0161338	0.0160654	1.2278	0.000126997	0.0198606
	Acot1	0.0330316	0.0369186	0.0315945	0.0221454	0.0182432	0.0168455	0.0180523	-0.851228	0.000127428	0.0198606
	Trim12c	0.0351847	0.0484169	0.0414853	0.0758111	0.071184	0.082009	0.0806317	0.902586	0.00012882	0.0198747
	Myom3	0.00412152	0.00201795	0.00407216	0.0230995	0.0236295	0.0117976	0.0206405	2.56108	0.000141344	0.0207711
	Pon2	0.00120202	0.000913	0.00099	0.00370933	0.00250837	0.00243707	0.00231374	1.38844	0.000143	0.0207711
	Pdgfrl	0.0168845	0.0185686	0.0218324	0.0376391	0.0339968	0.0475197	0.038573	1.04343	0.000137744	0.0207711
	Iqck	0.00340974	0.00303441	0.00302441	0.00650492	0.00532062	0.00621657	0.00497112	0.859792	0.000139009	0.0207711
	Pomp	0.00254	0.00248	0.00267	0.00175	0.00167	0.0018	0.00189	-0.52894	0.000138323	0.0207711
	Ubxd6	0.020007	0.022591	0.0191496	0.0124992	0.0118775	0.0137366	0.0135395	-0.671539	0.000142816	0.0207711
	Gja8	0.641141	0.667216	0.777323	0.40263	0.457958	0.373597	0.406739	-0.759872	0.00014415	0.0207711
	Lsm8	0.015655	0.0183	0.0151	0.0313585	0.0283	0.0257	0.0330805	0.855013	0.000148449	0.0211253
	Mtus2	0.00426222	0.00508933	0.00478304	0.00684571	0.00716115	0.00757675	0.00714952	0.611367	0.000149374	0.0211253
	Ppwd1	0.0543167	0.0680171	0.0622348	0.0402072	0.0380118	0.037951	0.0357969	-0.690538	0.000152129	0.0213176
	Tsnax	0.0221991	0.0228211	0.024365	0.0121643	0.0145607	0.0156167	0.0136576	-0.729178	0.000153721	0.0213449
	Disc1	0.0473573	0.0429862	0.0408318	0.0659666	0.0631224	0.0729949	0.0656107	0.614686	0.000162486	0.0223112
	AK050707	0.10785	0.121405	0.114922	0.0824768	0.0767361	0.0822687	0.0762253	-0.529807	0.000163602	0.0223112
	Car7	0.0789096	0.0847432	0.0827586	0.146875	0.116701	0.135743	0.126639	0.674278	0.000166539	0.0225108
	Ccdc171	0.00792285	0.00744633	0.00883095	0.0337995	0.0198006	0.0200347	0.0198444	1.497	0.000169846	0.0225401
	EG545253	0.0072074	0.00690258	0.00640072	0.0113422	0.011266	0.0107105	0.0139989	0.784817	0.000171183	0.0225401
	Prtg	0.0197297	0.0185232	0.0200971	0.0108727	0.0125916	0.0120266	0.0136548	-0.666693	0.000170583	0.0225401
	Nlrx1	0.0262889	0.0249494	0.0216784	0.0162255	0.015324	0.0148106	0.0136531	-0.694093	0.000177795	0.0232106
	Shroom4	0.00386213	0.00394497	0.00381223	0.00524611	0.00598243	0.00644271	0.00629733	0.625248	0.000183699	0.0237781
	Pisd-ps1	0.0492299	0.0521798	0.0482765	0.0783666	0.0737669	0.0674052	0.0796017	0.581602	0.00018705	0.0240085
	Elf2	0.0125251	0.0116358	0.0111066	0.008469	0.00862426	0.0081663	0.00819774	-0.489658	0.000189732	0.0241497
	BC057893	0.0140982	0.0131258	0.0118046	0.0195458	0.0225926	0.0251335	0.0214235	0.767122	0.000193356	0.0244075
	Smo	0.0692421	0.0659274	0.0718963	0.047463	0.0497915	0.051778	0.0465713	-0.497528	0.000197318	0.0247036
	Adi1	0.0221216	0.0286069	0.0285082	0.0138981	0.0148296	0.0146817	0.016462	-0.811935	0.000205105	0.0254697
	Cep72	0.0329513	0.035384	0.0368056	0.0533743	0.0517928	0.0470879	0.0545252	0.560009	0.000209379	0.0257908
	AI451617	0.103095	0.100217	0.097795	0.164124	0.222166	0.234024	0.175411	0.970978	0.00021176	0.0258754
	Grik1	0.00063	0.000858	0.000608	0.00139904	0.00125478	0.00122872	0.0013481	0.920118	0.000223496	0.0270927
	Cox7c	0.0359436	0.0258027	0.0305218	0.0157857	0.0186652	0.0155828	0.0160133	-0.88815	0.000225536	0.0271246
	Tgfbrap1	0.0364939	0.0375784	0.0371984	0.0277987	0.027065	0.0276976	0.0289659	-0.412043	0.000232395	0.0276894
	Scml2	0.0309677	0.0274621	0.0313561	0.0157949	0.0169482	0.0158981	0.0206832	-0.79451	0.000233857	0.0276894
	Pftk1	0.000193	0.000207	0.000175	0.0003	0.000273	0.00031	0.000337	0.669525	0.000241884	0.0284195
	Dpysl3	0.00496433	0.00573947	0.00563062	0.00850551	0.00906196	0.0114787	0.00929887	0.809605	0.000250724	0.0289643
	Cpsf4l	0.3583	0.441131	0.442943	0.683781	0.657185	0.609885	0.694804	0.680578	0.000252209	0.0289643
	Dfna5h	0.014839	0.0157723	0.0146241	0.00833573	0.0092277	0.0108873	0.00929101	-0.682217	0.000250444	0.0289643
	Prrg4	0.163514	0.123019	0.131264	0.0791727	0.0838699	0.0674027	0.0787773	-0.842912	0.000258872	0.0295075
	Mmab	0.0252314	0.0244591	0.0247654	0.0355812	0.0389375	0.0473751	0.0443041	0.734654	0.000263351	0.0296514
	Npffr2	0.046557	0.056903	0.0451877	0.0172143	0.0150626	0.00785872	0.0159486	-1.87605	0.000264016	0.0296514
	Ntpcr	0.0390257	0.0387612	0.0395024	0.0525654	0.0493959	0.0532957	0.0532139	0.414089	0.000270101	0.0298951
	Map7	0.0133194	0.0138057	0.0149992	0.0103542	0.00986761	0.010169	0.0103968	-0.46007	0.000269634	0.0298951
	Depdc1b	0.00695615	0.00582812	0.00610747	0.0222597	0.0173504	0.018388	0.0115936	1.43167	0.00027538	0.0302601
	Map3k7	0.0172049	0.02033	0.020668	0.0110107	0.0125279	0.0131607	0.0124504	-0.657155	0.000285192	0.0311145
	Actr3b	0.0102993	0.0121449	0.0104002	0.00569653	0.00623338	0.00550788	0.00742121	-0.822617	0.000298206	0.0320761
	Nrg4	0.0113986	0.0106481	0.00733881	0.000734	0.00270714	0.00129677	0.00154107	-2.76891	0.000296523	0.0320761
	0610007P14Rik	0.0218001	0.0218242	0.021157	0.0292393	0.027477	0.0280799	0.0284238	0.390226	0.000315165	0.0336631
	Sh3bgrl	0.000431	0.000497	0.000464	0.000817	0.000733	0.000656	0.000686	0.637327	0.000336129	0.0339874
	Mfhas1	0.00512639	0.00596607	0.00512838	0.00760646	0.00809624	0.0085174	0.0092702	0.630797	0.000335038	0.0339874
	Frmd3	0.0081155	0.00691861	0.00717674	0.00996112	0.0112584	0.011189	0.010983	0.552778	0.000333724	0.0339874
	Igfbp4	0.00914787	0.00934619	0.00847568	0.0136049	0.012728	0.011747	0.0133989	0.516516	0.000332154	0.0339874
	AK083124	0.530664	0.53247	0.60046	0.801451	0.79716	0.731792	0.798728	0.4978	0.000327811	0.0339874
	Zfp612	0.044629	0.0481682	0.0443234	0.0622123	0.060002	0.0665076	0.0614008	0.45212	0.00033603	0.0339874
	AK038649	0.0161987	0.01669	0.0162248	0.0111325	0.011282	0.0111954	0.0129144	-0.495851	0.000338228	0.0339874
	Lrrfip2	0.0106059	0.0134334	0.0110524	0.00756746	0.00772979	0.00775064	0.00742868	-0.610864	0.000337748	0.0339874
	D930015E06Rik	0.0150941	0.017546	0.0202913	0.0110611	0.0105515	0.0111824	0.0103511	-0.700174	0.00032177	0.0339874
	Kif20a	0.0991452	0.103093	0.0806188	0.146926	0.140095	0.161673	0.15105	0.675484	0.000360497	0.035524
	Xpa	0.00858756	0.00821116	0.00802662	0.00433776	0.00598346	0.00493091	0.00475846	-0.735639	0.000358046	0.035524
	Syt6	0.0232055	0.0229405	0.0232555	0.0111634	0.0134154	0.0154615	0.0148465	-0.76461	0.000359884	0.035524
	AK019722	0.0171105	0.020632	0.0162901	0.0261945	0.0274013	0.0272774	0.0288291	0.613433	0.000384665	0.0374936
	Samd3	0.0165014	0.0146775	0.0142703	0.021601	0.0203085	0.0222306	0.0208799	0.490557	0.000385394	0.0374936
	Myo5b	0.005706	0.00490769	0.00648248	0.00227384	0.00294909	0.00229808	0.00334572	-1.07932	0.000388044	0.0375126
	Gm7819	0.0250857	0.0400813	0.0318413	0.0668731	0.0585854	0.0704228	0.0616134	1.01592	0.00039712	0.0376746
	X83328	0.0925637	0.103563	0.10039	0.133893	0.128846	0.13256	0.132791	0.419088	0.000396566	0.0376746
	Gemin5	0.034253	0.037518	0.0345954	0.0227646	0.0231784	0.0245213	0.027189	-0.54064	0.000394267	0.0376746
	Tmc5	0.0274622	0.0379006	0.0223477	0.00622111	0.00326758	0.00532276	0.00982026	-2.32186	0.000406386	0.0383157
	Spock3	0.000295	0.000297	0.000265	0.000435	0.000409	0.000373	0.00041	0.509589	0.000419493	0.0383673
	Pgap1	0.00440039	0.00434798	0.00486283	0.00336724	0.00273199	0.00309669	0.00281883	-0.598089	0.000418353	0.0383673
	Tshb	1.05996	0.851552	0.907943	0.436453	0.429508	0.513734	0.610698	-0.926212	0.000412337	0.0383673
	Galntl6	0.00919872	0.00813128	0.00973154	0.00370009	0.002497	0.00433181	0.00442719	-1.30191	0.000411402	0.0383673
	Tek	0.0130497	0.0144632	0.0164865	0.0085517	0.0048713	0.00518605	0.00485761	-1.35897	0.000418108	0.0383673
	Wdr52	0.0367891	0.0285089	0.0313342	0.0211327	0.0186211	0.0208623	0.0174511	-0.719317	0.000434192	0.0392417
	AK043153	0.176283	0.144568	0.14745	0.0552796	0.0707479	0.0666375	0.0948116	-1.14084	0.000432575	0.0392417
	AK042789	0.00587584	0.00830563	0.00666418	0.0124336	0.019182	0.0158332	0.0213066	1.29222	0.000439489	0.0392586
	Perld1	0.0935382	0.0753481	0.0849782	0.122207	0.126138	0.139237	0.122399	0.594889	0.000439519	0.0392586
	Gpd1	0.014001	0.0197731	0.0159105	0.0340086	0.0287708	0.0275234	0.0363108	0.939873	0.000442127	0.0392619
	Odf3	0.372862	0.353405	0.337608	0.545519	0.525943	0.455143	0.5192	0.526182	0.000448684	0.0393862
	A830018L16Rik	0.00122241	0.00118606	0.00116077	0.000884	0.000878	0.000892	0.000957	-0.398798	0.000447155	0.0393862
	Tmem243	0.0166645	0.0175547	0.0171827	0.0240359	0.0213746	0.0230194	0.023223	0.418344	0.000457446	0.0399258
	AK039238	0.0401993	0.0589738	0.0280521	0.126959	0.165036	0.0991758	0.147104	1.70648	0.000463635	0.0399641
	Kcnv2	0.697	0.731819	0.484824	1.47349	1.26804	1.11033	1.28849	1.02652	0.000465841	0.0399641
	Trpm8	0.0361868	0.0466792	0.0369973	0.0883655	0.0723404	0.0907211	0.0635764	0.973498	0.00046835	0.0399641
	Npc1l1	0.0723744	0.0683382	0.0766729	0.0947269	0.0984445	0.0946488	0.100828	0.424242	0.000460709	0.0399641
	Gstm6	0.0722162	0.0841609	0.0734622	0.107074	0.10166	0.111546	0.112155	0.499145	0.000474965	0.0403034
	Phpt1	0.326577	0.308563	0.300301	0.190182	0.19681	0.239393	0.208085	-0.584614	0.000479487	0.0404624
	4930485B16Rik	0.165151	0.134473	0.150693	0.375952	0.260112	0.30221	0.248339	0.968482	0.000484777	0.040684
	Tmem25	0.0905047	0.101231	0.0855559	0.124314	0.129365	0.126104	0.131345	0.470466	0.000494718	0.0410471
	Agpat9	0.0148092	0.0163099	0.0160095	0.0113704	0.0108362	0.0117001	0.0122382	-0.445624	0.000497165	0.0410471
	Plcl1	0.00641804	0.00619007	0.00557175	0.00404766	0.0042596	0.00463031	0.00405182	-0.512369	0.000492396	0.0410471
	Sri	0.0324356	0.0326013	0.0363529	0.0255268	0.0235835	0.0250648	0.0254139	-0.439593	0.000501679	0.041197
	Itgam	0.0105886	0.0102209	0.00942158	0.0161715	0.0148967	0.0131477	0.0147947	0.547729	0.000505281	0.041265
	March9	0.0281074	0.0258724	0.027035	0.0119845	0.0152656	0.0184319	0.0144495	-0.861229	0.00050791	0.041265
	Mgp	0.00971813	0.0117035	0.0111506	0.0167819	0.0158332	0.0145593	0.0162685	0.549199	0.000523782	0.0422818
	Il17re	0.120743	0.125053	0.141429	0.178525	0.178954	0.170716	0.180441	0.459852	0.000525961	0.0422818
	BC017158	0.023669	0.0229458	0.0229903	0.0299707	0.0287473	0.0316602	0.0306938	0.382814	0.00053341	0.042656
	Alpk2	0.00733945	0.0073872	0.00643823	0.0124537	0.00960615	0.0109552	0.0122084	0.675665	0.000538244	0.0428185
	Eps8l2	0.00426441	0.00443148	0.00534527	0.0075783	0.00883275	0.00704271	0.00957469	0.815558	0.0005443	0.0430759
	Krt10	0.373747	0.266187	0.243435	0.584454	0.651451	0.580284	0.49591	0.991717	0.000559355	0.0440391
	Gm17660	0.0371493	0.0403448	0.0405028	0.0286391	0.0311074	0.0268565	0.0276987	-0.461996	0.000564997	0.0442552
	Mcat	0.126428	0.112534	0.105251	0.0568163	0.0739768	0.0719247	0.0751047	-0.728901	0.000580693	0.0450229
	Rsph10b	0.108143	0.104309	0.112112	0.0729538	0.0516558	0.0696845	0.0654021	-0.748322	0.000578052	0.0450229
	B3gat2	0.000506	0.000954	0.000443	0.00190949	0.00165217	0.0022279	0.00155686	1.60475	0.000633338	0.0486025
	AK085325	0.00449991	0.00500576	0.00530674	0.0123812	0.0084957	0.00795623	0.0110779	0.994193	0.000631036	0.0486025
	Tomm22	0.0268502	0.0337725	0.0282676	0.019702	0.0213858	0.0189154	0.0188507	-0.582684	0.000636408	0.0486025
	Tshz3	0.0388441	0.052025	0.0459235	0.0294618	0.03066	0.0296603	0.0291426	-0.606994	0.000644635	0.0489858
	Ttpa	0.0409981	0.0373492	0.0425106	0.0856616	0.0596829	0.063251	0.0696052	0.77591	0.000657313	0.0497019
	Rabgef1	0.0659776	0.0499449	0.0663835	0.0370714	0.0347652	0.0404885	0.0365369	-0.697342	0.000660632	0.0497069
	Vps25	0.0366453	0.0336773	0.0363233	0.0526791	0.0549874	0.0467317	0.0468605	0.498509	0.000669995	0.0499195
	Pou6f2	0.0109036	0.0128438	0.00725387	0.00354735	0.00529798	0.00394868	0.00392623	-1.28282	0.00066972	0.0499195

## Sheet: S8_APTX_Expr_IR_Integrated
	APTXATM vs WT Differential Analysis of Splicing Deficiency Score and Gene Expression. A lenient cutoff of P < 0.05 was applied to indicate intron retention or down regulated expression.
	GeneName	IR_logFC	IR_P.Value	IR_adj.P.Val	Expr_logFC	Expr_P.Value	Expr_adj.P.Val	CB_granule	Mature_Purkinje	Intron Retained	Downregulated Expression
	Lynx1	2.6982	1.08e-08	4.08e-05	-0.79013	1.39e-06	0.0012274	FALSE	TRUE	TRUE	TRUE
	Itpr1	2.06505	4.31e-08	9.4e-05	-3.19094	4.4e-07	0.000576689	FALSE	TRUE	TRUE	TRUE
	Car8	1.30454	4.73e-05	0.0126844	-1.11161	0.000555258	0.0292172	FALSE	TRUE	TRUE	TRUE
	Tspan11	0.705797	0.000785181	0.0539993	-0.200221	0.049258	0.293317	FALSE	TRUE	TRUE	TRUE
	Ankrd33b	0.704083	0.000809992	0.0545615	-0.230132	0.0116705	0.132351	FALSE	TRUE	TRUE	TRUE
	Grid2	0.66956	5.48e-05	0.0127842	-0.942876	3.51e-05	0.0077354	FALSE	TRUE	TRUE	TRUE
	Slc1a6	0.518865	0.00184588	0.0810169	-0.532059	0.00424816	0.0790362	FALSE	TRUE	TRUE	TRUE
	Plxdc1	0.511902	0.000802136	0.0545615	-0.549938	0.000695136	0.0324036	FALSE	TRUE	TRUE	TRUE
	Col18a1	0.369898	0.00308529	0.0978331	-0.66259	0.000303185	0.0221304	FALSE	TRUE	TRUE	TRUE
	Stac	0.352755	0.0484609	0.338141	-0.42325	0.00164937	0.0503847	FALSE	TRUE	TRUE	TRUE
	Atp2a3	0.35052	0.00612878	0.136094	-0.345653	0.0049213	0.0857431	FALSE	TRUE	TRUE	TRUE
	Zfp385c	0.343664	0.00476039	0.120386	-0.351216	0.00195473	0.0539489	FALSE	TRUE	TRUE	TRUE
	Cep76	0.343386	0.00436996	0.116535	-0.601945	0.000794577	0.0352658	FALSE	TRUE	TRUE	TRUE
	Inpp5a	0.280061	0.00632732	0.138406	-0.576827	4.94e-05	0.0094817	FALSE	TRUE	TRUE	TRUE
	Grid2ip	0.259284	0.0149424	0.20704	-0.307528	0.0124993	0.13764	FALSE	TRUE	TRUE	TRUE
	Calb1	0.209974	0.014357	0.204612	-0.47455	0.00289299	0.065108	FALSE	TRUE	TRUE	TRUE
	Ttll5	0.198771	0.0390087	0.311745	-0.345789	0.0178175	0.167103	FALSE	TRUE	TRUE	TRUE
	Plcb3	0.196415	0.016738	0.214909	-0.500054	0.00099318	0.0391837	FALSE	TRUE	TRUE	TRUE
	Gm628	3.51455	3.05e-05	0.00969329	-1.02513	5.01e-08	0.00016254	FALSE	FALSE	TRUE	TRUE
	Pnpla3	2.27845	5.56e-07	0.000653393	-1.32724	8.08e-09	6.94e-05	FALSE	FALSE	TRUE	TRUE
	Clec3b	1.80318	0.00287237	0.0960768	-1.42924	0.0164604	0.159568	FALSE	FALSE	TRUE	TRUE
	Afap1l1	1.64979	3.62e-05	0.0100574	-0.227994	0.0102637	0.123473	FALSE	FALSE	TRUE	TRUE
	B3gat2	1.60475	0.000633338	0.0486025	-0.0510455	0.00265127	0.0627566	FALSE	FALSE	TRUE	TRUE
	Spns3	1.47671	0.00586953	0.133014	-0.153983	0.000553486	0.0291643	FALSE	FALSE	TRUE	TRUE
	Coro2b	1.42456	0.0121867	0.191236	-0.424489	0.00961797	0.118867	FALSE	FALSE	TRUE	TRUE
	Cndp1	1.39498	0.0023754	0.0878494	-0.0421951	0.002649	0.0627566	FALSE	FALSE	TRUE	TRUE
	1700011I03Rik	1.31003	0.00402614	0.113252	-0.399953	0.000763125	0.0344321	FALSE	FALSE	TRUE	TRUE
	Igj	1.25537	0.000934402	0.0591291	-0.169092	0.0257732	0.20378	FALSE	FALSE	TRUE	TRUE
	Rps3a	1.2278	0.000126997	0.0198606	-1.55032	0.000258216	0.0206548	FALSE	FALSE	TRUE	TRUE
	Them4	1.14064	0.000810886	0.0545615	-0.414918	0.00572827	0.0929218	FALSE	FALSE	TRUE	TRUE
	Dctd	1.03611	1.06e-06	0.00101148	-0.448115	0.000152116	0.015674	FALSE	FALSE	TRUE	TRUE
	Gm7819	1.01592	0.00039712	0.0376746	-1.14775	3.91e-07	0.000549608	FALSE	FALSE	TRUE	TRUE
	Krt28	1.01264	0.0289001	0.274423	-0.494239	0.00844161	0.111861	FALSE	FALSE	TRUE	TRUE
	Wdfy1	1.00637	3.77e-06	0.00273886	-0.935817	1.65e-06	0.00132824	FALSE	FALSE	TRUE	TRUE
	Abhd10	0.987549	0.00294513	0.096124	-0.22475	0.00595277	0.0945846	FALSE	FALSE	TRUE	TRUE
	Trpm8	0.973498	0.00046835	0.0399641	-0.231991	0.0028711	0.0648104	FALSE	FALSE	TRUE	TRUE
	Gpd1	0.939873	0.000442127	0.0392619	-0.415202	0.0286658	0.217071	FALSE	FALSE	TRUE	TRUE
	9130019P16Rik	0.933924	0.00367452	0.10814	-0.117606	0.00965815	0.119194	FALSE	FALSE	TRUE	TRUE
	Impg2	0.933754	5.11e-05	0.0127842	-0.271286	0.000626539	0.0309473	FALSE	FALSE	TRUE	TRUE
	Mpzl3	0.877025	0.0011544	0.0648246	-0.662016	0.000214302	0.0189385	FALSE	FALSE	TRUE	TRUE
	E430018J23Rik	0.861051	0.00863956	0.160732	-0.0390473	0.0318116	0.229632	FALSE	FALSE	TRUE	TRUE
	Josd1	0.843664	0.00658492	0.141063	-0.165753	0.00409215	0.0771228	FALSE	FALSE	TRUE	TRUE
	Sbk1	0.808954	0.00117917	0.0657321	-1.04196	6.2e-05	0.0104602	FALSE	FALSE	TRUE	TRUE
	Mcc	0.806938	0.00441269	0.117013	-0.202589	0.000243396	0.0200121	FALSE	FALSE	TRUE	TRUE
	Zfp169	0.805991	0.0084085	0.158145	-0.102766	0.0479637	0.289742	FALSE	FALSE	TRUE	TRUE
	Hc	0.798251	0.00437685	0.116535	-0.0336543	0.0105968	0.125561	FALSE	FALSE	TRUE	TRUE
	Mpp6	0.777452	0.0102161	0.176517	-0.290714	0.0112454	0.12977	FALSE	FALSE	TRUE	TRUE
	Ttpa	0.77591	0.000657313	0.0497019	-0.324731	0.00938049	0.117422	FALSE	FALSE	TRUE	TRUE
	Prkg1	0.768174	0.00103792	0.0625957	-0.379195	0.0220542	0.187491	FALSE	FALSE	TRUE	TRUE
	Stard4	0.73614	0.0264124	0.265585	-0.446699	0.0061019	0.0955553	FALSE	FALSE	TRUE	TRUE
	Ptprm	0.701472	0.00230395	0.0871052	-0.265217	0.00443952	0.0809971	FALSE	FALSE	TRUE	TRUE
	Zfp358	0.696753	0.00114601	0.0645908	-0.0781256	0.0271947	0.210208	FALSE	FALSE	TRUE	TRUE
	Tlcd2	0.694289	0.0257987	0.263755	-0.205351	0.0101752	0.122865	FALSE	FALSE	TRUE	TRUE
	Alpk2	0.675665	0.000538244	0.0428185	-0.272885	0.0409983	0.266707	FALSE	FALSE	TRUE	TRUE
	Car7	0.674278	0.000166539	0.0225108	-0.385906	0.00329582	0.0692924	FALSE	FALSE	TRUE	TRUE
	Cpne2	0.669406	6.86e-05	0.0137922	-0.406627	0.0280915	0.21467	FALSE	FALSE	TRUE	TRUE
	Fam107b	0.668503	0.000780822	0.0539993	-0.546355	0.0108982	0.127239	FALSE	FALSE	TRUE	TRUE
	H2-Bl	0.657402	0.0211774	0.239602	-1.48488	0.0373403	0.252824	FALSE	FALSE	TRUE	TRUE
	Insig1	0.649064	7.7e-05	0.0150396	-0.331716	0.0417954	0.269722	FALSE	FALSE	TRUE	TRUE
	Ankdd1b	0.631509	0.0023396	0.0873245	-0.134321	0.0131767	0.141772	FALSE	FALSE	TRUE	TRUE
	Mfhas1	0.630797	0.000335038	0.0339874	-0.203048	0.0485426	0.291524	FALSE	FALSE	TRUE	TRUE
	Tdgf1	0.624699	0.013553	0.200009	-0.838324	1.41e-05	0.00487138	FALSE	FALSE	TRUE	TRUE
	Slc22a1	0.619112	0.0100361	0.175995	-0.0923987	0.000937667	0.038222	FALSE	FALSE	TRUE	TRUE
	Disc1	0.614686	0.000162486	0.0223112	-0.160896	0.0110493	0.128331	FALSE	FALSE	TRUE	TRUE
	Acp1	0.612353	0.00621658	0.137362	-0.751423	0.0124033	0.13718	FALSE	FALSE	TRUE	TRUE
	Mtus2	0.611367	0.000149374	0.0211253	-0.196422	0.00349415	0.0710076	FALSE	FALSE	TRUE	TRUE
	Wdr17	0.610965	0.00191001	0.0819478	-0.178783	0.0275327	0.211829	FALSE	FALSE	TRUE	TRUE
	Rpl3	0.610311	2.36e-05	0.00877982	-0.861584	2.59e-05	0.0068407	FALSE	FALSE	TRUE	TRUE
	Aldh3a1	0.589477	0.00758076	0.148809	-0.22959	0.00905362	0.115344	FALSE	FALSE	TRUE	TRUE
	Cox7a2l	0.585457	0.00306029	0.097381	-0.331167	0.00265062	0.0627566	FALSE	FALSE	TRUE	TRUE
	Etv4	0.582031	0.0263207	0.265585	-0.513839	0.0289483	0.21825	FALSE	FALSE	TRUE	TRUE
	Chst8	0.570245	0.00266574	0.0919108	-0.172912	0.0440702	0.277243	FALSE	FALSE	TRUE	TRUE
	Slc45a2	0.566156	0.0474504	0.334452	-0.0570604	0.0214948	0.185179	FALSE	FALSE	TRUE	TRUE
	Cyp51	0.564802	0.00213223	0.0847546	-0.369785	0.00639485	0.0973698	FALSE	FALSE	TRUE	TRUE
	Mfi2	0.563759	0.00412946	0.114828	-0.266223	0.0155844	0.155808	FALSE	FALSE	TRUE	TRUE
	Cep72	0.560009	0.000209379	0.0257908	-0.437744	0.000387002	0.0247097	FALSE	FALSE	TRUE	TRUE
	Fgf11	0.553411	0.0016073	0.0766079	-0.248467	0.0365184	0.249377	FALSE	FALSE	TRUE	TRUE
	Frmd3	0.552778	0.000333724	0.0339874	-0.277419	0.00328705	0.0692208	FALSE	FALSE	TRUE	TRUE
	Abi3bp	0.552432	0.0325831	0.289178	-0.856818	0.00093636	0.038222	FALSE	FALSE	TRUE	TRUE
	Dclre1c	0.549719	0.000105814	0.0174373	-0.373068	0.000160558	0.0160738	FALSE	FALSE	TRUE	TRUE
	Trpc3	0.533267	0.00139731	0.0709055	-0.46931	0.0024817	0.0605926	FALSE	FALSE	TRUE	TRUE
	Camk4	0.520778	0.00204732	0.084338	-0.834116	0.000844954	0.0364366	TRUE	FALSE	TRUE	TRUE
	Hmgn3	0.510891	0.0025511	0.0906646	-0.131962	0.0431178	0.274341	FALSE	FALSE	TRUE	TRUE
	Ipcef1	0.506469	0.0247491	0.259239	-0.490831	0.000471995	0.0273347	FALSE	FALSE	TRUE	TRUE
	Gng13	0.50368	0.0141	0.203213	-0.828892	0.000514776	0.0282662	FALSE	FALSE	TRUE	TRUE
	Ano3	0.491356	0.022456	0.24747	-0.417011	0.012191	0.1359	FALSE	FALSE	TRUE	TRUE
	Slc22a15	0.488183	0.00564143	0.12938	-0.297491	0.00186664	0.0524029	FALSE	FALSE	TRUE	TRUE
	Hmgb1	0.483445	0.00545384	0.127764	-0.401666	0.000189885	0.0173829	FALSE	FALSE	TRUE	TRUE
	Gpr63	0.478074	0.0365919	0.303008	-0.551265	0.0218912	0.186682	FALSE	FALSE	TRUE	TRUE
	Tdg	0.477005	0.0135119	0.200009	-1.11363	0.0193287	0.175087	FALSE	FALSE	TRUE	TRUE
	Grm2	0.473226	0.000105618	0.0174373	-0.172222	0.0270214	0.209676	FALSE	FALSE	TRUE	TRUE
	Tmem25	0.470466	0.000494718	0.0410471	-0.46431	2.09e-05	0.00580461	FALSE	FALSE	TRUE	TRUE
	Rtn4rl1	0.469547	0.0177917	0.220932	-0.23904	0.0131571	0.141742	FALSE	FALSE	TRUE	TRUE
	Fbxo8	0.467985	0.000683139	0.0504071	-0.110431	0.0223619	0.18913	FALSE	FALSE	TRUE	TRUE
	Anks6	0.465833	0.000702691	0.0509113	-0.0912369	0.0478845	0.289402	FALSE	FALSE	TRUE	TRUE
	Il17re	0.459852	0.000525961	0.0422818	-0.781824	0.000509904	0.0282387	FALSE	FALSE	TRUE	TRUE
	Zfp612	0.45212	0.00033603	0.0339874	-0.269766	0.0164244	0.159382	FALSE	FALSE	TRUE	TRUE
	Hdc	0.446465	0.0160517	0.211175	-0.400653	0.00496533	0.0860575	FALSE	FALSE	TRUE	TRUE
	Trappc5	0.430869	0.0110826	0.183796	-0.394676	0.000660374	0.0319084	FALSE	FALSE	TRUE	TRUE
	Zmat2	0.423996	0.00459967	0.119048	-0.143306	0.043931	0.276872	FALSE	FALSE	TRUE	TRUE
	Chn2	0.417677	0.00142185	0.0709383	-0.752794	6.16e-05	0.0104466	TRUE	FALSE	TRUE	TRUE
	Rnf38	0.410273	0.0088769	0.163356	-0.456805	0.000104232	0.0135205	FALSE	FALSE	TRUE	TRUE
	Anks1b	0.410021	0.00121143	0.0670412	-0.360407	0.000145723	0.0153994	FALSE	FALSE	TRUE	TRUE
	Hps5	0.400186	0.0393901	0.313193	-0.0985026	0.00928969	0.116785	FALSE	FALSE	TRUE	TRUE
	Stil	0.395208	0.0334073	0.293186	-0.33098	0.00110451	0.0417527	FALSE	FALSE	TRUE	TRUE
	Col5a1	0.393737	0.0029163	0.096124	-0.266228	0.0311544	0.228295	FALSE	FALSE	TRUE	TRUE
	Sec22b	0.393464	0.0254587	0.261872	-0.146046	0.0206225	0.180702	FALSE	FALSE	TRUE	TRUE
	0610007P14Rik	0.390226	0.000315165	0.0336631	-0.292367	0.00875451	0.113668	FALSE	FALSE	TRUE	TRUE
	1700102P08Rik	0.389793	0.0256138	0.262744	-0.247128	0.0274948	0.211705	FALSE	FALSE	TRUE	TRUE
	Ppp1cb	0.386168	0.004619	0.119048	-0.156772	0.0420522	0.270294	FALSE	FALSE	TRUE	TRUE
	Phtf1	0.380699	0.00218376	0.0848842	-0.411663	0.0014082	0.0470112	FALSE	FALSE	TRUE	TRUE
	Btbd3	0.379466	0.00190485	0.0819478	-0.386554	0.0120049	0.1349	FALSE	FALSE	TRUE	TRUE
	Tmem41a	0.378336	0.0093375	0.16889	-0.225558	0.0035238	0.0713828	FALSE	FALSE	TRUE	TRUE
	Ptprr	0.374686	0.014258	0.204485	-0.378667	0.0154166	0.154665	FALSE	FALSE	TRUE	TRUE
	Ubash3b	0.371523	0.00253758	0.0906646	-0.895703	1.21e-06	0.00117515	FALSE	FALSE	TRUE	TRUE
	Fgd3	0.368318	0.0216529	0.243002	-0.446266	0.00685115	0.100379	FALSE	FALSE	TRUE	TRUE
	Snap25	0.365204	0.0133906	0.200009	-0.221906	0.003438	0.0704974	FALSE	FALSE	TRUE	TRUE
	Zfpm1	0.356389	0.00733566	0.147234	-0.29484	8.55e-05	0.0120473	FALSE	FALSE	TRUE	TRUE
	Tuba8	0.347324	0.0186182	0.225873	-0.79807	0.00618379	0.0959957	FALSE	FALSE	TRUE	TRUE
	Dner	0.346207	0.00223302	0.0853773	-0.399378	0.000401865	0.0252391	FALSE	FALSE	TRUE	TRUE
	Mybpc3	0.345788	0.00291172	0.096124	-1.2574	0.00162067	0.050382	FALSE	FALSE	TRUE	TRUE
	Whrn	0.344947	0.0062233	0.137362	-0.289767	0.0319533	0.230087	FALSE	FALSE	TRUE	TRUE
	AK129341	0.342823	0.0284413	0.273905	-0.489385	0.000215999	0.0189515	FALSE	FALSE	TRUE	TRUE
	Ppp1r16b	0.340962	0.00442688	0.117186	-0.185483	0.0428227	0.273103	FALSE	FALSE	TRUE	TRUE
	Ninl	0.340423	0.0124761	0.193659	-0.221247	0.00368351	0.0729995	FALSE	FALSE	TRUE	TRUE
	Nfatc2	0.337299	0.0420203	0.31979	-0.249289	0.0316827	0.229443	FALSE	FALSE	TRUE	TRUE
	Slc25a37	0.334579	0.00251766	0.0906646	-0.113189	0.0224962	0.189544	FALSE	FALSE	TRUE	TRUE
	Garnl3	0.332721	0.0144076	0.204625	-0.141204	0.0206123	0.180684	FALSE	FALSE	TRUE	TRUE
	Dlg3	0.33039	0.00718815	0.145912	-0.104956	0.000657852	0.0318782	FALSE	FALSE	TRUE	TRUE
	Zbtb46	0.327619	0.0433693	0.323256	-0.21628	0.0305652	0.225608	FALSE	FALSE	TRUE	TRUE
	Creg1	0.327019	0.00577891	0.131742	-0.41487	0.00295019	0.0656528	FALSE	FALSE	TRUE	TRUE
	Fkbp1b	0.324508	0.0134211	0.200009	-0.190288	0.0112934	0.129974	FALSE	FALSE	TRUE	TRUE
	Zfp282	0.32361	0.0165586	0.21398	-0.108491	0.0465207	0.285474	FALSE	FALSE	TRUE	TRUE
	Stk17b	0.322525	0.0124734	0.193659	-0.473831	0.033064	0.23554	FALSE	FALSE	TRUE	TRUE
	Zfp108	0.320245	0.0365005	0.302934	-0.199897	0.0382263	0.256459	FALSE	FALSE	TRUE	TRUE
	Ppp1cc	0.319435	0.00257963	0.0907865	-0.372612	0.00193006	0.0534828	FALSE	FALSE	TRUE	TRUE
	Timm22	0.317901	0.0141442	0.203427	-0.199809	0.00282947	0.0642479	FALSE	FALSE	TRUE	TRUE
	Unc13d	0.314681	0.00632886	0.138406	-0.568033	0.000425306	0.0259355	FALSE	FALSE	TRUE	TRUE
	Cyp11a1	0.312893	0.0365132	0.302934	-0.545412	0.000916034	0.0380062	FALSE	FALSE	TRUE	TRUE
	Icmt	0.312565	0.00507489	0.122841	-0.724692	0.000329232	0.0227416	FALSE	FALSE	TRUE	TRUE
	Pdhx	0.311982	0.0483789	0.338033	-0.0631067	0.0271418	0.210009	FALSE	FALSE	TRUE	TRUE
	N6amt2	0.31156	0.0313555	0.28322	-0.238987	0.0281693	0.215068	FALSE	FALSE	TRUE	TRUE
	Psd2	0.311207	0.00296679	0.0961381	-0.408807	0.042055	0.270294	FALSE	FALSE	TRUE	TRUE
	Lrrk2	0.307487	0.00251566	0.0906646	-0.297365	0.0106328	0.125615	FALSE	FALSE	TRUE	TRUE
	Prkcd	0.304203	0.00328451	0.101962	-0.606356	0.00167758	0.0503847	FALSE	FALSE	TRUE	TRUE
	Slc25a23	0.30342	0.00333731	0.102837	-0.211262	0.0110027	0.127986	FALSE	FALSE	TRUE	TRUE
	Impa1	0.300375	0.0188362	0.226896	-0.10739	0.00422863	0.0789047	FALSE	FALSE	TRUE	TRUE
	Fam134c	0.3001	0.0109727	0.182568	-0.0902172	0.00562522	0.0916413	FALSE	FALSE	TRUE	TRUE
	Cacng7	0.29764	0.0179669	0.221468	-0.222519	0.003132	0.0677608	FALSE	FALSE	TRUE	TRUE
	Gucy1a3	0.296287	0.0150331	0.207371	-0.167479	0.00867077	0.113239	FALSE	FALSE	TRUE	TRUE
	Ubtd2	0.295185	0.00699786	0.144401	-0.290994	0.00540005	0.0899179	FALSE	FALSE	TRUE	TRUE
	Zranb1	0.294684	0.028644	0.274193	-0.167281	0.0470353	0.287029	FALSE	FALSE	TRUE	TRUE
	Dgcr6	0.292556	0.0408081	0.316794	-0.079128	0.0377877	0.254596	FALSE	FALSE	TRUE	TRUE
	Kcnc1	0.292124	0.0148462	0.20704	-0.381468	0.00263461	0.0626796	FALSE	FALSE	TRUE	TRUE
	Dot1l	0.29118	0.0262952	0.265585	-0.355989	0.0167647	0.161243	FALSE	FALSE	TRUE	TRUE
	Gas7	0.290077	0.011709	0.18786	-0.46972	0.000773567	0.0347794	FALSE	FALSE	TRUE	TRUE
	Rec8	0.286956	0.00255919	0.0906646	-2.80754	0.00276662	0.0638169	FALSE	FALSE	TRUE	TRUE
	Grm1	0.286417	0.0169734	0.216188	-0.28176	0.0130995	0.141303	TRUE	FALSE	TRUE	TRUE
	Dagla	0.284722	0.0103925	0.178354	-0.226468	0.00106478	0.0406961	FALSE	FALSE	TRUE	TRUE
	Myo15	0.279249	0.0156354	0.210293	-0.502218	0.00662491	0.0987394	FALSE	FALSE	TRUE	TRUE
	Kcnk12	0.275025	0.0221369	0.245808	-0.710041	3.01e-05	0.00700839	FALSE	FALSE	TRUE	TRUE
	Trappc4	0.27403	0.0465679	0.33278	-0.172172	0.0120117	0.1349	FALSE	FALSE	TRUE	TRUE
	Slc35c2	0.274029	0.00759579	0.148809	-0.144281	0.00169257	0.0506317	FALSE	FALSE	TRUE	TRUE
	Bai1	0.270049	0.0180706	0.221874	-0.182758	0.0156472	0.156024	FALSE	FALSE	TRUE	TRUE
	Tbata	0.269417	0.0354361	0.299172	-0.791258	0.0184884	0.170277	FALSE	FALSE	TRUE	TRUE
	Nfix	0.26532	0.0262516	0.265585	-0.184389	0.0183139	0.169417	FALSE	FALSE	TRUE	TRUE
	Ubl4	0.263202	0.0339765	0.294028	-0.172104	0.00741429	0.10417	FALSE	FALSE	TRUE	TRUE
	Gopc	0.262983	0.0289181	0.274423	-0.118993	0.0106078	0.125561	FALSE	FALSE	TRUE	TRUE
	Lmtk2	0.262862	0.0121949	0.191236	-0.137788	0.0182189	0.169107	FALSE	FALSE	TRUE	TRUE
	Pkp3	0.261981	0.00884013	0.162876	-0.483945	0.00672477	0.0994089	FALSE	FALSE	TRUE	TRUE
	Lmo7	0.261484	0.00851571	0.159203	-0.254024	0.01627	0.158817	FALSE	FALSE	TRUE	TRUE
	Rwdd1	0.260645	0.0466671	0.33278	-0.0567755	0.00096965	0.038627	FALSE	FALSE	TRUE	TRUE
	Parp1	0.259861	0.0122488	0.191476	-0.155067	0.00731327	0.10366	FALSE	FALSE	TRUE	TRUE
	Flt3	0.258646	0.00823118	0.155598	-0.383761	9.11e-05	0.0124519	FALSE	FALSE	TRUE	TRUE
	Prmt8	0.257891	0.0468019	0.333095	-0.327608	0.00631655	0.097076	FALSE	FALSE	TRUE	TRUE
	Gria4	0.256871	0.0136863	0.200609	-0.548552	0.0368902	0.251029	FALSE	FALSE	TRUE	TRUE
	Cacna1g	0.256119	0.00845109	0.158189	-0.349806	0.000515975	0.0282662	FALSE	FALSE	TRUE	TRUE
	Plekhm2	0.254751	0.0339613	0.294028	-0.205926	0.0264484	0.20692	FALSE	FALSE	TRUE	TRUE
	Ptp4a3	0.253701	0.0216994	0.243167	-0.378635	0.0003218	0.022598	FALSE	FALSE	TRUE	TRUE
	Gnb5	0.252754	0.017594	0.219945	-0.119815	0.00784614	0.107456	FALSE	FALSE	TRUE	TRUE
	Prkrir	0.250577	0.0210104	0.238597	-0.154967	0.00729425	0.103489	FALSE	FALSE	TRUE	TRUE
	Pcsk6	0.248919	0.0402714	0.316221	-0.264973	0.0288923	0.218135	FALSE	FALSE	TRUE	TRUE
	Daglb	0.248885	0.0246085	0.258507	-0.29582	0.00191691	0.053196	FALSE	FALSE	TRUE	TRUE
	Rorc	0.247938	0.00606848	0.135551	-0.783918	0.00834466	0.111392	FALSE	FALSE	TRUE	TRUE
	Dpp10	0.247224	0.0336954	0.294028	-0.27809	0.0145924	0.14963	FALSE	FALSE	TRUE	TRUE
	Dpy19l3	0.247218	0.0262762	0.265585	-0.337841	0.0141	0.146921	FALSE	FALSE	TRUE	TRUE
	Pxn	0.246951	0.0068995	0.144095	-0.894195	0.000135298	0.0149351	FALSE	FALSE	TRUE	TRUE
	Kcnt1	0.245937	0.0100673	0.176243	-0.233016	0.00383376	0.0745767	FALSE	FALSE	TRUE	TRUE
	Dock9	0.242134	0.0129122	0.198306	-0.0925657	0.0484375	0.291353	FALSE	FALSE	TRUE	TRUE
	D6Wsu116e	0.239899	0.0163658	0.212866	-0.365018	0.00531796	0.0893595	FALSE	FALSE	TRUE	TRUE
	Ppp4r4	0.238794	0.0461475	0.330919	-0.257638	0.00600288	0.094914	FALSE	FALSE	TRUE	TRUE
	Slc1a3	0.238698	0.0440369	0.324937	-0.415151	0.00785546	0.107503	FALSE	FALSE	TRUE	TRUE
	Baiap2	0.237461	0.041385	0.317805	-0.269603	0.000153777	0.015674	FALSE	FALSE	TRUE	TRUE
	Papd4	0.236148	0.0359506	0.301119	-0.0969049	0.0339012	0.239039	FALSE	FALSE	TRUE	TRUE
	Tjap1	0.235034	0.0144439	0.2047	-0.221603	0.0238359	0.195541	FALSE	FALSE	TRUE	TRUE
	Tmem106c	0.234777	0.0303677	0.280126	-0.295386	0.000263423	0.0209224	FALSE	FALSE	TRUE	TRUE
	Lrrn2	0.234229	0.0472298	0.33413	-0.179157	0.00499224	0.0862822	FALSE	FALSE	TRUE	TRUE
	Sarm1	0.232287	0.0401026	0.315994	-0.149125	0.00725006	0.103215	FALSE	FALSE	TRUE	TRUE
	Bcar1	0.22933	0.0198559	0.233612	-0.426544	0.000102626	0.0133982	FALSE	FALSE	TRUE	TRUE
	Cacna1a	0.228471	0.0184168	0.224499	-0.182366	0.0151996	0.153291	FALSE	FALSE	TRUE	TRUE
	Cadm3	0.22618	0.0206667	0.237258	-0.284295	0.0200431	0.178014	TRUE	FALSE	TRUE	TRUE
	Zfp771	0.22367	0.0423625	0.320434	-0.221292	0.0180618	0.168598	FALSE	FALSE	TRUE	TRUE
	6430548M08Rik	0.223111	0.0306209	0.28042	-0.241983	0.0159618	0.157778	FALSE	FALSE	TRUE	TRUE
	Accn2	0.222183	0.028512	0.274193	-0.24696	0.00127045	0.0446904	FALSE	FALSE	TRUE	TRUE
	Arpp21	0.216492	0.0130246	0.198931	-0.134076	0.0043099	0.0795615	FALSE	FALSE	TRUE	TRUE
	Thop1	0.205485	0.0341903	0.294542	-0.111737	0.0354957	0.245383	FALSE	FALSE	TRUE	TRUE
	Zcrb1	0.203517	0.0135177	0.200009	-0.123469	0.0148153	0.150978	FALSE	FALSE	TRUE	TRUE
	Chmp2b	0.202607	0.0355225	0.299172	-0.117537	0.0369032	0.251073	FALSE	FALSE	TRUE	TRUE
	Large	0.2024	0.043773	0.324086	-0.194417	0.000451209	0.0267658	FALSE	FALSE	TRUE	TRUE
	Zfp532	0.201152	0.0238524	0.254881	-0.0710565	0.0330171	0.23547	FALSE	FALSE	TRUE	TRUE
	Ggcx	0.200137	0.0165591	0.21398	-0.10496	0.00761929	0.105567	FALSE	FALSE	TRUE	TRUE
	Elmo2	0.195509	0.0458236	0.330207	-0.395608	0.0029113	0.0653114	FALSE	FALSE	TRUE	TRUE
	Dpf3	0.193982	0.0376087	0.305269	-0.352275	0.00716634	0.102619	TRUE	FALSE	TRUE	TRUE
	Cenpt	0.193403	0.0264404	0.265692	-0.0823752	0.0166443	0.160472	FALSE	FALSE	TRUE	TRUE
	Stxbp2	0.192686	0.0179768	0.221468	-1.26503	0.00138285	0.0467074	FALSE	FALSE	TRUE	TRUE
	Spg7	0.191665	0.0187338	0.226727	-0.192714	0.00349621	0.0710076	FALSE	FALSE	TRUE	TRUE
	Eif5	0.190239	0.0200578	0.234279	-0.095141	0.00755884	0.105151	FALSE	FALSE	TRUE	TRUE
	Strn3	0.181176	0.0495114	0.340295	-0.201129	0.0278013	0.213201	FALSE	FALSE	TRUE	TRUE
	Sh2b3	0.176135	0.0253207	0.261872	-0.267728	0.000898246	0.0376243	FALSE	FALSE	TRUE	TRUE
	Faim	0.174627	0.0359598	0.301119	-0.10525	0.0438248	0.276679	FALSE	FALSE	TRUE	TRUE
	Slc9a3r2	0.164714	0.0453232	0.328597	-0.294957	0.00169962	0.0506484	FALSE	FALSE	TRUE	TRUE
	Cacna2d2	0.164511	0.0376421	0.305269	-0.270335	0.000258679	0.0206548	FALSE	FALSE	TRUE	TRUE
	Obsl1	0.156928	0.0409006	0.316794	-0.241663	0.000315648	0.0224372	FALSE	FALSE	TRUE	TRUE
	1110059E24Rik	0.152403	0.0460214	0.330325	-0.162986	0.0212778	0.183928	FALSE	FALSE	TRUE	TRUE
	Dhx16	0.146521	0.0390242	0.311745	-0.0926172	0.00971025	0.119386	FALSE	FALSE	TRUE	TRUE
	Gckr	-0.608819	0.00214374	0.0847546	-0.238691	0.0294171	0.220214	FALSE	TRUE	FALSE	TRUE
	Fgf7	0.714596	0.115869	0.469069	-0.772301	0.00614049	0.095883	FALSE	TRUE	FALSE	TRUE
	Casq2	0.197734	0.0714419	0.388119	-0.348577	0.0386759	0.25805	FALSE	TRUE	FALSE	TRUE
	Homer3	0.149208	0.100805	0.442208	-0.481314	7.93e-05	0.0116751	FALSE	TRUE	FALSE	TRUE
	Arhgef33	0.143727	0.124305	0.482376	-0.542371	0.00708669	0.101975	FALSE	TRUE	FALSE	TRUE
	Itpka	0.123515	0.204538	0.578782	-0.541098	0.00178899	0.0518028	FALSE	TRUE	FALSE	TRUE
	Dgkz	0.0918748	0.146994	0.514949	-0.303645	0.00334874	0.069789	FALSE	TRUE	FALSE	TRUE
	Hpcal1	0.087643	0.529484	0.820864	-0.516281	0.000465599	0.0270881	FALSE	TRUE	FALSE	TRUE
	Slc9a3	0.0171147	0.884533	0.966524	-0.317104	0.000737255	0.0336647	FALSE	TRUE	FALSE	TRUE
	Rgs8	-0.124354	0.494541	0.799072	-0.444518	0.00246171	0.0604153	FALSE	TRUE	FALSE	TRUE
	Sycp1	-0.218561	0.130202	0.492541	-0.397707	0.0294981	0.220776	FALSE	TRUE	FALSE	TRUE
	Scd3	1.59631	0.0916504	0.426548	-0.213606	0.0155646	0.15565	FALSE	FALSE	FALSE	TRUE
	Loxhd1	0.986762	0.0667486	0.379043	-0.351748	1.23e-05	0.00448898	FALSE	FALSE	FALSE	TRUE
	Liph	0.907389	0.0596392	0.364842	-0.0432545	0.0429562	0.273771	FALSE	FALSE	FALSE	TRUE
	Il2ra	0.780055	0.0879166	0.420547	-0.0480662	0.0207378	0.181258	FALSE	FALSE	FALSE	TRUE
	Adra1d	0.649573	0.277802	0.648552	-0.188294	0.00457083	0.0819918	FALSE	FALSE	FALSE	TRUE
	Tmem40	0.637353	0.214981	0.590082	-0.570924	0.000903553	0.0377701	FALSE	FALSE	FALSE	TRUE
	Chrdl1	0.620887	0.280583	0.650322	-0.494349	0.000719439	0.0331702	FALSE	FALSE	FALSE	TRUE
	Zfp600	0.589561	0.116346	0.469746	-0.030323	0.0476419	0.288532	FALSE	FALSE	FALSE	TRUE
	Ccdc153	0.571707	0.0635401	0.371288	-0.29006	0.0307986	0.226817	FALSE	FALSE	FALSE	TRUE
	Trim43b	0.551347	0.252725	0.626481	-0.180904	0.00456091	0.081926	FALSE	FALSE	FALSE	TRUE
	Ttc9b	0.532689	0.0745623	0.393798	-0.520591	0.000494941	0.0279733	FALSE	FALSE	FALSE	TRUE
	Trim16	0.522752	0.0717244	0.388482	-0.158561	0.00660601	0.0985351	FALSE	FALSE	FALSE	TRUE
	Amica1	0.518097	0.0560031	0.357892	-0.686982	0.000982462	0.0389033	FALSE	FALSE	FALSE	TRUE
	Ly6g6e	0.513941	0.0716418	0.388387	-0.575106	0.0146212	0.149683	FALSE	FALSE	FALSE	TRUE
	Orai1	0.510441	0.165436	0.536263	-0.100504	0.00495269	0.0859167	FALSE	FALSE	FALSE	TRUE
	0610040J01Rik	0.501262	0.134737	0.497565	-0.464975	0.0399647	0.262922	FALSE	FALSE	FALSE	TRUE
	Fut2	0.459968	0.113562	0.46565	-0.188158	0.0104103	0.124409	FALSE	FALSE	FALSE	TRUE
	Doc2b	0.458591	0.186798	0.558689	-0.494351	0.00549996	0.0906503	FALSE	FALSE	FALSE	TRUE
	BC042782	0.446226	0.0680138	0.381329	-0.332361	0.000361027	0.0241242	FALSE	FALSE	FALSE	TRUE
	Hoga1	0.431254	0.0707154	0.386193	-0.490795	0.0190298	0.17329	FALSE	FALSE	FALSE	TRUE
	Ckmt2	0.416999	0.283711	0.652167	-0.0375242	0.0129935	0.140637	FALSE	FALSE	FALSE	TRUE
	Kcnj6	0.407775	0.0578385	0.361319	-0.258809	0.048414	0.291258	TRUE	FALSE	FALSE	TRUE
	Fam53b	0.395708	0.0912948	0.426155	-0.215372	0.0154302	0.154713	FALSE	FALSE	FALSE	TRUE
	Olfr288	0.377735	0.1774	0.548779	-0.265933	0.0109142	0.127347	FALSE	FALSE	FALSE	TRUE
	Tmem198b	0.375207	0.0532805	0.350627	-0.309152	0.0487674	0.292181	FALSE	FALSE	FALSE	TRUE
	Prkag3	0.360772	0.15456	0.522758	-0.136574	0.0104199	0.124485	FALSE	FALSE	FALSE	TRUE
	Tmem108	0.355976	0.159564	0.529291	-0.266132	0.00678774	0.0998734	FALSE	FALSE	FALSE	TRUE
	Chgb	0.349839	0.154926	0.523527	-0.161782	0.00634228	0.0972632	FALSE	FALSE	FALSE	TRUE
	Mxi1	0.346876	0.132858	0.495064	-0.232698	0.0111791	0.129257	FALSE	FALSE	FALSE	TRUE
	Chst7	0.328669	0.208686	0.582209	-0.447388	0.0172424	0.163805	FALSE	FALSE	FALSE	TRUE
	Wbscr25	0.326609	0.266275	0.637202	-0.100014	0.00827018	0.11066	FALSE	FALSE	FALSE	TRUE
	Ptpn2	0.32526	0.094204	0.43087	-0.260964	0.0121795	0.135852	FALSE	FALSE	FALSE	TRUE
	Raly	0.322892	0.131784	0.493643	-0.140768	0.0389211	0.259094	FALSE	FALSE	FALSE	TRUE
	Siah2	0.318637	0.165071	0.535876	-0.241169	0.0288339	0.218039	FALSE	FALSE	FALSE	TRUE
	Ube2g1	0.310843	0.135213	0.498097	-0.26382	0.0209477	0.182279	FALSE	FALSE	FALSE	TRUE
	D2Ertd750e	0.310037	0.103641	0.447431	-0.0937324	0.00320573	0.0683745	FALSE	FALSE	FALSE	TRUE
	Unc45b	0.306369	0.105573	0.451688	-0.0782888	0.0382472	0.256519	FALSE	FALSE	FALSE	TRUE
	Fam92b	0.299402	0.0588018	0.363398	-0.249769	0.00700911	0.101557	FALSE	FALSE	FALSE	TRUE
	Uqcrfs1	0.292597	0.379165	0.724193	-0.0951368	0.0133536	0.142805	FALSE	FALSE	FALSE	TRUE
	Fbln7	0.290081	0.0856457	0.415714	-0.228796	0.0150245	0.152278	FALSE	FALSE	FALSE	TRUE
	Ogfrl1	0.283871	0.147871	0.516603	-0.157127	0.00096556	0.038627	FALSE	FALSE	FALSE	TRUE
	Ccdc85c	0.283702	0.0534555	0.351023	-0.310055	0.00157342	0.0498132	FALSE	FALSE	FALSE	TRUE
	Gm889	0.280537	0.343542	0.696962	-0.247589	0.0464077	0.284872	FALSE	FALSE	FALSE	TRUE
	Pzp	0.275321	0.293813	0.659277	-0.068931	0.0301544	0.223968	FALSE	FALSE	FALSE	TRUE
	Kcnj12	0.273348	0.262388	0.634327	-0.302299	0.0108594	0.12702	FALSE	FALSE	FALSE	TRUE
	Scn2b	0.272788	0.107694	0.455277	-0.437909	0.0161011	0.158511	FALSE	FALSE	FALSE	TRUE
	Cdcp1	0.272703	0.294868	0.659997	-0.0635415	0.0233411	0.193535	FALSE	FALSE	FALSE	TRUE
	Ppard	0.27224	0.0968396	0.435644	-0.154333	0.00132434	0.045656	FALSE	FALSE	FALSE	TRUE
	Cyp26b1	0.269643	0.172407	0.541997	-0.303899	0.0166331	0.160449	FALSE	FALSE	FALSE	TRUE
	Sdcbp	0.268682	0.130204	0.492541	-0.176178	0.0088624	0.114443	FALSE	FALSE	FALSE	TRUE
	Psmd8	0.267683	0.261829	0.634327	-0.153183	0.00366747	0.072948	FALSE	FALSE	FALSE	TRUE
	1110008F13Rik	0.266998	0.0693798	0.384092	-0.278747	0.000193704	0.0176475	FALSE	FALSE	FALSE	TRUE
	Jup	0.266841	0.264363	0.636288	-0.231691	0.00946225	0.117918	FALSE	FALSE	FALSE	TRUE
	Btbd17	0.264629	0.170839	0.541303	-0.476625	0.0182066	0.169075	FALSE	FALSE	FALSE	TRUE
	Mpp3	0.260368	0.0628074	0.370336	-0.189229	0.00103354	0.0403133	FALSE	FALSE	FALSE	TRUE
	Tyms	0.259347	0.247407	0.621496	-0.211315	0.0497781	0.295362	FALSE	FALSE	FALSE	TRUE
	Ywhah	0.256242	0.212091	0.585855	-0.192952	0.0315275	0.228929	FALSE	FALSE	FALSE	TRUE
	1700020L24Rik	0.245364	0.0686316	0.382863	-0.285245	0.0168643	0.16175	FALSE	FALSE	FALSE	TRUE
	Scx	0.241356	0.132131	0.494419	-0.233184	0.0118828	0.133918	FALSE	FALSE	FALSE	TRUE
	Mmp17	0.240319	0.15455	0.522758	-0.601699	0.000544858	0.0291267	FALSE	FALSE	FALSE	TRUE
	Akr1b3	0.24024	0.172345	0.541997	-0.0737422	0.0208796	0.182102	FALSE	FALSE	FALSE	TRUE
	Pqlc1	0.240017	0.0992056	0.439335	-0.177968	0.000303492	0.0221304	FALSE	FALSE	FALSE	TRUE
	Cdh22	0.238605	0.0696033	0.38425	-0.423656	2.74e-05	0.0068407	FALSE	FALSE	FALSE	TRUE
	Fscn1	0.237921	0.332403	0.68864	-0.61535	0.00968026	0.119209	FALSE	FALSE	FALSE	TRUE
	Erp29	0.237135	0.0984137	0.438145	-0.167468	0.000145765	0.0153994	FALSE	FALSE	FALSE	TRUE
	Napa	0.233954	0.0632762	0.370991	-0.174179	0.000379056	0.0245327	FALSE	FALSE	FALSE	TRUE
	Tbc1d9b	0.233374	0.0942193	0.43087	-0.112822	0.0262052	0.20595	FALSE	FALSE	FALSE	TRUE
	Dmtf1	0.232683	0.0777829	0.402458	-0.274561	0.000292877	0.0216853	FALSE	FALSE	FALSE	TRUE
	AI413582	0.2326	0.0576579	0.361011	-0.0888892	0.0159531	0.157778	FALSE	FALSE	FALSE	TRUE
	Il15	0.231111	0.110069	0.459093	-0.358085	0.000396714	0.0251071	FALSE	FALSE	FALSE	TRUE
	Lrp8	0.228835	0.0744066	0.393798	-0.175981	0.00163761	0.050382	FALSE	FALSE	FALSE	TRUE
	Gcgr	0.22732	0.239124	0.613667	-0.430051	0.00305401	0.0667962	FALSE	FALSE	FALSE	TRUE
	Slc5a1	0.226789	0.235363	0.610444	-0.597868	3.69e-05	0.00782355	FALSE	FALSE	FALSE	TRUE
	Kcnc3	0.226025	0.0927004	0.428985	-0.461181	0.000407533	0.0253813	FALSE	FALSE	FALSE	TRUE
	Edf1	0.223674	0.0597156	0.364842	-0.134761	0.0139752	0.146279	FALSE	FALSE	FALSE	TRUE
	Ptch2	0.221095	0.0808034	0.406519	-0.168928	0.0486557	0.291806	FALSE	FALSE	FALSE	TRUE
	Nmi	0.219892	0.384599	0.730098	-0.189081	0.02684	0.208737	FALSE	FALSE	FALSE	TRUE
	Zbtb7a	0.218124	0.0984493	0.438145	-0.197586	0.00907827	0.115459	FALSE	FALSE	FALSE	TRUE
	Stk38l	0.217336	0.063941	0.372229	-0.154113	0.00449585	0.0815382	FALSE	FALSE	FALSE	TRUE
	Setd7	0.216229	0.167894	0.538962	-0.160236	0.0463492	0.284636	FALSE	FALSE	FALSE	TRUE
	Nr1h3	0.21447	0.10084	0.442208	-0.303836	0.00522117	0.0883553	FALSE	FALSE	FALSE	TRUE
	Chi3l1	0.213157	0.173002	0.54228	-0.288114	0.0401697	0.263421	FALSE	FALSE	FALSE	TRUE
	Ccdc92	0.211943	0.190987	0.563914	-0.145467	0.0103526	0.124228	FALSE	FALSE	FALSE	TRUE
	Kidins220	0.211462	0.0526634	0.348972	-0.221654	0.0131643	0.141742	FALSE	FALSE	FALSE	TRUE
	Tspan15	0.211382	0.150181	0.518161	-0.124914	0.0117257	0.132739	FALSE	FALSE	FALSE	TRUE
	4933408B17Rik	0.211342	0.0810252	0.407037	-0.363333	0.00301212	0.0663382	FALSE	FALSE	FALSE	TRUE
	Slc22a13	0.21039	0.539116	0.826862	-0.0768039	0.00799624	0.10884	FALSE	FALSE	FALSE	TRUE
	Lyn	0.210207	0.308773	0.672612	-0.499375	0.00171649	0.0508379	FALSE	FALSE	FALSE	TRUE
	Fbrsl1	0.210114	0.0546058	0.35371	-0.383982	0.00179692	0.0518032	FALSE	FALSE	FALSE	TRUE
	Steap2	0.209407	0.135336	0.498097	-0.243518	0.0454621	0.281295	FALSE	FALSE	FALSE	TRUE
	Pacsin1	0.205397	0.293856	0.659277	-0.140129	0.0300422	0.22344	FALSE	FALSE	FALSE	TRUE
	Pgbd5	0.204131	0.154656	0.522961	-0.276922	0.0100683	0.122244	FALSE	FALSE	FALSE	TRUE
	Nt5m	0.204111	0.141849	0.507224	-0.124719	0.000458628	0.02693	FALSE	FALSE	FALSE	TRUE
	Hkdc1	0.203421	0.230296	0.605018	-0.283889	0.0380245	0.255544	FALSE	FALSE	FALSE	TRUE
	Rbm8a	0.202359	0.308823	0.672612	-0.310082	0.00245187	0.0603124	FALSE	FALSE	FALSE	TRUE
	Clec11a	0.202024	0.429754	0.763174	-0.209554	0.00345279	0.0706477	FALSE	FALSE	FALSE	TRUE
	Ttc39a	0.201401	0.152661	0.520613	-0.206918	0.020827	0.181852	FALSE	FALSE	FALSE	TRUE
	Pkib	0.200095	0.191536	0.564517	-0.287257	0.0134441	0.143344	FALSE	FALSE	FALSE	TRUE
	Ube2j1	0.197646	0.185019	0.557016	-0.0712622	0.0273565	0.211068	FALSE	FALSE	FALSE	TRUE
	Snapc2	0.197407	0.456142	0.777668	-0.160082	0.033695	0.238207	FALSE	FALSE	FALSE	TRUE
	Cox8a	0.19707	0.112567	0.46317	-0.0764623	0.0469479	0.286752	FALSE	FALSE	FALSE	TRUE
	Kctd1	0.195116	0.0676293	0.380907	-0.153683	0.0351254	0.244558	FALSE	FALSE	FALSE	TRUE
	Sh3bp5	0.193645	0.347407	0.701055	-0.229491	0.00146929	0.0482082	FALSE	FALSE	FALSE	TRUE
	Metrn	0.192384	0.0581202	0.36146	-0.674966	0.00436452	0.080219	FALSE	FALSE	FALSE	TRUE
	Slc2a6	0.192128	0.0660474	0.377407	-0.260155	0.000114773	0.0137985	FALSE	FALSE	FALSE	TRUE
	Gls	0.190446	0.280124	0.649725	-0.187149	0.00686572	0.100553	FALSE	FALSE	FALSE	TRUE
	Jmy	0.190203	0.244453	0.61929	-0.0730547	0.00288804	0.0650769	FALSE	FALSE	FALSE	TRUE
	Tef	0.188681	0.0882117	0.420782	-0.258047	0.0239461	0.196064	FALSE	FALSE	FALSE	TRUE
	6030419C18Rik	0.187622	0.0535853	0.35129	-0.400566	0.00465289	0.0828728	FALSE	FALSE	FALSE	TRUE
	Fam160a2	0.187232	0.168635	0.539177	-0.0657429	0.0312279	0.228413	FALSE	FALSE	FALSE	TRUE
	Pard6g	0.186925	0.241996	0.615939	-0.29387	0.0285486	0.216615	FALSE	FALSE	FALSE	TRUE
	Dusp15	0.186023	0.0881455	0.420782	-0.169863	0.00174428	0.0512048	FALSE	FALSE	FALSE	TRUE
	Espn	0.185783	0.193375	0.566508	-0.170205	0.0342206	0.240665	FALSE	FALSE	FALSE	TRUE
	Iqsec2	0.185557	0.0901703	0.423852	-0.260856	0.0027218	0.0635549	FALSE	FALSE	FALSE	TRUE
	Abcd2	0.184861	0.192523	0.565718	-0.311991	0.00890765	0.11476	FALSE	FALSE	FALSE	TRUE
	Elavl1	0.184565	0.100887	0.442208	-0.120298	0.00421433	0.0786764	FALSE	FALSE	FALSE	TRUE
	Cdh15	0.183906	0.175775	0.546411	-0.290353	0.00580975	0.093485	FALSE	FALSE	FALSE	TRUE
	Chmp4b	0.183238	0.0639792	0.372229	-0.109386	0.00313433	0.0677726	FALSE	FALSE	FALSE	TRUE
	Foxk2	0.182889	0.0589181	0.363398	-0.143492	0.00149942	0.0486877	FALSE	FALSE	FALSE	TRUE
	Tmem120b	0.181494	0.13474	0.497565	-0.231717	0.0103005	0.123837	FALSE	FALSE	FALSE	TRUE
	Cops7a	0.179866	0.132608	0.494975	-0.0760447	0.0156707	0.156177	FALSE	FALSE	FALSE	TRUE
	Gabbr2	0.179056	0.129961	0.492194	-0.340938	0.00258177	0.0618046	FALSE	FALSE	FALSE	TRUE
	Trim65	0.178359	0.210546	0.583683	-0.158242	0.0342812	0.240779	FALSE	FALSE	FALSE	TRUE
	Nxn	0.178035	0.285574	0.652874	-0.517892	0.000304865	0.0221793	FALSE	FALSE	FALSE	TRUE
	Col27a1	0.177989	0.0941712	0.43087	-0.975948	0.0204191	0.180007	FALSE	FALSE	FALSE	TRUE
	Cacnb4	0.177685	0.480491	0.790929	-0.237905	0.0131893	0.141848	FALSE	FALSE	FALSE	TRUE
	Nedd8	0.176991	0.075072	0.395669	-0.155277	0.0038386	0.0745944	FALSE	FALSE	FALSE	TRUE
	Snupn	0.176243	0.155882	0.524743	-0.116405	0.0276738	0.21262	FALSE	FALSE	FALSE	TRUE
	Crybb3	0.175925	0.626688	0.864448	-0.137086	0.0389597	0.259124	FALSE	FALSE	FALSE	TRUE
	Lysmd1	0.175654	0.264963	0.636728	-0.100626	0.00900752	0.115295	FALSE	FALSE	FALSE	TRUE
	Rad51c	0.174648	0.149832	0.518125	-0.140036	0.0474821	0.287788	FALSE	FALSE	FALSE	TRUE
	Ywhae	0.174588	0.0567031	0.359371	-0.109852	0.0379074	0.255208	FALSE	FALSE	FALSE	TRUE
	Polb	0.174175	0.069207	0.383881	-0.184703	0.00391768	0.0756283	FALSE	FALSE	FALSE	TRUE
	Stk10	0.174073	0.148727	0.517142	-0.414727	0.0197583	0.177037	FALSE	FALSE	FALSE	TRUE
	Vps72	0.173993	0.0797569	0.404659	-0.0698252	0.0434149	0.275309	FALSE	FALSE	FALSE	TRUE
	4930503L19Rik	0.173302	0.203031	0.578023	-0.453826	7.59e-05	0.0114205	FALSE	FALSE	FALSE	TRUE
	Wnt7a	0.172709	0.294859	0.659997	-0.306829	0.031548	0.228929	FALSE	FALSE	FALSE	TRUE
	Prune2	0.172604	0.0815263	0.408541	-0.145894	0.0427737	0.272926	FALSE	FALSE	FALSE	TRUE
	Ret	0.172437	0.236492	0.611379	-0.240774	0.00691934	0.10064	FALSE	FALSE	FALSE	TRUE
	D11Wsu99e	0.172308	0.159407	0.529291	-0.0798756	0.0473082	0.287465	FALSE	FALSE	FALSE	TRUE
	Srrm3	0.172273	0.091971	0.427133	-0.377571	0.0116312	0.132113	FALSE	FALSE	FALSE	TRUE
	Adam23	0.172039	0.110521	0.460096	-0.226414	0.000163813	0.0161237	FALSE	FALSE	FALSE	TRUE
	Spnb3	0.169954	0.0627368	0.370263	-0.183553	0.00612108	0.0956279	FALSE	FALSE	FALSE	TRUE
	Ppp3ca	0.169769	0.0603024	0.365851	-0.28501	0.00632918	0.0971523	FALSE	FALSE	FALSE	TRUE
	Npepl1	0.16964	0.0797889	0.404659	-0.189353	0.00670267	0.0993232	FALSE	FALSE	FALSE	TRUE
	Cgrrf1	0.16847	0.258356	0.631582	-0.206567	0.0106083	0.125561	FALSE	FALSE	FALSE	TRUE
	Fbxw2	0.1683	0.13099	0.493594	-0.041314	0.00463729	0.082867	FALSE	FALSE	FALSE	TRUE
	Sh3glb2	0.165535	0.117383	0.470479	-0.4412	0.000158481	0.0159457	FALSE	FALSE	FALSE	TRUE
	Csdc2	0.164227	0.182706	0.554683	-0.141333	0.0321134	0.230956	FALSE	FALSE	FALSE	TRUE
	Trpm2	0.163715	0.0737947	0.392566	-0.132181	0.00987354	0.120488	FALSE	FALSE	FALSE	TRUE
	Rab3ip	0.162582	0.120815	0.476501	-0.15888	0.0181474	0.168997	FALSE	FALSE	FALSE	TRUE
	Ust	0.162336	0.0759773	0.397734	-0.239317	0.00443153	0.0809803	FALSE	FALSE	FALSE	TRUE
	Sh3bp5l	0.162282	0.261142	0.634079	-0.111606	0.0140458	0.146718	FALSE	FALSE	FALSE	TRUE
	Nfkbie	0.162178	0.172022	0.541968	-0.497781	0.0118955	0.134022	FALSE	FALSE	FALSE	TRUE
	Ap2b1	0.1621	0.222963	0.597366	-0.110756	0.0425762	0.272446	FALSE	FALSE	FALSE	TRUE
	Agpat5	0.161976	0.341889	0.695448	-0.111346	0.030427	0.225069	FALSE	FALSE	FALSE	TRUE
	1700067K01Rik	0.160865	0.454397	0.77674	-0.153711	0.0317445	0.229543	FALSE	FALSE	FALSE	TRUE
	Nptn	0.160713	0.11729	0.470479	-0.205949	0.00744864	0.10418	FALSE	FALSE	FALSE	TRUE
	Hipk3	0.160518	0.144653	0.512648	-0.176997	0.0069483	0.100868	FALSE	FALSE	FALSE	TRUE
	Pdcd2l	0.160416	0.107828	0.455308	-0.110466	0.0284205	0.216086	FALSE	FALSE	FALSE	TRUE
	Fam184b	0.158874	0.0516223	0.345976	-0.207843	0.0059911	0.0948883	FALSE	FALSE	FALSE	TRUE
	Fam131b	0.158748	0.054354	0.352845	-0.35879	1.42e-06	0.0012274	FALSE	FALSE	FALSE	TRUE
	Plcb4	0.157753	0.16056	0.531165	-0.225627	0.0167548	0.161188	FALSE	FALSE	FALSE	TRUE
	Mrpl48	0.157302	0.091295	0.426155	-0.312361	0.00162657	0.050382	FALSE	FALSE	FALSE	TRUE
	Gpatch2	0.157188	0.205308	0.579353	-0.163508	0.00936779	0.117379	FALSE	FALSE	FALSE	TRUE
	Pepd	0.156835	0.115332	0.467885	-0.267083	0.000627064	0.0309473	FALSE	FALSE	FALSE	TRUE
	Tpcn2	0.156518	0.113661	0.465764	-0.307478	0.0025289	0.0611555	FALSE	FALSE	FALSE	TRUE
	Rdh11	0.156073	0.175829	0.546411	-0.380574	0.0041372	0.0775797	FALSE	FALSE	FALSE	TRUE
	Apol10b	0.155653	0.464967	0.782493	-0.052475	0.0162357	0.158817	FALSE	FALSE	FALSE	TRUE
	Rab12	0.154712	0.0886447	0.421795	-0.150278	0.0201886	0.178701	FALSE	FALSE	FALSE	TRUE
	Gpr37l1	0.154466	0.372094	0.718775	-0.269417	0.00124292	0.0442963	FALSE	FALSE	FALSE	TRUE
	Bzw2	0.154193	0.13292	0.495175	-0.213697	0.00103735	0.040405	FALSE	FALSE	FALSE	TRUE
	AI118078	0.153914	0.217256	0.591799	-0.337659	0.00967504	0.119209	FALSE	FALSE	FALSE	TRUE
	Zfp579	0.153841	0.113859	0.465764	-0.220089	0.0173307	0.164274	FALSE	FALSE	FALSE	TRUE
	Rab11fip4	0.153826	0.0650345	0.374457	-0.316925	0.000152548	0.015674	FALSE	FALSE	FALSE	TRUE
	Rasa3	0.153474	0.0946576	0.431711	-0.192147	0.0135178	0.143812	FALSE	FALSE	FALSE	TRUE
	Ranbp10	0.153344	0.123395	0.481167	-0.104006	0.00950975	0.118117	FALSE	FALSE	FALSE	TRUE
	Abcc12	0.153324	0.21324	0.587324	-0.745715	0.000867713	0.0369396	FALSE	FALSE	FALSE	TRUE
	Clec2l	0.152779	0.13713	0.500616	-0.49401	0.000562879	0.0293242	FALSE	FALSE	FALSE	TRUE
	Rbm24	0.15264	0.284811	0.652653	-0.344629	0.00665474	0.0989899	FALSE	FALSE	FALSE	TRUE
	Cog4	0.152608	0.131862	0.493643	-0.0720736	0.0216279	0.185813	FALSE	FALSE	FALSE	TRUE
	Ptrh1	0.151754	0.339638	0.694488	-0.296113	0.00479621	0.0843968	FALSE	FALSE	FALSE	TRUE
	Apba2	0.151589	0.0525884	0.348626	-0.23184	0.00206424	0.0554828	FALSE	FALSE	FALSE	TRUE
	Deb1	0.151274	0.128136	0.488905	-0.154673	0.00606047	0.0952994	FALSE	FALSE	FALSE	TRUE
	Kcnip3	0.150754	0.190319	0.563359	-0.358867	8.63e-05	0.0120473	FALSE	FALSE	FALSE	TRUE
	Xrcc6	0.150737	0.174289	0.544255	-0.177091	0.029651	0.22148	FALSE	FALSE	FALSE	TRUE
	Prune	0.150293	0.28529	0.652793	-0.316079	0.00749297	0.104532	FALSE	FALSE	FALSE	TRUE
	Slc30a7	0.149968	0.198375	0.572093	-0.137601	0.0358555	0.246773	FALSE	FALSE	FALSE	TRUE
	Ltbp2	0.149843	0.229512	0.604549	-0.562349	0.00182172	0.0520464	FALSE	FALSE	FALSE	TRUE
	Mapkapk2	0.149619	0.178339	0.549626	-0.0498902	0.0107882	0.126538	FALSE	FALSE	FALSE	TRUE
	Ubox5	0.149513	0.177249	0.548779	-0.180813	0.00582396	0.0936312	FALSE	FALSE	FALSE	TRUE
	Mvd	0.148532	0.230356	0.605065	-0.298989	0.00236842	0.0593918	FALSE	FALSE	FALSE	TRUE
	Polr3c	0.148307	0.0826235	0.410004	-0.0665607	0.0198563	0.177344	FALSE	FALSE	FALSE	TRUE
	Tsen2	0.147775	0.0888938	0.421797	-0.144669	0.00413483	0.0775797	FALSE	FALSE	FALSE	TRUE
	Vrk3	0.147149	0.219099	0.594198	-0.047135	0.025344	0.202024	FALSE	FALSE	FALSE	TRUE
	Stard9	0.146979	0.210313	0.583527	-0.169415	0.0141879	0.147594	FALSE	FALSE	FALSE	TRUE
	Astn2	0.145575	0.191708	0.564517	-0.37837	0.00124289	0.0442963	TRUE	FALSE	FALSE	TRUE
	Exoc3l	0.145338	0.084348	0.412794	-0.223258	0.0354775	0.245372	FALSE	FALSE	FALSE	TRUE
	Scn1b	0.14525	0.0629222	0.370642	-0.440358	4.68e-05	0.00920367	FALSE	FALSE	FALSE	TRUE
	Fam57b	0.145234	0.22571	0.600355	-0.176194	0.0112601	0.129806	FALSE	FALSE	FALSE	TRUE
	Fam131a	0.144213	0.515626	0.812498	-0.406149	0.000490758	0.0279108	FALSE	FALSE	FALSE	TRUE
	Ddx19b	0.14419	0.239215	0.613669	-0.0786921	0.0346288	0.242548	FALSE	FALSE	FALSE	TRUE
	Tle2	0.143369	0.241365	0.6156	-0.257681	0.0171632	0.16348	FALSE	FALSE	FALSE	TRUE
	Spnb4	0.143231	0.139233	0.502526	-0.271369	0.00611425	0.0956279	FALSE	FALSE	FALSE	TRUE
	Slc17a7	0.143116	0.064426	0.373356	-0.445632	0.000406239	0.0253813	FALSE	FALSE	FALSE	TRUE
	Pias4	0.142989	0.0930565	0.42915	-0.138165	0.00948928	0.118066	FALSE	FALSE	FALSE	TRUE
	Asph	0.142979	0.246131	0.620931	-0.423583	0.00144787	0.0477483	FALSE	FALSE	FALSE	TRUE
	H2-D1	0.142895	0.230071	0.604959	-0.422877	0.0248724	0.200004	FALSE	FALSE	FALSE	TRUE
	Slco2a1	0.14252	0.225633	0.600355	-0.570587	0.0106607	0.125729	FALSE	FALSE	FALSE	TRUE
	Pml	0.14229	0.287461	0.655315	-0.126184	0.0111434	0.129052	FALSE	FALSE	FALSE	TRUE
	Immp2l	0.142201	0.326177	0.684909	-0.229983	0.0227835	0.190948	FALSE	FALSE	FALSE	TRUE
	Clcn2	0.141789	0.0520774	0.347653	-0.175132	0.00789328	0.107868	FALSE	FALSE	FALSE	TRUE
	Ndrg3	0.141396	0.138715	0.501922	-0.14994	0.0089441	0.115029	FALSE	FALSE	FALSE	TRUE
	Aspm	0.140962	0.675395	0.886786	-0.035634	0.040631	0.265089	FALSE	FALSE	FALSE	TRUE
	Cbl	0.140368	0.199211	0.572737	-0.401598	0.00868986	0.113307	FALSE	FALSE	FALSE	TRUE
	Sept3	0.139823	0.3348	0.690371	-0.294713	5.46e-05	0.00979109	FALSE	FALSE	FALSE	TRUE
	Jtb	0.13955	0.156111	0.524791	-0.134421	0.0208501	0.181971	FALSE	FALSE	FALSE	TRUE
	Nsg1	0.139311	0.17944	0.551043	-0.337345	0.00287072	0.0648104	FALSE	FALSE	FALSE	TRUE
	Sprn	0.139306	0.647382	0.875861	-0.106079	0.0196862	0.176767	FALSE	FALSE	FALSE	TRUE
	Ramp3	0.139021	0.335066	0.690382	-0.683038	0.00229175	0.0584727	FALSE	FALSE	FALSE	TRUE
	E2f3	0.138969	0.297885	0.662671	-0.212671	0.00860445	0.113006	FALSE	FALSE	FALSE	TRUE
	Pfkl	0.138889	0.176746	0.548704	-0.10142	0.0353869	0.245127	FALSE	FALSE	FALSE	TRUE
	Camta2	0.138317	0.216537	0.591309	-0.216173	0.00397115	0.0760424	FALSE	FALSE	FALSE	TRUE
	Pop5	0.138058	0.0726831	0.390283	-0.362584	0.0001106	0.0135205	FALSE	FALSE	FALSE	TRUE
	Dph3	0.137707	0.162161	0.533164	-0.141869	0.0396604	0.26186	FALSE	FALSE	FALSE	TRUE
	Acsbg1	0.137215	0.0782605	0.403127	-0.102019	0.00506427	0.0869393	FALSE	FALSE	FALSE	TRUE
	Pip5k1c	0.134223	0.465113	0.782565	-0.137112	0.00120012	0.0436722	FALSE	FALSE	FALSE	TRUE
	Osbp2	0.133762	0.116775	0.469746	-0.216045	0.000896277	0.0375833	FALSE	FALSE	FALSE	TRUE
	Tnfaip1	0.133696	0.157124	0.525651	-0.0808262	0.0471933	0.287419	FALSE	FALSE	FALSE	TRUE
	Pex6	0.132806	0.0940431	0.43087	-0.198699	0.000505213	0.0281201	FALSE	FALSE	FALSE	TRUE
	Dock4	0.132706	0.284847	0.652653	-0.135142	0.0143935	0.148503	FALSE	FALSE	FALSE	TRUE
	Zdhhc14	0.132398	0.300391	0.664856	-0.36991	8.05e-05	0.0117196	FALSE	FALSE	FALSE	TRUE
	Sc5d	0.13228	0.341047	0.694868	-0.428126	0.0022087	0.0575125	FALSE	FALSE	FALSE	TRUE
	Prkcz	0.131996	0.120172	0.475558	-0.237068	3.06e-05	0.00700839	FALSE	FALSE	FALSE	TRUE
	Spef1	0.130714	0.299679	0.664379	-0.195938	0.00743327	0.10418	FALSE	FALSE	FALSE	TRUE
	Lrrc38	0.130258	0.560013	0.837562	-0.2676	0.00785804	0.107503	FALSE	FALSE	FALSE	TRUE
	Inpp5e	0.129269	0.0967732	0.435587	-0.181471	7.25e-06	0.00344258	FALSE	FALSE	FALSE	TRUE
	Inpp1	0.12835	0.0771538	0.400662	-0.163971	0.00307827	0.0671437	FALSE	FALSE	FALSE	TRUE
	Cdc42ep4	0.128272	0.544192	0.829454	-0.507351	0.000226097	0.0193926	FALSE	FALSE	FALSE	TRUE
	Ccdc74a	0.12775	0.167195	0.538648	-0.589964	8.04e-05	0.0117196	FALSE	FALSE	FALSE	TRUE
	Cox7a1	0.12742	0.529886	0.820889	-0.2763	0.0481516	0.290508	FALSE	FALSE	FALSE	TRUE
	Kcng4	0.127042	0.452489	0.775769	-0.545846	0.00148727	0.0484171	FALSE	FALSE	FALSE	TRUE
	Ndufab1	0.12657	0.18202	0.554115	-0.138969	0.00151366	0.0488301	FALSE	FALSE	FALSE	TRUE
	Ly6g6d	0.126333	0.507209	0.806028	-0.280124	0.00865565	0.113168	FALSE	FALSE	FALSE	TRUE
	Tyk2	0.126165	0.124574	0.483119	-0.105685	0.0453623	0.281089	FALSE	FALSE	FALSE	TRUE
	Syt7	0.125716	0.0780783	0.403031	-0.158691	0.00476304	0.0840859	FALSE	FALSE	FALSE	TRUE
	Pcyt2	0.125549	0.113241	0.465142	-0.0788272	0.0485591	0.291531	FALSE	FALSE	FALSE	TRUE
	Plekhg4	0.125039	0.163116	0.533534	-0.355268	0.0342516	0.24071	FALSE	FALSE	FALSE	TRUE
	Cmtm7	0.124882	0.275441	0.646448	-0.654369	0.000471015	0.0273196	FALSE	FALSE	FALSE	TRUE
	Atp1a1	0.124074	0.171605	0.541933	-0.267491	0.00297982	0.0660095	FALSE	FALSE	FALSE	TRUE
	Pcbp4	0.123539	0.141574	0.506881	-0.255193	0.0372328	0.252411	FALSE	FALSE	FALSE	TRUE
	Aars2	0.123065	0.15164	0.519556	-0.209056	0.00645219	0.0979717	FALSE	FALSE	FALSE	TRUE
	Fbxl15	0.123023	0.398621	0.740968	-0.235864	0.033584	0.237803	FALSE	FALSE	FALSE	TRUE
	Lrp11	0.122978	0.295285	0.660176	-0.182794	5.84e-05	0.0100868	FALSE	FALSE	FALSE	TRUE
	Slc9a6	0.12296	0.215908	0.59094	-0.156	0.000824508	0.0358807	FALSE	FALSE	FALSE	TRUE
	Rgs3	0.12275	0.196855	0.570218	-0.279424	0.00583831	0.0936669	FALSE	FALSE	FALSE	TRUE
	Esrra	0.122576	0.128938	0.49042	-0.12827	0.0246976	0.199296	FALSE	FALSE	FALSE	TRUE
	Ube4a	0.122091	0.23664	0.611379	-0.169096	0.0149752	0.152107	FALSE	FALSE	FALSE	TRUE
	Chrd	0.122088	0.161206	0.532447	-0.158315	0.0234851	0.194163	FALSE	FALSE	FALSE	TRUE
	Ndufv3	0.121334	0.209858	0.583198	-0.0730897	0.0330314	0.235508	FALSE	FALSE	FALSE	TRUE
	Col2a1	0.121324	0.282468	0.65151	-0.310771	0.0174024	0.164521	FALSE	FALSE	FALSE	TRUE
	Pard6a	0.121015	0.229566	0.604549	-0.3509	0.000933518	0.038222	FALSE	FALSE	FALSE	TRUE
	Aplf	0.120791	0.41526	0.752645	-0.120056	0.00175985	0.0514295	FALSE	FALSE	FALSE	TRUE
	Atp11b	0.120732	0.152725	0.520613	-0.177858	0.030244	0.224327	FALSE	FALSE	FALSE	TRUE
	Appl2	0.120659	0.071576	0.388316	-0.307117	0.0120485	0.135116	FALSE	FALSE	FALSE	TRUE
	Xrcc2	0.119727	0.295206	0.660176	-0.248656	0.00269592	0.0631835	FALSE	FALSE	FALSE	TRUE
	Pop1	0.119561	0.175462	0.54627	-0.258211	0.0264244	0.206817	FALSE	FALSE	FALSE	TRUE
	Fip1l1	0.119368	0.111315	0.462027	-0.0840568	0.00840785	0.111686	FALSE	FALSE	FALSE	TRUE
	Pno1	0.11919	0.501598	0.802158	-0.176385	0.0196526	0.176581	FALSE	FALSE	FALSE	TRUE
	Sumo3	0.118719	0.211283	0.584839	-0.0932774	0.00565039	0.0919725	FALSE	FALSE	FALSE	TRUE
	Aplp2	0.118288	0.446647	0.772612	-0.103346	0.000384546	0.0247097	FALSE	FALSE	FALSE	TRUE
	Serf2	0.11744	0.188049	0.560769	-0.128642	0.0487029	0.291985	FALSE	FALSE	FALSE	TRUE
	Pgm2	0.117013	0.107082	0.454326	-0.298247	0.000834565	0.036194	FALSE	FALSE	FALSE	TRUE
	Lyrm7	0.116973	0.420739	0.75722	-1.12691	2.58e-06	0.00175267	FALSE	FALSE	FALSE	TRUE
	1110032A04Rik	0.11644	0.546328	0.830503	-0.899363	0.000108549	0.0135205	FALSE	FALSE	FALSE	TRUE
	Zdhhc17	0.116259	0.170578	0.541303	-0.105311	0.0378605	0.254983	FALSE	FALSE	FALSE	TRUE
	Lcat	0.11625	0.149595	0.518125	-0.581466	0.0318563	0.22978	FALSE	FALSE	FALSE	TRUE
	Higd2a	0.114981	0.537142	0.826048	-0.203668	0.0149535	0.151982	FALSE	FALSE	FALSE	TRUE
	Ssh3	0.114282	0.0880735	0.420782	-0.187871	0.0248284	0.199861	FALSE	FALSE	FALSE	TRUE
	Gm14378	0.114198	0.243583	0.617713	-0.976427	0.00204595	0.0551651	FALSE	FALSE	FALSE	TRUE
	Hbegf	0.11402	0.64898	0.876755	-0.288527	0.0147586	0.150786	FALSE	FALSE	FALSE	TRUE
	Dexi	0.111478	0.302441	0.667053	-0.16424	0.0353503	0.245127	FALSE	FALSE	FALSE	TRUE
	Psd	0.111456	0.169072	0.5397	-0.324424	0.000188431	0.0173159	FALSE	FALSE	FALSE	TRUE
	Cdc42bpg	0.1114	0.113873	0.465764	-0.713258	0.000286628	0.0213935	FALSE	FALSE	FALSE	TRUE
	Fbxo27	0.110734	0.331182	0.687385	-0.166739	3.45e-05	0.0077354	FALSE	FALSE	FALSE	TRUE
	Ppfia4	0.109833	0.253389	0.626789	-0.243964	0.012248	0.136295	FALSE	FALSE	FALSE	TRUE
	Tmem145	0.109414	0.228599	0.604102	-0.359899	0.000166659	0.0161519	FALSE	FALSE	FALSE	TRUE
	Tbc1d13	0.109325	0.136791	0.50017	-0.0518401	0.000971395	0.038627	FALSE	FALSE	FALSE	TRUE
	Wiz	0.108949	0.31995	0.680084	-0.302088	0.000225282	0.0193926	FALSE	FALSE	FALSE	TRUE
	Aspdh	0.108837	0.215714	0.590849	-0.214963	0.0232792	0.193353	FALSE	FALSE	FALSE	TRUE
	Arl15	0.108667	0.584877	0.845991	-0.214998	0.0462577	0.284544	FALSE	FALSE	FALSE	TRUE
	Blvra	0.108503	0.369486	0.716184	-0.0898711	0.0494538	0.294115	FALSE	FALSE	FALSE	TRUE
	Nudt13	0.108253	0.190129	0.562905	-0.0764158	0.00216951	0.0570999	FALSE	FALSE	FALSE	TRUE
	Zfp386	0.108068	0.767033	0.927854	-0.468662	0.00583765	0.0936669	FALSE	FALSE	FALSE	TRUE
	Grb2	0.107434	0.420798	0.75722	-0.174147	0.000814297	0.035599	FALSE	FALSE	FALSE	TRUE
	Exoc7	0.1073	0.289636	0.656872	-0.0951902	0.0477591	0.289058	FALSE	FALSE	FALSE	TRUE
	Uap1l1	0.107138	0.27935	0.648844	-0.143776	0.00255517	0.0615558	FALSE	FALSE	FALSE	TRUE
	Polr2j	0.106306	0.282654	0.65151	-0.0923528	0.0368633	0.250936	FALSE	FALSE	FALSE	TRUE
	Gtf2h1	0.106012	0.216002	0.59094	-0.127531	0.0135315	0.143834	FALSE	FALSE	FALSE	TRUE
	Ppp2r2c	0.105796	0.174236	0.54423	-0.172031	0.0373621	0.252927	FALSE	FALSE	FALSE	TRUE
	Tpk1	0.10541	0.456127	0.777668	-0.198056	0.00297826	0.0660095	FALSE	FALSE	FALSE	TRUE
	Osbpl1a	0.104971	0.544317	0.829481	-0.168636	0.0222462	0.188364	FALSE	FALSE	FALSE	TRUE
	Fam69b	0.104937	0.194435	0.567321	-0.148975	0.0200888	0.178192	FALSE	FALSE	FALSE	TRUE
	Fbxo28	0.104639	0.443887	0.772044	-0.091932	0.0401743	0.263421	FALSE	FALSE	FALSE	TRUE
	Ift20	0.104264	0.231939	0.606371	-0.160538	0.0140553	0.146777	FALSE	FALSE	FALSE	TRUE
	1110008P14Rik	0.104099	0.503489	0.803504	-0.171337	0.0341043	0.240248	FALSE	FALSE	FALSE	TRUE
	3632451O06Rik	0.103268	0.42281	0.758043	-0.544519	0.000545847	0.0291267	FALSE	FALSE	FALSE	TRUE
	Crlf3	0.103248	0.190882	0.563721	-0.090632	0.0331175	0.235788	FALSE	FALSE	FALSE	TRUE
	Stard8	0.102334	0.488625	0.795299	-0.126082	0.0473013	0.287465	FALSE	FALSE	FALSE	TRUE
	Sema4f	0.101952	0.515473	0.812478	-0.127009	0.00224071	0.0579796	FALSE	FALSE	FALSE	TRUE
	Wdr55	0.101721	0.19248	0.5657	-0.175696	0.00224068	0.0579796	FALSE	FALSE	FALSE	TRUE
	Gpr180	0.101257	0.294368	0.659747	-0.119681	0.0117445	0.132832	FALSE	FALSE	FALSE	TRUE
	Mpp4	0.100861	0.243813	0.617988	-0.487622	0.008881	0.114558	FALSE	FALSE	FALSE	TRUE
	St3gal5	0.100797	0.330718	0.687156	-0.203924	0.0188663	0.172296	FALSE	FALSE	FALSE	TRUE
	Gadd45gip1	0.100296	0.490325	0.796435	-0.145605	0.0393133	0.260701	FALSE	FALSE	FALSE	TRUE
	Rabepk	0.0999001	0.188779	0.561626	-0.104158	0.0296626	0.22148	FALSE	FALSE	FALSE	TRUE
	Pex10	0.0998494	0.453829	0.776583	-0.170418	0.00820693	0.110368	FALSE	FALSE	FALSE	TRUE
	Dnajc4	0.0997912	0.23656	0.611379	-0.161419	0.0101041	0.122445	FALSE	FALSE	FALSE	TRUE
	Man2a2	0.0997168	0.21744	0.591799	-0.11714	0.0103937	0.124296	FALSE	FALSE	FALSE	TRUE
	Radil	0.0992387	0.275939	0.646525	-0.376928	0.0143887	0.148503	FALSE	FALSE	FALSE	TRUE
	Ccdc12	0.0979776	0.258052	0.631372	-0.140876	0.000614617	0.0307093	FALSE	FALSE	FALSE	TRUE
	Dab2ip	0.097908	0.229379	0.604475	-0.147083	0.0311209	0.228215	FALSE	FALSE	FALSE	TRUE
	Solh	0.0978264	0.164011	0.53489	-0.170575	0.00637277	0.0972711	FALSE	FALSE	FALSE	TRUE
	St3gal2	0.0969322	0.165316	0.536232	-0.253225	0.00907307	0.11544	FALSE	FALSE	FALSE	TRUE
	Letmd1	0.0964896	0.155923	0.524743	-0.21793	0.000532223	0.028762	FALSE	FALSE	FALSE	TRUE
	Jmjd5	0.0964232	0.304573	0.668399	-0.64581	2.34e-06	0.00166709	FALSE	FALSE	FALSE	TRUE
	Inha	0.0961756	0.291358	0.657979	-0.316541	0.00220142	0.0574179	FALSE	FALSE	FALSE	TRUE
	Pde9a	0.0961376	0.398578	0.740968	-0.178568	0.0479513	0.289713	FALSE	FALSE	FALSE	TRUE
	Brsk2	0.0958861	0.169136	0.5397	-0.14901	0.00889164	0.114626	FALSE	FALSE	FALSE	TRUE
	Tmem70	0.0958296	0.631001	0.866558	-0.167833	0.0132412	0.141978	FALSE	FALSE	FALSE	TRUE
	Lgi4	0.0957461	0.373937	0.720142	-0.488023	0.00836264	0.111397	FALSE	FALSE	FALSE	TRUE
	Lamb3	0.0956572	0.239395	0.613715	-0.377437	0.00182559	0.0520464	FALSE	FALSE	FALSE	TRUE
	Thpo	0.0955934	0.430709	0.763627	-0.256417	0.0218121	0.186383	FALSE	FALSE	FALSE	TRUE
	Znrf3	0.0953439	0.544014	0.829392	-0.0880917	0.0234631	0.194075	FALSE	FALSE	FALSE	TRUE
	Pcnxl2	0.0945962	0.452554	0.775769	-0.103016	0.0227222	0.190729	FALSE	FALSE	FALSE	TRUE
	Kcnh1	0.09416	0.530524	0.821086	-0.508471	0.000360071	0.0241242	FALSE	FALSE	FALSE	TRUE
	Zyx	0.0937767	0.281458	0.651262	-0.384543	0.00113782	0.0423517	FALSE	FALSE	FALSE	TRUE
	Obscn	0.0935538	0.728685	0.911393	-0.109586	0.00374461	0.0736671	FALSE	FALSE	FALSE	TRUE
	Mfsd12	0.0934611	0.220962	0.596997	-0.145202	0.0190412	0.173351	FALSE	FALSE	FALSE	TRUE
	Med23	0.0934295	0.225837	0.600355	-0.121671	0.00512516	0.0875264	FALSE	FALSE	FALSE	TRUE
	Dnahc11	0.0933951	0.418499	0.755599	-0.67539	0.000624718	0.0309473	FALSE	FALSE	FALSE	TRUE
	Zfp687	0.0933743	0.23688	0.61149	-0.148549	0.0217348	0.186184	FALSE	FALSE	FALSE	TRUE
	Ica1	0.0931793	0.369137	0.71578	-0.350039	0.00141046	0.0470454	FALSE	FALSE	FALSE	TRUE
	Gabarapl2	0.0930122	0.345756	0.699725	-0.103419	0.00944049	0.117918	FALSE	FALSE	FALSE	TRUE
	Mpdz	0.0926085	0.464664	0.782493	-0.294954	0.00250834	0.0608841	FALSE	FALSE	FALSE	TRUE
	Kcnk1	0.0925191	0.596963	0.851196	-0.177485	0.0152783	0.153895	FALSE	FALSE	FALSE	TRUE
	Mmp28	0.0922601	0.617778	0.860529	-0.37415	0.00156495	0.0497106	FALSE	FALSE	FALSE	TRUE
	Frg1	0.0920726	0.342508	0.696144	-0.122253	0.0484093	0.291258	FALSE	FALSE	FALSE	TRUE
	Kirrel3	0.0919456	0.4332	0.764734	-0.433567	0.00747691	0.10447	FALSE	FALSE	FALSE	TRUE
	Nfic	0.0918997	0.549259	0.8319	-0.179403	0.030146	0.22396	FALSE	FALSE	FALSE	TRUE
	Tmem143	0.0916967	0.319477	0.679807	-0.150764	0.00767547	0.105981	FALSE	FALSE	FALSE	TRUE
	Olfm3	0.091316	0.630981	0.866558	-0.493457	0.0415137	0.268771	FALSE	FALSE	FALSE	TRUE
	Btbd10	0.0912625	0.358834	0.709661	-0.185688	2.79e-05	0.00688421	FALSE	FALSE	FALSE	TRUE
	Acss2	0.0911779	0.269198	0.640006	-0.126407	0.00348984	0.0709757	FALSE	FALSE	FALSE	TRUE
	Zdhhc16	0.0911522	0.407232	0.747352	-0.115256	0.0423003	0.271412	FALSE	FALSE	FALSE	TRUE
	Angel1	0.0908111	0.492016	0.797099	-0.143886	0.0049942	0.0862822	FALSE	FALSE	FALSE	TRUE
	Trabd	0.0905965	0.26566	0.636979	-0.155384	0.00574082	0.0930061	FALSE	FALSE	FALSE	TRUE
	Nadsyn1	0.0902783	0.475146	0.78852	-0.0814892	0.000783569	0.0351459	FALSE	FALSE	FALSE	TRUE
	Ftsj1	0.0901501	0.281956	0.65151	-0.145276	0.0236773	0.194997	FALSE	FALSE	FALSE	TRUE
	Me1	0.0899058	0.594484	0.850691	-0.377796	0.0305848	0.225708	FALSE	FALSE	FALSE	TRUE
	Per3	0.0896714	0.212572	0.586436	-0.289265	0.0460532	0.283843	FALSE	FALSE	FALSE	TRUE
	Pitpnm1	0.0893029	0.205951	0.580128	-0.252477	0.0143638	0.14843	FALSE	FALSE	FALSE	TRUE
	Ppfia1	0.0891979	0.188235	0.561204	-0.248679	0.00180162	0.0518032	FALSE	FALSE	FALSE	TRUE
	Rbm22	0.089169	0.238507	0.613449	-0.145661	0.00291609	0.0653114	FALSE	FALSE	FALSE	TRUE
	Dpp3	0.0885265	0.298504	0.663512	-0.126368	0.0023824	0.0596243	FALSE	FALSE	FALSE	TRUE
	Tmub1	0.0883592	0.459612	0.779579	-0.117902	0.0170943	0.163161	FALSE	FALSE	FALSE	TRUE
	Eef1a2	0.088209	0.421847	0.757696	-0.159365	0.0186518	0.171243	FALSE	FALSE	FALSE	TRUE
	Ankrd37	0.0880763	0.574899	0.841942	-0.311504	0.00827084	0.11066	FALSE	FALSE	FALSE	TRUE
	Fntb	0.0880513	0.225802	0.600355	-0.278243	0.000153889	0.015674	FALSE	FALSE	FALSE	TRUE
	Dusp10	0.088011	0.401678	0.743519	-0.287704	0.0214382	0.184878	FALSE	FALSE	FALSE	TRUE
	Arf5	0.0874083	0.321654	0.680508	-0.196826	0.00135693	0.0462341	FALSE	FALSE	FALSE	TRUE
	Hdgf	0.0871996	0.35457	0.706272	-0.116638	0.00291705	0.0653114	FALSE	FALSE	FALSE	TRUE
	Atp2b2	0.0871536	0.310042	0.673625	-0.232123	0.00232351	0.0586919	FALSE	FALSE	FALSE	TRUE
	Car11	0.0871283	0.268851	0.639649	-0.199985	0.000121137	0.014248	FALSE	FALSE	FALSE	TRUE
	Pacsin3	0.0870539	0.179664	0.551043	-0.163555	0.00267881	0.062903	FALSE	FALSE	FALSE	TRUE
	Ikbkb	0.0862559	0.258196	0.631393	-0.0845518	0.0140717	0.146875	FALSE	FALSE	FALSE	TRUE
	Dnaja4	0.0861923	0.285991	0.653633	-0.360533	4.04e-05	0.00834064	FALSE	FALSE	FALSE	TRUE
	Rian	0.0858857	0.242569	0.616266	-0.233287	0.0397486	0.262238	FALSE	FALSE	FALSE	TRUE
	Zfp951	0.0856336	0.905989	0.974101	-0.483991	0.0198073	0.177204	FALSE	FALSE	FALSE	TRUE
	Ablim1	0.085584	0.332474	0.68864	-0.226625	0.00320846	0.0683745	FALSE	FALSE	FALSE	TRUE
	Bsn	0.0855443	0.293408	0.659144	-0.244529	0.0113314	0.130255	FALSE	FALSE	FALSE	TRUE
	Yipf3	0.085461	0.20542	0.579353	-0.124424	0.0137002	0.144941	FALSE	FALSE	FALSE	TRUE
	Rnf187	0.085455	0.32753	0.686146	-0.0991343	0.0164895	0.159687	FALSE	FALSE	FALSE	TRUE
	Rasal1	0.0852081	0.460089	0.779708	-0.315965	0.02631	0.206365	FALSE	FALSE	FALSE	TRUE
	Ulk1	0.0850798	0.278334	0.648552	-0.142668	0.0350808	0.244482	FALSE	FALSE	FALSE	TRUE
	Polr3h	0.084534	0.613819	0.859248	-0.238772	0.00133287	0.0458644	FALSE	FALSE	FALSE	TRUE
	Adam11	0.0843767	0.203725	0.578571	-0.240961	0.0150016	0.152175	FALSE	FALSE	FALSE	TRUE
	Zic2	0.084046	0.322409	0.681241	-0.303669	0.000629681	0.0309473	FALSE	FALSE	FALSE	TRUE
	Bcdin3d	0.0839592	0.403536	0.744888	-0.17811	0.00658798	0.0984346	FALSE	FALSE	FALSE	TRUE
	Rnf8	0.0833807	0.294034	0.659299	-0.092834	0.0309336	0.227443	FALSE	FALSE	FALSE	TRUE
	St6galnac6	0.0833203	0.508609	0.806948	-0.151731	0.0126968	0.138769	FALSE	FALSE	FALSE	TRUE
	Hlcs	0.0823266	0.507332	0.806028	-0.1716	0.00815892	0.110053	FALSE	FALSE	FALSE	TRUE
	Slc12a8	0.0816216	0.526694	0.819218	-0.376902	0.0119009	0.134043	FALSE	FALSE	FALSE	TRUE
	Ipo13	0.0812233	0.266934	0.637542	-0.159965	0.00543547	0.0901349	FALSE	FALSE	FALSE	TRUE
	Tmem198	0.0808671	0.605118	0.854837	-0.179277	0.0166129	0.160391	FALSE	FALSE	FALSE	TRUE
	Epn2	0.0804262	0.282167	0.65151	-0.20097	8.5e-05	0.0120473	FALSE	FALSE	FALSE	TRUE
	Tbc1d25	0.0802716	0.290381	0.65754	-0.187073	0.046791	0.286346	FALSE	FALSE	FALSE	TRUE
	Kcnip4	0.0802109	0.317876	0.67896	-0.55385	0.00128107	0.0448256	FALSE	FALSE	FALSE	TRUE
	Lhx1	0.0801077	0.394784	0.73785	-0.557338	0.00014155	0.0153209	FALSE	FALSE	FALSE	TRUE
	Rgl3	0.0798279	0.292605	0.659085	-0.309491	0.0163834	0.15915	FALSE	FALSE	FALSE	TRUE
	Atp2b3	0.0796847	0.265966	0.636993	-0.350585	0.000229731	0.0195686	FALSE	FALSE	FALSE	TRUE
	Fads6	0.0792098	0.647161	0.875861	-0.133643	0.0139484	0.146118	FALSE	FALSE	FALSE	TRUE
	Mybl1	0.0787445	0.454425	0.77674	-0.132021	0.0407588	0.265558	FALSE	FALSE	FALSE	TRUE
	Shank3	0.0782725	0.30769	0.671663	-0.415541	0.00220356	0.0574179	FALSE	FALSE	FALSE	TRUE
	Rfxap	0.077626	0.481938	0.791713	-0.106537	0.00279986	0.0641814	FALSE	FALSE	FALSE	TRUE
	Rims1	0.07742	0.304402	0.668259	-0.200998	0.045334	0.281052	FALSE	FALSE	FALSE	TRUE
	Ldlr	0.0773882	0.547678	0.831036	-0.235613	0.0240453	0.196495	FALSE	FALSE	FALSE	TRUE
	Tubgcp6	0.0768728	0.258901	0.631888	-0.199425	0.00908557	0.115459	FALSE	FALSE	FALSE	TRUE
	Pgs1	0.0767619	0.258104	0.631372	-0.115183	0.0422124	0.271031	FALSE	FALSE	FALSE	TRUE
	Fmnl1	0.0760347	0.364295	0.712579	-0.300509	0.000548259	0.0291302	FALSE	FALSE	FALSE	TRUE
	Rasl12	0.0755577	0.636568	0.869284	-0.240184	0.0265116	0.207158	FALSE	FALSE	FALSE	TRUE
	D19Bwg1357e	0.0754362	0.610519	0.857726	-0.197985	0.000243889	0.0200121	FALSE	FALSE	FALSE	TRUE
	Kif26b	0.0753503	0.515531	0.812478	-0.36495	0.0263068	0.206365	FALSE	FALSE	FALSE	TRUE
	Dgkq	0.0745304	0.26259	0.634327	-0.093592	0.0227708	0.190904	FALSE	FALSE	FALSE	TRUE
	Gal3st3	0.0740962	0.496501	0.800081	-0.34274	0.00287945	0.0649217	FALSE	FALSE	FALSE	TRUE
	Rreb1	0.073644	0.725321	0.909419	-0.283125	0.00560635	0.0914974	FALSE	FALSE	FALSE	TRUE
	Galnt9	0.0734346	0.4671	0.783503	-0.318269	3.54e-05	0.0077354	FALSE	FALSE	FALSE	TRUE
	Vps36	0.0733965	0.354384	0.706272	-0.131188	0.0305303	0.225438	FALSE	FALSE	FALSE	TRUE
	Cnnm1	0.0732887	0.496214	0.799998	-0.147136	0.00263482	0.0626796	FALSE	FALSE	FALSE	TRUE
	Cpne9	0.0732278	0.542519	0.828176	-0.139605	0.0246148	0.199221	FALSE	FALSE	FALSE	TRUE
	Layn	0.0730588	0.561935	0.837938	-0.487471	0.000626061	0.0309473	FALSE	FALSE	FALSE	TRUE
	Lrrc56	0.072473	0.510999	0.808138	-0.0693981	0.0394092	0.261108	FALSE	FALSE	FALSE	TRUE
	Tcte1	0.072129	0.805801	0.94165	-0.27706	0.00313862	0.0677882	FALSE	FALSE	FALSE	TRUE
	Mrps10	0.0719384	0.328524	0.687098	-0.257135	0.00755686	0.105151	FALSE	FALSE	FALSE	TRUE
	Adcy9	0.0705778	0.347385	0.701055	-0.10081	0.00202717	0.054997	FALSE	FALSE	FALSE	TRUE
	Selm	0.0692733	0.403334	0.744834	-0.336648	0.00704908	0.101787	FALSE	FALSE	FALSE	TRUE
	Osbpl6	0.0692196	0.574532	0.841727	-0.158466	0.0128961	0.140047	FALSE	FALSE	FALSE	TRUE
	Fam194a	0.0691159	0.623639	0.862667	-0.197853	0.00578856	0.09344	FALSE	FALSE	FALSE	TRUE
	Clk2	0.0690334	0.49048	0.796435	-0.0986295	0.00903208	0.115295	FALSE	FALSE	FALSE	TRUE
	Grin2c	0.0689561	0.416458	0.753597	-0.224635	0.0172893	0.164087	FALSE	FALSE	FALSE	TRUE
	Mreg	0.0689414	0.584301	0.845991	-0.324786	0.00396341	0.0760038	FALSE	FALSE	FALSE	TRUE
	Porcn	0.0687415	0.320195	0.680084	-0.2084	0.00144539	0.0477079	FALSE	FALSE	FALSE	TRUE
	Lgr4	0.0684155	0.333222	0.689371	-0.157566	0.0221307	0.187713	FALSE	FALSE	FALSE	TRUE
	Acvr1b	0.0675288	0.522202	0.816759	-0.12348	0.00864072	0.113168	FALSE	FALSE	FALSE	TRUE
	BC005624	0.067187	0.518062	0.814237	-0.073919	0.00764513	0.105773	FALSE	FALSE	FALSE	TRUE
	Per2	0.0671727	0.572822	0.841382	-0.543731	0.0106957	0.125919	FALSE	FALSE	FALSE	TRUE
	Rps6kc1	0.0668157	0.422918	0.758043	-0.0464619	0.0290442	0.218629	FALSE	FALSE	FALSE	TRUE
	Stk32a	0.0662137	0.598604	0.851672	-0.208736	0.0340204	0.239745	FALSE	FALSE	FALSE	TRUE
	Nrg2	0.0660889	0.303304	0.667594	-0.146461	0.0488567	0.292487	FALSE	FALSE	FALSE	TRUE
	Tbc1d22a	0.0660134	0.507982	0.806361	-0.108319	0.0112617	0.129806	FALSE	FALSE	FALSE	TRUE
	Narf	0.0660066	0.544744	0.829915	-0.231595	0.0147636	0.150786	FALSE	FALSE	FALSE	TRUE
	Sh3gl1	0.0656453	0.410849	0.74947	-0.121212	0.0352346	0.244975	FALSE	FALSE	FALSE	TRUE
	Cnksr3	0.0656072	0.455248	0.777444	-0.434807	0.000454806	0.0268744	FALSE	FALSE	FALSE	TRUE
	Dvl3	0.06453	0.326454	0.684921	-0.0853843	0.0299555	0.222987	FALSE	FALSE	FALSE	TRUE
	Txnrd2	0.0641383	0.530057	0.820889	-0.185822	0.00799427	0.10884	FALSE	FALSE	FALSE	TRUE
	Eno3	0.0638851	0.525903	0.818571	-0.294857	0.00397724	0.076044	FALSE	FALSE	FALSE	TRUE
	Cnst	0.0638616	0.49043	0.796435	-0.20658	0.0161461	0.158749	FALSE	FALSE	FALSE	TRUE
	Traf7	0.0635349	0.328825	0.687156	-0.0953527	0.0191298	0.173908	FALSE	FALSE	FALSE	TRUE
	Slc39a13	0.0632619	0.395814	0.738807	-0.274418	0.00023305	0.019588	FALSE	FALSE	FALSE	TRUE
	Nfyc	0.0621755	0.44584	0.772344	-0.10004	0.0394317	0.261121	FALSE	FALSE	FALSE	TRUE
	2010111I01Rik	0.0619966	0.533224	0.822603	-0.210236	0.0224557	0.189392	FALSE	FALSE	FALSE	TRUE
	Ank1	0.0619312	0.348022	0.701505	-0.343631	0.000373154	0.0243164	FALSE	FALSE	FALSE	TRUE
	Zfp467	0.0618794	0.580111	0.84448	-0.51147	0.00374148	0.0736671	FALSE	FALSE	FALSE	TRUE
	Hal	0.06148	0.621558	0.862481	-0.0821034	0.00682258	0.100231	FALSE	FALSE	FALSE	TRUE
	Mst1	0.0607469	0.367064	0.713965	-0.0824626	0.0238253	0.195496	FALSE	FALSE	FALSE	TRUE
	Ppp1r35	0.0606501	0.37343	0.720136	-0.248377	0.00490603	0.0856216	FALSE	FALSE	FALSE	TRUE
	Cntnap4	0.0603426	0.444329	0.772044	-0.309352	0.00342175	0.0704576	FALSE	FALSE	FALSE	TRUE
	Gabbr1	0.0603011	0.417835	0.755358	-0.169	0.00263682	0.062688	FALSE	FALSE	FALSE	TRUE
	Nmnat2	0.0603007	0.522279	0.816759	-0.116736	0.0142788	0.147915	FALSE	FALSE	FALSE	TRUE
	Rps6kb2	0.0602669	0.360379	0.710607	-0.10558	0.00858938	0.112874	FALSE	FALSE	FALSE	TRUE
	Krt25	0.0602254	0.770801	0.92944	-0.222955	0.0302018	0.224101	FALSE	FALSE	FALSE	TRUE
	Lgi1	0.0599542	0.557284	0.836146	-0.235658	0.0077601	0.106815	FALSE	FALSE	FALSE	TRUE
	Hmgcll1	0.0597413	0.425475	0.759545	-0.176171	0.0150779	0.152509	FALSE	FALSE	FALSE	TRUE
	Accn1	0.0597154	0.570654	0.840563	-0.18804	0.000388295	0.0247097	FALSE	FALSE	FALSE	TRUE
	Apeh	0.059701	0.363207	0.712121	-0.118682	0.0303736	0.224935	FALSE	FALSE	FALSE	TRUE
	Itm2b	0.0596526	0.563689	0.838752	-0.242892	0.00519095	0.0881382	FALSE	FALSE	FALSE	TRUE
	Mthfsd	0.0596403	0.468248	0.784385	-0.140928	0.00387862	0.0751417	FALSE	FALSE	FALSE	TRUE
	Pcbp3	0.0585015	0.618413	0.860617	-0.144198	0.00959163	0.118773	FALSE	FALSE	FALSE	TRUE
	Fdx1	0.0578959	0.661867	0.881527	-0.217752	0.00433194	0.0798131	FALSE	FALSE	FALSE	TRUE
	Tspan9	0.0578893	0.493864	0.798568	-0.46249	0.000663615	0.0319084	FALSE	FALSE	FALSE	TRUE
	Coq10a	0.0578535	0.391333	0.734922	-0.0779197	0.0267603	0.20833	FALSE	FALSE	FALSE	TRUE
	Epb4.1	0.0578128	0.613786	0.859248	-0.216133	0.00759071	0.105297	FALSE	FALSE	FALSE	TRUE
	Fuk	0.0577005	0.407298	0.747352	-0.185769	0.01368	0.144768	FALSE	FALSE	FALSE	TRUE
	Asgr1	0.0576443	0.403819	0.744962	-0.426344	0.0342401	0.24071	FALSE	FALSE	FALSE	TRUE
	Uimc1	0.0575875	0.672152	0.886454	-0.0981983	0.00266462	0.0628377	FALSE	FALSE	FALSE	TRUE
	Mfsd4	0.0575046	0.602262	0.853414	-0.219604	0.00505018	0.0868544	FALSE	FALSE	FALSE	TRUE
	Zfyve28	0.0570019	0.560832	0.837847	-0.161382	0.0256631	0.20333	TRUE	FALSE	FALSE	TRUE
	Stat1	0.0563397	0.484295	0.792577	-0.0978232	0.00151409	0.0488301	FALSE	FALSE	FALSE	TRUE
	Wdr24	0.0560223	0.442682	0.771467	-0.130479	0.0239922	0.19623	FALSE	FALSE	FALSE	TRUE
	Plekho1	0.055912	0.552948	0.833981	-0.532813	0.000627354	0.0309473	FALSE	FALSE	FALSE	TRUE
	Yif1b	0.0557471	0.428983	0.762515	-0.206552	0.0280946	0.21467	FALSE	FALSE	FALSE	TRUE
	Usf2	0.0552034	0.421465	0.75735	-0.138847	0.00492403	0.0857431	FALSE	FALSE	FALSE	TRUE
	Stat6	0.0550406	0.515217	0.812453	-0.360199	0.0016939	0.0506317	FALSE	FALSE	FALSE	TRUE
	Clip3	0.0549139	0.501494	0.802158	-0.170073	0.0296015	0.221246	FALSE	FALSE	FALSE	TRUE
	Flad1	0.054684	0.390582	0.734336	-0.0651778	0.0478263	0.289326	FALSE	FALSE	FALSE	TRUE
	Hspb6	0.0544707	0.556786	0.835921	-0.136859	0.0472924	0.287465	FALSE	FALSE	FALSE	TRUE
	Clstn3	0.0543112	0.720868	0.907861	-0.140799	0.00861097	0.113037	FALSE	FALSE	FALSE	TRUE
	Pdhb	0.0542609	0.407629	0.747352	-0.0765302	0.0290082	0.218487	FALSE	FALSE	FALSE	TRUE
	Hivep2	0.0531704	0.646381	0.875638	-0.328247	0.000914934	0.0380062	FALSE	FALSE	FALSE	TRUE
	Gm129	0.0526406	0.670855	0.885953	-0.512307	0.0284233	0.216086	FALSE	FALSE	FALSE	TRUE
	Wbp2	0.0519955	0.491439	0.796989	-0.13769	0.0195125	0.175931	FALSE	FALSE	FALSE	TRUE
	Foxj2	0.0511993	0.767457	0.927854	-0.138604	0.0255001	0.202799	FALSE	FALSE	FALSE	TRUE
	Atp5d	0.0504678	0.461566	0.78064	-0.103403	0.0203605	0.179762	FALSE	FALSE	FALSE	TRUE
	Preb	0.0496627	0.5828	0.845606	-0.0991492	0.00161342	0.050382	FALSE	FALSE	FALSE	TRUE
	Slc11a2	0.0495562	0.596297	0.850892	-0.403905	7.18e-05	0.0113495	FALSE	FALSE	FALSE	TRUE
	Pmm2	0.0495474	0.606424	0.855158	-0.11865	0.0259453	0.204373	FALSE	FALSE	FALSE	TRUE
	Camk2b	0.0493409	0.500052	0.801365	-0.314629	5.99e-06	0.00307406	FALSE	FALSE	FALSE	TRUE
	Zbtb4	0.0490829	0.803324	0.941191	-0.0685632	0.0372537	0.252507	FALSE	FALSE	FALSE	TRUE
	Ablim2	0.0490605	0.657908	0.879773	-0.260706	0.000860542	0.0367336	FALSE	FALSE	FALSE	TRUE
	Colec11	0.0487394	0.860406	0.959394	-0.122739	0.0344078	0.24149	FALSE	FALSE	FALSE	TRUE
	Pde3b	0.0483523	0.570337	0.840536	-0.187223	0.0128878	0.140047	FALSE	FALSE	FALSE	TRUE
	Vasp	0.0480875	0.636119	0.869096	-0.127366	0.0220289	0.187478	FALSE	FALSE	FALSE	TRUE
	Fastk	0.0475387	0.452185	0.775769	-0.142576	0.0222502	0.188364	FALSE	FALSE	FALSE	TRUE
	Slc9a5	0.0474147	0.473166	0.787442	-0.161007	0.00957763	0.118754	FALSE	FALSE	FALSE	TRUE
	Fndc5	0.0469858	0.707248	0.901329	-0.3939	0.0107409	0.126323	FALSE	FALSE	FALSE	TRUE
	Slc16a13	0.0461474	0.600591	0.852945	-0.19034	0.0208715	0.182074	FALSE	FALSE	FALSE	TRUE
	Spats2	0.0458342	0.566395	0.839302	-0.193099	0.0248278	0.199861	FALSE	FALSE	FALSE	TRUE
	Smg7	0.0456825	0.666021	0.883442	-0.0694306	0.00139734	0.0468134	FALSE	FALSE	FALSE	TRUE
	Nomo1	0.0441342	0.628612	0.865539	-0.203762	0.0131761	0.141772	FALSE	FALSE	FALSE	TRUE
	Tbcd	0.0440099	0.497747	0.800317	-0.126472	0.0161706	0.158817	FALSE	FALSE	FALSE	TRUE
	Lnx1	0.0439663	0.48177	0.791713	-0.221065	0.00547312	0.0904433	FALSE	FALSE	FALSE	TRUE
	Myh14	0.0439316	0.714822	0.904938	-0.20889	0.0220951	0.187579	FALSE	FALSE	FALSE	TRUE
	Pick1	0.0437438	0.561922	0.837938	-0.13144	0.00228315	0.0584103	FALSE	FALSE	FALSE	TRUE
	Chrnb2	0.0428951	0.70091	0.898581	-0.162602	0.00408182	0.0770737	FALSE	FALSE	FALSE	TRUE
	Klc2	0.0427884	0.491614	0.796989	-0.293901	0.00454927	0.0819105	FALSE	FALSE	FALSE	TRUE
	Brd2	0.0427318	0.559325	0.837349	-0.184064	0.00205195	0.0552878	FALSE	FALSE	FALSE	TRUE
	Stoml2	0.042555	0.531036	0.821277	-0.0795114	0.0472165	0.287465	FALSE	FALSE	FALSE	TRUE
	Hgsnat	0.0423761	0.64572	0.875054	-0.238496	0.00137158	0.0464438	FALSE	FALSE	FALSE	TRUE
	Alkbh5	0.0415985	0.673064	0.886457	-0.10847	0.02591	0.204263	FALSE	FALSE	FALSE	TRUE
	Zcwpw2	0.0414673	0.708954	0.901929	-0.684294	1.25e-05	0.00448898	FALSE	FALSE	FALSE	TRUE
	Actb	0.0413538	0.507631	0.80612	-0.539102	0.000498643	0.0279733	FALSE	FALSE	FALSE	TRUE
	Ahcyl1	0.0409833	0.659433	0.880185	-0.0601877	1.03e-05	0.00419432	FALSE	FALSE	FALSE	TRUE
	Scnm1	0.0406449	0.558668	0.836843	-0.254742	0.0217279	0.186173	FALSE	FALSE	FALSE	TRUE
	Inpp4a	0.0404381	0.578297	0.843718	-0.162313	0.0123062	0.136584	FALSE	FALSE	FALSE	TRUE
	Col13a1	0.0394604	0.851769	0.955441	-0.323787	0.0270704	0.209712	FALSE	FALSE	FALSE	TRUE
	Aifm3	0.0393955	0.558459	0.836843	-0.387349	0.00992712	0.120917	FALSE	FALSE	FALSE	TRUE
	Ppox	0.0389899	0.537479	0.826149	-0.0850156	0.0307578	0.226589	FALSE	FALSE	FALSE	TRUE
	Zfp280b	0.038592	0.828513	0.947138	-0.151355	0.00162942	0.050382	FALSE	FALSE	FALSE	TRUE
	Hmgcl	0.0380054	0.677857	0.888307	-0.279238	0.0481442	0.290508	FALSE	FALSE	FALSE	TRUE
	Pitpnm3	0.0373413	0.643029	0.873421	-0.263554	0.00102274	0.0399744	FALSE	FALSE	FALSE	TRUE
	Sepw1	0.0372775	0.546628	0.830503	-0.230896	0.000906696	0.0377701	FALSE	FALSE	FALSE	TRUE
	Ryr2	0.0371509	0.687877	0.893902	-0.289227	0.000886326	0.0373833	FALSE	FALSE	FALSE	TRUE
	Madd	0.0366306	0.570125	0.840386	-0.145825	0.0135268	0.143828	FALSE	FALSE	FALSE	TRUE
	Adamtsl5	0.0363844	0.674199	0.886705	-0.144396	0.0104411	0.124583	FALSE	FALSE	FALSE	TRUE
	Snap91	0.035727	0.67098	0.885953	-0.100467	0.0226364	0.190223	FALSE	FALSE	FALSE	TRUE
	Mgat4b	0.0353175	0.59737	0.851254	-0.188852	0.029032	0.21858	FALSE	FALSE	FALSE	TRUE
	Rom1	0.0348345	0.718745	0.906982	-0.384407	0.000523633	0.0285005	FALSE	FALSE	FALSE	TRUE
	Abcc8	0.0345859	0.737655	0.915938	-0.403624	0.000951643	0.0384207	FALSE	FALSE	FALSE	TRUE
	Fam116b	0.0341644	0.613717	0.859248	-0.496513	0.00542484	0.0900372	FALSE	FALSE	FALSE	TRUE
	Mapk11	0.0340481	0.607567	0.855926	-0.45367	0.00027574	0.0210921	FALSE	FALSE	FALSE	TRUE
	Spna2	0.0338023	0.579839	0.844455	-0.0733834	0.044562	0.278536	FALSE	FALSE	FALSE	TRUE
	Ufsp2	0.0337657	0.693882	0.89587	-0.259971	0.00148068	0.0483324	FALSE	FALSE	FALSE	TRUE
	Zdhhc1	0.0335458	0.694194	0.896139	-0.0737072	0.0348315	0.243312	FALSE	FALSE	FALSE	TRUE
	Boc	0.0333308	0.778259	0.932297	-0.282342	0.00151731	0.0488924	FALSE	FALSE	FALSE	TRUE
	Dbp	0.0332299	0.66513	0.883006	-0.744709	0.0343432	0.24117	FALSE	FALSE	FALSE	TRUE
	Negr1	0.0330864	0.783178	0.934344	-0.115654	0.000858629	0.0367336	FALSE	FALSE	FALSE	TRUE
	Racgap1	0.0329586	0.737927	0.91599	-0.14224	0.0393298	0.260764	FALSE	FALSE	FALSE	TRUE
	Kcnh3	0.032808	0.867964	0.961017	-0.367256	0.00950571	0.118117	FALSE	FALSE	FALSE	TRUE
	Gale	0.0326341	0.623238	0.862667	-0.105632	0.00731678	0.10366	FALSE	FALSE	FALSE	TRUE
	Senp2	0.0325466	0.752273	0.921798	-0.0729759	0.00617977	0.0959957	FALSE	FALSE	FALSE	TRUE
	Impdh1	0.0317895	0.696516	0.896863	-0.144341	0.0086603	0.113168	FALSE	FALSE	FALSE	TRUE
	Ercc3	0.0306821	0.787978	0.936659	-0.154824	0.00168827	0.0505429	FALSE	FALSE	FALSE	TRUE
	Alad	0.0303313	0.632436	0.866804	-0.286315	0.000571337	0.0295649	FALSE	FALSE	FALSE	TRUE
	Phc2	0.0302567	0.88747	0.96744	-0.152728	0.0228806	0.191382	FALSE	FALSE	FALSE	TRUE
	Rnf126	0.0288523	0.75672	0.923322	-0.13088	0.0320755	0.230836	FALSE	FALSE	FALSE	TRUE
	Hif1an	0.0286066	0.658322	0.880055	-0.0914146	0.0230978	0.192605	FALSE	FALSE	FALSE	TRUE
	Ppp2r5d	0.0285804	0.74871	0.921201	-0.0724842	0.00382802	0.0745767	FALSE	FALSE	FALSE	TRUE
	Stk3	0.0282039	0.80109	0.940458	-0.134749	0.0182667	0.16921	FALSE	FALSE	FALSE	TRUE
	Pebp1	0.0279375	0.825397	0.946252	-0.0749762	0.0398342	0.262562	FALSE	FALSE	FALSE	TRUE
	Ctsw	0.0278294	0.672811	0.886457	-0.320002	0.0135917	0.144227	FALSE	FALSE	FALSE	TRUE
	Kcnab1	0.0276876	0.81672	0.944252	-0.671316	0.000400237	0.0252391	FALSE	FALSE	FALSE	TRUE
	Flcn	0.0270758	0.718952	0.907168	-0.158532	0.00331906	0.0695009	FALSE	FALSE	FALSE	TRUE
	Ppp5c	0.0269181	0.646807	0.875744	-0.18586	0.00504042	0.0867257	FALSE	FALSE	FALSE	TRUE
	Mpnd	0.0261135	0.66568	0.883185	-0.246375	0.000640905	0.0312964	FALSE	FALSE	FALSE	TRUE
	Syt13	0.0259346	0.74833	0.921086	-0.227357	0.0384305	0.257089	FALSE	FALSE	FALSE	TRUE
	Ppp2r4	0.0249168	0.765336	0.927376	-0.0659127	0.0111598	0.129181	FALSE	FALSE	FALSE	TRUE
	Calb2	0.0246281	0.796464	0.939833	-0.60645	0.0126035	0.13836	FALSE	FALSE	FALSE	TRUE
	Tmem62	0.0244971	0.759608	0.924801	-0.160081	0.0371476	0.252103	FALSE	FALSE	FALSE	TRUE
	Tspan17	0.0243518	0.74045	0.917022	-0.370855	0.00091737	0.0380063	FALSE	FALSE	FALSE	TRUE
	Ccdc72	0.0238297	0.726492	0.910275	-0.183384	0.0248856	0.200004	FALSE	FALSE	FALSE	TRUE
	Hps4	0.023822	0.819556	0.944416	-0.271682	0.00655767	0.0983547	FALSE	FALSE	FALSE	TRUE
	Map4k2	0.0237095	0.697933	0.89707	-0.182302	0.0341848	0.240566	FALSE	FALSE	FALSE	TRUE
	Ncaph2	0.0233806	0.720019	0.9074	-0.14859	0.00367279	0.072996	FALSE	FALSE	FALSE	TRUE
	Stard5	0.0231734	0.772685	0.930316	-0.275134	0.0199677	0.177615	FALSE	FALSE	FALSE	TRUE
	Fbxo45	0.0230604	0.71322	0.904313	-0.103183	0.03951	0.261457	FALSE	FALSE	FALSE	TRUE
	Kcnd2	0.0228228	0.797512	0.940053	-0.491829	0.0138972	0.145807	FALSE	FALSE	FALSE	TRUE
	Fars2	0.0227846	0.811719	0.943044	-0.0865014	0.00886139	0.114443	FALSE	FALSE	FALSE	TRUE
	Cdyl	0.0226006	0.902337	0.97339	-0.154853	0.00343181	0.0704887	FALSE	FALSE	FALSE	TRUE
	Adrbk1	0.0225474	0.703108	0.899437	-0.161863	0.0248799	0.200004	FALSE	FALSE	FALSE	TRUE
	St18	0.0223833	0.797399	0.940053	-0.363109	0.000148843	0.0155349	FALSE	FALSE	FALSE	TRUE
	Hmgcr	0.0217424	0.796249	0.939833	-0.143242	0.027017	0.209676	FALSE	FALSE	FALSE	TRUE
	Mical2	0.021554	0.728762	0.911415	-0.272479	0.0160156	0.157916	FALSE	FALSE	FALSE	TRUE
	Iglon5	0.0212694	0.877863	0.965015	-0.141524	0.00914811	0.11589	FALSE	FALSE	FALSE	TRUE
	Ccdc93	0.0209951	0.891237	0.969293	-0.0958148	0.0344232	0.241509	FALSE	FALSE	FALSE	TRUE
	Dlg4	0.0209255	0.786087	0.935538	-0.089934	0.0246932	0.199296	FALSE	FALSE	FALSE	TRUE
	Psmd7	0.0208483	0.87112	0.961935	-0.0363308	0.0277687	0.212994	FALSE	FALSE	FALSE	TRUE
	Reln	0.0205005	0.789648	0.937397	-0.214033	0.0381978	0.256346	TRUE	FALSE	FALSE	TRUE
	Dlg1	0.0200865	0.806191	0.941741	-0.211689	0.0168547	0.16174	FALSE	FALSE	FALSE	TRUE
	Cic	0.0197154	0.747685	0.920613	-0.133872	0.0405515	0.264811	FALSE	FALSE	FALSE	TRUE
	Mgll	0.0192785	0.910937	0.975771	-0.285186	0.0303655	0.22492	FALSE	FALSE	FALSE	TRUE
	Dusp11	0.0192567	0.819921	0.944597	-0.216016	0.0409011	0.266211	FALSE	FALSE	FALSE	TRUE
	S100b	0.0191239	0.886177	0.967173	-0.505425	0.0015508	0.0494732	FALSE	FALSE	FALSE	TRUE
	Tmc7	0.0190217	0.846708	0.954616	-0.557046	0.0180977	0.168809	FALSE	FALSE	FALSE	TRUE
	Pvrl4	0.0189807	0.877193	0.964685	-0.364654	0.000107952	0.0135205	FALSE	FALSE	FALSE	TRUE
	Tmtc4	0.0188112	0.909086	0.975371	-0.277504	0.00229788	0.0584934	FALSE	FALSE	FALSE	TRUE
	Dopey2	0.0184952	0.802612	0.940903	-0.0808865	0.0332109	0.236277	FALSE	FALSE	FALSE	TRUE
	4921507P07Rik	0.0169118	0.927009	0.980529	-0.161449	0.0427062	0.272727	FALSE	FALSE	FALSE	TRUE
	Tinf2	0.0165461	0.815302	0.94376	-0.18747	0.0045696	0.0819918	FALSE	FALSE	FALSE	TRUE
	Msh3	0.0150486	0.894788	0.970433	-0.140556	0.0435491	0.275884	FALSE	FALSE	FALSE	TRUE
	Plk5	0.0149715	0.850174	0.955139	-0.484572	8.54e-05	0.0120473	FALSE	FALSE	FALSE	TRUE
	Ubac1	0.0138616	0.902696	0.97339	-0.0771286	0.0369212	0.251105	FALSE	FALSE	FALSE	TRUE
	Zfp335	0.0137538	0.83564	0.950029	-0.127744	0.0360209	0.247463	FALSE	FALSE	FALSE	TRUE
	Tyw1	0.013607	0.886289	0.967173	-0.242801	0.00122869	0.0441202	FALSE	FALSE	FALSE	TRUE
	Tial1	0.0133237	0.843775	0.953591	-0.109605	0.00594483	0.0945631	FALSE	FALSE	FALSE	TRUE
	Usp46	0.0124085	0.932251	0.981811	-0.197658	0.0150423	0.152278	FALSE	FALSE	FALSE	TRUE
	Dixdc1	0.0123461	0.900953	0.972771	-0.223157	0.00902953	0.115295	FALSE	FALSE	FALSE	TRUE
	Plekhh3	0.0121393	0.921984	0.978555	-0.479206	0.0033244	0.0695088	FALSE	FALSE	FALSE	TRUE
	Ndst3	0.0120669	0.920428	0.977719	-0.568576	0.000849811	0.0364835	TRUE	FALSE	FALSE	TRUE
	Tmem190	0.011309	0.905178	0.974101	-0.318512	0.00400324	0.0762561	FALSE	FALSE	FALSE	TRUE
	Fam72a	0.0104506	0.94866	0.986549	-0.269993	0.0132405	0.141978	FALSE	FALSE	FALSE	TRUE
	Cyb561d1	0.0103181	0.979686	0.994294	-0.142266	0.00836849	0.111397	FALSE	FALSE	FALSE	TRUE
	Fut10	0.0100281	0.946416	0.985934	-0.291425	0.00162881	0.050382	FALSE	FALSE	FALSE	TRUE
	Samd14	0.00975826	0.895447	0.970545	-0.153771	0.0410773	0.266992	FALSE	FALSE	FALSE	TRUE
	Pmpca	0.00967061	0.874829	0.963887	-0.0807736	0.00562356	0.0916413	FALSE	FALSE	FALSE	TRUE
	Rem2	0.00935149	0.971672	0.99231	-0.304962	0.00611385	0.0956279	FALSE	FALSE	FALSE	TRUE
	Gnai1	0.00932017	0.872396	0.962648	-0.13646	0.0197844	0.177104	FALSE	FALSE	FALSE	TRUE
	Mctp1	0.00881699	0.95965	0.989342	-0.259809	0.0145379	0.149353	FALSE	FALSE	FALSE	TRUE
	Zfyve9	0.00833285	0.901544	0.973208	-0.10886	0.00128137	0.0448256	FALSE	FALSE	FALSE	TRUE
	Coro1a	0.00802164	0.909676	0.975468	-0.25539	0.013456	0.143396	FALSE	FALSE	FALSE	TRUE
	Neurod2	0.00792071	0.95318	0.988233	-0.233707	0.0398063	0.262503	FALSE	FALSE	FALSE	TRUE
	Flywch2	0.00790503	0.949216	0.986622	-0.288477	0.00167159	0.0503847	FALSE	FALSE	FALSE	TRUE
	Irf7	0.00781372	0.946633	0.985934	-0.309924	0.00938641	0.117457	FALSE	FALSE	FALSE	TRUE
	Kctd17	0.00767431	0.920261	0.977718	-0.18103	0.000705213	0.0326729	FALSE	FALSE	FALSE	TRUE
	Dcun1d2	0.00741343	0.932153	0.981811	-0.140594	0.0408014	0.265744	FALSE	FALSE	FALSE	TRUE
	Pts	0.00728843	0.93978	0.984336	-0.434186	0.00551429	0.0907684	FALSE	FALSE	FALSE	TRUE
	N4bp3	0.00701901	0.971278	0.99231	-0.266508	0.0469871	0.286899	FALSE	FALSE	FALSE	TRUE
	Atp5e	0.00667436	0.944795	0.985695	-0.129526	0.0144439	0.14871	FALSE	FALSE	FALSE	TRUE
	Zfp521	0.00618318	0.962788	0.989827	-0.330989	0.00541695	0.0899849	TRUE	FALSE	FALSE	TRUE
	Rps7	0.00549059	0.930053	0.980953	-0.187279	0.0420135	0.270256	FALSE	FALSE	FALSE	TRUE
	Crtc2	0.0054439	0.958277	0.989268	-0.120467	0.0115788	0.131862	FALSE	FALSE	FALSE	TRUE
	Cfl1	0.00533855	0.951153	0.987277	-0.0830218	0.0237068	0.195198	FALSE	FALSE	FALSE	TRUE
	Krt222	0.00527062	0.95595	0.988637	-0.0937916	0.0491788	0.293247	FALSE	FALSE	FALSE	TRUE
	6430550D23Rik	0.00503539	0.957431	0.988845	-0.131836	0.0337197	0.238334	FALSE	FALSE	FALSE	TRUE
	Als2	0.00448079	0.959733	0.989342	-0.359401	0.00160788	0.050382	FALSE	FALSE	FALSE	TRUE
	Car15	0.0043025	0.95781	0.989087	-0.194698	0.0385176	0.257526	FALSE	FALSE	FALSE	TRUE
	Bop1	0.00428227	0.947272	0.985974	-0.146312	0.00612067	0.0956279	FALSE	FALSE	FALSE	TRUE
	Tspan5	0.00386134	0.969439	0.991988	-0.232372	0.00538306	0.0898413	FALSE	FALSE	FALSE	TRUE
	Pigs	0.00356034	0.970167	0.992282	-0.112648	0.0224479	0.189392	FALSE	FALSE	FALSE	TRUE
	Aprt	0.00327435	0.980073	0.994294	-0.0730707	0.0460139	0.283693	FALSE	FALSE	FALSE	TRUE
	Akap7	0.0027448	0.979915	0.994294	-0.518066	0.00152377	0.0489014	FALSE	FALSE	FALSE	TRUE
	Elmo3	0.00230922	0.972529	0.992477	-0.228763	0.0126172	0.13836	FALSE	FALSE	FALSE	TRUE
	Ccdc9	0.00201327	0.972871	0.992477	-0.130696	0.0199601	0.177615	FALSE	FALSE	FALSE	TRUE
	Hmbs	0.00181067	0.978679	0.993773	-0.158316	0.0314742	0.228805	FALSE	FALSE	FALSE	TRUE
	Mat2b	0.00174194	0.98758	0.996187	-0.131544	0.0248293	0.199861	FALSE	FALSE	FALSE	TRUE
	C1qtnf4	0.00139714	0.994219	0.998205	-0.605523	0.000144033	0.0153994	FALSE	FALSE	FALSE	TRUE
	Cog8	0.00117551	0.992046	0.997297	-0.170279	0.00186162	0.0524029	FALSE	FALSE	FALSE	TRUE
	Ifngr2	9.97e-05	0.999271	0.999866	-0.187349	0.0103679	0.124293	FALSE	FALSE	FALSE	TRUE
	Cdh18	-0.0002772	0.997218	0.999312	-0.185024	0.0104844	0.12498	FALSE	FALSE	FALSE	TRUE
	Pip5k1b	-0.00045515	0.995598	0.998671	-0.228758	0.042786	0.272926	FALSE	FALSE	FALSE	TRUE
	Sgpp1	-0.000553381	0.99819	0.999801	-0.118627	0.000227208	0.0194335	FALSE	FALSE	FALSE	TRUE
	Cbln1	-0.00152035	0.983642	0.995438	-0.374326	0.0170052	0.162527	FALSE	FALSE	FALSE	TRUE
	Faah	-0.00154087	0.988453	0.996215	-0.139991	0.00281535	0.0641814	FALSE	FALSE	FALSE	TRUE
	Spnb1	-0.00214131	0.98189	0.994737	-0.276352	0.000181071	0.0170634	FALSE	FALSE	FALSE	TRUE
	Rph3a	-0.00346466	0.971515	0.99231	-0.26404	0.00226439	0.0582835	FALSE	FALSE	FALSE	TRUE
	Ckb	-0.00413972	0.944013	0.985316	-0.151201	0.00564103	0.0918596	FALSE	FALSE	FALSE	TRUE
	Nup210	-0.00427114	0.949409	0.986683	-0.167106	0.0112421	0.12977	FALSE	FALSE	FALSE	TRUE
	Pvalb	-0.00444431	0.973028	0.992477	-0.449215	0.00397419	0.076044	FALSE	FALSE	FALSE	TRUE
	Cort	-0.00518262	0.980719	0.994523	-0.393599	0.0128907	0.140047	FALSE	FALSE	FALSE	TRUE
	Ublcp1	-0.00523939	0.963264	0.989856	-0.61066	2e-05	0.00557521	FALSE	FALSE	FALSE	TRUE
	Cuedc2	-0.00557763	0.923768	0.97902	-0.169691	0.0166734	0.160609	FALSE	FALSE	FALSE	TRUE
	Tfg	-0.00564943	0.950996	0.987218	-0.064071	0.0180985	0.168809	FALSE	FALSE	FALSE	TRUE
	Cds1	-0.00571315	0.952744	0.988172	-0.199772	0.0221708	0.187991	FALSE	FALSE	FALSE	TRUE
	Mfsd9	-0.00614962	0.983228	0.995403	-0.243281	0.00459823	0.0824016	FALSE	FALSE	FALSE	TRUE
	AI462493	-0.00621818	0.928103	0.980529	-0.15543	0.0363757	0.249	FALSE	FALSE	FALSE	TRUE
	Cdc34	-0.00634367	0.937713	0.983729	-0.0846192	0.0201603	0.178617	FALSE	FALSE	FALSE	TRUE
	Ocel1	-0.00692221	0.932765	0.982081	-0.164535	0.0382282	0.256459	FALSE	FALSE	FALSE	TRUE
	Snhg11	-0.00743654	0.911257	0.975781	-0.360789	0.00633613	0.0972197	FALSE	FALSE	FALSE	TRUE
	Itga3	-0.00745703	0.923329	0.978894	-0.117412	0.00409085	0.0771228	FALSE	FALSE	FALSE	TRUE
	Calm2	-0.00789616	0.903693	0.973638	-0.224814	0.00742979	0.10418	FALSE	FALSE	FALSE	TRUE
	Kcnq2	-0.00819327	0.929046	0.980938	-0.15611	0.0166291	0.160449	FALSE	FALSE	FALSE	TRUE
	BC046331	-0.00841588	0.934431	0.982717	-0.0742999	0.0179833	0.168089	FALSE	FALSE	FALSE	TRUE
	Tube1	-0.00862054	0.949109	0.986622	-0.10118	0.0218193	0.186383	FALSE	FALSE	FALSE	TRUE
	Aldoc	-0.00898352	0.88424	0.966501	-0.2366	0.00319846	0.0683039	FALSE	FALSE	FALSE	TRUE
	Clip1	-0.00930974	0.900347	0.972484	-0.134051	0.00161183	0.050382	FALSE	FALSE	FALSE	TRUE
	Polr2c	-0.00932882	0.923103	0.978858	-0.0912596	0.0395598	0.261514	FALSE	FALSE	FALSE	TRUE
	Extl2	-0.0093545	0.943207	0.984932	-0.205664	0.0286263	0.216945	FALSE	FALSE	FALSE	TRUE
	Ak2	-0.00989185	0.928913	0.980909	-0.136342	0.000353211	0.0238509	FALSE	FALSE	FALSE	TRUE
	Slc29a1	-0.0104013	0.906276	0.974273	-0.235783	0.0417309	0.269534	FALSE	FALSE	FALSE	TRUE
	Rnf123	-0.0121855	0.8368	0.950585	-0.279567	0.0106019	0.125561	FALSE	FALSE	FALSE	TRUE
	Cacng2	-0.012229	0.942979	0.984932	-0.220262	0.00338432	0.069915	FALSE	FALSE	FALSE	TRUE
	Rnf182	-0.0123352	0.947285	0.985974	-0.242703	0.0100526	0.122172	FALSE	FALSE	FALSE	TRUE
	Gnal	-0.0124624	0.93738	0.983551	-0.216287	0.00857446	0.112795	FALSE	FALSE	FALSE	TRUE
	Chd7	-0.0127748	0.866249	0.960808	-0.227468	0.00281534	0.0641814	TRUE	FALSE	FALSE	TRUE
	Nudt22	-0.0134172	0.880506	0.965528	-0.275721	0.00267898	0.062903	FALSE	FALSE	FALSE	TRUE
	Arhgap21	-0.0135173	0.864661	0.960769	-0.154269	0.0096747	0.119209	FALSE	FALSE	FALSE	TRUE
	Myo7a	-0.0137699	0.902571	0.97339	-0.782965	0.00854971	0.112547	FALSE	FALSE	FALSE	TRUE
	Ndufb6	-0.0140755	0.905758	0.974101	-0.0482628	0.0326022	0.233256	FALSE	FALSE	FALSE	TRUE
	Ripply2	-0.0142653	0.881797	0.96597	-0.461302	0.000431605	0.02611	FALSE	FALSE	FALSE	TRUE
	Ccdc124	-0.0142988	0.810347	0.942238	-0.25557	0.0157296	0.156599	FALSE	FALSE	FALSE	TRUE
	Plekhj1	-0.0146247	0.813075	0.943611	-0.129641	0.00162907	0.050382	FALSE	FALSE	FALSE	TRUE
	Aifm1	-0.0151004	0.827985	0.947138	-0.0962521	0.0491607	0.293247	FALSE	FALSE	FALSE	TRUE
	Cry1	-0.0153591	0.877067	0.964685	-0.299777	0.0490423	0.29297	FALSE	FALSE	FALSE	TRUE
	Capn7	-0.0165491	0.850332	0.955139	-0.0497911	0.00924223	0.116381	FALSE	FALSE	FALSE	TRUE
	Atg4d	-0.0168457	0.794011	0.939514	-0.201697	0.00185034	0.0523551	FALSE	FALSE	FALSE	TRUE
	Map4k3	-0.0170321	0.852062	0.955472	-0.139309	0.0419142	0.269938	FALSE	FALSE	FALSE	TRUE
	Ints6	-0.0172164	0.851377	0.955428	-0.107232	0.0128642	0.139986	FALSE	FALSE	FALSE	TRUE
	Enho	-0.0183736	0.939899	0.984336	-0.226933	0.00958656	0.118773	FALSE	FALSE	FALSE	TRUE
	Scn2a1	-0.0187045	0.88282	0.966124	-0.235751	0.00648927	0.0980931	FALSE	FALSE	FALSE	TRUE
	Adcy1	-0.0193659	0.872664	0.962874	-0.201678	0.0246454	0.199296	FALSE	FALSE	FALSE	TRUE
	Trim3	-0.0194128	0.849715	0.955139	-0.238003	0.00227261	0.0582975	FALSE	FALSE	FALSE	TRUE
	Cdc25a	-0.019575	0.818756	0.944252	-0.115415	0.0442726	0.277872	FALSE	FALSE	FALSE	TRUE
	Odf2	-0.0202471	0.804302	0.941267	-0.221127	0.0332105	0.236277	FALSE	FALSE	FALSE	TRUE
	Zfp747	-0.0204101	0.900328	0.972484	-0.100903	0.0123926	0.13718	FALSE	FALSE	FALSE	TRUE
	Fam98c	-0.0204927	0.756087	0.923139	-0.115779	0.0406938	0.265316	FALSE	FALSE	FALSE	TRUE
	Lactb	-0.0205519	0.910993	0.975771	-0.211278	0.00560407	0.0914974	FALSE	FALSE	FALSE	TRUE
	Haghl	-0.021501	0.725539	0.909419	-0.222213	0.0265082	0.207158	FALSE	FALSE	FALSE	TRUE
	Frmd4a	-0.0227132	0.829546	0.94796	-0.0869778	0.0209953	0.182566	FALSE	FALSE	FALSE	TRUE
	Txndc11	-0.0228347	0.82436	0.945804	-0.162656	0.00705958	0.10185	FALSE	FALSE	FALSE	TRUE
	Zxdc	-0.0231593	0.807908	0.941804	-0.0948505	0.0100863	0.122343	FALSE	FALSE	FALSE	TRUE
	Mtmr12	-0.0231861	0.819337	0.944416	-0.173828	0.0121099	0.135413	FALSE	FALSE	FALSE	TRUE
	Stap2	-0.0232511	0.739742	0.916853	-0.596766	0.0105102	0.125249	FALSE	FALSE	FALSE	TRUE
	Zfp946	-0.023846	0.786744	0.935955	-0.085768	0.0309724	0.227596	FALSE	FALSE	FALSE	TRUE
	Uxs1	-0.0242994	0.797059	0.939954	-0.15132	0.00529022	0.0892455	FALSE	FALSE	FALSE	TRUE
	Def8	-0.024801	0.821179	0.944705	-0.11441	0.004456	0.0810766	FALSE	FALSE	FALSE	TRUE
	Thtpa	-0.0253296	0.883207	0.966202	-0.189616	0.0449065	0.279817	FALSE	FALSE	FALSE	TRUE
	Fbxw8	-0.0256668	0.777366	0.932297	-0.0866371	0.0241888	0.197074	FALSE	FALSE	FALSE	TRUE
	Med12l	-0.0264949	0.820111	0.944642	-0.14301	0.0300742	0.223591	FALSE	FALSE	FALSE	TRUE
	Sh3bp1	-0.0279532	0.756716	0.923322	-0.175135	0.0124648	0.13746	FALSE	FALSE	FALSE	TRUE
	Exph5	-0.0282587	0.762433	0.925855	-0.194259	0.0340038	0.239673	FALSE	FALSE	FALSE	TRUE
	Nup98	-0.0295016	0.767285	0.927854	-0.0863094	0.00110849	0.0417868	FALSE	FALSE	FALSE	TRUE
	Smap1	-0.0301683	0.725618	0.909419	-0.173422	0.0159045	0.157556	FALSE	FALSE	FALSE	TRUE
	Wisp1	-0.0303937	0.871182	0.961935	-0.216757	0.0235344	0.194411	FALSE	FALSE	FALSE	TRUE
	Tesk2	-0.0306741	0.731909	0.913007	-0.166187	0.00573879	0.0930061	FALSE	FALSE	FALSE	TRUE
	Samd10	-0.0308424	0.681203	0.889995	-0.117815	0.0112249	0.129658	FALSE	FALSE	FALSE	TRUE
	Spop	-0.0309021	0.859512	0.958822	-0.119455	0.0194486	0.175655	FALSE	FALSE	FALSE	TRUE
	Trp53i11	-0.0310473	0.816164	0.944166	-0.175672	0.0226426	0.190223	FALSE	FALSE	FALSE	TRUE
	Ank2	-0.0317224	0.77874	0.932297	-0.272016	0.0121228	0.135458	FALSE	FALSE	FALSE	TRUE
	Phyhip	-0.0330975	0.787056	0.936254	-0.163558	0.0226519	0.190223	FALSE	FALSE	FALSE	TRUE
	Darc	-0.033244	0.72204	0.907894	-0.339334	0.0153642	0.154374	FALSE	FALSE	FALSE	TRUE
	Rin1	-0.0332739	0.826427	0.946312	-0.220745	0.0424759	0.27199	FALSE	FALSE	FALSE	TRUE
	Grb7	-0.0339543	0.745362	0.919355	-0.209924	0.00106099	0.0406808	FALSE	FALSE	FALSE	TRUE
	Dpp6	-0.0340399	0.715436	0.905297	-0.179378	0.00409457	0.0771228	FALSE	FALSE	FALSE	TRUE
	Gmppa	-0.0341882	0.59448	0.850691	-0.816042	0.000372303	0.0243164	FALSE	FALSE	FALSE	TRUE
	Grap	-0.0345664	0.665556	0.883185	-0.26584	0.00105395	0.0406808	FALSE	FALSE	FALSE	TRUE
	Gfod2	-0.034999	0.633346	0.867521	-0.18628	0.0308633	0.22719	FALSE	FALSE	FALSE	TRUE
	Enox2	-0.0365992	0.681124	0.889995	-0.288496	0.0215342	0.185316	FALSE	FALSE	FALSE	TRUE
	Tmem132a	-0.0369035	0.599954	0.852628	-0.602261	0.0055603	0.0911376	FALSE	FALSE	FALSE	TRUE
	Golm1	-0.037514	0.594305	0.850691	-0.32672	0.000661171	0.0319084	FALSE	FALSE	FALSE	TRUE
	Tmed8	-0.0376001	0.843106	0.953331	-0.197671	0.0215043	0.185179	FALSE	FALSE	FALSE	TRUE
	Slc36a1	-0.0377013	0.722301	0.907894	-0.170212	0.000597978	0.0302098	FALSE	FALSE	FALSE	TRUE
	Rpap3	-0.0391901	0.674776	0.886705	-0.142146	0.0368053	0.250721	FALSE	FALSE	FALSE	TRUE
	Pi4kb	-0.0397422	0.625645	0.863733	-0.052336	0.0026428	0.0627566	FALSE	FALSE	FALSE	TRUE
	Sac3d1	-0.0397902	0.880864	0.96563	-0.173605	0.00322475	0.0685187	FALSE	FALSE	FALSE	TRUE
	Peli2	-0.0407383	0.681705	0.890399	-0.237067	0.00327569	0.0690988	TRUE	FALSE	FALSE	TRUE
	Snx30	-0.0425678	0.60484	0.854767	-0.218707	0.00580952	0.093485	FALSE	FALSE	FALSE	TRUE
	Plscr3	-0.0426448	0.58795	0.847682	-0.126572	0.00925246	0.116471	FALSE	FALSE	FALSE	TRUE
	Rltpr	-0.0430382	0.51487	0.812241	-0.295373	0.0315444	0.228929	FALSE	FALSE	FALSE	TRUE
	Mus81	-0.0430785	0.52057	0.815423	-0.334166	0.0270208	0.209676	FALSE	FALSE	FALSE	TRUE
	Adam22	-0.0431769	0.77219	0.930013	-0.203653	0.0125281	0.137792	FALSE	FALSE	FALSE	TRUE
	Myg1	-0.04425	0.610619	0.857726	-0.225968	0.00375959	0.0737627	FALSE	FALSE	FALSE	TRUE
	Arl3	-0.0444114	0.795012	0.939514	-0.0708764	0.0383344	0.256718	FALSE	FALSE	FALSE	TRUE
	Kif22	-0.0460049	0.631917	0.866783	-0.265527	0.0341642	0.240536	FALSE	FALSE	FALSE	TRUE
	Psenen	-0.0460128	0.787657	0.936458	-0.117281	0.00919031	0.11594	FALSE	FALSE	FALSE	TRUE
	Nol7	-0.0461836	0.503984	0.803874	-0.0381754	0.0435415	0.275881	FALSE	FALSE	FALSE	TRUE
	Zfp296	-0.0469642	0.733947	0.914446	-0.266526	0.001334	0.0458644	FALSE	FALSE	FALSE	TRUE
	Necap2	-0.0472647	0.640775	0.871755	-0.1236	0.0176844	0.166257	FALSE	FALSE	FALSE	TRUE
	Sema7a	-0.0473835	0.53069	0.821086	-0.533338	1.21e-05	0.00448898	FALSE	FALSE	FALSE	TRUE
	Cabp1	-0.0474024	0.561709	0.837938	-0.322418	0.000804417	0.0354099	FALSE	FALSE	FALSE	TRUE
	Vamp8	-0.047778	0.800351	0.940099	-0.196158	0.022963	0.191789	FALSE	FALSE	FALSE	TRUE
	BC056474	-0.0481057	0.580218	0.84448	-0.185332	0.0437578	0.276427	FALSE	FALSE	FALSE	TRUE
	Arhgef3	-0.0493002	0.700209	0.898059	-0.422214	0.00519428	0.0881382	FALSE	FALSE	FALSE	TRUE
	Doc2g	-0.0501465	0.581779	0.845248	-0.197536	0.000593783	0.0300779	FALSE	FALSE	FALSE	TRUE
	Slc35b2	-0.0501788	0.61024	0.857716	-0.119285	0.0401163	0.263223	FALSE	FALSE	FALSE	TRUE
	Krba1	-0.0510154	0.678563	0.888654	-0.192477	0.00152531	0.0489014	FALSE	FALSE	FALSE	TRUE
	Map3k9	-0.0523402	0.561184	0.837938	-0.119979	0.00240059	0.0598824	FALSE	FALSE	FALSE	TRUE
	Gdap1	-0.0528869	0.780099	0.932699	-0.139164	0.00628102	0.0968042	FALSE	FALSE	FALSE	TRUE
	Homez	-0.053223	0.890108	0.968837	-0.12192	0.019053	0.173417	FALSE	FALSE	FALSE	TRUE
	Bax	-0.0535777	0.497413	0.800081	-0.0941934	0.0167908	0.161407	FALSE	FALSE	FALSE	TRUE
	Arhgef17	-0.0541679	0.731042	0.912547	-0.147779	0.0284234	0.216086	FALSE	FALSE	FALSE	TRUE
	Slc25a29	-0.0549482	0.468166	0.784333	-0.233134	0.036395	0.249018	FALSE	FALSE	FALSE	TRUE
	Pou6f1	-0.0556665	0.545852	0.830331	-0.284422	9.94e-05	0.0130706	FALSE	FALSE	FALSE	TRUE
	Setdb1	-0.055866	0.534262	0.823693	-0.0834781	0.0396795	0.26194	FALSE	FALSE	FALSE	TRUE
	Hk2	-0.0560796	0.842435	0.952996	-0.565862	0.0163358	0.159031	FALSE	FALSE	FALSE	TRUE
	Glrb	-0.057166	0.618944	0.860915	-0.0907117	0.0226232	0.190197	FALSE	FALSE	FALSE	TRUE
	Ppm1d	-0.0589045	0.72064	0.907768	-0.293264	0.0211333	0.183263	FALSE	FALSE	FALSE	TRUE
	Stmn3	-0.0591587	0.381627	0.726058	-0.13042	0.00428115	0.0792232	FALSE	FALSE	FALSE	TRUE
	Pcca	-0.0595651	0.584388	0.845991	-0.194622	0.0104074	0.124409	FALSE	FALSE	FALSE	TRUE
	Rfx5	-0.0597368	0.478718	0.790016	-0.0837716	0.0399558	0.262922	FALSE	FALSE	FALSE	TRUE
	Fam78b	-0.060589	0.729291	0.911713	-0.254742	0.00328348	0.0692208	FALSE	FALSE	FALSE	TRUE
	0610009O20Rik	-0.0613446	0.375112	0.72114	-0.121098	0.0249021	0.200054	FALSE	FALSE	FALSE	TRUE
	BC006779	-0.0619167	0.47917	0.790016	-0.10866	0.0187277	0.171566	FALSE	FALSE	FALSE	TRUE
	Diras2	-0.0626084	0.800129	0.940099	-0.527391	1.52e-05	0.00488958	FALSE	FALSE	FALSE	TRUE
	Ap4s1	-0.0634197	0.750476	0.921584	-0.165763	0.0246843	0.199296	FALSE	FALSE	FALSE	TRUE
	Mrps21	-0.0634889	0.624979	0.863354	-0.132704	0.0324995	0.23274	FALSE	FALSE	FALSE	TRUE
	Bcl7b	-0.0645111	0.482005	0.791713	-0.115919	9.21e-05	0.0124832	FALSE	FALSE	FALSE	TRUE
	Timm13	-0.0654406	0.370201	0.71696	-0.0898074	0.040268	0.263809	FALSE	FALSE	FALSE	TRUE
	Tagln3	-0.0659172	0.476843	0.78929	-0.449554	0.00293772	0.0655356	FALSE	FALSE	FALSE	TRUE
	Rnf169	-0.0662452	0.642458	0.873049	-0.0840339	0.03617	0.248129	FALSE	FALSE	FALSE	TRUE
	Ptprcap	-0.0673907	0.795333	0.939524	-0.130861	0.0292874	0.219806	FALSE	FALSE	FALSE	TRUE
	Pik3r3	-0.0673958	0.676519	0.88727	-0.276759	0.0369921	0.251452	FALSE	FALSE	FALSE	TRUE
	Mocs2	-0.0680746	0.40052	0.74282	-0.10281	0.040303	0.263901	FALSE	FALSE	FALSE	TRUE
	Fndc8	-0.0688353	0.409793	0.748747	-0.137268	0.00813197	0.109874	FALSE	FALSE	FALSE	TRUE
	Tmem134	-0.0691527	0.278658	0.648552	-0.0829276	0.0184051	0.169711	FALSE	FALSE	FALSE	TRUE
	Bin1	-0.0722383	0.426115	0.759946	-0.169622	0.00648215	0.0980931	FALSE	FALSE	FALSE	TRUE
	G0s2	-0.0725533	0.848653	0.955007	-0.184246	0.0215999	0.185656	FALSE	FALSE	FALSE	TRUE
	Hcfc1r1	-0.0725576	0.500761	0.801598	-0.283817	0.000108775	0.0135205	FALSE	FALSE	FALSE	TRUE
	Dgcr2	-0.0726576	0.491163	0.796831	-0.161411	0.000246535	0.020099	FALSE	FALSE	FALSE	TRUE
	Heatr7b1	-0.0727153	0.743222	0.918741	-0.385185	0.00560675	0.0914974	FALSE	FALSE	FALSE	TRUE
	6430571L13Rik	-0.0748721	0.5102	0.80757	-0.297615	0.0325456	0.232983	FALSE	FALSE	FALSE	TRUE
	Car9	-0.0751687	0.472719	0.787212	-1.23905	0.000232755	0.019588	FALSE	FALSE	FALSE	TRUE
	Prpf38b	-0.0755346	0.265991	0.636993	-0.219454	0.0233693	0.193637	FALSE	FALSE	FALSE	TRUE
	Lrrc14	-0.0755998	0.364663	0.712806	-0.0877344	0.0324435	0.232475	FALSE	FALSE	FALSE	TRUE
	Pcyox1l	-0.075939	0.67281	0.886457	-0.2123	0.0104412	0.124583	FALSE	FALSE	FALSE	TRUE
	Aptx	-0.0764722	0.403694	0.744958	-0.553997	1.05e-06	0.00111019	FALSE	FALSE	FALSE	TRUE
	Ccndbp1	-0.0771607	0.351377	0.704506	-0.194421	0.0156182	0.155903	FALSE	FALSE	FALSE	TRUE
	D5Ertd579e	-0.0772208	0.309838	0.673373	-0.154984	0.00621921	0.0961244	FALSE	FALSE	FALSE	TRUE
	Shf	-0.0774184	0.43117	0.764002	-0.344369	0.0041513	0.0777673	FALSE	FALSE	FALSE	TRUE
	Pttg1	-0.0799831	0.853272	0.956137	-3.36994	4.11e-08	0.000156294	FALSE	FALSE	FALSE	TRUE
	Gtpbp1	-0.080757	0.331695	0.688044	-0.166007	0.00202826	0.054997	FALSE	FALSE	FALSE	TRUE
	Pfkm	-0.0815406	0.270417	0.64106	-0.0904844	0.0360198	0.247463	FALSE	FALSE	FALSE	TRUE
	2010107G23Rik	-0.081815	0.253443	0.626789	-0.146439	0.00203906	0.0550967	FALSE	FALSE	FALSE	TRUE
	Cnnm2	-0.0826845	0.444298	0.772044	-0.12526	0.0137946	0.145548	FALSE	FALSE	FALSE	TRUE
	Mpzl2	-0.0826851	0.577085	0.843126	-0.615136	0.0024308	0.0602229	FALSE	FALSE	FALSE	TRUE
	Pphln1	-0.08342	0.471498	0.786611	-0.140765	0.00285032	0.0645331	FALSE	FALSE	FALSE	TRUE
	Atp6v1f	-0.0837823	0.275381	0.646408	-0.107986	0.0175281	0.165324	FALSE	FALSE	FALSE	TRUE
	Ankrd9	-0.0841552	0.525293	0.818385	-0.24937	0.00101562	0.0397777	FALSE	FALSE	FALSE	TRUE
	Usp37	-0.0846587	0.423148	0.758194	-0.0763939	0.00618561	0.0959957	FALSE	FALSE	FALSE	TRUE
	Bace1	-0.0853304	0.653761	0.87815	-0.0664362	0.0260205	0.204922	FALSE	FALSE	FALSE	TRUE
	Rab37	-0.085487	0.494675	0.799118	-0.357614	0.00452868	0.0817093	FALSE	FALSE	FALSE	TRUE
	Ccm2	-0.0870551	0.274764	0.645553	-0.264997	0.017202	0.163708	FALSE	FALSE	FALSE	TRUE
	Nuak1	-0.087146	0.574304	0.841657	-0.254283	0.0155096	0.155181	FALSE	FALSE	FALSE	TRUE
	Pik3c3	-0.0873491	0.436319	0.766719	-0.10211	0.00978676	0.119861	FALSE	FALSE	FALSE	TRUE
	Anxa6	-0.0873834	0.257112	0.630864	-0.236425	0.000497668	0.0279733	FALSE	FALSE	FALSE	TRUE
	Slc9a3r1	-0.0875244	0.500776	0.801598	-0.147664	0.0216768	0.186107	FALSE	FALSE	FALSE	TRUE
	Rbfa	-0.0885245	0.4526	0.775769	-0.328246	0.00018796	0.0173159	FALSE	FALSE	FALSE	TRUE
	Ubl7	-0.0887308	0.434038	0.765416	-0.143867	0.0126186	0.13836	FALSE	FALSE	FALSE	TRUE
	Gtf2h2	-0.0902114	0.274413	0.644829	-0.162982	0.0313924	0.228538	FALSE	FALSE	FALSE	TRUE
	Sybu	-0.090445	0.324858	0.683679	-0.390801	0.0161784	0.158817	FALSE	FALSE	FALSE	TRUE
	Polr3k	-0.0912687	0.517992	0.814237	-0.114162	0.019739	0.176906	FALSE	FALSE	FALSE	TRUE
	Fnip2	-0.091701	0.2878	0.655315	-0.183651	0.0137841	0.145504	FALSE	FALSE	FALSE	TRUE
	Rims2	-0.0918534	0.469866	0.78539	-0.243455	0.00738311	0.104165	FALSE	FALSE	FALSE	TRUE
	Rab33a	-0.0921736	0.321682	0.680508	-0.161514	0.0102633	0.123473	FALSE	FALSE	FALSE	TRUE
	St8sia5	-0.0926121	0.406488	0.746989	-0.336539	0.000624162	0.0309473	FALSE	FALSE	FALSE	TRUE
	Mcam	-0.095296	0.187805	0.560262	-0.453443	0.0129184	0.140138	FALSE	FALSE	FALSE	TRUE
	Cdipt	-0.0959392	0.422255	0.757856	-0.150621	0.0166248	0.160449	FALSE	FALSE	FALSE	TRUE
	Aig1	-0.096951	0.346887	0.700656	-0.0993751	0.0134474	0.143344	FALSE	FALSE	FALSE	TRUE
	Dguok	-0.0975952	0.250425	0.624786	-0.158588	0.00645723	0.098009	FALSE	FALSE	FALSE	TRUE
	Pax6	-0.0976167	0.290577	0.65754	-0.212314	0.0379954	0.255454	FALSE	FALSE	FALSE	TRUE
	Stxbp1	-0.097659	0.24993	0.624377	-0.133936	0.0128658	0.139986	FALSE	FALSE	FALSE	TRUE
	4833439L19Rik	-0.0982378	0.200157	0.574142	-0.124608	0.0488582	0.292487	FALSE	FALSE	FALSE	TRUE
	Parva	-0.0996873	0.216983	0.59146	-0.260943	0.01621	0.158817	FALSE	FALSE	FALSE	TRUE
	Jph1	-0.101101	0.577816	0.84334	-0.229985	0.00324698	0.0688082	FALSE	FALSE	FALSE	TRUE
	Chst15	-0.1012	0.40815	0.747416	-0.241872	0.0203326	0.179641	FALSE	FALSE	FALSE	TRUE
	Dym	-0.101916	0.333733	0.689775	-0.235598	0.00836679	0.111397	FALSE	FALSE	FALSE	TRUE
	Wee1	-0.102245	0.274981	0.645766	-0.249465	0.0041753	0.078095	FALSE	FALSE	FALSE	TRUE
	Srebf2	-0.102733	0.472314	0.787084	-0.108251	0.033396	0.237104	FALSE	FALSE	FALSE	TRUE
	Camk1d	-0.103348	0.742255	0.918141	-0.215682	0.00335498	0.069789	FALSE	FALSE	FALSE	TRUE
	Slc35f3	-0.105448	0.119861	0.475398	-0.136453	0.028931	0.21825	FALSE	FALSE	FALSE	TRUE
	Syt2	-0.106207	0.333653	0.689713	-0.39546	6.72e-05	0.0109643	FALSE	FALSE	FALSE	TRUE
	Megf10	-0.107444	0.506613	0.805623	-0.323516	0.0155194	0.155239	FALSE	FALSE	FALSE	TRUE
	Rgs7bp	-0.108854	0.352907	0.705512	-0.352772	0.00292391	0.0653114	FALSE	FALSE	FALSE	TRUE
	Insrr	-0.109022	0.418386	0.755548	-0.361337	0.00152035	0.0489014	FALSE	FALSE	FALSE	TRUE
	Ddit3	-0.110543	0.282657	0.65151	-1.4646	0.00566546	0.0920908	FALSE	FALSE	FALSE	TRUE
	Hecw1	-0.113035	0.418287	0.755489	-0.144041	0.0158229	0.156993	FALSE	FALSE	FALSE	TRUE
	Klhdc5	-0.113469	0.401285	0.743297	-0.446454	0.00142482	0.0473168	FALSE	FALSE	FALSE	TRUE
	Gss	-0.115555	0.176577	0.548291	-0.140036	0.00673212	0.0994787	FALSE	FALSE	FALSE	TRUE
	Faim2	-0.118353	0.302334	0.666934	-0.255324	0.00330547	0.0694185	FALSE	FALSE	FALSE	TRUE
	Tpm2	-0.119322	0.133407	0.4953	-0.541134	0.000711555	0.0329216	FALSE	FALSE	FALSE	TRUE
	Dct	-0.120054	0.788741	0.936924	-0.115883	0.0205852	0.180649	FALSE	FALSE	FALSE	TRUE
	Sdhd	-0.122211	0.350751	0.704362	-0.103969	0.00294202	0.065593	FALSE	FALSE	FALSE	TRUE
	Pkm2	-0.122228	0.209768	0.583198	-0.099981	0.0251513	0.201205	FALSE	FALSE	FALSE	TRUE
	Reep2	-0.122691	0.150455	0.518161	-0.223126	0.00112894	0.0421568	FALSE	FALSE	FALSE	TRUE
	Cyfip2	-0.123199	0.254039	0.626789	-0.210187	0.00767267	0.105981	FALSE	FALSE	FALSE	TRUE
	Cttnbp2	-0.123641	0.20371	0.578571	-0.221997	0.0142356	0.147807	FALSE	FALSE	FALSE	TRUE
	Tmem178	-0.123767	0.261379	0.634202	-0.44242	0.000378285	0.0245246	FALSE	FALSE	FALSE	TRUE
	Cntnap1	-0.123945	0.0921305	0.427721	-0.448205	0.0131603	0.141742	FALSE	FALSE	FALSE	TRUE
	Psma4	-0.128058	0.238268	0.613195	-0.124699	0.0241498	0.196883	FALSE	FALSE	FALSE	TRUE
	Cd276	-0.128693	0.251543	0.625236	-0.231796	0.0231663	0.19296	FALSE	FALSE	FALSE	TRUE
	Cap2	-0.128913	0.284282	0.652167	-0.17172	0.0260798	0.205269	FALSE	FALSE	FALSE	TRUE
	Il11	-0.12911	0.617344	0.860529	-0.192012	0.0262264	0.205989	FALSE	FALSE	FALSE	TRUE
	Speg	-0.131758	0.114422	0.466545	-0.287834	0.000664767	0.0319084	FALSE	FALSE	FALSE	TRUE
	Adrbk2	-0.132422	0.0751667	0.395759	-0.168672	0.00553546	0.0909199	FALSE	FALSE	FALSE	TRUE
	Tnc	-0.133658	0.723814	0.908844	-0.726768	0.00881015	0.114122	FALSE	FALSE	FALSE	TRUE
	Ccdc109a	-0.133962	0.393748	0.736933	-0.0801161	0.00501997	0.0864915	FALSE	FALSE	FALSE	TRUE
	Chmp6	-0.134306	0.304385	0.668259	-0.117713	0.0171013	0.163161	FALSE	FALSE	FALSE	TRUE
	Ap1g2	-0.134546	0.288565	0.656052	-0.342449	0.0488822	0.292543	FALSE	FALSE	FALSE	TRUE
	Sept11	-0.135263	0.223383	0.597673	-0.322008	0.000944839	0.0383088	FALSE	FALSE	FALSE	TRUE
	Sncb	-0.136026	0.341222	0.694868	-0.160693	0.0432986	0.274938	FALSE	FALSE	FALSE	TRUE
	Map3k13	-0.136562	0.17557	0.546411	-0.126283	0.00676195	0.0996096	FALSE	FALSE	FALSE	TRUE
	Cox5a	-0.136919	0.264683	0.636699	-0.200584	0.0198406	0.177314	FALSE	FALSE	FALSE	TRUE
	Jph3	-0.137131	0.5547	0.834544	-0.163015	0.0336542	0.238048	FALSE	FALSE	FALSE	TRUE
	1110038F14Rik	-0.137291	0.321365	0.680405	-0.0562658	0.0195145	0.175931	FALSE	FALSE	FALSE	TRUE
	Kif13a	-0.139253	0.196272	0.56961	-0.360608	0.00740073	0.104165	FALSE	FALSE	FALSE	TRUE
	Stom	-0.139736	0.318792	0.679807	-0.243887	0.0250793	0.200954	FALSE	FALSE	FALSE	TRUE
	Lhx5	-0.143026	0.236242	0.611275	-0.226197	0.000654952	0.0318188	FALSE	FALSE	FALSE	TRUE
	Aak1	-0.143289	0.173902	0.543741	-0.128444	0.00822132	0.110483	FALSE	FALSE	FALSE	TRUE
	Slc35c1	-0.146159	0.511978	0.808766	-0.289461	0.000329204	0.0227416	FALSE	FALSE	FALSE	TRUE
	D17Wsu92e	-0.147906	0.330361	0.687156	-0.119229	0.0418806	0.269904	FALSE	FALSE	FALSE	TRUE
	Kif5c	-0.148527	0.210131	0.583435	-0.069061	0.0381885	0.256328	FALSE	FALSE	FALSE	TRUE
	Ttc7	-0.150098	0.27906	0.648563	-0.147658	0.0179853	0.168089	FALSE	FALSE	FALSE	TRUE
	Snrk	-0.151083	0.0644829	0.373356	-0.326172	0.00130507	0.0451968	FALSE	FALSE	FALSE	TRUE
	Chadl	-0.1511	0.296903	0.661748	-0.160183	0.0258813	0.204079	FALSE	FALSE	FALSE	TRUE
	Slfn8	-0.153745	0.741619	0.917725	-0.203227	0.00764532	0.105773	FALSE	FALSE	FALSE	TRUE
	Trim67	-0.155163	0.210298	0.583527	-0.336959	0.0146128	0.149678	FALSE	FALSE	FALSE	TRUE
	F11r	-0.155995	0.422453	0.757875	-0.107693	0.00827149	0.11066	FALSE	FALSE	FALSE	TRUE
	Ubac2	-0.156801	0.135477	0.498097	-0.0683503	0.0122606	0.136321	FALSE	FALSE	FALSE	TRUE
	Bola3	-0.157156	0.168531	0.539177	-0.303725	0.0067776	0.0997628	FALSE	FALSE	FALSE	TRUE
	Ehd1	-0.157815	0.233835	0.608483	-0.30863	0.0252303	0.201413	FALSE	FALSE	FALSE	TRUE
	Galnt7	-0.159172	0.0562603	0.35798	-0.0882736	0.0103037	0.123837	FALSE	FALSE	FALSE	TRUE
	Yipf2	-0.157768	0.0331408	0.29253	-0.14919	0.0285315	0.216572	FALSE	FALSE	FALSE	TRUE
	Syt12	-0.160336	0.153887	0.522045	-0.465045	0.0043132	0.0795836	FALSE	FALSE	FALSE	TRUE
	Tmem50b	-0.161021	0.0767817	0.399579	-0.132019	0.0398712	0.262615	FALSE	FALSE	FALSE	TRUE
	Gprin1	-0.161664	0.178216	0.549626	-0.162402	0.0274207	0.211435	FALSE	FALSE	FALSE	TRUE
	Alg13	-0.162093	0.243707	0.617926	-0.0910924	0.0427877	0.272926	FALSE	FALSE	FALSE	TRUE
	Arhgef37	-0.162608	0.345255	0.699078	-0.490215	0.00865807	0.113168	FALSE	FALSE	FALSE	TRUE
	Heatr5b	-0.163459	0.279468	0.648919	-0.26545	0.0109483	0.127588	FALSE	FALSE	FALSE	TRUE
	Cplx2	-0.163646	0.0963385	0.434961	-0.355933	0.00405526	0.0767631	FALSE	FALSE	FALSE	TRUE
	Pold3	-0.163987	0.0689228	0.383367	-0.0837778	0.0051283	0.0875264	FALSE	FALSE	FALSE	TRUE
	Msra	-0.16489	0.44337	0.771742	-0.282244	0.00580944	0.093485	FALSE	FALSE	FALSE	TRUE
	Epor	-0.165951	0.0676948	0.381117	-0.370709	0.0151346	0.152838	FALSE	FALSE	FALSE	TRUE
	Uvrag	-0.166077	0.200605	0.574484	-0.0719208	0.0371176	0.25199	FALSE	FALSE	FALSE	TRUE
	Tmprss9	-0.166123	0.378457	0.723383	-0.0854038	0.0166807	0.160638	FALSE	FALSE	FALSE	TRUE
	Usp3	-0.16371	0.0493921	0.340133	-0.511898	5.44e-06	0.00307263	FALSE	FALSE	FALSE	TRUE
	Kctd8	-0.168079	0.185903	0.55754	-0.114407	0.00468091	0.0831341	TRUE	FALSE	FALSE	TRUE
	Timm44	-0.168127	0.0887147	0.421795	-0.213991	0.00907327	0.11544	FALSE	FALSE	FALSE	TRUE
	Lipc	-0.169563	0.715978	0.9053	-0.0745	0.0108454	0.126973	FALSE	FALSE	FALSE	TRUE
	Map2k5	-0.172033	0.149815	0.518125	-0.116559	0.0276934	0.212674	FALSE	FALSE	FALSE	TRUE
	1700023F06Rik	-0.172444	0.0970982	0.435899	-0.211379	0.0229233	0.191571	FALSE	FALSE	FALSE	TRUE
	Tmem9	-0.172473	0.193705	0.566547	-0.0878768	0.0158771	0.157325	FALSE	FALSE	FALSE	TRUE
	Tiam1	-0.172871	0.143169	0.509966	-0.376176	0.000145923	0.0153994	FALSE	FALSE	FALSE	TRUE
	Mamstr	-0.176977	0.695237	0.896273	-0.274713	0.03942	0.261121	FALSE	FALSE	FALSE	TRUE
	Tll1	-0.177036	0.108217	0.4561	-0.398293	0.00420626	0.078603	FALSE	FALSE	FALSE	TRUE
	C1qtnf2	-0.178161	0.565172	0.839302	-0.185389	0.0374719	0.253128	FALSE	FALSE	FALSE	TRUE
	Rab3d	-0.181037	0.0333886	0.293186	-0.382728	5.3e-05	0.00969569	FALSE	FALSE	FALSE	TRUE
	Myh9	-0.181667	0.111615	0.462111	-0.181465	0.00394587	0.0759025	FALSE	FALSE	FALSE	TRUE
	Ttc39b	-0.18305	0.0995609	0.43961	-0.118236	0.0129014	0.140047	FALSE	FALSE	FALSE	TRUE
	Etv1	-0.183506	0.144044	0.512016	-0.580435	0.000170826	0.01643	FALSE	FALSE	FALSE	TRUE
	Ap3m2	-0.183801	0.133502	0.495519	-0.173961	0.00739748	0.104165	FALSE	FALSE	FALSE	TRUE
	Bad	-0.184395	0.115258	0.467817	-0.191118	0.00505398	0.0868804	FALSE	FALSE	FALSE	TRUE
	Mlh1	-0.184166	0.0422215	0.320434	-0.742549	0.0112663	0.12982	FALSE	FALSE	FALSE	TRUE
	Shank2	-0.186324	0.0894554	0.422754	-0.400356	0.0113864	0.130705	FALSE	FALSE	FALSE	TRUE
	Clic1	-0.187387	0.128855	0.490329	-0.288292	1.24e-05	0.00448898	FALSE	FALSE	FALSE	TRUE
	1700029J07Rik	-0.187226	0.0400915	0.315994	-0.683593	6.54e-05	0.0107998	FALSE	FALSE	FALSE	TRUE
	Ndfip2	-0.188373	0.117901	0.471912	-0.152445	0.0181909	0.168997	FALSE	FALSE	FALSE	TRUE
	Rps6ka3	-0.188626	0.387131	0.731771	-0.133712	0.0138073	0.145548	FALSE	FALSE	FALSE	TRUE
	D930020B18Rik	-0.19461	0.288538	0.656052	-0.229545	0.00435573	0.080135	FALSE	FALSE	FALSE	TRUE
	Mcoln1	-0.19472	0.0211441	0.239521	-0.400128	0.000633034	0.0310317	FALSE	FALSE	FALSE	TRUE
	Elovl4	-0.195825	0.186803	0.558689	-0.107563	0.004729	0.0836792	FALSE	FALSE	FALSE	TRUE
	Scarf1	-0.196656	0.0604016	0.365956	-0.218987	0.00803524	0.109102	FALSE	FALSE	FALSE	TRUE
	Tmem141	-0.198762	0.17272	0.542069	-0.316149	0.00757812	0.105231	FALSE	FALSE	FALSE	TRUE
	Rbm17	-0.199272	0.0478816	0.336315	-0.072894	0.0165139	0.159826	FALSE	FALSE	FALSE	TRUE
	Anxa11	-0.201087	0.0785341	0.40349	-0.177546	0.00509759	0.0872747	FALSE	FALSE	FALSE	TRUE
	Gemin7	-0.203482	0.253993	0.626789	-0.215402	0.000665047	0.0319084	FALSE	FALSE	FALSE	TRUE
	Barhl1	-0.204359	0.0560246	0.357892	-0.164199	0.019471	0.17579	FALSE	FALSE	FALSE	TRUE
	Aldh7a1	-0.206586	0.0497535	0.340778	-0.457824	0.00186357	0.0524029	FALSE	FALSE	FALSE	TRUE
	Cdkn2c	-0.20752	0.479329	0.790037	-0.149591	0.0210074	0.18263	FALSE	FALSE	FALSE	TRUE
	Slc8a2	-0.212038	0.171384	0.541599	-0.220573	0.0235844	0.194677	FALSE	FALSE	FALSE	TRUE
	Bend6	-0.216303	0.200588	0.574484	-0.155988	0.00840679	0.111686	FALSE	FALSE	FALSE	TRUE
	Nr2f6	-0.216849	0.136848	0.50017	-0.2234	0.00838999	0.111583	FALSE	FALSE	FALSE	TRUE
	Eif2ak1	-0.221828	0.0248953	0.259556	-0.121331	0.00012735	0.014529	FALSE	FALSE	FALSE	TRUE
	Slco5a1	-0.225847	0.253492	0.626789	-0.151574	0.00173975	0.0511175	FALSE	FALSE	FALSE	TRUE
	Scnn1b	-0.228688	0.0796747	0.404659	-0.374883	0.00317234	0.068129	FALSE	FALSE	FALSE	TRUE
	Nxph3	-0.230549	0.0534213	0.351023	-0.282829	0.0499836	0.296014	FALSE	FALSE	FALSE	TRUE
	March4	-0.234155	0.0985482	0.438276	-0.168114	0.0135708	0.144054	FALSE	FALSE	FALSE	TRUE
	Hmcn1	-0.238518	0.223492	0.597673	-0.818742	0.00579098	0.09344	FALSE	FALSE	FALSE	TRUE
	Snx10	-0.238557	0.0689737	0.383511	-0.102769	0.0400476	0.263075	FALSE	FALSE	FALSE	TRUE
	Micalcl	-0.238783	0.11312	0.464836	-0.116392	0.0087716	0.113812	FALSE	FALSE	FALSE	TRUE
	Rnf145	-0.238884	0.0470816	0.333839	-0.163346	0.00257703	0.0618046	FALSE	FALSE	FALSE	TRUE
	March11	-0.240178	0.203336	0.57846	-0.441934	0.00224694	0.0579902	FALSE	FALSE	FALSE	TRUE
	Fbxl22	-0.242961	0.365894	0.713448	-0.456968	0.0105673	0.125535	FALSE	FALSE	FALSE	TRUE
	Il17rc	-0.244137	0.0101298	0.176422	-0.104437	0.00605593	0.0952674	FALSE	FALSE	FALSE	TRUE
	Mmaa	-0.245727	0.016956	0.216181	-0.106451	0.0492508	0.293317	FALSE	FALSE	FALSE	TRUE
	Slc25a26	-0.249815	0.0602526	0.365851	-0.108249	0.0038729	0.0751073	FALSE	FALSE	FALSE	TRUE
	Arnt	-0.252245	0.0406493	0.31647	-0.396712	0.000894128	0.0375346	FALSE	FALSE	FALSE	TRUE
	Igfbp5	-0.254086	0.049964	0.341607	-0.811383	0.00345326	0.0706477	FALSE	FALSE	FALSE	TRUE
	Fez2	-0.258782	0.0323751	0.288169	-0.242201	0.00960178	0.118773	FALSE	FALSE	FALSE	TRUE
	Galr2	-0.258983	0.391417	0.734922	-0.111715	0.0238007	0.195418	FALSE	FALSE	FALSE	TRUE
	Sv2b	-0.262265	0.0198679	0.233612	-0.165711	0.0415712	0.268868	TRUE	FALSE	FALSE	TRUE
	Mapre2	-0.262745	0.0735381	0.392186	-0.341932	0.00015105	0.0156429	FALSE	FALSE	FALSE	TRUE
	Marveld2	-0.267546	0.0126478	0.195974	-0.23219	0.0348467	0.243312	FALSE	FALSE	FALSE	TRUE
	Acp6	-0.269088	0.0257725	0.263663	-0.178571	0.0076242	0.105596	FALSE	FALSE	FALSE	TRUE
	Wdr1	-0.277652	0.0581413	0.36146	-0.17828	0.00106845	0.0407956	FALSE	FALSE	FALSE	TRUE
	Dis3l	-0.277115	0.0105699	0.179294	-0.285406	0.00392396	0.0756343	FALSE	FALSE	FALSE	TRUE
	Sirt4	-0.283732	0.0019332	0.0824795	-0.240417	0.00331784	0.0695009	FALSE	FALSE	FALSE	TRUE
	Sept6	-0.286286	0.0203004	0.235996	-0.267891	0.00241038	0.0600085	FALSE	FALSE	FALSE	TRUE
	Cpox	-0.286993	0.0114785	0.185723	-0.150565	0.0482689	0.290846	FALSE	FALSE	FALSE	TRUE
	Spp2	-0.287855	0.204156	0.578626	-0.329174	0.0326764	0.233655	FALSE	FALSE	FALSE	TRUE
	Dhdds	-0.290323	0.0808906	0.406556	-0.204631	0.00206691	0.0554828	FALSE	FALSE	FALSE	TRUE
	Hunk	-0.299653	0.0172882	0.218087	-0.282617	0.00325785	0.0689136	FALSE	FALSE	FALSE	TRUE
	Rnf216	-0.300555	0.0670018	0.379594	-0.121671	0.00178369	0.0517804	FALSE	FALSE	FALSE	TRUE
	2310030G06Rik	-0.301558	0.155267	0.524098	-0.369567	6.48e-05	0.0107503	FALSE	FALSE	FALSE	TRUE
	Wwox	-0.302807	0.0346629	0.296606	-0.369602	3.27e-05	0.00739631	FALSE	FALSE	FALSE	TRUE
	Trrap	-0.303118	0.00433002	0.116525	-0.0622908	0.0374643	0.253122	FALSE	FALSE	FALSE	TRUE
	Rnf219	-0.307048	0.262275	0.634327	-0.130102	0.00281254	0.0641814	FALSE	FALSE	FALSE	TRUE
	Sgpp2	-0.326402	0.0569486	0.360179	-0.307327	0.00961026	0.11881	FALSE	FALSE	FALSE	TRUE
	Serp2	-0.329174	0.0825846	0.410004	-0.199669	0.00602902	0.0950804	FALSE	FALSE	FALSE	TRUE
	Has1	-0.330249	0.241794	0.615798	-0.0720463	0.00381073	0.0744719	FALSE	FALSE	FALSE	TRUE
	Hdhd2	-0.335177	0.0347923	0.297253	-0.232255	0.0137603	0.145294	FALSE	FALSE	FALSE	TRUE
	Adora1	-0.336887	0.329759	0.687156	-0.387143	0.00791807	0.108061	FALSE	FALSE	FALSE	TRUE
	Rnf41	-0.342265	0.0608263	0.367351	-0.362498	0.000679847	0.0321418	FALSE	FALSE	FALSE	TRUE
	Psd3	-0.344697	0.0230613	0.25124	-0.263324	0.0013856	0.0467074	FALSE	FALSE	FALSE	TRUE
	Dbc1	-0.35077	0.00960798	0.170841	-0.140543	0.0190648	0.173441	FALSE	FALSE	FALSE	TRUE
	Lin7a	-0.359978	0.0295298	0.277222	-0.150838	0.0455065	0.281478	TRUE	FALSE	FALSE	TRUE
	Chst5	-0.362514	0.0468467	0.333095	-0.242789	0.0318032	0.229632	FALSE	FALSE	FALSE	TRUE
	Kcnj3	-0.365964	0.136727	0.50017	-0.233582	0.00479423	0.0843968	TRUE	FALSE	FALSE	TRUE
	Tagap1	-0.375317	0.0528946	0.349282	-0.339714	0.0279961	0.214176	FALSE	FALSE	FALSE	TRUE
	Ntn4	-0.375939	0.0474435	0.334452	-0.30019	0.00400837	0.0762561	FALSE	FALSE	FALSE	TRUE
	Unc13c	-0.376669	0.00455342	0.118684	-0.182966	0.0292649	0.219742	TRUE	FALSE	FALSE	TRUE
	Cdyl2	-0.381233	0.022868	0.250026	-0.203863	0.00944293	0.117918	FALSE	FALSE	FALSE	TRUE
	Angptl6	-0.382622	0.0721743	0.3894	-0.187685	0.024209	0.197154	FALSE	FALSE	FALSE	TRUE
	Kcnj9	-0.385661	0.1432	0.509966	-0.358734	1.17e-05	0.00448898	FALSE	FALSE	FALSE	TRUE
	Tssc1	-0.391629	0.00749145	0.14841	-0.171871	0.0062117	0.0961169	FALSE	FALSE	FALSE	TRUE
	Zfp641	-0.40109	0.000913699	0.0583926	-0.148319	0.00325179	0.0688441	FALSE	FALSE	FALSE	TRUE
	Tgfbrap1	-0.412043	0.000232395	0.0276894	-0.171482	0.000313747	0.0224055	FALSE	FALSE	FALSE	TRUE
	Ccne1	-0.414009	0.00164689	0.0769252	-0.18981	0.0305004	0.225261	FALSE	FALSE	FALSE	TRUE
	Inadl	-0.416549	0.00236541	0.0878494	-0.428727	0.00534015	0.0895312	FALSE	FALSE	FALSE	TRUE
	Plcd3	-0.426785	0.0373312	0.304148	-0.217279	0.0140803	0.146877	FALSE	FALSE	FALSE	TRUE
	Trmt6	-0.430678	0.0540067	0.352312	-0.348463	0.00499123	0.0862822	FALSE	FALSE	FALSE	TRUE
	Slc25a41	-0.447776	0.0407143	0.316635	-0.723917	1.52e-05	0.00488958	FALSE	FALSE	FALSE	TRUE
	Ptpn22	-0.461992	0.00227658	0.0864987	-0.32553	0.00163327	0.050382	FALSE	FALSE	FALSE	TRUE
	Zfp444	-0.508	0.445409	0.772344	-0.10265	0.0417557	0.269602	FALSE	FALSE	FALSE	TRUE
	Capn12	-0.523871	0.0097322	0.172262	-0.147727	0.00383262	0.0745767	FALSE	FALSE	FALSE	TRUE
	Cdc42se1	-0.529531	0.00413482	0.114828	-0.0906329	0.0348546	0.243323	FALSE	FALSE	FALSE	TRUE
	Coil	-0.539628	0.00281668	0.0951814	-0.246497	0.0163596	0.159084	FALSE	FALSE	FALSE	TRUE
	Vipr2	-0.541667	0.013434	0.200009	-1.32027	0.000387693	0.0247097	FALSE	FALSE	FALSE	TRUE
	Phpt1	-0.584614	0.000479487	0.0404624	-0.739195	0.000815223	0.035599	FALSE	FALSE	FALSE	TRUE
	Tshz3	-0.606994	0.000644635	0.0489858	-0.220731	0.0126659	0.138694	FALSE	FALSE	FALSE	TRUE
	Lrrfip2	-0.610864	0.000337748	0.0339874	-0.184761	0.0266776	0.207942	FALSE	FALSE	FALSE	TRUE
	Sh3gl2	-0.652772	3.24e-05	0.00988355	-0.268785	0.00915332	0.11589	TRUE	FALSE	FALSE	TRUE
	Map3k7	-0.657155	0.000285192	0.0311145	-0.275908	8.45e-05	0.0120473	FALSE	FALSE	FALSE	TRUE
	3110009E18Rik	-0.675004	0.00497353	0.122131	-0.214501	0.00801249	0.108953	FALSE	FALSE	FALSE	TRUE
	Nrxn3	-0.684979	0.00737902	0.147535	-0.163303	0.0207613	0.1814	FALSE	FALSE	FALSE	TRUE
	Mcat	-0.728901	0.000580693	0.0450229	-0.268628	0.0106243	0.125615	FALSE	FALSE	FALSE	TRUE
	Tsnax	-0.729178	0.000153721	0.0213449	-0.21244	0.0108504	0.126993	FALSE	FALSE	FALSE	TRUE
	B430212C06Rik	-0.740602	0.124591	0.483119	-0.0732053	0.0120922	0.135315	FALSE	FALSE	FALSE	TRUE
	Ccdc28b	-0.763117	0.0323159	0.287977	-0.527254	0.0384879	0.257429	FALSE	FALSE	FALSE	TRUE
	Syt6	-0.76461	0.000359884	0.035524	-0.654003	0.00203426	0.0550453	FALSE	FALSE	FALSE	TRUE
	Dctn6	-0.791666	1.6e-05	0.00679995	-0.1355	0.0230698	0.192417	FALSE	FALSE	FALSE	TRUE
	Actr3b	-0.822617	0.000298206	0.0320761	-0.209689	0.00508552	0.0871859	FALSE	FALSE	FALSE	TRUE
	Sp7	-0.849274	0.0603562	0.365851	-0.15636	0.0319367	0.230011	FALSE	FALSE	FALSE	TRUE
	Dgke	-0.876529	0.00283115	0.0954025	-0.260293	0.000995263	0.0391837	FALSE	FALSE	FALSE	TRUE
	Cox7c	-0.88815	0.000225536	0.0271246	-0.198003	0.00279459	0.0641814	FALSE	FALSE	FALSE	TRUE
	Clstn2	-0.909941	0.00180689	0.0797378	-0.646417	0.00083952	0.036326	FALSE	FALSE	FALSE	TRUE
	Slc35a4	-0.920263	7.36e-06	0.00405842	-0.128704	0.00493214	0.085756	FALSE	FALSE	FALSE	TRUE
	Tshb	-0.926212	0.000412337	0.0383673	-0.53117	0.000613425	0.0307044	FALSE	FALSE	FALSE	TRUE
	Ccrn4l	-0.957236	0.0309784	0.281813	-0.239479	0.00170648	0.0507681	FALSE	FALSE	FALSE	TRUE
	D8Ertd82e	-1.03336	0.0149273	0.20704	-0.717092	0.0030805	0.0671437	FALSE	FALSE	FALSE	TRUE
	Ccnjl	-1.05682	1.72e-05	0.00710848	-0.20494	0.0101863	0.122931	FALSE	FALSE	FALSE	TRUE
	1190007I07Rik	-1.08498	0.0123798	0.193146	-0.564288	0.0338763	0.238952	FALSE	FALSE	FALSE	TRUE
	Arg1	-1.47976	0.0018051	0.0797378	-0.163615	0.00180018	0.0518032	FALSE	FALSE	FALSE	TRUE
	Suv39h2	-1.60637	5.67e-06	0.00346115	-0.153984	0.0270463	0.209712	FALSE	FALSE	FALSE	TRUE
	Ttc15	-2.36081	2.37e-07	0.000361453	-0.111822	0.0157339	0.156601	FALSE	FALSE	FALSE	TRUE
	Hspa8	-2.41687	5.06e-09	2.57e-05	-0.460693	0.000406922	0.0253813	FALSE	FALSE	FALSE	TRUE
	Nrg4	-2.76891	0.000296523	0.0320761	-0.266343	0.0132003	0.141865	FALSE	FALSE	FALSE	TRUE
	Myom3	2.56108	0.000141344	0.0207711	-0.013132	0.109862	0.451741	FALSE	FALSE	TRUE	FALSE
	Olfml2a	2.13882	0.00703434	0.144401	-0.0619066	0.682027	1	FALSE	FALSE	TRUE	FALSE
	Cntn4	1.77584	0.0150718	0.207371	-0.398004	0.156469	0.549747	FALSE	FALSE	TRUE	FALSE
	Trim14	1.76975	0.0159879	0.211175	-0.0204035	0.455436	0.842502	FALSE	FALSE	TRUE	FALSE
	Casp4	1.58938	0.0187445	0.226727	0.0679644	0.495982	0.880466	FALSE	FALSE	TRUE	FALSE
	Trps1	1.50652	0.0162998	0.212323	0.156166	0.123514	0.483099	FALSE	FALSE	TRUE	FALSE
	Depdc1b	1.43167	0.00027538	0.0302601	-0.0136602	0.521303	0.903834	FALSE	FALSE	TRUE	FALSE
	Lgals2	2.21962	1.6e-06	0.00143553	0.90434	0.000430738	0.0260992	FALSE	FALSE	TRUE	FALSE
	Pon2	1.38844	0.000143	0.0207711	-0.0246641	0.484954	0.870365	FALSE	FALSE	TRUE	FALSE
	Acsbg2	1.38534	0.0114241	0.185218	-0.00418396	0.637802	1	FALSE	FALSE	TRUE	FALSE
	Loxl2	2.10834	3.1e-06	0.00236675	0.521068	5.18e-05	0.00960297	FALSE	FALSE	TRUE	FALSE
	Cftr	1.30477	0.00446177	0.117498	-0.0137054	0.260488	0.691568	FALSE	FALSE	TRUE	FALSE
	Mars	1.61344	5.13e-06	0.00326264	0.927029	3.05e-05	0.00700839	FALSE	FALSE	TRUE	FALSE
	Ddx43	1.23555	0.0350123	0.298104	0.0139178	0.160856	0.558171	FALSE	FALSE	TRUE	FALSE
	Dusp13	1.23363	0.0480294	0.336823	-0.0601863	0.203416	0.622028	FALSE	FALSE	TRUE	FALSE
	Snrpf	1.56702	0.010163	0.176503	0.291503	0.0162777	0.158829	FALSE	FALSE	TRUE	FALSE
	Qpct	1.50661	8.52e-05	0.0153077	0.948773	5.1e-05	0.00959458	FALSE	FALSE	TRUE	FALSE
	Slc7a15	1.20797	0.0431034	0.322991	0.00225282	0.865722	1	FALSE	FALSE	TRUE	FALSE
	Atf3	1.35511	0.00344564	0.104555	0.368962	0.0138775	0.145807	FALSE	FALSE	TRUE	FALSE
	Kcnj10	1.10639	0.0233722	0.253542	-0.021699	0.933489	1	FALSE	FALSE	TRUE	FALSE
	Pde4d	1.10285	0.00647129	0.140137	0.114017	0.0823038	0.385482	FALSE	FALSE	TRUE	FALSE
	Rftn1	1.2635	0.0017668	0.0793709	0.256777	0.0349094	0.243569	FALSE	FALSE	TRUE	FALSE
	Slc43a1	1.08582	0.00561402	0.128945	0.1277	0.360136	0.793064	FALSE	FALSE	TRUE	FALSE
	Gabra2	1.08413	0.0358292	0.300755	-0.116761	0.691216	1	FALSE	FALSE	TRUE	FALSE
	Rab25	1.07853	0.0118201	0.189046	0.0986502	0.109076	0.449836	FALSE	FALSE	TRUE	FALSE
	Laptm5	1.05445	0.0110688	0.183766	0.143596	0.337052	0.766378	FALSE	FALSE	TRUE	FALSE
	Fosl2	1.24528	0.0194229	0.23051	0.683804	0.00639826	0.0973698	FALSE	FALSE	TRUE	FALSE
	Asb18	1.0291	0.0039611	0.113082	-0.00453748	0.94678	1	FALSE	FALSE	TRUE	FALSE
	Kcnv2	1.02652	0.000465841	0.0399641	-0.0274296	0.293405	0.712598	FALSE	FALSE	TRUE	FALSE
	Baiap2l2	1.22447	0.00162133	0.0766079	0.243175	0.000387369	0.0247097	FALSE	FALSE	TRUE	FALSE
	B430010I23Rik	1.22014	4.01e-05	0.010941	0.338889	5.71e-05	0.00999312	FALSE	FALSE	TRUE	FALSE
	AI464131	1.20812	2.23e-05	0.00850488	0.331493	0.00104718	0.0405737	FALSE	FALSE	TRUE	FALSE
	Ctla2b	1.00771	0.00218407	0.0848842	0.130957	0.561765	0.941961	FALSE	FALSE	TRUE	FALSE
	6430573F11Rik	1.17397	0.00457415	0.118791	0.412644	2.41e-05	0.00644528	FALSE	FALSE	TRUE	FALSE
	Kcnh6	1.11886	0.0165331	0.21398	0.39443	0.017683	0.166257	FALSE	FALSE	TRUE	FALSE
	Acn9	0.980585	0.0157852	0.210727	0.0273565	0.187098	0.599654	FALSE	FALSE	TRUE	FALSE
	Pdgfrl	1.04343	0.000137744	0.0207711	0.811889	2.63e-06	0.00175582	FALSE	FALSE	TRUE	FALSE
	Gpnmb	0.968159	0.00387713	0.111946	-0.0419789	0.681248	1	FALSE	FALSE	TRUE	FALSE
	Higd1b	0.966593	0.00455158	0.118684	-0.133543	0.154208	0.545484	FALSE	FALSE	TRUE	FALSE
	Chrnb3	0.965139	0.0186744	0.226375	0.192621	0.0854411	0.393215	FALSE	FALSE	TRUE	FALSE
	Dnahc17	1.02184	0.000950843	0.0595212	0.0330435	0.00157177	0.0498024	FALSE	FALSE	TRUE	FALSE
	Tspo	0.960974	0.0227269	0.249196	0.490203	0.219949	0.644163	FALSE	FALSE	TRUE	FALSE
	Pkd2l1	0.95805	0.00451745	0.11815	0.126987	0.732494	1	FALSE	FALSE	TRUE	FALSE
	Sh3bp4	1.02109	0.0101967	0.176503	0.252433	0.00185757	0.0523909	FALSE	FALSE	TRUE	FALSE
	Isg15	0.943161	0.0188752	0.226954	-0.486073	0.0808738	0.381485	FALSE	FALSE	TRUE	FALSE
	Naip2	0.938476	0.00477657	0.120591	0.0222091	0.784728	1	FALSE	FALSE	TRUE	FALSE
	Serpinb6b	0.938361	0.00940394	0.16889	0.0553554	0.352173	0.783514	FALSE	FALSE	TRUE	FALSE
	Krt10	0.991717	0.000559355	0.0440391	0.356929	0.0302792	0.224499	FALSE	FALSE	TRUE	FALSE
	Grik1	0.920118	0.000223496	0.0270927	-0.179044	0.111821	0.456404	FALSE	FALSE	TRUE	FALSE
	Ccrl1	0.919684	0.0215133	0.242148	0.0875797	0.440512	0.829372	FALSE	FALSE	TRUE	FALSE
	Fam183b	0.916224	0.0141913	0.203912	-0.0414514	0.70017	1	FALSE	FALSE	TRUE	FALSE
	Nkx6-2	0.906077	0.00629363	0.138116	0.534782	0.0845673	0.39128	FALSE	FALSE	TRUE	FALSE
	Rsph1	0.905845	0.00880958	0.162684	0.208105	0.131736	0.50018	FALSE	FALSE	TRUE	FALSE
	Rab8a	0.978243	0.0158971	0.211141	0.101851	0.0474754	0.287788	FALSE	FALSE	TRUE	FALSE
	Espl1	0.895244	0.00668336	0.142572	0.0253879	0.724653	1	FALSE	FALSE	TRUE	FALSE
	Meox1	0.887178	0.0057753	0.131742	-0.0394241	0.391315	0.822772	FALSE	FALSE	TRUE	FALSE
	Npr3	0.886571	0.0138404	0.201141	0.266293	0.122117	0.479983	FALSE	FALSE	TRUE	FALSE
	Galnt6	0.963714	0.0091398	0.166192	0.718981	7.79e-06	0.00361001	FALSE	FALSE	TRUE	FALSE
	Nox1	0.86918	0.00407246	0.113925	0.0167358	0.514764	0.897947	FALSE	FALSE	TRUE	FALSE
	Efcab4b	0.867097	0.0167563	0.214909	-0.0387762	0.721549	1	FALSE	FALSE	TRUE	FALSE
	Tdrd12	0.864516	0.0339643	0.294028	0.0430292	0.101035	0.43075	FALSE	FALSE	TRUE	FALSE
	Trhr	0.953806	0.0134693	0.200009	0.260278	0.0422743	0.271291	FALSE	FALSE	TRUE	FALSE
	Dusp14	0.947238	0.0233174	0.253487	0.467977	0.000143853	0.0153994	FALSE	FALSE	TRUE	FALSE
	Eda	0.860206	0.0328954	0.290935	0.0466321	0.427577	0.822772	FALSE	FALSE	TRUE	FALSE
	Tnni1	0.857676	0.00122382	0.0674826	0.318866	0.321006	0.747633	FALSE	FALSE	TRUE	FALSE
	9930111J21Rik1	0.852085	0.0313025	0.28322	0.0192841	0.586787	0.967435	FALSE	FALSE	TRUE	FALSE
	Abi3	0.850376	0.0132614	0.200009	0.00999461	0.765193	1	FALSE	FALSE	TRUE	FALSE
	Btk	0.850253	0.0151586	0.207652	0.124118	0.115896	0.465878	FALSE	FALSE	TRUE	FALSE
	Dsc2	0.85008	0.00842806	0.158145	0.0126804	0.67527	1	FALSE	FALSE	TRUE	FALSE
	Sp100	0.844843	0.0309696	0.281813	-0.205354	0.160893	0.558176	FALSE	FALSE	TRUE	FALSE
	Acan	0.932195	0.0331936	0.292725	0.311591	0.00214746	0.0569094	FALSE	FALSE	TRUE	FALSE
	Kif4	0.840927	0.0256546	0.262896	-0.00641609	0.733755	1	FALSE	FALSE	TRUE	FALSE
	Rnf125	0.838699	0.0272266	0.268443	0.358429	0.0589241	0.320012	FALSE	FALSE	TRUE	FALSE
	Trim12c	0.902586	0.00012882	0.0198747	0.43006	0.000519883	0.028337	FALSE	FALSE	TRUE	FALSE
	Camk2d	0.837954	0.00926534	0.167875	0.0469104	0.407821	0.822772	FALSE	FALSE	TRUE	FALSE
	Crhbp	0.895969	0.00190639	0.0819478	0.552569	0.00281094	0.0641814	FALSE	FALSE	TRUE	FALSE
	Kl	0.830753	0.0166291	0.21434	0.460126	0.332171	0.76191	FALSE	FALSE	TRUE	FALSE
	Crtam	0.830466	4.54e-06	0.00315285	-0.0891617	0.679153	1	FALSE	FALSE	TRUE	FALSE
	Padi2	0.829618	0.0115134	0.185942	-0.695011	0.0937398	0.412327	FALSE	FALSE	TRUE	FALSE
	Plau	0.884883	0.0205841	0.236983	0.301797	0.00852066	0.112321	FALSE	FALSE	TRUE	FALSE
	Foxm1	0.827553	0.00895731	0.164046	-0.0375122	0.559535	0.940047	FALSE	FALSE	TRUE	FALSE
	Ccna1	0.826921	0.0266187	0.266082	0.0149396	0.632033	1	FALSE	FALSE	TRUE	FALSE
	Abhd15	0.824151	0.0079279	0.152699	0.0343856	0.611496	0.989241	FALSE	FALSE	TRUE	FALSE
	Ihh	0.819597	0.045879	0.330233	-0.0133741	0.305423	0.728759	FALSE	FALSE	TRUE	FALSE
	Eps8l2	0.815558	0.0005443	0.0430759	0.159213	0.129155	0.49468	FALSE	FALSE	TRUE	FALSE
	Cd226	0.815554	0.0208915	0.238132	-0.00660876	0.435317	0.825791	FALSE	FALSE	TRUE	FALSE
	Gpr3	0.814986	0.00412283	0.114828	0.166302	0.109261	0.450453	FALSE	FALSE	TRUE	FALSE
	Ppp1r36	0.811128	0.00141203	0.0709383	0.100479	0.0910705	0.405919	FALSE	FALSE	TRUE	FALSE
	Slco1a5	0.81053	0.0416539	0.318941	0.035157	0.71203	1	FALSE	FALSE	TRUE	FALSE
	Iqck	0.859792	0.000139009	0.0207711	0.225123	0.00396714	0.0760038	FALSE	FALSE	TRUE	FALSE
	Cldn1	0.856138	0.0368899	0.30326	0.618143	0.0100714	0.122244	FALSE	FALSE	TRUE	FALSE
	Ttll13	0.807743	0.00246147	0.0894851	0.0226673	0.436522	0.826588	FALSE	FALSE	TRUE	FALSE
	Nlgn1	0.848889	0.00421926	0.116001	0.146287	0.0200053	0.177866	FALSE	FALSE	TRUE	FALSE
	Ncf2	0.838656	0.0261844	0.265585	0.365006	0.0478637	0.289402	FALSE	FALSE	TRUE	FALSE
	Wdr63	0.801203	0.0129576	0.198645	-0.111543	0.224964	0.651626	FALSE	FALSE	TRUE	FALSE
	Gem	0.833557	0.00525403	0.125	0.258226	0.0408347	0.265916	FALSE	FALSE	TRUE	FALSE
	Fam163b	0.792016	0.000725328	0.0514918	-0.167688	0.0667493	0.344641	FALSE	FALSE	TRUE	FALSE
	Zbtb37	0.7887	0.0069782	0.144229	0.0271969	0.722011	1	FALSE	FALSE	TRUE	FALSE
	Clec4a2	0.788369	0.0489075	0.339287	0.146186	0.103194	0.43577	FALSE	FALSE	TRUE	FALSE
	Cacng5	0.787937	0.00116036	0.0649208	-0.176806	0.260769	0.691568	FALSE	FALSE	TRUE	FALSE
	Rhbdl2	0.785667	0.0162822	0.212323	0.0965213	0.168379	0.572293	FALSE	FALSE	TRUE	FALSE
	Pde4a	0.828313	0.0354133	0.299172	0.144545	0.0355959	0.245877	FALSE	FALSE	TRUE	FALSE
	Stoml3	0.783581	0.00312698	0.0982745	0.0428674	0.298267	0.719067	FALSE	FALSE	TRUE	FALSE
	Chst9	0.783392	0.00692456	0.144095	-0.121935	0.257714	0.691568	FALSE	FALSE	TRUE	FALSE
	Pdk4	0.780436	0.0446426	0.327036	1.26876	0.0612727	0.327262	FALSE	FALSE	TRUE	FALSE
	Ror2	0.822102	0.0112912	0.184729	0.175968	0.0184993	0.170295	FALSE	FALSE	TRUE	FALSE
	Dpysl3	0.809605	0.000250724	0.0289643	0.813273	0.00042435	0.0259188	FALSE	FALSE	TRUE	FALSE
	Btbd16	0.773327	0.0110246	0.183232	-0.00436035	0.713495	1	FALSE	FALSE	TRUE	FALSE
	Lrrc2	0.770137	0.00404205	0.11349	-0.193828	0.241906	0.674959	FALSE	FALSE	TRUE	FALSE
	Cilp2	0.769688	0.027787	0.270848	-0.0163138	0.583364	0.964821	FALSE	FALSE	TRUE	FALSE
	Palm3	0.768298	0.028047	0.27221	0.149915	0.11322	0.459989	FALSE	FALSE	TRUE	FALSE
	Itgb2	0.766946	0.00181116	0.0797378	0.398458	0.203148	0.621665	FALSE	FALSE	TRUE	FALSE
	Mxra7	0.761903	0.0053831	0.126622	0.220899	0.0513121	0.30073	FALSE	FALSE	TRUE	FALSE
	Hebp1	0.757845	0.0161347	0.211175	0.0501049	0.800342	1	FALSE	FALSE	TRUE	FALSE
	B4galt4	0.752931	0.00579523	0.131917	-0.114416	0.188874	0.601128	FALSE	FALSE	TRUE	FALSE
	Slco2b1	0.751813	3.38e-05	0.0100574	0.0139579	0.839909	1	FALSE	FALSE	TRUE	FALSE
	Micall1	0.803942	5.44e-05	0.0127842	0.27897	0.000811694	0.0355266	FALSE	FALSE	TRUE	FALSE
	H2-M5	0.745363	0.0148932	0.20704	0.131974	0.0960226	0.418096	FALSE	FALSE	TRUE	FALSE
	Ndufs5	0.742214	0.0368153	0.303163	-0.718613	0.0836507	0.389034	FALSE	FALSE	TRUE	FALSE
	Vsig8	0.7418	0.0346081	0.296606	-0.0238162	0.475418	0.860487	FALSE	FALSE	TRUE	FALSE
	Ccdc144b	0.738012	0.00089397	0.0576139	-0.00329587	0.57532	0.956584	FALSE	FALSE	TRUE	FALSE
	Zbtb6	0.785395	0.0134557	0.200009	0.119013	0.025523	0.202862	FALSE	FALSE	TRUE	FALSE
	Pygb	0.782968	0.0384344	0.30953	0.163403	0.0183331	0.169425	FALSE	FALSE	TRUE	FALSE
	BC046404	0.727759	0.0313191	0.28322	0.224489	0.245093	0.680309	FALSE	FALSE	TRUE	FALSE
	Ube2t	0.727152	0.0143606	0.204612	-0.220139	0.0603053	0.3244	FALSE	FALSE	TRUE	FALSE
	Mcm8	0.726637	0.00124581	0.0682976	-0.154088	0.189835	0.602353	FALSE	FALSE	TRUE	FALSE
	Btn2a2	0.723039	0.0267329	0.266596	0.0544765	0.263647	0.691568	FALSE	FALSE	TRUE	FALSE
	Usp18	0.723013	0.0154697	0.209986	-0.187199	0.20756	0.62792	FALSE	FALSE	TRUE	FALSE
	Zc3h12d	0.722833	0.0218627	0.244093	0.0172923	0.328062	0.756395	FALSE	FALSE	TRUE	FALSE
	Adam19	0.718037	0.0234013	0.253677	0.203494	0.0893204	0.402439	FALSE	FALSE	TRUE	FALSE
	Tnfrsf11b	0.763946	0.0258385	0.263925	0.713533	0.00328915	0.0692208	FALSE	FALSE	TRUE	FALSE
	Rad54b	0.715031	0.000106172	0.0174373	-0.0158657	0.749167	1	FALSE	FALSE	TRUE	FALSE
	1700016C15Rik	0.714486	0.0400889	0.315994	-0.118792	0.063463	0.334555	FALSE	FALSE	TRUE	FALSE
	Mlkl	0.712264	0.0249471	0.259742	0.0168653	0.67129	1	FALSE	FALSE	TRUE	FALSE
	Rpl34	0.709268	0.0285982	0.274193	-1.10292	0.0822516	0.38545	FALSE	FALSE	TRUE	FALSE
	Asb11	0.701931	0.0155524	0.210219	-0.0198138	0.842529	1	FALSE	FALSE	TRUE	FALSE
	3110001I22Rik	0.750469	0.0169848	0.216188	0.25842	0.00708895	0.101975	FALSE	FALSE	TRUE	FALSE
	Pstpip1	0.701509	0.0179055	0.221146	0.0550216	0.560422	0.940913	FALSE	FALSE	TRUE	FALSE
	Tmem212	0.69961	0.0240582	0.255715	-0.172717	0.43125	0.823147	FALSE	FALSE	TRUE	FALSE
	Fam169a	0.698235	0.0371972	0.304142	0.677887	0.173407	0.581108	FALSE	FALSE	TRUE	FALSE
	Gimap1	0.694513	0.0101042	0.17629	0.0877827	0.256223	0.691568	FALSE	FALSE	TRUE	FALSE
	Spsb1	0.694489	0.000872849	0.0569739	-0.147403	0.570111	0.951337	FALSE	FALSE	TRUE	FALSE
	Mmab	0.734654	0.000263351	0.0296514	0.252096	0.0107865	0.126538	FALSE	FALSE	TRUE	FALSE
	Ngfr	0.690851	0.031131	0.282478	-0.0510915	0.683109	1	FALSE	FALSE	TRUE	FALSE
	Eps8l3	0.717784	0.0414762	0.318186	0.0336382	0.0447341	0.279017	FALSE	FALSE	TRUE	FALSE
	Xkr6	0.689199	0.00940248	0.16889	-0.0980539	0.277762	0.696314	FALSE	FALSE	TRUE	FALSE
	Fancd2	0.688349	0.00906249	0.165377	0.0386198	0.234643	0.663444	FALSE	FALSE	TRUE	FALSE
	Nlrc5	0.68651	0.00188415	0.0819478	0.0139006	0.710044	1	FALSE	FALSE	TRUE	FALSE
	2410004P03Rik	0.684784	0.00490807	0.122079	0.20072	0.089537	0.402699	FALSE	FALSE	TRUE	FALSE
	Cpsf4l	0.680578	0.000252209	0.0289643	-0.181231	0.406896	0.822772	FALSE	FALSE	TRUE	FALSE
	Cyb5r2	0.717199	0.000746875	0.0523292	0.129593	0.042848	0.273219	FALSE	FALSE	TRUE	FALSE
	Gbp2	0.677901	0.0238141	0.254881	-0.167663	0.226159	0.652736	FALSE	FALSE	TRUE	FALSE
	Glis1	0.676494	0.0307329	0.280583	0.0487543	0.164959	0.56571	FALSE	FALSE	TRUE	FALSE
	Serhl	0.710466	0.000841174	0.0558274	0.390749	0.00706415	0.10185	FALSE	FALSE	TRUE	FALSE
	Kif20a	0.675484	0.000360497	0.035524	0.0508614	0.114227	0.462309	FALSE	FALSE	TRUE	FALSE
	Ccdc33	0.673878	0.0297524	0.278114	0.0811072	0.0760582	0.368986	FALSE	FALSE	TRUE	FALSE
	Rab40c	0.673159	0.00549161	0.127931	-0.0983745	0.100969	0.430662	FALSE	FALSE	TRUE	FALSE
	Vill	0.668004	0.009104	0.165738	0.0808148	0.0637233	0.335353	FALSE	FALSE	TRUE	FALSE
	Tcfl5	0.664316	0.0482394	0.337676	0.021267	0.372154	0.805699	FALSE	FALSE	TRUE	FALSE
	Dbf4	0.663049	0.0136587	0.200609	-0.0139578	0.812423	1	FALSE	FALSE	TRUE	FALSE
	Mt2	0.661297	0.00510623	0.123045	0.609559	0.211953	0.635202	FALSE	FALSE	TRUE	FALSE
	Strap	0.661225	0.00419797	0.115968	-0.0720202	0.0657829	0.341725	FALSE	FALSE	TRUE	FALSE
	H2-Eb1	0.659915	0.0135404	0.200009	0.362016	0.540198	0.9211	FALSE	FALSE	TRUE	FALSE
	Pign	0.65823	0.00538852	0.126622	-0.02984	0.696885	1	FALSE	FALSE	TRUE	FALSE
	Ube2v2	0.650565	0.0228327	0.249819	-0.0259205	0.461939	0.848044	FALSE	FALSE	TRUE	FALSE
	Ccdc11	0.648424	0.0432058	0.323018	0.0322661	0.799195	1	FALSE	FALSE	TRUE	FALSE
	Xrra1	0.640147	0.0245266	0.258237	0.0917023	0.145415	0.528052	FALSE	FALSE	TRUE	FALSE
	Bean1	0.637903	0.00107839	0.0631429	-0.125513	0.187787	0.60035	FALSE	FALSE	TRUE	FALSE
	Mvk	0.664117	2.83e-05	0.00940351	0.084612	0.00437363	0.0803476	FALSE	FALSE	TRUE	FALSE
	Crtap	0.636995	0.0034044	0.10379	0.0527867	0.612868	0.990491	FALSE	FALSE	TRUE	FALSE
	Enpp3	0.636471	0.0141201	0.20327	-0.0209547	0.663092	1	FALSE	FALSE	TRUE	FALSE
	Actg2	0.636344	0.0143353	0.204612	-0.00611723	0.815197	1	FALSE	FALSE	TRUE	FALSE
	Rrm1	0.636049	0.0134079	0.200009	0.0201171	0.671936	1	FALSE	FALSE	TRUE	FALSE
	Creb3l1	0.635456	0.00265389	0.0917245	-0.00895894	0.944297	1	FALSE	FALSE	TRUE	FALSE
	Myo1h	0.660113	0.011969	0.189839	0.0707033	0.0215071	0.185179	FALSE	FALSE	TRUE	FALSE
	Zfp488	0.659707	0.0318653	0.286045	0.605718	0.0147693	0.150793	FALSE	FALSE	TRUE	FALSE
	Rasgrp4	0.633901	0.017515	0.219692	0.0429682	0.236544	0.666115	FALSE	FALSE	TRUE	FALSE
	Pdlim4	0.633362	0.00212842	0.0847546	-0.0501825	0.661997	1	FALSE	FALSE	TRUE	FALSE
	4930578C19Rik	0.633235	0.040413	0.316277	-0.0230812	0.648214	1	FALSE	FALSE	TRUE	FALSE
	Fbxl18	0.631721	0.00214664	0.0847546	0.0237419	0.772439	1	FALSE	FALSE	TRUE	FALSE
	Casc1	0.649993	0.0104409	0.178783	0.123217	0.00736566	0.104103	FALSE	FALSE	TRUE	FALSE
	Sorl1	0.630588	0.00485612	0.121722	0.0510807	0.561284	0.941522	FALSE	FALSE	TRUE	FALSE
	Dclre1b	0.629416	0.00278305	0.0944631	0.0855769	0.37141	0.804965	FALSE	FALSE	TRUE	FALSE
	Rhoc	0.627789	0.00881904	0.162684	0.0676851	0.520301	0.902724	FALSE	FALSE	TRUE	FALSE
	Shroom4	0.625248	0.000183699	0.0237781	-0.0296182	0.707956	1	FALSE	FALSE	TRUE	FALSE
	9530036O11Rik	0.625155	0.00107898	0.0631429	0.0400094	0.134525	0.506008	FALSE	FALSE	TRUE	FALSE
	Dyx1c1	0.624894	0.0149549	0.20704	0.0082745	0.885665	1	FALSE	FALSE	TRUE	FALSE
	Dse	0.619249	0.0409777	0.31685	0.131856	0.258398	0.691568	FALSE	FALSE	TRUE	FALSE
	Ccdc102a	0.619248	0.00164675	0.0769252	0.0468815	0.491687	0.877185	FALSE	FALSE	TRUE	FALSE
	Il11ra2	0.646978	8.5e-05	0.0153077	0.202099	0.0186713	0.171338	FALSE	FALSE	TRUE	FALSE
	Sh3bgrl	0.637327	0.000336129	0.0339874	0.306928	0.00012247	0.0143162	FALSE	FALSE	TRUE	FALSE
	9330182L06Rik	0.614806	5.51e-05	0.0127842	0.00553064	0.941088	1	FALSE	FALSE	TRUE	FALSE
	Hhatl	0.614503	0.0311373	0.282478	-0.0556144	0.273567	0.693792	FALSE	FALSE	TRUE	FALSE
	Fas	0.612979	0.0234636	0.253723	0.172112	0.660523	1	FALSE	FALSE	TRUE	FALSE
	Nfam1	0.607825	0.0333608	0.293186	0.244501	0.158333	0.553378	FALSE	FALSE	TRUE	FALSE
	Mcfd2	0.619076	0.00533778	0.125817	0.118543	0.0450841	0.280252	FALSE	FALSE	TRUE	FALSE
	Clybl	0.600188	0.00311999	0.098257	-0.20984	0.227703	0.655206	FALSE	FALSE	TRUE	FALSE
	Arhgap15	0.598407	0.0232967	0.253487	0.0143057	0.868749	1	FALSE	FALSE	TRUE	FALSE
	Bmp8b	0.597663	0.037045	0.303686	0.0295912	0.252177	0.690445	FALSE	FALSE	TRUE	FALSE
	Lrrc8d	0.593616	0.00672437	0.142848	0.0634004	0.216627	0.640755	FALSE	FALSE	TRUE	FALSE
	Ifrd1	0.593415	0.0144151	0.204625	-0.11385	0.391692	0.822772	FALSE	FALSE	TRUE	FALSE
	Wnt6	0.591575	0.0286687	0.274193	-0.34176	0.0906277	0.404939	FALSE	FALSE	TRUE	FALSE
	Bdkrb2	0.590123	0.00721076	0.145912	-0.00779021	0.88215	1	FALSE	FALSE	TRUE	FALSE
	Lrrc8b	0.589782	0.000788388	0.0539993	-0.0518909	0.67806	1	FALSE	FALSE	TRUE	FALSE
	Parvg	0.612434	0.025007	0.259835	0.591854	0.00300237	0.066225	FALSE	FALSE	TRUE	FALSE
	S100a10	0.589339	0.0206805	0.237258	-0.0686741	0.205684	0.62516	FALSE	FALSE	TRUE	FALSE
	Xpnpep1	0.589102	0.0267996	0.266596	-0.0212036	0.744851	1	FALSE	FALSE	TRUE	FALSE
	Bspry	0.588424	0.0225051	0.247578	0.0371905	0.453181	0.840408	FALSE	FALSE	TRUE	FALSE
	Srr	0.58489	0.0336894	0.294028	0.00514567	0.945391	1	FALSE	FALSE	TRUE	FALSE
	Pisd-ps1	0.581602	0.00018705	0.0240085	0.334898	0.174821	0.584074	FALSE	FALSE	TRUE	FALSE
	Rhod	0.5814	0.0346613	0.296606	-0.282447	0.0871119	0.396581	FALSE	FALSE	TRUE	FALSE
	Mlph	0.581029	0.00244556	0.0891492	-0.262334	0.195103	0.609604	FALSE	FALSE	TRUE	FALSE
	Nrap	0.580458	0.00555161	0.128283	0	1	1	FALSE	FALSE	TRUE	FALSE
	Cdca7l	0.57988	0.00113217	0.0641292	0.0430537	0.139989	0.517107	FALSE	FALSE	TRUE	FALSE
	Kbtbd3	0.579049	0.0352799	0.299172	0.0674753	0.248539	0.685563	FALSE	FALSE	TRUE	FALSE
	Trim72	0.575812	0.00265433	0.0917245	0.117557	0.507205	0.890426	FALSE	FALSE	TRUE	FALSE
	Atp5l	0.574313	0.00532618	0.125817	-0.0338128	0.438892	0.828025	FALSE	FALSE	TRUE	FALSE
	Zfp945	0.572438	0.0448449	0.327732	0.138166	0.204177	0.623143	FALSE	FALSE	TRUE	FALSE
	Zfp872	0.570719	0.0151202	0.207513	-0.0181235	0.153744	0.544657	FALSE	FALSE	TRUE	FALSE
	BC051019	0.570362	0.0215405	0.242257	0.0230556	0.295815	0.715633	FALSE	FALSE	TRUE	FALSE
	Pfn4	0.570007	0.00690781	0.144095	0.107078	0.109038	0.44973	FALSE	FALSE	TRUE	FALSE
	Phgdh	0.566454	0.00149063	0.0729739	0.258551	0.111894	0.456615	FALSE	FALSE	TRUE	FALSE
	Mobp	0.607673	0.0207796	0.237373	0.559626	0.0288159	0.217946	FALSE	FALSE	TRUE	FALSE
	Gdpd2	0.596104	0.0335324	0.293447	0.424002	0.0252514	0.201496	FALSE	FALSE	TRUE	FALSE
	Ercc8	0.56474	0.00317038	0.0994341	-0.0402713	0.446887	0.834931	FALSE	FALSE	TRUE	FALSE
	Ptn	0.563993	0.000703305	0.0509113	-0.200373	0.461923	0.848044	FALSE	FALSE	TRUE	FALSE
	Bcl6	0.562377	0.0413127	0.317805	-0.308378	0.250554	0.68852	FALSE	FALSE	TRUE	FALSE
	Klhdc8b	0.561827	0.00216682	0.0848842	-0.190774	0.166274	0.568107	FALSE	FALSE	TRUE	FALSE
	Thumpd2	0.560721	0.00171562	0.0775988	0.0657965	0.146299	0.529538	FALSE	FALSE	TRUE	FALSE
	Mgst1	0.559329	0.00497247	0.122131	0.44356	0.108866	0.449377	FALSE	FALSE	TRUE	FALSE
	Sept1	0.558704	0.0456085	0.329218	-0.0947935	0.276162	0.695042	FALSE	FALSE	TRUE	FALSE
	Nt5e	0.558104	0.00728554	0.146806	-0.0131792	0.857118	1	FALSE	FALSE	TRUE	FALSE
	Mansc1	0.557358	0.0157087	0.210474	-0.0895816	0.175078	0.584172	FALSE	FALSE	TRUE	FALSE
	Pipox	0.555286	0.00465035	0.119177	-0.0482019	0.737881	1	FALSE	FALSE	TRUE	FALSE
	Gdf11	0.554957	0.00476058	0.120386	-0.25815	0.21296	0.636709	FALSE	FALSE	TRUE	FALSE
	Txlnb	0.554276	0.0346405	0.296606	0.0735263	0.253868	0.691568	FALSE	FALSE	TRUE	FALSE
	Lbp	0.565277	0.0387456	0.310493	0.321061	0.0452684	0.280828	FALSE	FALSE	TRUE	FALSE
	Grik4	0.552736	0.00439907	0.116855	0.158967	0.1069	0.444775	FALSE	FALSE	TRUE	FALSE
	Ywhaq	0.552232	0.00358875	0.106436	-0.0774534	0.252561	0.690811	FALSE	FALSE	TRUE	FALSE
	Itgae	0.551531	0.043436	0.323358	-0.00908853	0.620475	0.997269	FALSE	FALSE	TRUE	FALSE
	Mgp	0.549199	0.000523782	0.0422818	0.754764	0.116546	0.467351	FALSE	FALSE	TRUE	FALSE
	Itgam	0.547729	0.000505281	0.041265	0.117301	0.205902	0.625444	FALSE	FALSE	TRUE	FALSE
	Mybpc1	0.547591	0.0422718	0.320434	-0.0785114	0.731371	1	FALSE	FALSE	TRUE	FALSE
	Cox4i2	0.547322	0.0211545	0.239521	-0.278165	0.136766	0.510399	FALSE	FALSE	TRUE	FALSE
	Slc41a3	0.547311	0.0244247	0.257462	-0.273427	0.0859133	0.394142	FALSE	FALSE	TRUE	FALSE
	Lrp2bp	0.547229	0.00125649	0.0682976	-0.00855877	0.824011	1	FALSE	FALSE	TRUE	FALSE
	Ddx49	0.545722	0.00196243	0.082594	0.0830147	0.193753	0.608235	FALSE	FALSE	TRUE	FALSE
	Pvr	0.54379	0.0150838	0.207371	0.137492	0.218652	0.643	FALSE	FALSE	TRUE	FALSE
	Ephb2	0.542115	0.00469552	0.119932	-0.0539763	0.616172	0.99351	FALSE	FALSE	TRUE	FALSE
	Mt1	0.539967	0.00491544	0.122079	0.664335	0.132614	0.501706	FALSE	FALSE	TRUE	FALSE
	Sh3bgr	0.538218	0.00648349	0.140137	-0.542699	0.106324	0.443737	FALSE	FALSE	TRUE	FALSE
	Zfp324	0.537815	0.0455373	0.328912	-0.111155	0.156752	0.55008	FALSE	FALSE	TRUE	FALSE
	Lnx2	0.535379	0.00636971	0.138789	0.100612	0.0625484	0.331327	FALSE	FALSE	TRUE	FALSE
	Sord	0.535065	0.0152907	0.208778	0.0314557	0.553279	0.933772	FALSE	FALSE	TRUE	FALSE
	Tgfbr1	0.534291	0.00317913	0.099504	0.252906	0.106114	0.443351	FALSE	FALSE	TRUE	FALSE
	Scnn1a	0.532553	0.0367023	0.303163	0.139138	0.121206	0.478017	FALSE	FALSE	TRUE	FALSE
	Ltbp1	0.551051	0.0146961	0.206502	0.274487	0.0288894	0.218135	FALSE	FALSE	TRUE	FALSE
	Sdr42e1	0.530217	0.0350137	0.298104	0.190948	0.134738	0.506465	FALSE	FALSE	TRUE	FALSE
	Cdr2	0.528151	0.0339767	0.294028	0.103589	0.0830249	0.387732	FALSE	FALSE	TRUE	FALSE
	Odf3	0.526182	0.000448684	0.0393862	0.0653805	0.0922104	0.408675	FALSE	FALSE	TRUE	FALSE
	Efcab3	0.525546	0.0303814	0.280126	0.0198672	0.221656	0.646951	FALSE	FALSE	TRUE	FALSE
	D16Ertd472e	0.535774	0.0078029	0.151124	0.350764	0.0046472	0.0828728	FALSE	FALSE	TRUE	FALSE
	Zfp961	0.534844	0.0487901	0.339045	0.153846	0.0221734	0.187991	FALSE	FALSE	TRUE	FALSE
	Ankrd45	0.532299	0.00234405	0.0873245	0.185608	0.00108637	0.0412724	FALSE	FALSE	TRUE	FALSE
	Trim25	0.520086	0.0372624	0.304142	0.150133	0.424582	0.822772	FALSE	FALSE	TRUE	FALSE
	Heyl	0.519459	0.0403182	0.316221	0.164658	0.198092	0.614045	FALSE	FALSE	TRUE	FALSE
	Sncaip	0.518889	0.00157527	0.0759012	0.133039	0.333617	0.762878	FALSE	FALSE	TRUE	FALSE
	Rassf3	0.518822	0.0174382	0.219039	-0.113225	0.341603	0.771022	FALSE	FALSE	TRUE	FALSE
	Tnfrsf14	0.517342	0.00304343	0.0972496	-0.0138001	0.883541	1	FALSE	FALSE	TRUE	FALSE
	Igfbp4	0.516516	0.000332154	0.0339874	0.140952	0.777699	1	FALSE	FALSE	TRUE	FALSE
	Fam81a	0.514859	0.00665379	0.14214	0.0914541	0.320288	0.746919	FALSE	FALSE	TRUE	FALSE
	Ankrd35	0.514834	0.00233261	0.0873245	-0.108267	0.358263	0.790899	FALSE	FALSE	TRUE	FALSE
	Aqp4	0.514517	0.00134439	0.0698085	0.178374	0.781578	1	FALSE	FALSE	TRUE	FALSE
	Galnt3	0.512188	0.0196423	0.232211	0.0610399	0.128074	0.492367	FALSE	FALSE	TRUE	FALSE
	Bcl11b	0.523623	0.0296198	0.277222	0.266876	0.0154517	0.154847	FALSE	FALSE	TRUE	FALSE
	Spock3	0.509589	0.000419493	0.0383673	-0.00525601	0.971639	1	FALSE	FALSE	TRUE	FALSE
	Pdlim5	0.507896	0.0183653	0.22423	0.0724431	0.178359	0.590402	FALSE	FALSE	TRUE	FALSE
	Slc7a4	0.505208	0.013897	0.201579	0.0184808	0.676406	1	FALSE	FALSE	TRUE	FALSE
	Spata21	0.504705	0.0222121	0.246024	0.0550109	0.302489	0.724763	FALSE	FALSE	TRUE	FALSE
	Sphk2	0.50425	0.00289256	0.096124	0.119422	0.201778	0.619757	FALSE	FALSE	TRUE	FALSE
	Cpne8	0.520717	0.000124312	0.0197785	0.230297	0.00309671	0.0673425	FALSE	FALSE	TRUE	FALSE
	Rsbn1	0.520673	0.014355	0.204612	0.140746	0.000278771	0.0210921	FALSE	FALSE	TRUE	FALSE
	Acat3	0.50362	0.0051074	0.123045	0.12839	0.120857	0.477185	FALSE	FALSE	TRUE	FALSE
	Gpx7	0.503451	0.0322718	0.287917	-0.0213951	0.458794	0.845356	FALSE	FALSE	TRUE	FALSE
	Tmem30a	0.501622	0.00408202	0.113983	-0.0980095	0.115983	0.466126	FALSE	FALSE	TRUE	FALSE
	Fam69c	0.500257	0.00586503	0.133014	0.0587084	0.408431	0.822772	FALSE	FALSE	TRUE	FALSE
	Lrriq1	0.499976	0.0179796	0.221468	0.0456089	0.347413	0.778134	FALSE	FALSE	TRUE	FALSE
	Xlr	0.49992	0.00246649	0.0894851	0.0750741	0.0640531	0.336203	FALSE	FALSE	TRUE	FALSE
	Gstm6	0.499145	0.000474965	0.0403034	-0.0579054	0.68334	1	FALSE	FALSE	TRUE	FALSE
	Vps25	0.498509	0.000669995	0.0499195	0.0918343	0.0919314	0.407915	FALSE	FALSE	TRUE	FALSE
	Fam96a	0.497549	0.0224841	0.247578	-0.047659	0.199031	0.615415	FALSE	FALSE	TRUE	FALSE
	5730559C18Rik	0.496269	0.0390849	0.312066	0.00653195	0.927235	1	FALSE	FALSE	TRUE	FALSE
	Sfi1	0.494507	0.00169974	0.0775988	0.493809	0.147934	0.532919	FALSE	FALSE	TRUE	FALSE
	Plekhb1	0.493741	0.0159632	0.211175	0.192027	0.131566	0.499882	FALSE	FALSE	TRUE	FALSE
	Renbp	0.493594	0.0151348	0.207513	-0.176435	0.394862	0.822772	FALSE	FALSE	TRUE	FALSE
	Jph4	0.492665	0.00397981	0.113082	-0.130717	0.41694	0.822772	FALSE	FALSE	TRUE	FALSE
	Med8	0.491676	0.00129715	0.0689135	-0.176339	0.0534618	0.305449	FALSE	FALSE	TRUE	FALSE
	2610318N02Rik	0.509565	0.0337806	0.294028	0.115644	0.00272444	0.0635775	FALSE	FALSE	TRUE	FALSE
	Samd3	0.490557	0.000385394	0.0374936	0.00840793	0.86072	1	FALSE	FALSE	TRUE	FALSE
	Ift46	0.503852	0.00234319	0.0873245	0.39733	0.00236461	0.059373	FALSE	FALSE	TRUE	FALSE
	Col28a1	0.488347	0.0303681	0.280126	0.0122945	0.806003	1	FALSE	FALSE	TRUE	FALSE
	Procr	0.503371	0.0429996	0.322697	0.460219	6.39e-05	0.0106534	FALSE	FALSE	TRUE	FALSE
	Nek6	0.487947	0.00231592	0.0871264	0.0967512	0.194168	0.608534	FALSE	FALSE	TRUE	FALSE
	Chpf2	0.486734	0.00106559	0.0630846	0.0293426	0.795988	1	FALSE	FALSE	TRUE	FALSE
	Rps15a	0.485982	0.00405274	0.113581	-0.00735919	0.905973	1	FALSE	FALSE	TRUE	FALSE
	D630003M21Rik	0.484515	0.00211092	0.0844044	0.12181	0.124736	0.485936	FALSE	FALSE	TRUE	FALSE
	Nipsnap1	0.502484	0.00104094	0.0625957	0.13615	0.0414115	0.268292	FALSE	FALSE	TRUE	FALSE
	Zfp40	0.484472	0.0252775	0.261872	0.196844	0.0609736	0.326425	FALSE	FALSE	TRUE	FALSE
	Mms22l	0.495505	0.0286578	0.274193	0.132368	0.0164728	0.159607	FALSE	FALSE	TRUE	FALSE
	Dpyd	0.492406	0.0115329	0.185942	0.267583	0.00579247	0.09344	FALSE	FALSE	TRUE	FALSE
	Slc35a5	0.483061	0.0170458	0.216424	-0.189166	0.0724286	0.359807	FALSE	FALSE	TRUE	FALSE
	Dnajb5	0.481981	0.0146543	0.206295	0.0639943	0.542839	0.923391	FALSE	FALSE	TRUE	FALSE
	Pkmyt1	0.489997	0.0263795	0.265585	0.445751	0.0445981	0.278536	FALSE	FALSE	TRUE	FALSE
	Malt1	0.481734	0.00111314	0.0641292	-0.0794112	0.111442	0.455787	FALSE	FALSE	TRUE	FALSE
	Txnrd3	0.489107	0.00841644	0.158145	0.173899	0.0353271	0.245127	FALSE	FALSE	TRUE	FALSE
	Apobec1	0.479333	0.00229948	0.0871052	0.117942	0.274676	0.694292	FALSE	FALSE	TRUE	FALSE
	Trim7	0.479086	0.00226415	0.0862412	0.149243	0.2012	0.619	FALSE	FALSE	TRUE	FALSE
	Tgds	0.478622	0.00483714	0.121717	-0.0216861	0.765281	1	FALSE	FALSE	TRUE	FALSE
	Slc47a2	0.488837	0.0383315	0.309121	0.100965	0.0239394	0.196064	FALSE	FALSE	TRUE	FALSE
	Prdm2	0.476176	0.0335688	0.293492	-0.0106992	0.881678	1	FALSE	FALSE	TRUE	FALSE
	Rps12	0.484197	0.0144606	0.2047	0.264925	0.00360282	0.0724175	FALSE	FALSE	TRUE	FALSE
	Dgki	0.47473	0.021803	0.24397	0.280182	0.0591142	0.320463	FALSE	FALSE	TRUE	FALSE
	Crispld1	0.474432	0.0370084	0.30362	-0.0413311	0.44621	0.834614	FALSE	FALSE	TRUE	FALSE
	Rgs16	0.473764	0.00935252	0.16889	0.163668	0.500606	0.884911	FALSE	FALSE	TRUE	FALSE
	Atrnl1	0.473268	0.0273626	0.26854	-0.0712387	0.407663	0.822772	FALSE	FALSE	TRUE	FALSE
	Gabrg1	0.484134	0.0304466	0.280126	0.318952	0.00487258	0.0853499	FALSE	FALSE	TRUE	FALSE
	Mmp15	0.481891	0.011866	0.189188	0.391249	0.00498538	0.0862822	FALSE	FALSE	TRUE	FALSE
	Rnf207	0.480216	0.00149817	0.0731089	0.566328	0.00983199	0.120221	FALSE	FALSE	TRUE	FALSE
	Klhl5	0.470419	0.00272762	0.0930867	0.164756	0.200312	0.61775	FALSE	FALSE	TRUE	FALSE
	Rras2	0.47824	0.0241049	0.255715	0.160451	0.0234317	0.193942	FALSE	FALSE	TRUE	FALSE
	Bsdc1	0.478013	0.0153055	0.208778	0.0764707	0.0313933	0.228538	FALSE	FALSE	TRUE	FALSE
	Catsperg2	0.468364	0.0361607	0.301978	0.00422154	0.866496	1	FALSE	FALSE	TRUE	FALSE
	Pdgfa	0.475269	0.00434088	0.116525	0.297317	0.0044255	0.0809481	FALSE	FALSE	TRUE	FALSE
	Zdhhc2	0.470706	0.0024798	0.0897546	0.378523	0.00439203	0.0804908	FALSE	FALSE	TRUE	FALSE
	Snx24	0.466685	0.000878746	0.0571147	0.167788	0.0742171	0.364301	FALSE	FALSE	TRUE	FALSE
	Cldn2	0.470435	0.00305962	0.097381	0.609155	0.0143052	0.148125	FALSE	FALSE	TRUE	FALSE
	Ccdc122	0.465168	0.0116678	0.187594	0.0867791	0.37095	0.80461	FALSE	FALSE	TRUE	FALSE
	Casp12	0.464994	0.0287274	0.274239	-0.373073	0.0581476	0.317976	FALSE	FALSE	TRUE	FALSE
	Slc24a2	0.464332	0.0353886	0.299172	-0.104057	0.0847668	0.391898	FALSE	FALSE	TRUE	FALSE
	Tgfa	0.464244	0.00352201	0.105764	0.311235	0.0876145	0.397827	FALSE	FALSE	TRUE	FALSE
	Psat1	0.47033	0.0229491	0.250553	0.522231	0.000164246	0.0161237	FALSE	FALSE	TRUE	FALSE
	Gramd1c	0.458799	0.0471305	0.333839	0.0507741	0.419007	0.822772	FALSE	FALSE	TRUE	FALSE
	Gria1	0.458262	0.0116123	0.186898	-0.401045	0.153407	0.544072	FALSE	FALSE	TRUE	FALSE
	Csf2rb2	0.457848	0.0415892	0.318755	0.378552	0.133379	0.503547	FALSE	FALSE	TRUE	FALSE
	Mtpn	0.457747	0.00261062	0.0914555	-0.05212	0.167333	0.570097	FALSE	FALSE	TRUE	FALSE
	Masp1	0.457475	0.0437136	0.32396	0.108466	0.181628	0.596767	FALSE	FALSE	TRUE	FALSE
	Nub1	0.456579	0.00310442	0.0979688	0.0984424	0.090538	0.404839	FALSE	FALSE	TRUE	FALSE
	Gpc1	0.454997	0.00424542	0.116001	0.0381612	0.734866	1	FALSE	FALSE	TRUE	FALSE
	Alpk1	0.468137	0.021581	0.242373	1.07295	0.00238036	0.0596126	FALSE	FALSE	TRUE	FALSE
	Casp7	0.452352	0.0471435	0.333839	0.11909	0.167118	0.569657	FALSE	FALSE	TRUE	FALSE
	Med1	0.461128	0.0205268	0.236982	0.26101	0.00451164	0.0816198	FALSE	FALSE	TRUE	FALSE
	B3galtl	0.450839	0.00198897	0.0828143	0.10235	0.234929	0.663753	FALSE	FALSE	TRUE	FALSE
	Mut	0.450295	0.0317968	0.285735	0.0660474	0.638377	1	FALSE	FALSE	TRUE	FALSE
	BC065397	0.449201	0.0139532	0.202011	0.0749144	0.503928	0.887563	FALSE	FALSE	TRUE	FALSE
	Gal3st1	0.454918	0.0213925	0.241153	0.352971	0.000607083	0.0305075	FALSE	FALSE	TRUE	FALSE
	Slc25a45	0.453042	0.019808	0.233267	0.604738	0.00200583	0.0547045	FALSE	FALSE	TRUE	FALSE
	Lonrf1	0.445544	0.00329104	0.101962	0.0453266	0.568849	0.949823	FALSE	FALSE	TRUE	FALSE
	Pou4f1	0.453	0.0117066	0.18786	0.463659	0.0190197	0.17329	FALSE	FALSE	TRUE	FALSE
	Hsd17b7	0.441148	0.00109968	0.0638112	-0.0667668	0.502364	0.886452	FALSE	FALSE	TRUE	FALSE
	Asf1a	0.440843	0.022765	0.249435	0.0098877	0.850532	1	FALSE	FALSE	TRUE	FALSE
	Gpc6	0.43892	0.00214744	0.0847546	0.0227577	0.691147	1	FALSE	FALSE	TRUE	FALSE
	Grin2d	0.437645	0.0090878	0.165641	0.187658	0.0786367	0.376247	FALSE	FALSE	TRUE	FALSE
	Ube3b	0.436312	0.0146003	0.206105	-0.0273824	0.118111	0.471191	FALSE	FALSE	TRUE	FALSE
	Nek2	0.435963	0.0199735	0.234279	-0.253784	0.189517	0.602069	FALSE	FALSE	TRUE	FALSE
	Tsga14	0.449676	0.0113847	0.185187	0.137999	0.0199162	0.177585	FALSE	FALSE	TRUE	FALSE
	Il34	0.432971	0.00641069	0.139333	0.119528	0.0961984	0.418442	FALSE	FALSE	TRUE	FALSE
	Zc3h12c	0.44758	0.0169188	0.216181	0.349209	0.00202925	0.054997	FALSE	FALSE	TRUE	FALSE
	Atp6ap1l	0.432232	0.0194973	0.230842	-0.122563	0.408433	0.822772	FALSE	FALSE	TRUE	FALSE
	Gipc2	0.445683	0.00113362	0.0641292	0.173787	0.0253811	0.202201	FALSE	FALSE	TRUE	FALSE
	Wdr7	0.444467	0.000731552	0.0514918	0.0734024	0.00114655	0.0424876	FALSE	FALSE	TRUE	FALSE
	Synpr	0.437987	0.00875841	0.161956	0.270808	0.00128973	0.0448801	TRUE	FALSE	TRUE	FALSE
	Calcrl	0.431372	0.00801699	0.153324	0.0774222	0.185923	0.599305	FALSE	FALSE	TRUE	FALSE
	Sh2d4b	0.431169	0.015404	0.209324	-0.175984	0.0688579	0.350386	FALSE	FALSE	TRUE	FALSE
	Entpd4	0.433146	0.00163401	0.0767936	0.814898	3.05e-05	0.00700839	FALSE	FALSE	TRUE	FALSE
	Col17a1	0.429738	0.00353838	0.105764	-0.0586593	0.42148	0.822772	FALSE	FALSE	TRUE	FALSE
	Chtf18	0.428218	0.0242183	0.25617	-0.0111839	0.904352	1	FALSE	FALSE	TRUE	FALSE
	Gna12	0.427366	0.0241803	0.255946	-0.123645	0.607682	0.986389	FALSE	FALSE	TRUE	FALSE
	Klf15	0.425744	0.00628092	0.138036	0.345174	0.26269	0.691568	FALSE	FALSE	TRUE	FALSE
	Hint3	0.425327	0.0419505	0.319577	0.136545	0.0840311	0.390121	FALSE	FALSE	TRUE	FALSE
	Proca1	0.425113	0.0336338	0.293892	-0.353941	0.102805	0.434874	FALSE	FALSE	TRUE	FALSE
	Grm4	0.42441	0.00210656	0.0844044	-0.298054	0.322511	0.749647	TRUE	FALSE	TRUE	FALSE
	Golim4	0.432275	0.0296186	0.277222	0.230839	0.0108316	0.126929	FALSE	FALSE	TRUE	FALSE
	Npc1l1	0.424242	0.000460709	0.0399641	0.369244	0.0541749	0.306547	FALSE	FALSE	TRUE	FALSE
	Mrps24	0.42423	0.00784382	0.151462	-0.0180704	0.720158	1	FALSE	FALSE	TRUE	FALSE
	Plekha7	0.432154	0.00221165	0.0853773	0.499093	0.00987999	0.120488	FALSE	FALSE	TRUE	FALSE
	Pla2g7	0.423864	0.0298657	0.278491	0.0293582	0.785517	1	FALSE	FALSE	TRUE	FALSE
	D17Wsu104e	0.423476	0.00599733	0.134909	-0.00619962	0.904149	1	FALSE	FALSE	TRUE	FALSE
	Abcb1b	0.432077	0.00239332	0.0880985	0.148979	0.0443697	0.277993	FALSE	FALSE	TRUE	FALSE
	Sh3tc1	0.422583	0.0485388	0.338531	0.0300786	0.619415	0.996198	FALSE	FALSE	TRUE	FALSE
	Wdr3	0.422421	0.00243394	0.0891492	0.0368989	0.667672	1	FALSE	FALSE	TRUE	FALSE
	Hck	0.422301	0.0234871	0.253723	0.125928	0.185068	0.599305	FALSE	FALSE	TRUE	FALSE
	Cda	0.431401	0.00398311	0.113082	0.576449	0.0436401	0.275983	FALSE	FALSE	TRUE	FALSE
	Ipp	0.422053	0.00429526	0.116525	0.0102899	0.827744	1	FALSE	FALSE	TRUE	FALSE
	Sdpr	0.421705	0.0459714	0.330325	0.0572894	0.427506	0.822772	FALSE	FALSE	TRUE	FALSE
	Ppm1h	0.420381	0.000936837	0.0591291	-0.0607826	0.218246	0.642696	FALSE	FALSE	TRUE	FALSE
	Trmt61a	0.419901	0.0200496	0.234279	0.0459919	0.516038	0.899179	FALSE	FALSE	TRUE	FALSE
	Arhgef10	0.419778	0.00374265	0.109065	0.358095	0.135264	0.507491	FALSE	FALSE	TRUE	FALSE
	Pkp2	0.418686	0.0114169	0.185218	-0.000536218	0.993467	1	FALSE	FALSE	TRUE	FALSE
	Pla2g4a	0.418587	0.0426273	0.321311	0.270838	0.0747423	0.365425	FALSE	FALSE	TRUE	FALSE
	Glt25d1	0.422907	0.00198984	0.0828143	0.307911	0.0034325	0.0704887	FALSE	FALSE	TRUE	FALSE
	Parp14	0.416983	0.0373381	0.304148	0.0650646	0.336594	0.766096	FALSE	FALSE	TRUE	FALSE
	Psmf1	0.416346	0.0407737	0.316794	0.142991	0.0754702	0.367024	FALSE	FALSE	TRUE	FALSE
	Ppargc1a	0.416202	0.0238429	0.254881	-0.0216019	0.730767	1	FALSE	FALSE	TRUE	FALSE
	Acyp1	0.415834	0.0452426	0.328595	0.0842451	0.363546	0.796832	FALSE	FALSE	TRUE	FALSE
	Nudt2	0.415619	0.0276678	0.269859	0.0802282	0.161794	0.559867	FALSE	FALSE	TRUE	FALSE
	Slc13a5	0.415559	0.0161772	0.211369	-0.513304	0.113841	0.461377	FALSE	FALSE	TRUE	FALSE
	Slc12a3	0.415353	0.0212654	0.24042	-0.053648	0.485689	0.870964	FALSE	FALSE	TRUE	FALSE
	Ntpcr	0.414089	0.000270101	0.0298951	-0.0515853	0.407578	0.822772	FALSE	FALSE	TRUE	FALSE
	1600002H07Rik	0.413757	0.0431177	0.322991	-0.10368	0.0838739	0.389605	FALSE	FALSE	TRUE	FALSE
	Slc26a10	0.413742	0.000866052	0.0567729	-0.0761203	0.685916	1	FALSE	FALSE	TRUE	FALSE
	Kcnip1	0.413253	0.00207407	0.0844044	-0.124715	0.155746	0.548627	FALSE	FALSE	TRUE	FALSE
	St6galnac3	0.418017	0.0240351	0.255715	0.548452	0.00206698	0.0554828	FALSE	FALSE	TRUE	FALSE
	Acadm	0.417998	0.00217177	0.0848842	0.135128	0.00207234	0.0554828	FALSE	FALSE	TRUE	FALSE
	Robo2	0.417559	0.0060791	0.135551	0.347305	0.00167203	0.0503847	FALSE	FALSE	TRUE	FALSE
	Zfp316	0.409226	0.0254774	0.261872	-0.0113103	0.754178	1	FALSE	FALSE	TRUE	FALSE
	Efhd1	0.407506	0.0239136	0.255068	0.146633	0.505496	0.888553	FALSE	FALSE	TRUE	FALSE
	Zc3h6	0.406632	0.0130423	0.198931	-0.127302	0.199856	0.616994	FALSE	FALSE	TRUE	FALSE
	Sfpi1	0.403888	0.000844319	0.0558274	0.248897	0.0766206	0.370107	FALSE	FALSE	TRUE	FALSE
	Best1	0.40345	0.0325549	0.289095	0.0730217	0.702151	1	FALSE	FALSE	TRUE	FALSE
	Mast4	0.412575	0.0175189	0.219692	0.284624	0.00245165	0.0603124	FALSE	FALSE	TRUE	FALSE
	Zfp101	0.412065	0.0286501	0.274193	0.326255	0.00674955	0.0995428	FALSE	FALSE	TRUE	FALSE
	D0H4S114	0.403028	0.005528	0.127931	-0.495183	0.0877501	0.398103	FALSE	FALSE	TRUE	FALSE
	B9d1	0.402591	0.0015547	0.0751473	-0.198551	0.0586933	0.319641	FALSE	FALSE	TRUE	FALSE
	Sparc	0.400327	0.0045793	0.118791	0.455787	0.0639754	0.336074	FALSE	FALSE	TRUE	FALSE
	Rgs10	0.409648	0.0106129	0.179316	0.297413	0.0081603	0.110053	FALSE	FALSE	TRUE	FALSE
	Rcsd1	0.398655	0.0257476	0.263585	0.0818554	0.430924	0.823147	FALSE	FALSE	TRUE	FALSE
	Nr2c1	0.398646	0.00286014	0.0960125	0.0655061	0.347417	0.778134	FALSE	FALSE	TRUE	FALSE
	Armc5	0.405431	0.00141003	0.0709383	0.417383	0.000564238	0.0293242	FALSE	FALSE	TRUE	FALSE
	Eno4	0.404937	0.00774465	0.150498	0.221584	0.000308935	0.0222287	FALSE	FALSE	TRUE	FALSE
	D430042O09Rik	0.396936	0.0124713	0.193659	-0.0325435	0.239602	0.671414	FALSE	FALSE	TRUE	FALSE
	Copb1	0.403185	0.00199547	0.0828227	0.255415	0.00112785	0.0421568	FALSE	FALSE	TRUE	FALSE
	Wdr4	0.396039	0.00134703	0.0698085	-0.0604969	0.185474	0.599305	FALSE	FALSE	TRUE	FALSE
	Net1	0.395235	0.0137503	0.200785	0.220362	0.324353	0.751997	FALSE	FALSE	TRUE	FALSE
	Gatc	0.394603	0.00737965	0.147535	0.0152101	0.30275	0.724978	FALSE	FALSE	TRUE	FALSE
	Lhpp	0.39438	0.00721927	0.145912	-0.264977	0.172304	0.57911	FALSE	FALSE	TRUE	FALSE
	Kcnt2	0.401332	0.00792128	0.152699	0.370889	0.000161478	0.016079	FALSE	FALSE	TRUE	FALSE
	Slc2a1	0.393205	0.00231023	0.0871264	0.105949	0.549265	0.929658	FALSE	FALSE	TRUE	FALSE
	Traip	0.39798	0.00558455	0.128655	0.189106	0.0460677	0.283886	FALSE	FALSE	TRUE	FALSE
	Baat	0.392677	0.00648661	0.140137	-0.0286658	0.136026	0.508837	FALSE	FALSE	TRUE	FALSE
	Dtd1	0.392118	0.0454749	0.328912	-0.166175	0.0513202	0.30073	FALSE	FALSE	TRUE	FALSE
	Eme1	0.391722	0.00779562	0.151124	-0.0291914	0.138116	0.513233	FALSE	FALSE	TRUE	FALSE
	Ttr	0.397652	0.00069574	0.0508456	0.712848	0.0155951	0.155832	FALSE	FALSE	TRUE	FALSE
	Prom2	0.388999	0.0262196	0.265585	-0.319595	0.122233	0.480086	FALSE	FALSE	TRUE	FALSE
	Dnajb6	0.388249	0.00101044	0.0619819	0.0036381	0.930135	1	FALSE	FALSE	TRUE	FALSE
	Mamdc2	0.387873	0.00770851	0.149987	0.474859	0.0556264	0.31078	FALSE	FALSE	TRUE	FALSE
	Mcart1	0.38739	0.0369629	0.303533	0.0142594	0.888246	1	FALSE	FALSE	TRUE	FALSE
	BC057022	0.387307	0.015293	0.208778	-0.174609	0.203742	0.622649	FALSE	FALSE	TRUE	FALSE
	Zfp758	0.394252	0.025461	0.261872	0.373968	0.0469306	0.286692	FALSE	FALSE	TRUE	FALSE
	Tcp11l1	0.385678	0.0427037	0.321368	-0.290741	0.0617141	0.328787	FALSE	FALSE	TRUE	FALSE
	Slc39a11	0.38329	0.00148159	0.0727648	0.0277085	0.567403	0.948276	FALSE	FALSE	TRUE	FALSE
	Gpr55	0.383066	0.0453599	0.328666	0.0318253	0.557587	0.938599	FALSE	FALSE	TRUE	FALSE
	Slc4a8	0.382971	0.00741952	0.147802	0.0719794	0.0918342	0.407889	FALSE	FALSE	TRUE	FALSE
	Casp3	0.382444	0.0281022	0.27221	0.257307	0.313195	0.738294	FALSE	FALSE	TRUE	FALSE
	B4galt7	0.382404	0.0337635	0.294028	0.0629683	0.374263	0.807728	FALSE	FALSE	TRUE	FALSE
	Alkbh3	0.382146	0.0112537	0.184584	0.0192402	0.910763	1	FALSE	FALSE	TRUE	FALSE
	Tnfrsf1a	0.379856	0.00273032	0.0930867	0.334885	0.0542976	0.306805	FALSE	FALSE	TRUE	FALSE
	Btd	0.379448	0.0160345	0.211175	-0.0760773	0.549831	0.930327	FALSE	FALSE	TRUE	FALSE
	Evc	0.389974	0.0353205	0.299172	0.256714	0.00114919	0.0424876	FALSE	FALSE	TRUE	FALSE
	Ppp1r1b	0.379165	0.00267463	0.0920096	-0.140642	0.615892	0.993344	FALSE	FALSE	TRUE	FALSE
	Rbmx2	0.378797	0.0489433	0.339287	-0.0489062	0.356159	0.788581	FALSE	FALSE	TRUE	FALSE
	Eif4enif1	0.378367	0.00302516	0.097072	0.0781383	0.0571804	0.315564	FALSE	FALSE	TRUE	FALSE
	Prss8	0.385904	0.014079	0.203213	0.0311739	0.0253847	0.202201	FALSE	FALSE	TRUE	FALSE
	Piwil2	0.377988	0.0473524	0.334452	0.194139	0.159636	0.556054	FALSE	FALSE	TRUE	FALSE
	Foxf2	0.377947	0.0285306	0.274193	-0.0284168	0.702545	1	FALSE	FALSE	TRUE	FALSE
	Dffa	0.377401	0.0149347	0.20704	-0.0231001	0.595129	0.974141	FALSE	FALSE	TRUE	FALSE
	Def6	0.377242	0.0454811	0.328912	0.0198324	0.849245	1	FALSE	FALSE	TRUE	FALSE
	Ugt8a	0.37692	0.0362071	0.302201	-0.0928033	0.839553	1	FALSE	FALSE	TRUE	FALSE
	Rsf1	0.375899	0.00345004	0.104555	-0.0464721	0.357983	0.790797	FALSE	FALSE	TRUE	FALSE
	BC017158	0.382814	0.00053341	0.042656	0.129356	0.0357424	0.246218	FALSE	FALSE	TRUE	FALSE
	Chka	0.373979	0.0346286	0.296606	0.0408749	0.766631	1	FALSE	FALSE	TRUE	FALSE
	Nipa2	0.373703	0.00650705	0.14038	-0.0685026	0.273822	0.693792	FALSE	FALSE	TRUE	FALSE
	Slc6a11	0.373571	0.0384587	0.30953	0.441075	0.184909	0.599305	FALSE	FALSE	TRUE	FALSE
	Cdh9	0.380119	0.0153104	0.208778	0.370155	0.000666762	0.0319432	FALSE	FALSE	TRUE	FALSE
	Th	0.378668	0.0320443	0.286896	1.20547	0.00125457	0.044534	FALSE	FALSE	TRUE	FALSE
	Hibadh	0.370599	0.0105764	0.179294	0.0451933	0.459779	0.846153	FALSE	FALSE	TRUE	FALSE
	Irf2	0.369569	0.00221806	0.0853773	0.0518518	0.0785853	0.3761	FALSE	FALSE	TRUE	FALSE
	Pex11a	0.367576	0.0300855	0.2791	-0.175199	0.107255	0.445471	FALSE	FALSE	TRUE	FALSE
	Asphd1	0.366685	0.0280953	0.27221	-0.115638	0.0914269	0.406912	FALSE	FALSE	TRUE	FALSE
	Metap2	0.366471	0.00549382	0.127931	-0.0242889	0.459907	0.846258	FALSE	FALSE	TRUE	FALSE
	Ccdc30	0.375027	0.00676235	0.143022	0.195376	0.0338208	0.238693	FALSE	FALSE	TRUE	FALSE
	Flt1	0.366068	0.00573125	0.131046	-0.0613942	0.378574	0.81252	FALSE	FALSE	TRUE	FALSE
	Bmpr1b	0.36606	0.0250001	0.259835	0.185952	0.0588725	0.320012	FALSE	FALSE	TRUE	FALSE
	Gemin8	0.366031	0.0444749	0.327036	-0.0455169	0.623069	0.999241	FALSE	FALSE	TRUE	FALSE
	Scube2	0.365426	0.0479978	0.336756	-0.130197	0.0809396	0.381679	FALSE	FALSE	TRUE	FALSE
	Frmd8	0.3648	0.00392175	0.112595	0.193717	0.0680273	0.348071	FALSE	FALSE	TRUE	FALSE
	Mapkbp1	0.364136	0.00890265	0.163633	0.158312	0.0748917	0.365615	FALSE	FALSE	TRUE	FALSE
	Dhx40	0.36413	0.003396	0.103741	0.0406105	0.42779	0.822772	FALSE	FALSE	TRUE	FALSE
	Slc30a3	0.372397	0.0120644	0.190724	0.935748	0.00530705	0.089341	FALSE	FALSE	TRUE	FALSE
	Clns1a	0.371003	0.0326264	0.289323	0.165617	0.0149968	0.152175	FALSE	FALSE	TRUE	FALSE
	Pde5a	0.358713	0.0281584	0.27221	-0.129379	0.269649	0.691711	FALSE	FALSE	TRUE	FALSE
	Hpgd	0.358639	0.0466776	0.33278	-0.396184	0.194788	0.609243	FALSE	FALSE	TRUE	FALSE
	Nppa	0.358582	0.0331523	0.29253	0.0564362	0.265607	0.691568	FALSE	FALSE	TRUE	FALSE
	Tmem47	0.358222	0.0298503	0.278491	0.123848	0.530495	0.912541	FALSE	FALSE	TRUE	FALSE
	Pole	0.358192	0.0100246	0.175995	0.0267855	0.809444	1	FALSE	FALSE	TRUE	FALSE
	B3galt5	0.362932	0.0276145	0.269855	0.434597	0.038396	0.256995	FALSE	FALSE	TRUE	FALSE
	Gnb4	0.358091	0.010434	0.178783	0.0172267	0.865493	1	FALSE	FALSE	TRUE	FALSE
	Col6a3	0.361794	0.0292798	0.276403	0.214574	0.0436999	0.27624	FALSE	FALSE	TRUE	FALSE
	Rhoq	0.359595	0.0207536	0.237269	0.220879	0.0131664	0.141742	FALSE	FALSE	TRUE	FALSE
	Taf5	0.357243	0.00209638	0.0844044	0.0349396	0.619468	0.996199	FALSE	FALSE	TRUE	FALSE
	Olfml1	0.359453	0.00657966	0.141063	0.911854	0.000481534	0.0277165	FALSE	FALSE	TRUE	FALSE
	Pcnp	0.357022	0.0264115	0.265585	-0.0749225	0.0665258	0.343908	FALSE	FALSE	TRUE	FALSE
	Alg6	0.355357	0.0108919	0.181852	-0.0811486	0.261727	0.691568	FALSE	FALSE	TRUE	FALSE
	Hsd17b1	0.354527	0.0401367	0.315994	-0.0931198	0.258338	0.691568	FALSE	FALSE	TRUE	FALSE
	Ethe1	0.353832	0.0188023	0.226727	-0.0994994	0.198516	0.614828	FALSE	FALSE	TRUE	FALSE
	Arhgap5	0.353245	0.00137666	0.0705607	-0.104207	0.437098	0.826728	FALSE	FALSE	TRUE	FALSE
	Stambp	0.351938	0.000945734	0.059445	-0.039279	0.302608	0.724867	FALSE	FALSE	TRUE	FALSE
	Hopx	0.351083	0.0480807	0.337028	-0.377953	0.331436	0.761081	FALSE	FALSE	TRUE	FALSE
	Nlk	0.348966	0.00842791	0.158145	-0.0688351	0.150899	0.538745	FALSE	FALSE	TRUE	FALSE
	Tmc6	0.34775	0.02744	0.268944	0.0948309	0.103102	0.435614	FALSE	FALSE	TRUE	FALSE
	Ppap2a	0.357465	0.000899395	0.05772	0.194174	0.00531725	0.0893595	FALSE	FALSE	TRUE	FALSE
	Dbndd2	0.347264	0.0316106	0.28485	-0.0684226	0.638147	1	FALSE	FALSE	TRUE	FALSE
	Fam171a1	0.346863	0.00370417	0.108652	0.136702	0.0575297	0.316617	FALSE	FALSE	TRUE	FALSE
	Gjb6	0.34645	0.0140134	0.202691	0.27495	0.119777	0.474897	FALSE	FALSE	TRUE	FALSE
	Ehhadh	0.344925	0.0391664	0.312227	-0.00862494	0.906943	1	FALSE	FALSE	TRUE	FALSE
	Hps1	0.34471	0.00165618	0.0771235	-0.0205463	0.751222	1	FALSE	FALSE	TRUE	FALSE
	Fkbp9	0.344167	0.0395622	0.314235	0.1201	0.195293	0.609946	FALSE	FALSE	TRUE	FALSE
	Prr7	0.343625	0.0101979	0.176503	0.240773	0.0530385	0.304591	FALSE	FALSE	TRUE	FALSE
	Cml1	0.342276	0.0119513	0.189839	-0.0477205	0.508549	0.891825	FALSE	FALSE	TRUE	FALSE
	Ralgds	0.341713	0.0280802	0.27221	0.0998756	0.140966	0.519239	FALSE	FALSE	TRUE	FALSE
	Tbc1d24	0.34156	0.0242982	0.256404	-0.0182057	0.672161	1	FALSE	FALSE	TRUE	FALSE
	H2-T24	0.3489	0.0214552	0.241672	0.42711	0.0186961	0.171465	FALSE	FALSE	TRUE	FALSE
	Pde6d	0.339782	0.0290906	0.275127	-0.0844218	0.328075	0.756395	FALSE	FALSE	TRUE	FALSE
	Skap2	0.345706	0.0287234	0.274239	0.282159	0.0068346	0.100261	FALSE	FALSE	TRUE	FALSE
	Cmc1	0.338334	0.0327557	0.289867	0.0102939	0.895133	1	FALSE	FALSE	TRUE	FALSE
	Rdm1	0.338108	0.0403299	0.316221	-0.107781	0.209096	0.630757	FALSE	FALSE	TRUE	FALSE
	Alpk3	0.337342	0.00622071	0.137362	0.0225257	0.458953	0.84538	FALSE	FALSE	TRUE	FALSE
	Grasp	0.336709	0.00597064	0.134507	0.0207944	0.922261	1	FALSE	FALSE	TRUE	FALSE
	Nip7	0.335311	0.0431827	0.323018	0.0468311	0.524827	0.907223	FALSE	FALSE	TRUE	FALSE
	Hmgxb3	0.334674	0.00707491	0.144468	0.0228059	0.466601	0.852204	FALSE	FALSE	TRUE	FALSE
	Gmfb	0.333362	0.0253329	0.261872	0.0515931	0.211283	0.634169	FALSE	FALSE	TRUE	FALSE
	Pdgfrb	0.333349	0.0260865	0.265585	0.120391	0.0840909	0.390188	FALSE	FALSE	TRUE	FALSE
	Asrgl1	0.333263	0.00427517	0.116397	-0.00366047	0.986514	1	FALSE	FALSE	TRUE	FALSE
	Tarsl2	0.33272	0.00612687	0.136094	0.0921695	0.112978	0.459387	FALSE	FALSE	TRUE	FALSE
	Mtmr14	0.332701	0.00751966	0.14869	-0.0277423	0.65646	1	FALSE	FALSE	TRUE	FALSE
	Mid1ip1	0.332554	0.0324595	0.288557	-0.0824859	0.560823	0.94109	FALSE	FALSE	TRUE	FALSE
	Chrna3	0.332416	0.0178059	0.220932	-0.00880983	0.948748	1	FALSE	FALSE	TRUE	FALSE
	Kctd21	0.331148	0.0248168	0.259446	-0.186378	0.178251	0.590302	FALSE	FALSE	TRUE	FALSE
	Itgb1bp1	0.330445	0.0184975	0.225124	0.0683588	0.449218	0.836561	FALSE	FALSE	TRUE	FALSE
	Clic4	0.334447	0.0366318	0.303096	0.33775	0.00460729	0.082525	FALSE	FALSE	TRUE	FALSE
	Trpv4	0.333554	0.013513	0.200009	0.288195	0.0355764	0.245831	FALSE	FALSE	TRUE	FALSE
	Dirc2	0.330266	0.0449588	0.328016	0.0751087	0.336846	0.766204	FALSE	FALSE	TRUE	FALSE
	Hpn	0.330128	0.0146888	0.206502	-0.279942	0.0738277	0.363361	FALSE	FALSE	TRUE	FALSE
	Mybphl	0.330024	0.0282425	0.27268	0.0339636	0.196188	0.611099	FALSE	FALSE	TRUE	FALSE
	Crk	0.329308	0.0419829	0.319664	-0.0118945	0.827241	1	FALSE	FALSE	TRUE	FALSE
	Sec11c	0.328733	0.0182509	0.223548	-0.161813	0.28007	0.698585	FALSE	FALSE	TRUE	FALSE
	Cript	0.328147	0.0149189	0.20704	-0.0596048	0.310887	0.735674	FALSE	FALSE	TRUE	FALSE
	Plod2	0.332627	0.00522949	0.12464	0.271027	0.0311369	0.228231	FALSE	FALSE	TRUE	FALSE
	Mrap2	0.32698	0.00942884	0.169033	-0.148681	0.363239	0.796618	FALSE	FALSE	TRUE	FALSE
	Cntnap5b	0.32674	0.0474131	0.334452	-0.00527702	0.966896	1	FALSE	FALSE	TRUE	FALSE
	Hdac9	0.329062	0.0352215	0.299172	0.271274	0.000496196	0.0279733	FALSE	FALSE	TRUE	FALSE
	Gtf2h4	0.326481	0.00940981	0.16889	0.0607074	0.438042	0.827737	FALSE	FALSE	TRUE	FALSE
	Sh3tc2	0.328456	0.0224119	0.247162	0.53978	0.000860322	0.0367336	FALSE	FALSE	TRUE	FALSE
	Ahdc1	0.325524	0.015325	0.208778	-0.00381106	0.965397	1	FALSE	FALSE	TRUE	FALSE
	Seh1l	0.324295	0.0233142	0.253487	-0.067718	0.0857514	0.394009	FALSE	FALSE	TRUE	FALSE
	Nup93	0.321577	0.00194703	0.082594	-0.103993	0.0950391	0.415588	FALSE	FALSE	TRUE	FALSE
	Myo10	0.320889	0.00204854	0.084338	0.0947661	0.411728	0.822772	TRUE	FALSE	TRUE	FALSE
	Ucp3	0.32447	0.01791	0.221146	0.290755	0.0409721	0.266582	FALSE	FALSE	TRUE	FALSE
	Mcm5	0.31894	0.0466762	0.33278	0.0206197	0.761783	1	FALSE	FALSE	TRUE	FALSE
	Ppp1r32	0.316413	0.00494755	0.122131	-0.0593862	0.207316	0.627753	FALSE	FALSE	TRUE	FALSE
	Nedd4l	0.316387	0.00487715	0.121722	-0.105583	0.0583827	0.318417	FALSE	FALSE	TRUE	FALSE
	Cyb5r1	0.316094	0.034038	0.294226	0.0656576	0.439859	0.828862	FALSE	FALSE	TRUE	FALSE
	Nudt14	0.315979	0.00423731	0.116001	-0.0260739	0.676771	1	FALSE	FALSE	TRUE	FALSE
	Cdkn3	0.321404	0.00759925	0.148809	0.148719	0.0282139	0.215279	FALSE	FALSE	TRUE	FALSE
	Phf21b	0.315117	0.00301695	0.0970122	0.0281649	0.624956	1	FALSE	FALSE	TRUE	FALSE
	Ppp3cc	0.314458	0.00125356	0.0682976	-0.00830394	0.866004	1	FALSE	FALSE	TRUE	FALSE
	Pfkfb4	0.313419	0.00527629	0.125335	-0.0849782	0.051512	0.30154	FALSE	FALSE	TRUE	FALSE
	Car4	0.31321	0.00436152	0.116535	-0.00740456	0.984302	1	FALSE	FALSE	TRUE	FALSE
	Shfm1	0.313042	0.0267725	0.266596	-0.0015947	0.959628	1	FALSE	FALSE	TRUE	FALSE
	Ints5	0.320273	0.0327249	0.289763	0.114629	0.00708073	0.101948	FALSE	FALSE	TRUE	FALSE
	Atp13a5	0.312599	0.0278349	0.271142	0.0920785	0.617644	0.994528	FALSE	FALSE	TRUE	FALSE
	Slc38a1	0.312414	0.00467348	0.119569	0.0424152	0.588628	0.968454	FALSE	FALSE	TRUE	FALSE
	Iah1	0.319685	0.00424044	0.116001	0.181498	0.000557128	0.0292346	FALSE	FALSE	TRUE	FALSE
	Dhcr7	0.311686	0.0283258	0.273136	-0.0842537	0.524631	0.907039	FALSE	FALSE	TRUE	FALSE
	Gpr116	0.311668	0.00432316	0.116525	0.0265945	0.724057	1	FALSE	FALSE	TRUE	FALSE
	Mettl1	0.312236	0.020025	0.234279	0.227953	0.0313287	0.228473	FALSE	FALSE	TRUE	FALSE
	Rnf4	0.311024	0.0052201	0.12464	0.0558319	0.131153	0.499161	FALSE	FALSE	TRUE	FALSE
	Trpm4	0.310589	0.0121589	0.191236	-0.0502839	0.485899	0.871197	FALSE	FALSE	TRUE	FALSE
	2810025M15Rik	0.308107	0.0128607	0.19782	0.149351	0.135608	0.5083	FALSE	FALSE	TRUE	FALSE
	Depdc5	0.308096	0.00151093	0.0734965	0.00730629	0.810183	1	FALSE	FALSE	TRUE	FALSE
	Mdga1	0.306839	0.0469439	0.333499	0.179363	0.257688	0.691568	FALSE	FALSE	TRUE	FALSE
	Grin3b	0.305933	0.0365023	0.302934	-0.115034	0.129524	0.495445	FALSE	FALSE	TRUE	FALSE
	Brf2	0.305556	0.0337513	0.294028	-0.0437614	0.430544	0.823147	FALSE	FALSE	TRUE	FALSE
	Bcap31	0.305305	0.0161007	0.211175	0.0173217	0.773496	1	FALSE	FALSE	TRUE	FALSE
	Herpud2	0.304773	0.0157902	0.210727	-0.0316423	0.6992	1	FALSE	FALSE	TRUE	FALSE
	Slc38a10	0.304277	0.0120829	0.190724	-0.0734637	0.0918981	0.407915	FALSE	FALSE	TRUE	FALSE
	Hspb11	0.303254	0.0169503	0.216181	-0.0903831	0.373368	0.806829	FALSE	FALSE	TRUE	FALSE
	Hepacam	0.308394	0.0458536	0.330207	0.167388	0.0127462	0.13915	FALSE	FALSE	TRUE	FALSE
	Msi2	0.302071	0.0453289	0.328597	-0.0924422	0.119798	0.474931	FALSE	FALSE	TRUE	FALSE
	Cpa2	0.300702	0.0354833	0.299172	0.175335	0.228365	0.655968	FALSE	FALSE	TRUE	FALSE
	Arrdc2	0.300403	0.0189731	0.227469	0.479872	0.440598	0.829372	FALSE	FALSE	TRUE	FALSE
	Acyp2	0.298933	0.0385045	0.309543	-0.0355048	0.555265	0.935943	FALSE	FALSE	TRUE	FALSE
	Eef1e1	0.297665	0.0289264	0.274423	0.0838766	0.185241	0.599305	FALSE	FALSE	TRUE	FALSE
	Pot1b	0.302858	0.0475871	0.334952	0.262646	0.00646329	0.0980328	FALSE	FALSE	TRUE	FALSE
	Slc46a3	0.295859	0.00515203	0.12373	-0.117034	0.205526	0.625018	FALSE	FALSE	TRUE	FALSE
	Plekhg3	0.295791	0.0433109	0.323256	0.0157556	0.722367	1	FALSE	FALSE	TRUE	FALSE
	Tysnd1	0.295773	0.0207939	0.237373	-0.0781164	0.0794993	0.378499	FALSE	FALSE	TRUE	FALSE
	Bloc1s3	0.295155	0.0354361	0.299172	-0.10028	0.0515577	0.301626	FALSE	FALSE	TRUE	FALSE
	Chek2	0.294871	0.00533618	0.125817	0.0273763	0.69738	1	FALSE	FALSE	TRUE	FALSE
	Nr2f2	0.299796	0.0171533	0.216981	0.172609	0.00745226	0.10418	FALSE	FALSE	TRUE	FALSE
	Pla2g6	0.298245	0.0271279	0.267842	0.306843	0.017681	0.166257	FALSE	FALSE	TRUE	FALSE
	Aldh18a1	0.298039	0.00980212	0.172914	0.273264	0.000637107	0.0311911	FALSE	FALSE	TRUE	FALSE
	Mras	0.294211	0.0138382	0.201141	0.0705905	0.209947	0.632192	FALSE	FALSE	TRUE	FALSE
	Ccl19	0.293562	0.0279677	0.27221	-0.137578	0.114959	0.46403	FALSE	FALSE	TRUE	FALSE
	Pigg	0.292206	0.0363472	0.302543	-0.0645307	0.29916	0.720013	FALSE	FALSE	TRUE	FALSE
	Ppp1r14a	0.291285	0.0386218	0.309826	-0.101045	0.609034	0.98739	FALSE	FALSE	TRUE	FALSE
	Atoh8	0.293716	0.0332153	0.292747	0.357887	0.0241139	0.196632	FALSE	FALSE	TRUE	FALSE
	Ebpl	0.290702	0.0322234	0.287656	-0.0581037	0.121243	0.478065	FALSE	FALSE	TRUE	FALSE
	Grk4	0.289128	0.0238628	0.254881	-0.0596688	0.280229	0.698822	FALSE	FALSE	TRUE	FALSE
	Chi3l7	0.288846	0.00185751	0.0810618	0.129667	0.571807	0.952972	FALSE	FALSE	TRUE	FALSE
	Slc26a11	0.288795	0.00289498	0.096124	0.0645432	0.123422	0.482995	FALSE	FALSE	TRUE	FALSE
	Zfp7	0.288716	0.0228062	0.249707	-0.118017	0.0799021	0.37935	FALSE	FALSE	TRUE	FALSE
	Gtpbp5	0.291456	0.0290706	0.275108	0.0823213	0.0148394	0.151184	FALSE	FALSE	TRUE	FALSE
	Maoa	0.285618	0.0404399	0.316277	-0.0183792	0.855728	1	FALSE	FALSE	TRUE	FALSE
	Stard6	0.285187	0.0133666	0.200009	-0.0888431	0.109502	0.451013	FALSE	FALSE	TRUE	FALSE
	Dbndd1	0.284878	0.00606131	0.135551	-0.121003	0.102881	0.435009	FALSE	FALSE	TRUE	FALSE
	Blnk	0.284844	0.0270251	0.266999	0.0374155	0.602082	0.980988	FALSE	FALSE	TRUE	FALSE
	Znhit3	0.284164	0.0294159	0.277174	0.0538049	0.389798	0.822772	FALSE	FALSE	TRUE	FALSE
	Rnf111	0.283152	0.00695787	0.144229	0.0120055	0.51593	0.899158	FALSE	FALSE	TRUE	FALSE
	Rnf144b	0.282489	0.0370133	0.30362	0.0182624	0.624365	1	FALSE	FALSE	TRUE	FALSE
	Sorbs3	0.282448	0.0385944	0.309803	0.23617	0.0652694	0.340328	FALSE	FALSE	TRUE	FALSE
	Tirap	0.286443	0.0069225	0.144095	0.31164	9.08e-05	0.0124509	FALSE	FALSE	TRUE	FALSE
	Fam92a	0.281783	0.0136276	0.200609	0.034564	0.43345	0.824623	FALSE	FALSE	TRUE	FALSE
	Mtus1	0.281227	0.0304641	0.280126	0.195509	0.0559989	0.311637	FALSE	FALSE	TRUE	FALSE
	Btbd1	0.280622	0.0298112	0.278491	-0.0664458	0.341492	0.771016	FALSE	FALSE	TRUE	FALSE
	Pole4	0.279711	0.0113574	0.185121	-0.0875966	0.34815	0.779362	FALSE	FALSE	TRUE	FALSE
	Rtn4	0.279214	0.0388769	0.311056	0.0594382	0.230971	0.659316	FALSE	FALSE	TRUE	FALSE
	Hr	0.278714	0.0184153	0.224499	-0.221091	0.42845	0.822772	FALSE	FALSE	TRUE	FALSE
	Fat2	0.278395	0.0170196	0.216424	-0.0999579	0.662757	1	TRUE	FALSE	TRUE	FALSE
	Sec23a	0.281726	0.0121425	0.191201	0.0822439	0.0205561	0.180524	FALSE	FALSE	TRUE	FALSE
	Epha8	0.276284	0.0128532	0.19782	-0.21666	0.0713373	0.356302	FALSE	FALSE	TRUE	FALSE
	Errfi1	0.281153	0.0425462	0.321231	0.481273	0.0475185	0.28788	FALSE	FALSE	TRUE	FALSE
	Casd1	0.27537	0.0401299	0.315994	-0.0259824	0.671512	1	FALSE	FALSE	TRUE	FALSE
	Lama2	0.280925	0.010861	0.181852	0.427707	0.00230479	0.0584934	FALSE	FALSE	TRUE	FALSE
	Grwd1	0.274874	0.0243075	0.256404	0.0357552	0.651295	1	FALSE	FALSE	TRUE	FALSE
	Nle1	0.277332	0.00374206	0.109065	0.197114	0.0402729	0.263809	FALSE	FALSE	TRUE	FALSE
	Guf1	0.274574	0.00722311	0.145912	0.101469	0.140418	0.517874	FALSE	FALSE	TRUE	FALSE
	Cln8	0.275217	0.0383197	0.309121	0.146285	0.0196416	0.176533	FALSE	FALSE	TRUE	FALSE
	Tars2	0.273397	0.00551718	0.127931	0.0403086	0.28754	0.706506	FALSE	FALSE	TRUE	FALSE
	Vps4b	0.273342	0.0180596	0.221874	-0.0235008	0.544773	0.925437	FALSE	FALSE	TRUE	FALSE
	Cyp2d22	0.272695	0.0454153	0.328911	-0.113929	0.278008	0.696373	FALSE	FALSE	TRUE	FALSE
	Glra3	0.27469	0.0300456	0.2791	0.794388	0.000113804	0.013759	FALSE	FALSE	TRUE	FALSE
	Blvrb	0.272219	0.0364749	0.302934	-0.239526	0.0564742	0.313001	FALSE	FALSE	TRUE	FALSE
	Galc	0.272067	0.045687	0.329628	-0.0947032	0.356473	0.788993	FALSE	FALSE	TRUE	FALSE
	Peli3	0.272054	0.0263789	0.265585	0.121699	0.0795185	0.378499	FALSE	FALSE	TRUE	FALSE
	Vps11	0.271141	0.0135313	0.200009	-0.0777284	0.268537	0.691568	FALSE	FALSE	TRUE	FALSE
	Nup107	0.270143	0.00462197	0.119048	-0.0421311	0.464126	0.849764	FALSE	FALSE	TRUE	FALSE
	Sgsh	0.270072	0.0411466	0.31709	0.0691729	0.420609	0.822772	FALSE	FALSE	TRUE	FALSE
	Vamp5	0.270066	0.0453223	0.328597	0.0165303	0.870871	1	FALSE	FALSE	TRUE	FALSE
	Top3a	0.272271	0.0128034	0.197734	0.141573	0.0122243	0.136111	FALSE	FALSE	TRUE	FALSE
	Gje1	0.268994	0.0205515	0.236983	0.00304595	0.6293	1	FALSE	FALSE	TRUE	FALSE
	Pnn	0.268732	0.0213516	0.241037	0.0510636	0.25768	0.691568	FALSE	FALSE	TRUE	FALSE
	Evc2	0.268105	0.0422921	0.320434	0.114619	0.0639461	0.336013	FALSE	FALSE	TRUE	FALSE
	Pisd	0.267966	0.0348271	0.297253	0.244468	0.0843833	0.390761	FALSE	FALSE	TRUE	FALSE
	Cd59b	0.267597	0.0107941	0.181175	-0.109698	0.205015	0.624196	FALSE	FALSE	TRUE	FALSE
	Cpt1a	0.265238	0.0202696	0.235996	0.193307	0.0876475	0.397894	FALSE	FALSE	TRUE	FALSE
	D030028A08Rik	0.26491	0.0334374	0.293186	-0.0642963	0.166337	0.568107	FALSE	FALSE	TRUE	FALSE
	D6Wsu163e	0.264364	0.0320743	0.286916	-0.0063622	0.925804	1	FALSE	FALSE	TRUE	FALSE
	Cyp2u1	0.263771	0.0490123	0.339287	-0.0170045	0.83559	1	FALSE	FALSE	TRUE	FALSE
	Acad9	0.263408	0.0209886	0.238526	-0.0318624	0.382879	0.817419	FALSE	FALSE	TRUE	FALSE
	Dlgap4	0.262982	0.0218932	0.244093	-0.0849557	0.129844	0.49605	FALSE	FALSE	TRUE	FALSE
	Crtc1	0.262714	0.0398583	0.315616	-0.0375717	0.448678	0.836161	FALSE	FALSE	TRUE	FALSE
	F3	0.262266	0.00416533	0.115465	0.21676	0.211819	0.634988	FALSE	FALSE	TRUE	FALSE
	Cndp2	0.261918	0.0268468	0.266617	-0.0400924	0.444057	0.832848	FALSE	FALSE	TRUE	FALSE
	Cald1	0.261171	0.00706218	0.144401	0.208582	0.0929899	0.410645	FALSE	FALSE	TRUE	FALSE
	Prkar1a	0.264276	0.0486822	0.33882	0.10704	0.0111701	0.129257	FALSE	FALSE	TRUE	FALSE
	BC004004	0.260977	0.0408075	0.316794	-0.102525	0.0589378	0.320012	FALSE	FALSE	TRUE	FALSE
	Arsb	0.260633	0.0286533	0.274193	-0.113907	0.251511	0.689553	FALSE	FALSE	TRUE	FALSE
	Farsb	0.260082	0.0153365	0.208778	0.0527126	0.205517	0.625018	FALSE	FALSE	TRUE	FALSE
	Gorasp1	0.258346	0.0418596	0.319553	0.0521741	0.317696	0.743987	FALSE	FALSE	TRUE	FALSE
	Akirin2	0.258169	0.0185632	0.225515	-0.00476199	0.941393	1	FALSE	FALSE	TRUE	FALSE
	Pink1	0.257941	0.0299785	0.2791	0.0595673	0.616677	0.993795	FALSE	FALSE	TRUE	FALSE
	Gdpd1	0.257616	0.0439715	0.324611	0.0260988	0.56251	0.94267	FALSE	FALSE	TRUE	FALSE
	Entpd7	0.256187	0.0385986	0.309803	0.01678	0.628517	1	FALSE	FALSE	TRUE	FALSE
	Arvcf	0.255669	0.0199846	0.234279	0.0864545	0.159751	0.556187	FALSE	FALSE	TRUE	FALSE
	Rttn	0.25522	0.0375434	0.305269	0.0703474	0.0992725	0.426344	FALSE	FALSE	TRUE	FALSE
	Myl2	0.252887	0.0368507	0.303163	0.058922	0.458104	0.844706	FALSE	FALSE	TRUE	FALSE
	Ski	0.252696	0.0402182	0.315994	-0.0717483	0.0820583	0.385046	FALSE	FALSE	TRUE	FALSE
	Wdr61	0.252143	0.0371942	0.304142	-0.0634061	0.156469	0.549747	FALSE	FALSE	TRUE	FALSE
	Zfp346	0.251051	0.00784049	0.151462	-0.0710928	0.330397	0.759586	FALSE	FALSE	TRUE	FALSE
	Athl1	0.250972	0.0254335	0.261872	0.0440371	0.675117	1	FALSE	FALSE	TRUE	FALSE
	Pdlim7	0.250955	0.0258835	0.264091	0.110503	0.215674	0.639554	FALSE	FALSE	TRUE	FALSE
	Smndc1	0.250731	0.0141028	0.203213	-0.049096	0.342976	0.773378	FALSE	FALSE	TRUE	FALSE
	Prima1	0.254605	0.0136988	0.200609	0.501764	0.00228992	0.0584654	FALSE	FALSE	TRUE	FALSE
	Zfp651	0.253469	0.0338762	0.294028	0.133702	0.0134009	0.14301	FALSE	FALSE	TRUE	FALSE
	Umps	0.25045	0.0450828	0.328339	0.0241027	0.449755	0.837293	FALSE	FALSE	TRUE	FALSE
	Rapsn	0.250179	0.0320841	0.286916	-0.0257318	0.397614	0.822772	FALSE	FALSE	TRUE	FALSE
	Rars2	0.249284	0.0304738	0.280126	-0.154891	0.0852098	0.392674	FALSE	FALSE	TRUE	FALSE
	Evi5l	0.252742	0.00995636	0.175402	0.196173	0.0121954	0.13591	FALSE	FALSE	TRUE	FALSE
	Otof	0.252662	0.0155188	0.209986	0.530811	0.00505954	0.0869366	FALSE	FALSE	TRUE	FALSE
	Il15ra	0.250676	0.0163754	0.212866	0.253163	0.0178515	0.167332	FALSE	FALSE	TRUE	FALSE
	Prpsap1	0.248672	0.0126668	0.196022	-0.0485386	0.279237	0.697922	FALSE	FALSE	TRUE	FALSE
	Nfatc2ip	0.248566	0.00705852	0.144401	-0.00579213	0.878933	1	FALSE	FALSE	TRUE	FALSE
	Mocs1	0.248143	0.0192612	0.22964	-0.0609101	0.320118	0.746835	FALSE	FALSE	TRUE	FALSE
	Ormdl1	0.247569	0.0449911	0.328016	-0.191697	0.0701165	0.353541	FALSE	FALSE	TRUE	FALSE
	Mfrp	0.246803	0.0434908	0.323358	0.195253	0.380968	0.815401	FALSE	FALSE	TRUE	FALSE
	Kcnh2	0.246747	0.0384155	0.30953	0.0168607	0.860387	1	FALSE	FALSE	TRUE	FALSE
	Sfrp4	0.246632	0.0430542	0.322832	0.0200935	0.841342	1	FALSE	FALSE	TRUE	FALSE
	Nras	0.246297	0.0368493	0.303163	0.100693	0.183756	0.599305	FALSE	FALSE	TRUE	FALSE
	Chpt1	0.246131	0.0451716	0.328339	-0.0512316	0.594934	0.974141	FALSE	FALSE	TRUE	FALSE
	P2rx4	0.245991	0.0410741	0.31709	-0.102331	0.190774	0.603526	FALSE	FALSE	TRUE	FALSE
	Tjp2	0.245099	0.0482817	0.337817	-0.020906	0.673702	1	FALSE	FALSE	TRUE	FALSE
	Spcs3	0.244863	0.0417386	0.319236	0.0682818	0.264685	0.691568	FALSE	FALSE	TRUE	FALSE
	Zfp420	0.244036	0.0467926	0.333095	0.040328	0.24617	0.682147	FALSE	FALSE	TRUE	FALSE
	H2-M10.2	0.243981	0.0237843	0.254881	0.0949827	0.299963	0.721123	FALSE	FALSE	TRUE	FALSE
	Star	0.246221	0.0197693	0.233171	0.0729848	0.037976	0.255454	FALSE	FALSE	TRUE	FALSE
	9430041J12Rik	0.241063	0.0260018	0.264944	-0.00088201	0.959347	1	FALSE	FALSE	TRUE	FALSE
	Bms1	0.240886	0.0282606	0.27268	0.00230718	0.912134	1	FALSE	FALSE	TRUE	FALSE
	Zdhhc15	0.240751	0.0389724	0.311656	0.0947339	0.156777	0.550087	FALSE	FALSE	TRUE	FALSE
	Lrpprc	0.239848	0.0130502	0.198931	0.106576	0.0699305	0.353101	FALSE	FALSE	TRUE	FALSE
	Thbs3	0.243395	0.0158164	0.210727	0.297191	0.0136183	0.144356	FALSE	FALSE	TRUE	FALSE
	Brap	0.239129	0.0465719	0.33278	-0.0395361	0.473993	0.859422	FALSE	FALSE	TRUE	FALSE
	Etl4	0.238318	0.0349578	0.298079	0.0186149	0.738933	1	FALSE	FALSE	TRUE	FALSE
	Acads	0.238109	0.0179057	0.221146	-0.0946088	0.100963	0.430662	FALSE	FALSE	TRUE	FALSE
	Erlin2	0.238935	0.0459589	0.330325	0.105782	0.0493246	0.293667	FALSE	FALSE	TRUE	FALSE
	1190002N15Rik	0.236527	0.0396932	0.314947	-0.144103	0.260498	0.691568	FALSE	FALSE	TRUE	FALSE
	Usp25	0.235982	0.0271624	0.26801	-0.115904	0.0659216	0.342228	FALSE	FALSE	TRUE	FALSE
	Lancl1	0.235442	0.00737143	0.147535	-0.0399461	0.561305	0.941522	FALSE	FALSE	TRUE	FALSE
	Cdh10	0.238345	0.0466704	0.33278	0.432856	0.00212238	0.0565041	FALSE	FALSE	TRUE	FALSE
[truncated: 154 more rows]

## Sheet: S8_PARP_Expr_IR_Integrated
	Comparison of only PARPATM vs WT Splicing Scores
	PARPATM vs WT Differential Analysis of Splicing Deficiency Score and Gene Expression
	GeneName	IR_logFC	IR_P.Value	IR_adj.P.Val	Expr_logFC	Expr_P.Value	Expr_adj.P.Val	CB_granule	PurkinjeManualAnnotate	Intron Retained	Downregulated Expression
	Itpr1	1.64291	2.37294e-05	0.0120858	-2.56538	3.55154e-05	0.0140548	FALSE	TRUE	TRUE	TRUE
	Grid2	0.956966	7.76549e-05	0.018827	-0.894504	0.000133482	0.0238404	FALSE	TRUE	TRUE	TRUE
	Car8	0.931832	0.00224769	0.0938013	-0.847276	0.0113094	0.136616	FALSE	TRUE	TRUE	TRUE
	Lynx1	1.66134	3.85991e-05	0.0143796	-0.353958	7.00748e-05	0.0190158	FALSE	TRUE	TRUE	TRUE
	Plxdc1	0.543461	0.00277001	0.103234	-0.317992	0.0250196	0.193003	FALSE	TRUE	TRUE	TRUE
	Slc1a6	0.338896	0.0315606	0.278003	-0.280983	0.0129788	0.144853	FALSE	TRUE	TRUE	TRUE
	Pisd-ps1	1.5114	9.17975e-06	0.0107855	-2.07062	0.000228323	0.0271919	FALSE	FALSE	TRUE	TRUE
	H2-Bl	0.663683	0.00139737	0.0792734	-1.97818	5.68517e-05	0.0171417	FALSE	FALSE	TRUE	TRUE
	Pla2g4b	0.273731	0.0317532	0.279377	-1.83401	8.52956e-06	0.0106688	FALSE	FALSE	TRUE	TRUE
	Rps3a	1.54696	0.00101754	0.0684662	-1.79595	0.0044996	0.0903034	FALSE	FALSE	TRUE	TRUE
	Ninj2	1.34975	0.00909876	0.167029	-1.09227	0.00796766	0.116506	FALSE	FALSE	TRUE	TRUE
	Rpl30	1.62605	0.00434702	0.122503	-1.06609	0.00813543	0.117532	FALSE	FALSE	TRUE	TRUE
	Tdg	0.583147	0.00459188	0.126372	-1.04577	0.048368	0.273445	FALSE	FALSE	TRUE	TRUE
	Lyrm7	0.39523	0.0155052	0.211075	-1.03372	0.000206119	0.0266892	FALSE	FALSE	TRUE	TRUE
	Dap	0.86894	0.00743737	0.155747	-1.00799	0.0355859	0.231067	FALSE	FALSE	TRUE	TRUE
	Abcc12	0.246627	0.0339871	0.28808	-0.971159	0.000216585	0.0267152	FALSE	FALSE	TRUE	TRUE
	Acp1	0.526866	0.000992536	0.0670796	-0.96431	0.000105259	0.0216068	FALSE	FALSE	TRUE	TRUE
	Parp1	1.31639	3.2066e-05	0.0128518	-0.957464	1.3441e-05	0.0108558	FALSE	FALSE	TRUE	TRUE
	Abi3bp	0.711889	0.000799516	0.0613681	-0.922813	0.00984593	0.128675	FALSE	FALSE	TRUE	TRUE
	Amica1	0.79324	0.00177511	0.0863471	-0.743165	0.0103662	0.131726	FALSE	FALSE	TRUE	TRUE
	Vmn2r29	0.454926	0.011908	0.187122	-0.73023	0.00429667	0.0879972	FALSE	FALSE	TRUE	TRUE
	Alox8	0.748354	0.00604682	0.14275	-0.720088	0.00214677	0.064626	FALSE	FALSE	TRUE	TRUE
	Eif3j	1.0386	6.49723e-05	0.0178213	-0.701212	3.80227e-05	0.0142256	FALSE	FALSE	TRUE	TRUE
	Ubash3b	0.359491	0.0305608	0.273454	-0.696133	0.000836236	0.0448599	FALSE	FALSE	TRUE	TRUE
	Tgm7	1.17251	0.00719484	0.154234	-0.664474	0.000141813	0.0238404	FALSE	FALSE	TRUE	TRUE
	Tmem40	1.46701	0.00141157	0.0792734	-0.614266	0.00346754	0.0808191	FALSE	FALSE	TRUE	TRUE
	Trpc3	0.35705	0.0372623	0.298855	-0.594084	0.00239412	0.0678768	FALSE	FALSE	TRUE	TRUE
	Stk17b	0.573338	0.00343894	0.11206	-0.584255	0.00352943	0.0814228	FALSE	FALSE	TRUE	TRUE
	Gng13	0.607169	0.000385766	0.0463952	-0.582084	0.00517191	0.0950108	FALSE	FALSE	TRUE	TRUE
	Ano3	0.557333	0.00202282	0.0895553	-0.581946	0.00601609	0.102425	FALSE	FALSE	TRUE	TRUE
	Wdfy1	0.70269	0.0415908	0.312781	-0.581911	0.0378518	0.238602	FALSE	FALSE	TRUE	TRUE
	Hfe	1.20823	0.0138321	0.201479	-0.575503	0.00363541	0.0827519	FALSE	FALSE	TRUE	TRUE
	Cntn4	2.18558	6.93717e-06	0.00882986	-0.569422	0.000212428	0.0266892	FALSE	FALSE	TRUE	TRUE
	Piwil2	0.551841	0.0384031	0.302355	-0.556477	0.00346492	0.0808077	FALSE	FALSE	TRUE	TRUE
	Ero1lb	0.656579	0.00882447	0.165929	-0.551869	0.00184197	0.0609036	FALSE	FALSE	TRUE	TRUE
	Alpk2	1.09064	0.000137192	0.0261935	-0.548855	0.0261406	0.196616	FALSE	FALSE	TRUE	TRUE
	Gpd1	0.815913	0.00572205	0.140712	-0.545489	0.00180999	0.0605845	FALSE	FALSE	TRUE	TRUE
	Strc	0.56938	0.0015679	0.0837344	-0.544769	0.00437753	0.0889396	FALSE	FALSE	TRUE	TRUE
	Chst7	0.472887	0.0101203	0.173818	-0.542056	0.00103999	0.0488738	FALSE	FALSE	TRUE	TRUE
	Nfatc2	0.745709	0.00426703	0.12205	-0.525083	0.00369541	0.0832745	FALSE	FALSE	TRUE	TRUE
	Kcnip4	0.405603	0.00658545	0.148139	-0.511033	0.000372123	0.0330765	FALSE	FALSE	TRUE	TRUE
	Gm628	0.73906	0.0127542	0.193233	-0.498399	0.000313019	0.0309685	FALSE	FALSE	TRUE	TRUE
	Reep6	0.257492	0.0406927	0.309686	-0.494721	0.0207959	0.178124	FALSE	FALSE	TRUE	TRUE
	Mybpc3	0.211721	0.0378459	0.300134	-0.492058	0.0228597	0.185597	FALSE	FALSE	TRUE	TRUE
	Dusp23	0.827673	0.00517483	0.135343	-0.491385	0.0175082	0.163952	FALSE	FALSE	TRUE	TRUE
	Dctd	1.29478	2.52012e-05	0.0120858	-0.489876	0.00220317	0.0653812	FALSE	FALSE	TRUE	TRUE
	Capza1	0.604108	0.00225409	0.0938121	-0.478508	0.0301905	0.211977	FALSE	FALSE	TRUE	TRUE
	Zfp386	0.461829	0.040499	0.308954	-0.443315	0.0209481	0.178729	FALSE	FALSE	TRUE	TRUE
	Hmgb1	0.499849	0.00701262	0.152005	-0.438906	0.0136541	0.147913	FALSE	FALSE	TRUE	TRUE
	Cox7a2l	0.562235	0.0109674	0.180345	-0.437317	0.00082207	0.0445517	FALSE	FALSE	TRUE	TRUE
	Them4	1.04547	0.0152401	0.20937	-0.427327	0.0378409	0.238602	FALSE	FALSE	TRUE	TRUE
	Sc5d	0.199112	0.0463276	0.324917	-0.401259	0.0123488	0.141358	FALSE	FALSE	TRUE	TRUE
	Fabp5	0.581625	0.0016213	0.0840759	-0.39819	0.0463525	0.266882	FALSE	FALSE	TRUE	TRUE
	Mcm8	1.11431	2.48302e-05	0.0120858	-0.394329	2.14632e-05	0.0115371	FALSE	FALSE	TRUE	TRUE
	Pcsk6	0.855078	0.00209322	0.09161	-0.39284	0.00901795	0.123238	FALSE	FALSE	TRUE	TRUE
	Slc26a10	0.291263	0.0168185	0.217021	-0.379041	0.000786555	0.0440089	FALSE	FALSE	TRUE	TRUE
	Comt	0.566838	0.0102609	0.174139	-0.364957	0.00370894	0.0832835	FALSE	FALSE	TRUE	TRUE
	Loxhd1	0.469811	0.0048144	0.12957	-0.358894	0.000925832	0.046624	FALSE	FALSE	TRUE	TRUE
	Stard4	0.710365	0.00956316	0.170114	-0.349494	0.0369607	0.235916	FALSE	FALSE	TRUE	TRUE
	Hacl1	0.310419	0.00780698	0.159582	-0.347972	0.00808719	0.117218	FALSE	FALSE	TRUE	TRUE
	Ttpa	0.625556	0.00528457	0.136116	-0.34761	0.0420022	0.252206	FALSE	FALSE	TRUE	TRUE
	Creg1	0.45787	0.0030359	0.107091	-0.340026	0.000508215	0.0377101	FALSE	FALSE	TRUE	TRUE
	1700011I03Rik	0.87616	0.0393568	0.306042	-0.339694	0.00794632	0.116349	FALSE	FALSE	TRUE	TRUE
	Gm7819	1.00544	0.0157783	0.212584	-0.338071	0.000504933	0.0377101	FALSE	FALSE	TRUE	TRUE
	Anks1b	0.498682	0.00232555	0.0954618	-0.33331	0.000941999	0.0469652	FALSE	FALSE	TRUE	TRUE
	Cep72	0.356953	0.0118888	0.187012	-0.331856	0.00324696	0.0781639	FALSE	FALSE	TRUE	TRUE
	Cd59b	0.761327	0.00542343	0.137427	-0.324893	0.0173239	0.163338	FALSE	FALSE	TRUE	TRUE
	Disc1	1.01137	0.000189617	0.0314366	-0.316421	0.0097734	0.127991	FALSE	FALSE	TRUE	TRUE
	Trappc5	0.440738	0.0231341	0.245679	-0.30618	0.026041	0.1961	FALSE	FALSE	TRUE	TRUE
	Hsd17b7	0.36032	0.0109615	0.180345	-0.300538	0.017641	0.164628	FALSE	FALSE	TRUE	TRUE
	Insig1	0.791446	0.000759108	0.0608026	-0.296285	0.00190896	0.0616696	FALSE	FALSE	TRUE	TRUE
	Gm889	1.04079	0.00408107	0.119644	-0.295972	0.0372318	0.236673	FALSE	FALSE	TRUE	TRUE
	Ppp1r14a	0.322623	0.0338953	0.287461	-0.295474	0.0296948	0.210042	FALSE	FALSE	TRUE	TRUE
	Asph	0.434425	0.0148069	0.206351	-0.274706	0.00540931	0.0970737	FALSE	FALSE	TRUE	TRUE
	Abhd10	1.02582	0.0175981	0.221115	-0.273234	0.0250442	0.193033	FALSE	FALSE	TRUE	TRUE
	Dtd1	0.736922	0.000159424	0.0289786	-0.268853	0.00320778	0.0775728	FALSE	FALSE	TRUE	TRUE
	Akt2	0.215087	0.0492693	0.334307	-0.267416	0.0134962	0.147138	FALSE	FALSE	TRUE	TRUE
	Hdc	0.434774	0.00850961	0.163904	-0.264766	0.0294734	0.209294	FALSE	FALSE	TRUE	TRUE
	Fundc2	0.670006	0.00835121	0.162285	-0.261186	0.00577405	0.100515	FALSE	FALSE	TRUE	TRUE
	Rdh11	0.338949	0.0342107	0.28869	-0.259616	0.00480289	0.0929528	FALSE	FALSE	TRUE	TRUE
	Large	0.270133	0.0175801	0.221115	-0.24855	0.00109296	0.0497061	FALSE	FALSE	TRUE	TRUE
	Sec11c	0.278803	0.0475228	0.32814	-0.245522	0.0138695	0.148696	FALSE	FALSE	TRUE	TRUE
	Mpp6	0.787264	0.00240187	0.0970533	-0.239952	0.00234787	0.0670662	FALSE	FALSE	TRUE	TRUE
	Ankdd1b	0.570403	0.0151272	0.209236	-0.233527	0.0145041	0.151339	FALSE	FALSE	TRUE	TRUE
	Rps15a	0.580204	0.0122597	0.189615	-0.227724	0.0302667	0.212348	FALSE	FALSE	TRUE	TRUE
	Grik1	0.687457	0.0150589	0.20891	-0.227549	0.0163091	0.159129	FALSE	FALSE	TRUE	TRUE
	Chgb	0.614268	0.00381072	0.11631	-0.225213	0.00390921	0.0849761	FALSE	FALSE	TRUE	TRUE
	Fez1	0.222161	0.0418798	0.313468	-0.225112	0.0228235	0.185523	FALSE	FALSE	TRUE	TRUE
	6030419C18Rik	0.396908	0.00266208	0.101378	-0.224518	0.00625188	0.104311	FALSE	FALSE	TRUE	TRUE
	Mapkapk5	0.443689	0.00164838	0.0840759	-0.224474	0.00586138	0.10131	FALSE	FALSE	TRUE	TRUE
	Sfi1	1.49348	1.02657e-05	0.0108603	-0.222395	0.0248075	0.192032	FALSE	FALSE	TRUE	TRUE
	Fdx1	0.571359	0.0375358	0.29923	-0.221875	0.0225861	0.184492	FALSE	FALSE	TRUE	TRUE
	Slc35e1	0.470685	0.00837499	0.162334	-0.219341	0.0136678	0.148002	FALSE	FALSE	TRUE	TRUE
	Sfrp4	0.500652	0.0032732	0.109891	-0.217224	0.0244381	0.190213	FALSE	FALSE	TRUE	TRUE
	Dzip1	0.320978	0.0199763	0.23256	-0.214684	0.0171316	0.162594	FALSE	FALSE	TRUE	TRUE
	Strn3	0.232032	0.0216668	0.2386	-0.212857	0.00802341	0.116811	FALSE	FALSE	TRUE	TRUE
	Pla2g7	0.446665	0.00873468	0.164912	-0.211444	0.0309535	0.215171	FALSE	FALSE	TRUE	TRUE
	Clybl	0.451683	0.0363973	0.296554	-0.210565	0.0340485	0.225551	FALSE	FALSE	TRUE	TRUE
	Ccdc153	0.700771	0.0360491	0.294919	-0.209817	0.0405877	0.24775	FALSE	FALSE	TRUE	TRUE
	Frmd3	0.387078	0.0119569	0.187312	-0.202448	0.00641724	0.105436	FALSE	FALSE	TRUE	TRUE
	Ppp4r4	0.279816	0.0203567	0.23407	-0.19949	0.0179644	0.165531	FALSE	FALSE	TRUE	TRUE
	Gadd45gip1	0.769813	0.00184505	0.0879135	-0.198938	0.0143163	0.150602	FALSE	FALSE	TRUE	TRUE
	Lrrk2	0.20537	0.0378823	0.300266	-0.195436	0.00861931	0.120922	FALSE	FALSE	TRUE	TRUE
	Prmt8	0.46103	0.0108194	0.179821	-0.193118	0.0274356	0.201023	FALSE	FALSE	TRUE	TRUE
	Kcnip3	0.283529	0.0181065	0.222447	-0.191699	0.00826585	0.118456	FALSE	FALSE	TRUE	TRUE
	Synpr	0.327613	0.032144	0.280392	-0.190545	0.00954132	0.12646	TRUE	FALSE	TRUE	TRUE
	Fam92b	0.671051	0.0255574	0.25299	-0.188742	0.0316491	0.217502	FALSE	FALSE	TRUE	TRUE
	Bnip3l	0.710304	0.00162404	0.0840759	-0.187357	0.00939098	0.12591	FALSE	FALSE	TRUE	TRUE
	Shroom1	0.262483	0.0341966	0.28869	-0.186019	0.020674	0.177661	FALSE	FALSE	TRUE	TRUE
	Rbm22	0.264738	0.0165517	0.216208	-0.184284	0.000157945	0.0242934	FALSE	FALSE	TRUE	TRUE
	Trim16	0.904037	0.0220171	0.239693	-0.184133	0.000289333	0.0302036	FALSE	FALSE	TRUE	TRUE
	Ppp1cb	0.616238	0.00741238	0.155731	-0.182284	0.0117684	0.138728	FALSE	FALSE	TRUE	TRUE
	Zmat2	0.341995	0.0415087	0.31274	-0.181861	0.00522748	0.0953877	FALSE	FALSE	TRUE	TRUE
	Ncoa4	0.412342	0.0179899	0.222447	-0.178081	0.000823229	0.0445517	FALSE	FALSE	TRUE	TRUE
	Pls3	0.316029	0.0425794	0.314504	-0.177822	0.0102447	0.131179	FALSE	FALSE	TRUE	TRUE
	E2f3	0.499137	0.00637016	0.145447	-0.176752	0.035871	0.231883	FALSE	FALSE	TRUE	TRUE
	Slc22a15	0.442465	0.0279484	0.2634	-0.173869	0.0399686	0.245465	FALSE	FALSE	TRUE	TRUE
	Dpp10	0.409799	0.00500216	0.132185	-0.173637	0.0215981	0.180853	FALSE	FALSE	TRUE	TRUE
	Impg2	0.871682	0.00158086	0.0837648	-0.17129	0.0408847	0.248361	FALSE	FALSE	TRUE	TRUE
	Nfix	0.456643	0.0111654	0.181508	-0.170706	0.0338733	0.225173	FALSE	FALSE	TRUE	TRUE
	Rassf6	0.526125	0.0153061	0.209882	-0.170612	0.0223239	0.183454	FALSE	FALSE	TRUE	TRUE
	Wdr17	0.573954	0.00211045	0.0918376	-0.163199	0.0303036	0.212528	FALSE	FALSE	TRUE	TRUE
	Ubfd1	0.28878	0.0262843	0.256774	-0.161413	0.00784574	0.115662	FALSE	FALSE	TRUE	TRUE
	Bcap31	0.537977	0.0107923	0.179566	-0.160916	0.0353891	0.230355	FALSE	FALSE	TRUE	TRUE
	Daglb	0.247711	0.0381118	0.300837	-0.158347	0.0014953	0.0572391	FALSE	FALSE	TRUE	TRUE
	Kcnv2	1.32623	0.00241822	0.0974272	-0.157766	0.000264775	0.0292897	FALSE	FALSE	TRUE	TRUE
	Syne1	0.774941	0.0176422	0.221139	-0.152951	0.00952428	0.126428	TRUE	FALSE	TRUE	TRUE
	Ghitm	0.708698	0.000899196	0.0641133	-0.150888	0.00679132	0.10779	FALSE	FALSE	TRUE	TRUE
	Nudt15	1.07838	0.0212677	0.23706	-0.146196	0.00343987	0.0803715	FALSE	FALSE	TRUE	TRUE
	Dguok	0.568959	0.0024803	0.0984002	-0.140855	0.00598351	0.10235	FALSE	FALSE	TRUE	TRUE
	Sh2b3	0.270994	0.0214188	0.237362	-0.13156	0.00189714	0.0614967	FALSE	FALSE	TRUE	TRUE
	Angptl2	0.299866	0.0254718	0.252962	-0.13154	0.00818207	0.117756	FALSE	FALSE	TRUE	TRUE
	Dusp13	1.62277	0.0160334	0.213387	-0.126763	0.0326529	0.221165	FALSE	FALSE	TRUE	TRUE
	Kcnj9	1.03595	0.023837	0.247125	-0.125483	0.00306967	0.0763198	FALSE	FALSE	TRUE	TRUE
	Afap1l1	1.76364	4.33759e-05	0.0153274	-0.121275	0.0439949	0.258731	FALSE	FALSE	TRUE	TRUE
	Spop	0.299539	0.0329354	0.282902	-0.113762	0.0200834	0.175158	FALSE	FALSE	TRUE	TRUE
	Spock3	0.288696	0.0221693	0.240493	-0.113587	0.0145661	0.151691	FALSE	FALSE	TRUE	TRUE
	0610007P14Rik	0.356904	0.0071557	0.154077	-0.11096	0.0272238	0.200099	FALSE	FALSE	TRUE	TRUE
	Aplp2	0.248659	0.0313078	0.277349	-0.110484	0.00528348	0.0957275	FALSE	FALSE	TRUE	TRUE
	Vma21	0.608774	0.0215471	0.237853	-0.10978	0.00494301	0.0936608	FALSE	FALSE	TRUE	TRUE
	Mccc1	0.359341	0.0214485	0.237395	-0.0992482	0.00747555	0.112986	FALSE	FALSE	TRUE	TRUE
	Lin7c	0.425618	0.0376524	0.299387	-0.0984136	0.0414505	0.250338	FALSE	FALSE	TRUE	TRUE
	Spns3	0.660403	0.0197959	0.23223	-0.0912535	0.00509084	0.0945009	FALSE	FALSE	TRUE	TRUE
	Zfp446	0.399711	0.0132954	0.197159	-0.0905354	0.0300942	0.211606	FALSE	FALSE	TRUE	TRUE
	Sh2d4a	0.787597	0.00421252	0.121504	-0.0789012	0.00427704	0.0877619	FALSE	FALSE	TRUE	TRUE
	Oxct1	0.340547	0.0486151	0.332501	-0.0779799	0.0285091	0.205064	FALSE	FALSE	TRUE	TRUE
	Strap	0.605373	0.0225033	0.242407	-0.0668133	0.0376563	0.237918	FALSE	FALSE	TRUE	TRUE
	Actl6a	0.29407	0.00856989	0.164443	-0.0637099	0.0353921	0.230355	FALSE	FALSE	TRUE	TRUE
	Fbxo8	0.430922	0.00339939	0.111901	-0.0630877	0.00317885	0.077316	FALSE	FALSE	TRUE	TRUE
	Cndp1	2.04813	0.00450659	0.12471	-0.0608267	0.000940916	0.0469652	FALSE	FALSE	TRUE	TRUE
	Ephx2	0.312611	0.0158812	0.212584	-0.0582367	0.00886103	0.122192	FALSE	FALSE	TRUE	TRUE
	Zfp872	0.791039	0.0482694	0.331243	-0.051937	0.0409695	0.248412	FALSE	FALSE	TRUE	TRUE
	Gpr126	0.323061	0.0202155	0.233918	-0.0515322	0.0499572	0.278515	FALSE	FALSE	TRUE	TRUE
	Gm239	0.402891	0.00789508	0.159933	-0.0489053	0.0291233	0.207896	FALSE	FALSE	TRUE	TRUE
	Lmtk2	0.319966	0.0194871	0.230021	-0.0408515	0.0430325	0.255934	FALSE	FALSE	TRUE	TRUE
	Acox1	0.357399	0.00784521	0.159582	-0.0390369	0.00442356	0.0893506	FALSE	FALSE	TRUE	TRUE
	Ckmt2	0.600041	0.0353834	0.292848	-0.0316767	0.0456739	0.264633	FALSE	FALSE	TRUE	TRUE
	Nlrp6	0.435228	0.0327258	0.282723	-0.0159425	0.0324365	0.220323	FALSE	FALSE	TRUE	TRUE
	Tspan11	0.0577411	0.749558	0.925301	-0.792029	5.79026e-05	0.0173211	FALSE	TRUE	FALSE	TRUE
	Sycp1	-0.130549	0.484744	0.798107	-0.384523	0.0356306	0.231155	FALSE	TRUE	FALSE	TRUE
	Plcb3	0.0928592	0.247247	0.623495	-0.375684	0.023185	0.186345	FALSE	TRUE	FALSE	TRUE
	Stac	-0.0416265	0.849566	0.957093	-0.310184	0.00404224	0.0863434	FALSE	TRUE	FALSE	TRUE
	Inpp5a	0.187734	0.123032	0.481844	-0.306583	0.0129489	0.144689	FALSE	TRUE	FALSE	TRUE
	Itpka	-0.0222203	0.798588	0.941182	-0.289396	0.0177029	0.1648	FALSE	TRUE	FALSE	TRUE
	Homer3	0.160024	0.0852011	0.417233	-0.187719	0.0106121	0.133181	FALSE	TRUE	FALSE	TRUE
	Hpcal1	-0.119472	0.506593	0.812698	-0.181623	0.00557966	0.0987734	FALSE	TRUE	FALSE	TRUE
	Dgkz	0.0158173	0.825594	0.951204	-0.106693	0.00399558	0.085809	FALSE	TRUE	FALSE	TRUE
	Pttg1	-0.295176	0.119049	0.475636	-3.40366	6.21292e-07	0.00543425	FALSE	FALSE	FALSE	TRUE
	Galntl2	-0.242851	0.636894	0.877378	-1.8026	0.00784447	0.115662	FALSE	FALSE	FALSE	TRUE
	Cthrc1	-0.973577	0.0930805	0.431083	-1.71803	0.00932994	0.125652	FALSE	FALSE	FALSE	TRUE
	Gm14378	-0.0366577	0.700781	0.908499	-1.22404	0.0120762	0.140173	FALSE	FALSE	FALSE	TRUE
	Oscar	-1.97362	0.00912408	0.1671	-1.08527	0.000528873	0.0380555	FALSE	FALSE	FALSE	TRUE
	Sult2b1	-0.128884	0.630255	0.874457	-1.03423	0.000156548	0.024197	FALSE	FALSE	FALSE	TRUE
	Stxbp2	-0.0372994	0.613001	0.86638	-0.966062	0.022451	0.18402	FALSE	FALSE	FALSE	TRUE
	Ltbp2	0.055381	0.488783	0.801139	-0.926855	0.000450739	0.0359658	FALSE	FALSE	FALSE	TRUE
	Myo7a	-0.154519	0.494042	0.80422	-0.879768	0.0278006	0.202487	FALSE	FALSE	FALSE	TRUE
	Car9	0.0689162	0.631279	0.874876	-0.865414	0.0147985	0.152609	FALSE	FALSE	FALSE	TRUE
	Mri1	-0.262721	0.0833182	0.413585	-0.84954	1.58307e-05	0.0109934	FALSE	FALSE	FALSE	TRUE
	1700029J07Rik	-0.167524	0.0966727	0.437072	-0.839523	0.00115157	0.0507793	FALSE	FALSE	FALSE	TRUE
	Vipr2	-0.415065	0.0568275	0.353414	-0.833992	0.0209013	0.178642	FALSE	FALSE	FALSE	TRUE
	Klk6	-0.199084	0.489923	0.801701	-0.804536	0.0089788	0.123101	FALSE	FALSE	FALSE	TRUE
	1110032A04Rik	-0.015369	0.94346	0.98575	-0.801421	0.00304801	0.076082	FALSE	FALSE	FALSE	TRUE
	Pde1c	0.262062	0.357898	0.714767	-0.790033	0.00131677	0.0539974	FALSE	FALSE	FALSE	TRUE
	Ivd	-0.485796	0.00173793	0.0856294	-0.768475	8.5219e-05	0.020178	FALSE	FALSE	FALSE	TRUE
	Tubb3	-1.02498	0.00200554	0.0895553	-0.766945	0.0012842	0.0531858	FALSE	FALSE	FALSE	TRUE
	Ccdc61	-1.26542	6.88805e-05	0.0178213	-0.754814	1.36905e-05	0.0108558	FALSE	FALSE	FALSE	TRUE
	Tatdn3	-0.828514	0.00212306	0.091863	-0.714074	0.0240336	0.188571	FALSE	FALSE	FALSE	TRUE
	Fancc	0.245249	0.143936	0.510646	-0.712397	0.0100114	0.129759	FALSE	FALSE	FALSE	TRUE
	Clstn2	-0.816165	0.000588095	0.054348	-0.707258	0.00157448	0.058626	FALSE	FALSE	FALSE	TRUE
	Il15	0.2494	0.169269	0.544349	-0.697214	6.4508e-05	0.0181535	FALSE	FALSE	FALSE	TRUE
	Slc25a41	-0.510623	0.0141405	0.203406	-0.696702	0.00116921	0.0509984	FALSE	FALSE	FALSE	TRUE
	Ldb3	-0.653977	0.00058031	0.054348	-0.68688	0.0381194	0.23949	FALSE	FALSE	FALSE	TRUE
	Ly6g6e	0.793057	0.0665256	0.375946	-0.679962	0.00126941	0.0530539	FALSE	FALSE	FALSE	TRUE
	1190007I07Rik	-1.0487	0.061483	0.36569	-0.668608	0.0334693	0.223664	FALSE	FALSE	FALSE	TRUE
	Sclt1	-0.25438	0.177667	0.552221	-0.653901	0.000352392	0.03237	FALSE	FALSE	FALSE	TRUE
	Cryab	-0.261066	0.314389	0.680167	-0.649095	0.00716778	0.110651	FALSE	FALSE	FALSE	TRUE
	Tmc7	-0.0183553	0.888693	0.968165	-0.642944	0.000111709	0.0221729	FALSE	FALSE	FALSE	TRUE
	Cml5	0.651654	0.0910161	0.427974	-0.640465	0.0013579	0.0547642	FALSE	FALSE	FALSE	TRUE
	Camk4	0.112507	0.349791	0.706988	-0.63088	0.00425568	0.0876776	TRUE	FALSE	FALSE	TRUE
	Slco2a1	-0.0426872	0.689272	0.903717	-0.622995	0.00363514	0.0827519	FALSE	FALSE	FALSE	TRUE
	Ublcp1	-0.169228	0.26655	0.640798	-0.619753	0.000265983	0.0292897	FALSE	FALSE	FALSE	TRUE
	Pvrl4	-0.457617	0.0172923	0.219357	-0.618764	0.00181178	0.060591	FALSE	FALSE	FALSE	TRUE
	Adamts4	0.153342	0.246934	0.62321	-0.616084	0.0290262	0.207515	FALSE	FALSE	FALSE	TRUE
	Pglyrp1	-0.970966	0.000367953	0.044604	-0.613411	0.00279628	0.0729221	FALSE	FALSE	FALSE	TRUE
	Kif26b	0.114257	0.380849	0.732262	-0.613074	0.00290854	0.0740604	FALSE	FALSE	FALSE	TRUE
	Slc13a5	0.0507687	0.673341	0.895326	-0.612127	0.00253181	0.0694972	FALSE	FALSE	FALSE	TRUE
	Dusp12	-0.0408665	0.752579	0.926166	-0.599201	0.0105935	0.133176	FALSE	FALSE	FALSE	TRUE
	Pigy	-0.164858	0.494384	0.80454	-0.595861	0.00162732	0.0591048	FALSE	FALSE	FALSE	TRUE
	Pisd	-0.86845	0.000227692	0.0346556	-0.590664	0.00026579	0.0292897	FALSE	FALSE	FALSE	TRUE
	BC056474	0.202615	0.173461	0.54838	-0.590136	0.00279866	0.0729221	FALSE	FALSE	FALSE	TRUE
	Kcnab1	-0.0928304	0.573781	0.847915	-0.588666	0.00704324	0.109688	FALSE	FALSE	FALSE	TRUE
	Ipcef1	0.112971	0.682474	0.899147	-0.58558	0.00229516	0.0663082	FALSE	FALSE	FALSE	TRUE
	Gmppa	-0.0531421	0.512162	0.816029	-0.568408	0.00917653	0.124472	FALSE	FALSE	FALSE	TRUE
	Cdc42ep4	-0.343985	0.246434	0.622462	-0.565936	3.94603e-05	0.0142256	FALSE	FALSE	FALSE	TRUE
	Cyp4f18	-1.57076	0.00197451	0.0895553	-0.558358	0.0013954	0.0553355	FALSE	FALSE	FALSE	TRUE
	Rgs5	0.775236	0.15696	0.529297	-0.557956	0.0139048	0.148839	FALSE	FALSE	FALSE	TRUE
	Lcat	0.00928447	0.905862	0.974264	-0.55746	0.0142386	0.150302	FALSE	FALSE	FALSE	TRUE
	Fscn1	-0.140155	0.616359	0.867274	-0.556626	0.00679522	0.10779	FALSE	FALSE	FALSE	TRUE
	Exosc9	-0.326248	0.0140979	0.203406	-0.551966	0.000663436	0.0415232	FALSE	FALSE	FALSE	TRUE
	Fam89a	-2.97211	6.09121e-05	0.0178213	-0.551195	0.000915939	0.0463348	FALSE	FALSE	FALSE	TRUE
	Olfm3	0.332847	0.123253	0.482463	-0.5504	0.0048448	0.0931471	FALSE	FALSE	FALSE	TRUE
	Fbxw15	0.119417	0.601758	0.860202	-0.549101	0.00587266	0.101413	FALSE	FALSE	FALSE	TRUE
	Zfp429	0.0964234	0.577238	0.849396	-0.548254	0.0226617	0.18495	FALSE	FALSE	FALSE	TRUE
	Spag1	-0.359498	0.0862553	0.42011	-0.545962	0.0129054	0.144415	FALSE	FALSE	FALSE	TRUE
	Cpne2	0.230047	0.0540576	0.345761	-0.540692	4.09863e-05	0.0142256	FALSE	FALSE	FALSE	TRUE
	Dbndd2	-0.00766724	0.957462	0.989075	-0.539303	0.0191209	0.171399	FALSE	FALSE	FALSE	TRUE
	Metrn	-0.0643676	0.411737	0.752978	-0.53805	0.001839	0.0609036	FALSE	FALSE	FALSE	TRUE
	S100b	0.187529	0.233104	0.609038	-0.535072	0.00109374	0.0497061	FALSE	FALSE	FALSE	TRUE
	Syt6	-0.846468	9.06675e-05	0.0203655	-0.53451	0.0265558	0.197937	FALSE	FALSE	FALSE	TRUE
	Def8	-0.070391	0.606481	0.863507	-0.533184	2.49011e-05	0.0124476	FALSE	FALSE	FALSE	TRUE
	Chn2	-0.0765	0.468174	0.787417	-0.531594	0.00142758	0.0557806	TRUE	FALSE	FALSE	TRUE
	Etv4	0.208507	0.348828	0.706162	-0.529546	0.000148431	0.0238404	FALSE	FALSE	FALSE	TRUE
	Calb2	0.105476	0.279705	0.65122	-0.527654	0.00793197	0.116259	FALSE	FALSE	FALSE	TRUE
	Zfp467	-0.0541368	0.481725	0.796132	-0.524311	0.000969352	0.0477895	FALSE	FALSE	FALSE	TRUE
	Mpzl2	-0.0551085	0.770935	0.931686	-0.523222	0.0252255	0.193761	FALSE	FALSE	FALSE	TRUE
	Slco4a1	0.127772	0.27823	0.649898	-0.522979	0.0438994	0.258521	FALSE	FALSE	FALSE	TRUE
	Scoc	0.160738	0.477072	0.793722	-0.522074	0.000151645	0.0241052	FALSE	FALSE	FALSE	TRUE
	Cmtm7	0.0431854	0.693876	0.905786	-0.521508	0.0113714	0.136814	FALSE	FALSE	FALSE	TRUE
	Cox7a1	0.232028	0.286335	0.657172	-0.520027	0.0138446	0.148621	FALSE	FALSE	FALSE	TRUE
	Dbp	-0.0662673	0.406784	0.749665	-0.518821	0.00824979	0.118271	FALSE	FALSE	FALSE	TRUE
	Myo15	0.105141	0.207888	0.584422	-0.51555	0.000398221	0.0338297	FALSE	FALSE	FALSE	TRUE
	Chrdl1	0.246591	0.703251	0.909246	-0.510871	0.00177364	0.0599266	FALSE	FALSE	FALSE	TRUE
	Layn	0.151993	0.404224	0.748105	-0.509259	0.00316689	0.0772725	FALSE	FALSE	FALSE	TRUE
	Rorc	-0.0446403	0.554979	0.838802	-0.505289	0.0123936	0.14165	FALSE	FALSE	FALSE	TRUE
	Gng8	-0.198637	0.268443	0.641984	-0.49661	0.00268784	0.0716587	FALSE	FALSE	FALSE	TRUE
	Kcnk12	0.0622846	0.633453	0.875973	-0.495953	0.000983053	0.0481278	FALSE	FALSE	FALSE	TRUE
	Ccne1	-0.446034	0.00190028	0.0879135	-0.491841	0.00198591	0.0626635	FALSE	FALSE	FALSE	TRUE
	Hspa8	-2.43885	5.36357e-07	0.00409616	-0.488161	0.000680438	0.0421705	FALSE	FALSE	FALSE	TRUE
	Mlph	0.208384	0.245987	0.621868	-0.484802	0.0302729	0.212352	FALSE	FALSE	FALSE	TRUE
	Rab37	-0.111145	0.27571	0.64871	-0.48232	0.00124618	0.0525015	FALSE	FALSE	FALSE	TRUE
	Ybx2	-0.341991	0.00882891	0.165929	-0.479378	0.0145778	0.151691	FALSE	FALSE	FALSE	TRUE
	Proca1	0.310456	0.0544008	0.347083	-0.476134	0.0285525	0.205326	FALSE	FALSE	FALSE	TRUE
	Pxn	0.124889	0.20509	0.582366	-0.475627	0.000394239	0.0336785	FALSE	FALSE	FALSE	TRUE
	Cbl	0.00441113	0.972137	0.992933	-0.474888	0.0491429	0.275649	FALSE	FALSE	FALSE	TRUE
	Rasl11b	0.0199771	0.917462	0.97848	-0.471153	0.0234803	0.187364	FALSE	FALSE	FALSE	TRUE
	Actb	0.095733	0.228481	0.604193	-0.47089	3.95714e-05	0.0142256	FALSE	FALSE	FALSE	TRUE
	Josd2	-0.285238	0.017061	0.218067	-0.469853	0.000161287	0.0247074	FALSE	FALSE	FALSE	TRUE
[truncated: 1,548 more rows]

## Sheet: S9_splicing_geneList
	Splicing Gene List
[truncated: 2,225 more rows]

[truncated: 7 more sheets: S10_dKO_splice_events, S11_dKO_Expr_IR_Integrated, 216_shared, 647_APTX_genes, 631_PARP_genes, Individual_Sample_2222_genes, dKO_compared2_APTXPARP]
