# Supplementary material for: Chromatin architecture at susceptible gene loci in cerebellar Purkinje cells characterizes DNA damage–induced neurodegeneration
Source: Sci Adv. 2021 Dec 15;7(51):eabg6363. doi: 10.1126/sciadv.abg6363 (PMC11323782; doi:10.1126/sciadv.abg6363)
Supplement: Supplementary file 2 — Tables S1 to S6 [file sciadv.abg6363_tables_s1_to_s6.zip › sciadv.abg6363_table_s4.xlsx]

## Sheet: Summary_ATAC_PeakCounts
Summary Peak Counts		* Full peak files are available as downloads from GEO: GSE174842
	Total
		Peak Number
	Whole CB	146313
	Granule Cell	50087
	Purkinje Cell	86250
	Breakdown by Location
	Whole CB	Annotation	Number of peaks	Total size (bp)	Log2 Enrichment
		3UTR	2127	20023206	0.939
		miRNA	8	24025	2.587
		ncRNA	415	3362294	1.155
		TTS	3022	26839493	1.023
		pseudo	54	537038	0.86
		Exon	5809	33904655	1.628
		Intron	86251	942426271	0.724
		Intergenic	38228	1581336344	-1.197
		Promoter	9313	29596450	2.505
		5UTR	1085	2253292	3.119
		snoRNA	0	19	-17.159
		rRNA	1	5631	1.68
			146313
	Granule Cell	Annotation	Number of peaks	Total size (bp)	Log2 Enrichment
		3UTR	450	20023206	0.245
		miRNA	2	24025	2.134
		ncRNA	133	3362294	1.06
		TTS	784	26839493	0.623
		pseudo	16	537038	0.651
		Exon	1287	33904655	1.001
		Intron	19466	942426271	0.123
		Intergenic	16897	1581336344	-0.828
		Promoter	10332	29596450	4.202
		5UTR	719	2253292	4.072
		snoRNA	0	19	-15.612
		rRNA	1	5631	3.227
	Purkinje Cell	Annotation	Number of peaks	Total size (bp)	Log2 Enrichment
		3UTR	1178	20023206	0.849
		miRNA	6	24025	2.935
		ncRNA	197	3362294	0.843
		TTS	1769	26839493	1.013
		pseudo	17	537038	-0.045
		Exon	2199	33904655	0.989
		Intron	45063	942426271	0.55
		Intergenic	24298	1581336344	-1.088
		Promoter	10808	29596450	3.483
		5UTR	714	2253292	3.278
		snoRNA	0	19	-16.396
		rRNA	1	5631	2.443
	Overlap
	Granule in Whole CB	Annotation	Number of peaks	Total size (bp)	Log2 Enrichment	%ofOriginal
		3UTR	405	20023206	0.349	0.9
		miRNA	2	24025	2.39	1
		ncRNA	124	3362294	1.216	0.932331
		TTS	718	26839493	0.752	0.915816
		pseudo	16	537038	0.908	1
		Exon	1219	33904655	1.179	0.947164
		Intron	16758	942426271	0.163	0.860886
		Intergenic	11744	1581336344	-1.097	0.695035
		Promoter	10231	29596450	4.444	0.990225
		5UTR	713	2253292	4.316	0.991655
		snoRNA	0	19	-15.356	0
		rRNA	1	5631	3.483	1
	Purkinje in Whole CB	Annotation	Number of peaks	Total size (bp)	Log2 Enrichment	%ofOriginal
		3UTR	582	20023206	0.885	0.494058
		miRNA	5	24025	3.725	0.833333
		ncRNA	132	3362294	1.319	0.670051
		TTS	1120	26839493	1.407	0.633126
		pseudo	15	537038	0.827	0.882353
		Exon	1477	33904655	1.469	0.671669
		Intron	18787	942426271	0.341	0.416905
		Intergenic	8439	1581336344	-1.56	0.347313
		Promoter	10333	29596450	4.471	0.956051
		5UTR	668	2253292	4.235	0.935574
		snoRNA	0	19	-15.343	0
		rRNA	1	5631	3.496	1

## Sheet: Granule_Pks_Overlap_WholeCB_Pks
Ganule Cell Peaks overlapping Whole Cerbellum Peaks
This table lists peaks called by Macs2 that are found in granule cells and overlap at least a region of a peak appearing in whole cerebellum
PeakID (cmd=annotatePeaks.pl /Users/sdowning/SMD_GC_WholeCB_WA.bed mm9 -annStats /Users/sdowning/SMD_GC_WholeCB_WA.ANNSTAT.bed)	Chr	Start	End	Strand	Peak Score	Focus Ratio/Region Size	Annotation	Detailed Annotation	Distance to TSS	Nearest PromoterID	Entrez ID	Nearest Unigene	Nearest Refseq	Nearest Ensembl	Gene Name	Gene Alias	Gene Description	Gene Type
SJMMNORM066768_C2-YD16-ATACSEQ_WT.rmdupq1.mm9-frag-free_peak_40098	chr6	103598941	103599304	+	364052	NA	intron (NM_007697, intron 4 of 26)	SYNREP_MM|Satellite|Satellite	138252	NM_007697	12661	Mm.251288	NM_007697	ENSMUSG00000030077	Chl1	A530023M13Rik|AI465420|CALL|LICAM2	cell adhesion molecule L1-like	protein-coding
SJMMNORM066768_C2-YD16-ATACSEQ_WT.rmdupq1.mm9-frag-free_peak_27343	chr2	98506293	98507505	+	248026	NA	Intergenic	GSAT_MM|Satellite|Satellite	1199085	NM_178725	241568	Mm.241682	NM_178725	ENSMUSG00000050587	Lrrc4c	6430556C10Rik|NGL-1	leucine rich repeat containing 4C	protein-coding
SJMMNORM066768_C2-YD16-ATACSEQ_WT.rmdupq1.mm9-frag-free_peak_27340	chr2	98502289	98503147	+	200053	NA	Intergenic	SYNREP_MM|Satellite|Satellite	1194904	NM_178725	241568	Mm.241682	NM_178725	ENSMUSG00000050587	Lrrc4c	6430556C10Rik|NGL-1	leucine rich repeat containing 4C	protein-coding
SJMMNORM066768_C2-YD16-ATACSEQ_WT.rmdupq1.mm9-frag-free_peak_27342	chr2	98505070	98505394	+	124316	NA	Intergenic	SYNREP_MM|Satellite|Satellite	1197418	NM_178725	241568	Mm.241682	NM_178725	ENSMUSG00000050587	Lrrc4c	6430556C10Rik|NGL-1	leucine rich repeat containing 4C	protein-coding
SJMMNORM066768_C2-YD16-ATACSEQ_WT.rmdupq1.mm9-frag-free_peak_49805	chrX	139917445	139917691	+	68149	NA	Intergenic	SYNREP_MM|Satellite|Satellite	-35566	NM_001195048	18481	Mm.40035	NM_008778	ENSMUSG00000031284	Pak3	PAK-3|Pak65alpha|Pak65beta|Stk4	p21 (RAC1) activated kinase 3	protein-coding
SJMMNORM066768_C2-YD16-ATACSEQ_WT.rmdupq1.mm9-frag-free_peak_50085	chrX	166649966	166650260	+	46869	NA	Intergenic	(TTAGGG)n|Simple_repeat|Simple_repeat	-233264	NR_029457	654820	Mm.34441	NM_001039559	ENSMUSG00000072844	G530011O06Rik	-	RIKEN cDNA G530011O06 gene	ncRNA
SJMMNORM066768_C2-YD16-ATACSEQ_WT.rmdupq1.mm9-frag-free_peak_29483	chr3	5860243	5860786	+	30970	NA	Intergenic	LSU-rRNA_Hsa|rRNA|rRNA	-284266	NM_001163301	19302	Mm.132336	NM_008994	ENSMUSG00000040374	Pex2	D3Ertd138e|PAF-1|PMP35|Pxmp3	peroxisomal biogenesis factor 2	protein-coding
SJMMNORM066768_C2-YD16-ATACSEQ_WT.rmdupq1.mm9-frag-free_peak_29469	chr2	181747210	181747980	+	30217	NA	Intergenic	(TTAGGG)n|Simple_repeat|Simple_repeat	21664	NM_001205282	672125	Mm.489571	NM_001205282	ENSMUSG00000098505	Gm14496	-	predicted gene 14496	protein-coding
SJMMNORM066768_C2-YD16-ATACSEQ_WT.rmdupq1.mm9-frag-free_peak_46519	chr9	3023728	3024560	+	29435	NA	Intergenic	GSAT_MM|Satellite|Satellite	14599	NR_039546	100628572		NR_039546	ENSMUSG00000106183	Mir101c	mir-101c|mmu-mir-101c	microRNA 101c	ncRNA
SJMMNORM066768_C2-YD16-ATACSEQ_WT.rmdupq1.mm9-frag-free_peak_46519-2	chr9	3023728	3024560	+	29435	NA	Intergenic	GSAT_MM|Satellite|Satellite	14599	NR_039546	100628572		NR_039546	ENSMUSG00000106183	Mir101c	mir-101c|mmu-mir-101c	microRNA 101c	ncRNA
SJMMNORM066768_C2-YD16-ATACSEQ_WT.rmdupq1.mm9-frag-free_peak_46943	chr9	35112700	35113163	+	28843	NA	Intergenic	GSAT_MM|Satellite|Satellite	24241	NR_040715	71133	Mm.158577	NR_040715	ENSMUSG00000111746	4933422A05Rik	-	RIKEN cDNA 4933422A05 gene	ncRNA
SJMMNORM066768_C2-YD16-ATACSEQ_WT.rmdupq1.mm9-frag-free_peak_46508	chr9	3001945	3002331	+	26950	NA	Intergenic	GSAT_MM|Satellite|Satellite	36605	NR_039546	100628572		NR_039546	ENSMUSG00000106183	Mir101c	mir-101c|mmu-mir-101c	microRNA 101c	ncRNA
SJMMNORM066768_C2-YD16-ATACSEQ_WT.rmdupq1.mm9-frag-free_peak_48636	chr9	123370906	123371313	+	22970	NA	3' UTR (NM_001348167, exon 21 of 21)	3' UTR (NM_001348167, exon 21 of 21)	-16710	NM_013860	29806	Mm.10987	NM_013860	ENSMUSG00000025239	Limd1	AW822033|D9Ertd192e	LIM domains containing 1	protein-coding
SJMMNORM066768_C2-YD16-ATACSEQ_WT.rmdupq1.mm9-frag-free_peak_21631	chr17	71312900	71313187	+	19667	NA	Intergenic	LSU-rRNA_Hsa|rRNA|rRNA	26813	NM_023402	67938	Mm.261329	NM_023402	ENSMUSG00000034868	Myl12b	1500001M02Rik|C77744|Mylc2b|RLC-B	myosin, light chain 12B, regulatory	protein-coding
SJMMNORM066768_C2-YD16-ATACSEQ_WT.rmdupq1.mm9-frag-free_peak_22097	chr18	7607775	7609410	+	15794	NA	promoter-TSS (NM_001360860)	promoter-TSS (NM_001360860)	-440	NM_001360860	75739	Mm.133293	NM_001081287	ENSMUSG00000057440	Mpp7	1110068J02Rik|2810038M04Rik|5430426E14Rik|AI415104|Gm955	membrane protein, palmitoylated 7 (MAGUK p55 subfamily member 7)	protein-coding
SJMMNORM066768_C2-YD16-ATACSEQ_WT.rmdupq1.mm9-frag-free_peak_18514	chr16	11143992	11144419	+	14500	NA	intron (NR_027502, intron 19 of 22)	LSU-rRNA_Hsa|rRNA|rRNA	-9580	NM_029582	106200	Mm.291015	NM_029582	ENSMUSG00000022498	Txndc11	2810408E11Rik|AI427833|EFP1|Txdc11	thioredoxin domain containing 11	protein-coding
SJMMNORM066768_C2-YD16-ATACSEQ_WT.rmdupq1.mm9-frag-free_peak_15543	chr14	86598686	86598963	+	13220	NA	Intergenic	(TTAGGG)n|Simple_repeat|Simple_repeat	-46953	NR_040457	75155	Mm.399239	NR_040457	ENSMUSG00000115271	4930529K09Rik	4930507G21Rik	RIKEN cDNA 4930529K09 gene	ncRNA
SJMMNORM066768_C2-YD16-ATACSEQ_WT.rmdupq1.mm9-frag-free_peak_1744	chr1	104524684	104524903	+	12151	NA	Intergenic	LSU-rRNA_Hsa|rRNA|rRNA	1472448	NR_037989	100504525	Mm.87065	NR_037989	ENSMUSG00000100684	Gm20268	-	predicted gene, 20268	ncRNA
SJMMNORM066768_C2-YD16-ATACSEQ_WT.rmdupq1.mm9-frag-free_peak_39068	chr6	49186349	49186612	+	12124	NA	Intergenic	LSU-rRNA_Hsa|rRNA|rRNA	-21527	NM_023670	140488	Mm.281018	NM_023670	ENSMUSG00000029814	Igf2bp3	2610101N11Rik|AA522010|AL022933|AU045931|IMP-3|IMP3|Koc13|Neilsen|mimp3	insulin-like growth factor 2 mRNA binding protein 3	protein-coding
SJMMNORM066768_C2-YD16-ATACSEQ_WT.rmdupq1.mm9-frag-free_peak_46507	chr9	3000736	3001522	+	11234	NA	Intergenic	GSAT_MM|Satellite|Satellite	37614	NR_039546	100628572		NR_039546	ENSMUSG00000106183	Mir101c	mir-101c|mmu-mir-101c	microRNA 101c	ncRNA
SJMMNORM066768_C2-YD16-ATACSEQ_WT.rmdupq1.mm9-frag-free_peak_19023	chr16	35981666	35981920	+	10243	NA	Intergenic	LSU-rRNA_Hsa|rRNA|rRNA	-1656	NM_008465	16646	Mm.3991	NM_008465	ENSMUSG00000022905	Kpna1	AW494490|IPOA5|NPI1|Rch2|mSRP1	karyopherin (importin) alpha 1	protein-coding
SJMMNORM066768_C2-YD16-ATACSEQ_WT.rmdupq1.mm9-frag-free_peak_46506	chr9	2999906	3000648	+	10216	NA	Intergenic	GSAT_MM|Satellite|Satellite	38466	NR_039546	100628572		NR_039546	ENSMUSG00000106183	Mir101c	mir-101c|mmu-mir-101c	microRNA 101c	ncRNA
SJMMNORM066768_C2-YD16-ATACSEQ_WT.rmdupq1.mm9-frag-free_peak_43971	chr8	20019651	20020642	+	9780	NA	intron (NR_030708, intron 1 of 4).2	CpG	132	NR_030708	547150	Mm.359054	NR_030708	ENSMUSG00000071796	6820431F20Rik	-	cadherin 11 pseudogene	pseudo
SJMMNORM066768_C2-YD16-ATACSEQ_WT.rmdupq1.mm9-frag-free_peak_5068	chr10	71759829	71760096	+	9347	NA	Intergenic	L1Md_T|LINE|L1	-316524	NR_003644	108950	Mm.212793	NM_175390		1700049L16Rik	-	hematological and neurological expressed 1-like pseudogene	pseudo
SJMMNORM066768_C2-YD16-ATACSEQ_WT.rmdupq1.mm9-frag-free_peak_9162	chr12	16754516	16754734	+	8702	NA	intron (NM_001252071, intron 1 of 32)	(TTAGGG)n|Simple_repeat|Simple_repeat	9420	NM_001252071	268527	Mm.428062	NM_015764	ENSMUSG00000036523	Greb1	5730583K22Rik|9130004E13|AF180470|AU023194|mKIAA0575	gene regulated by estrogen in breast cancer protein	protein-coding
SJMMNORM066768_C2-YD16-ATACSEQ_WT.rmdupq1.mm9-frag-free_peak_18591	chr16	17222287	17222539	+	8568	NA	Intergenic	LSU-rRNA_Hsa|rRNA|rRNA	-11267	NM_178922	58180	Mm.261602	NM_178922	ENSMUSG00000050240	Hic2	AA409108|HRG22|mKIAA1020	hypermethylated in cancer 2	protein-coding
SJMMNORM066768_C2-YD16-ATACSEQ_WT.rmdupq1.mm9-frag-free_peak_25318	chr2	5300180	5300432	+	8169	NA	intron (NM_001290374, intron 2 of 9)	LSU-rRNA_Hsa|rRNA|rRNA	241484	NM_028804	74186	Mm.274715	NM_028804	ENSMUSG00000026676	Ccdc3	2310045O21Rik	coiled-coil domain containing 3	protein-coding
SJMMNORM066768_C2-YD16-ATACSEQ_WT.rmdupq1.mm9-frag-free_peak_43952	chr8	19784231	19785295	+	8063	NA	Intergenic	CpG	55187	NM_001270553	100861668	Mm.491087	NM_001270553	ENSMUSG00000095294	Gm21119	-	predicted gene, 21119	protein-coding
SJMMNORM066768_C2-YD16-ATACSEQ_WT.rmdupq1.mm9-frag-free_peak_8612	chr11	108872943	108873430	+	7957	NA	Intergenic	LSU-rRNA_Hsa|rRNA|rRNA	91523	NM_015732	12006	Mm.71710	NM_015732	ENSMUSG00000000142	Axin2	Axi1|Axil|Conductin	axin 2	protein-coding
SJMMNORM066768_C2-YD16-ATACSEQ_WT.rmdupq1.mm9-frag-free_peak_10289	chr12	79451757	79452043	+	7694	NA	intron (NM_145965, intron 2 of 22)	LSU-rRNA_Hsa|rRNA|rRNA	124258	NM_172952	268566	Mm.341742	NM_145965	ENSMUSG00000047454	Gphn	5730552E08Rik|AI662856|BC027112|C230040D23|GPH|GPHRYN|geph	gephyrin	protein-coding
SJMMNORM066768_C2-YD16-ATACSEQ_WT.rmdupq1.mm9-frag-free_peak_8932	chr12	3109771	3110124	+	7668	NA	Intergenic	GSAT_MM|Satellite|Satellite	-125844	NR_015551	74173	Mm.309774	NM_028796	ENSMUSG00000079179	Rab10os	1700012B15Rik|1810036A22Rik	RAB10, member RAS oncogene family, opposite strand	ncRNA
SJMMNORM066768_C2-YD16-ATACSEQ_WT.rmdupq1.mm9-frag-free_peak_46518	chr9	3023338	3023625	+	7536	NA	Intergenic	GSAT_MM|Satellite|Satellite	15262	NR_039546	100628572		NR_039546	ENSMUSG00000106183	Mir101c	mir-101c|mmu-mir-101c	microRNA 101c	ncRNA
SJMMNORM066768_C2-YD16-ATACSEQ_WT.rmdupq1.mm9-frag-free_peak_13478	chr13	113368289	113368519	+	6988	NA	intron (NM_139299, intron 1 of 16)	LSU-rRNA_Hsa|rRNA|rRNA	2466	NM_139299	218624	Mm.380801	NM_139299	ENSMUSG00000050377	Il31ra	CRL3|GLM-R|GPL|Glmr|NR10	interleukin 31 receptor A	protein-coding
SJMMNORM066768_C2-YD16-ATACSEQ_WT.rmdupq1.mm9-frag-free_peak_45372	chr8	86280600	86280883	+	6498	NA	Intergenic	(CCCTAA)n|Simple_repeat|Simple_repeat	-15531	NM_001163031	26364	Mm.334648	NM_011925	ENSMUSG00000002885	Adgre5	AA409984|Cd97|TM7LN1	adhesion G protein-coupled receptor E5	protein-coding
SJMMNORM066768_C2-YD16-ATACSEQ_WT.rmdupq1.mm9-frag-free_peak_34383	chr4	94717983	94719625	+	6318	NA	5' UTR (NM_010591, exon 1 of 1)	5' UTR (NM_010591, exon 1 of 1)	109	NM_010591	16476	Mm.275071	NM_010591	ENSMUSG00000052684	Jun	AP-1|Junc|c-jun	jun proto-oncogene	protein-coding
SJMMNORM066768_C2-YD16-ATACSEQ_WT.rmdupq1.mm9-frag-free_peak_40981	chr6	143114980	143116388	+	6318	NA	promoter-TSS (NM_029250)	promoter-TSS (NM_029250)	-66	NM_029250	75320	Mm.272548	NM_029250	ENSMUSG00000030275	Etnk1	1110061E11Rik|4930555L11Rik|AI195356|AI841245|C80956|D6Ertd3e|EKI1	ethanolamine kinase 1	protein-coding
SJMMNORM066768_C2-YD16-ATACSEQ_WT.rmdupq1.mm9-frag-free_peak_44262	chr8	36197847	36198070	+	5936	NA	Intergenic	(TTAGGG)n|Simple_repeat|Simple_repeat	-169214	NM_175091	21951	Mm.88364	NM_175091	ENSMUSG00000031529	Tnks	4930554K12Rik|AI662855|ARTD5|C86528|D130072O21Rik|TANK1|mTNKS1	tankyrase, TRF1-interacting ankyrin-related ADP-ribose polymerase	protein-coding
SJMMNORM066768_C2-YD16-ATACSEQ_WT.rmdupq1.mm9-frag-free_peak_11159	chr13	5859717	5861182	+	5709	NA	promoter-TSS (NM_011803)	promoter-TSS (NM_011803)	-286	NM_011803	23849	Mm.275036	NM_011803	ENSMUSG00000000078	Klf6	AI448727|BCD1|C86813|CPBP|Copeb|FM2|FM6|Ierepo1|Ierepo3|R75280|Zf9	Kruppel-like factor 6	protein-coding
SJMMNORM066768_C2-YD16-ATACSEQ_WT.rmdupq1.mm9-frag-free_peak_2954	chr1	168308668	168309795	+	5583	NA	promoter-TSS (NM_030245)	promoter-TSS (NM_030245)	-67	NM_030245	27878	Mm.100665	NM_030245	ENSMUSG00000026563	Tada1	2900026B15Rik|D1Ertd251e|Staf42|Tada1l	transcriptional adaptor 1	protein-coding
SJMMNORM066768_C2-YD16-ATACSEQ_WT.rmdupq1.mm9-frag-free_peak_5804	chr10	96079005	96080141	+	5583	NA	promoter-TSS (NM_007569)	promoter-TSS (NM_007569)	-62	NM_007569	12226	Mm.23811	NM_007569	ENSMUSG00000036478	Btg1	AI426953|AW546738	B cell translocation gene 1, anti-proliferative	protein-coding
SJMMNORM066768_C2-YD16-ATACSEQ_WT.rmdupq1.mm9-frag-free_peak_12735	chr13	84486685	84488680	+	5332	NA	Intergenic	Intergenic	125781	NM_001361908	72745	Mm.295063	NM_175187	ENSMUSG00000035762	Tmem161b	2810446P07Rik|AI843389	transmembrane protein 161B	protein-coding
SJMMNORM066768_C2-YD16-ATACSEQ_WT.rmdupq1.mm9-frag-free_peak_11534	chr13	23790042	23790622	+	5257	NA	promoter-TSS (NM_178208)	promoter-TSS (NM_178208)	-5	NM_178208	319155	Mm.261662	NM_178208	ENSMUSG00000060678	Hist1h4c	-	histone cluster 1, H4c	protein-coding
SJMMNORM066768_C2-YD16-ATACSEQ_WT.rmdupq1.mm9-frag-free_peak_24116	chr18	90771333	90771672	+	5207	NA	Intergenic	(TTAGGG)n|Simple_repeat|Simple_repeat	22285	NM_001362365	108168395	Mm.391131	NM_001362365	ENSMUSG00000110277	Gm45871	-	predicted gene 45871	protein-coding
SJMMNORM066768_C2-YD16-ATACSEQ_WT.rmdupq1.mm9-frag-free_peak_26982	chr2	79296464	79297359	+	4787	NA	promoter-TSS (NM_010894)	promoter-TSS (NM_010894)	-118	NM_010894	18012	Mm.4636	NM_010894	ENSMUSG00000034701	Neurod1	BETA2|BHF-1|Nd1|Neurod|bHLHa3	neurogenic differentiation 1	protein-coding
SJMMNORM066768_C2-YD16-ATACSEQ_WT.rmdupq1.mm9-frag-free_peak_28412	chr2	138103851	138104838	+	4787	NA	5' UTR (NM_145534, exon 1 of 4)	5' UTR (NM_145534, exon 1 of 4)	115	NM_145534	228662	Mm.153405	NM_145534	ENSMUSG00000062098	Btbd3	mKIAA0952	BTB (POZ) domain containing 3	protein-coding
SJMMNORM066768_C2-YD16-ATACSEQ_WT.rmdupq1.mm9-frag-free_peak_44424	chr8	41386943	41387988	+	4737	NA	Intergenic	Intergenic	5818	NR_106126	102466237		NR_106126	ENSMUSG00000098431	Mir7666	Gm27915|mmu-mir-7666	microRNA 7666	ncRNA
SJMMNORM066768_C2-YD16-ATACSEQ_WT.rmdupq1.mm9-frag-free_peak_50084	chrX	166527112	166527520	+	4737	NA	Intergenic	(TTAGGG)n|Simple_repeat|Simple_repeat	-110467	NR_029457	654820	Mm.34441	NM_001039559	ENSMUSG00000072844	G530011O06Rik	-	RIKEN cDNA G530011O06 gene	ncRNA
SJMMNORM066768_C2-YD16-ATACSEQ_WT.rmdupq1.mm9-frag-free_peak_11508	chr13	23622635	23623151	+	4713	NA	promoter-TSS (NM_153173)	promoter-TSS (NM_153173)	-20	NM_153173	69386	Mm.158272	NM_153173	ENSMUSG00000060981	Hist1h4h	1700024H08Rik	histone cluster 1, H4h	protein-coding
SJMMNORM066768_C2-YD16-ATACSEQ_WT.rmdupq1.mm9-frag-free_peak_46521	chr9	3025325	3025997	+	4664	NA	Intergenic	GSAT_MM|Satellite|Satellite	13082	NR_039546	100628572		NR_039546	ENSMUSG00000106183	Mir101c	mir-101c|mmu-mir-101c	microRNA 101c	ncRNA
SJMMNORM066768_C2-YD16-ATACSEQ_WT.rmdupq1.mm9-frag-free_peak_4016	chr10	17441369	17443818	+	4639	NA	promoter-TSS (NM_010828)	promoter-TSS (NM_010828)	-441	NM_010828	17684	Mm.272321	NM_010828	ENSMUSG00000039910	Cited2	AI835299|ER154-like|Mrg1|Msg2|p35srj	Cbp/p300-interacting transactivator, with Glu/Asp-rich carboxy-terminal domain, 2	protein-coding
SJMMNORM066768_C2-YD16-ATACSEQ_WT.rmdupq1.mm9-frag-free_peak_19532	chr16	57391425	57391809	+	4615	NA	intron (NM_001040397, intron 1 of 4)	LSU-rRNA_Hsa|rRNA|rRNA	38227	NM_001040397	78749	Mm.328360	NM_001040397	ENSMUSG00000043336	Filip1l	4631422O05Rik|Doc1	filamin A interacting protein 1-like	protein-coding
SJMMNORM066768_C2-YD16-ATACSEQ_WT.rmdupq1.mm9-frag-free_peak_5940	chr10	99949682	99950355	+	4615	NA	promoter-TSS (NM_001110013)	promoter-TSS (NM_001110013)	-37	NM_001110013	237500	Mm.296805	NM_001033332	ENSMUSG00000036676	Tmtc3	9130014E20Rik|B130008E12Rik|mSmile	transmembrane and tetratricopeptide repeat containing 3	protein-coding
SJMMNORM066768_C2-YD16-ATACSEQ_WT.rmdupq1.mm9-frag-free_peak_14031	chr14	16924620	16926879	+	4493	NA	Intergenic	Intergenic	150096	NM_001359883	71147	Mm.197960	NM_027695	ENSMUSG00000021786	Oxsm	4933425A18Rik|C80494	3-oxoacyl-ACP synthase, mitochondrial	protein-coding
SJMMNORM066768_C2-YD16-ATACSEQ_WT.rmdupq1.mm9-frag-free_peak_710	chr1	50983049	50985271	+	4468	NA	promoter-TSS (NM_019790)	promoter-TSS (NM_019790)	-207	NM_019790	56363	Mm.245154	NM_019790	ENSMUSG00000026109	Tmeff2	4832418D20Rik|7630402F16Rik|TR-2	transmembrane protein with EGF-like and two follistatin-like domains 2	protein-coding
SJMMNORM066768_C2-YD16-ATACSEQ_WT.rmdupq1.mm9-frag-free_peak_46511	chr9	3006649	3006906	+	4444	NA	Intergenic	GSAT_MM|Satellite|Satellite	31966	NR_039546	100628572		NR_039546	ENSMUSG00000106183	Mir101c	mir-101c|mmu-mir-101c	microRNA 101c	ncRNA
SJMMNORM066768_C2-YD16-ATACSEQ_WT.rmdupq1.mm9-frag-free_peak_38083	chr5	147072469	147072947	+	4323	NA	intron (NM_153599, intron 2 of 12)	LSU-rRNA_Hsa|rRNA|rRNA	29882	NM_001359990	264064	Mm.260576	NM_153599	ENSMUSG00000029635	Cdk8	-	cyclin-dependent kinase 8	protein-coding
SJMMNORM066768_C2-YD16-ATACSEQ_WT.rmdupq1.mm9-frag-free_peak_11532	chr13	23775567	23776182	+	4202	NA	promoter-TSS (NM_023422)	promoter-TSS (NM_023422)	-46	NM_178189	319164	Mm.261973	NM_178189	ENSMUSG00000069270	Hist1h2ac	-	histone cluster 1, H2ac	protein-coding
SJMMNORM066768_C2-YD16-ATACSEQ_WT.rmdupq1.mm9-frag-free_peak_3622	chr1	195053899	195054134	+	4154	NA	intron (NM_001044751, intron 4 of 5)	(TTAGGG)n|Simple_repeat|Simple_repeat	14538	NM_001044751	15483	Mm.28328	NM_008288	ENSMUSG00000016194	Hsd11b1	-	hydroxysteroid 11-beta dehydrogenase 1	protein-coding
SJMMNORM066768_C2-YD16-ATACSEQ_WT.rmdupq1.mm9-frag-free_peak_38113	chr5	148422907	148423177	+	4082	NA	intron (NM_010228, intron 15 of 29)	(TTAGGG)n|Simple_repeat|Simple_repeat	114522	NM_010228	14254	Mm.389712	NM_010228	ENSMUSG00000029648	Flt1	AI323757|Flt-1|VEGFR-1|VEGFR1|sFlt1	FMS-like tyrosine kinase 1	protein-coding
SJMMNORM066768_C2-YD16-ATACSEQ_WT.rmdupq1.mm9-frag-free_peak_11525	chr13	23673130	23673662	+	3962	NA	promoter-TSS (NM_175654)	promoter-TSS (NM_175654)	-75	NM_175654	319156	Mm.260530	NM_175654	ENSMUSG00000061482	Hist1h4d	-	histone cluster 1, H4d	protein-coding
SJMMNORM066768_C2-YD16-ATACSEQ_WT.rmdupq1.mm9-frag-free_peak_23683	chr18	68851612	68851883	+	3866	NA	Intergenic	LSU-rRNA_Hsa|rRNA|rRNA	-47307	NR_105774	102465183		NR_105774	ENSMUSG00000099300	Mir6356	Gm27461|mmu-mir-6356	microRNA 6356	ncRNA
SJMMNORM066768_C2-YD16-ATACSEQ_WT.rmdupq1.mm9-frag-free_peak_770	chr1	52289805	52290541	+	3843	NA	promoter-TSS (NM_001113383)	promoter-TSS (NM_001113383)	-97	NM_001081081	14660	Mm.398608	NM_001081081	ENSMUSG00000026103	Gls	6330442B14|AI314027|B230365M23Rik	glutaminase	protein-coding
SJMMNORM066768_C2-YD16-ATACSEQ_WT.rmdupq1.mm9-frag-free_peak_5853	chr10	96621177	96622712	+	3795	NA	Intergenic	(TC)n|Simple_repeat|Simple_repeat	123542	NR_045358	75301	Mm.108650	NR_045358	ENSMUSG00000111924	4930556N09Rik	-	RIKEN cDNA 4930556N09 gene	ncRNA
SJMMNORM066768_C2-YD16-ATACSEQ_WT.rmdupq1.mm9-frag-free_peak_49311	chrX	73844102	73844479	+	3795	NA	intron (NM_001201395, intron 1 of 1)	SYNREP_MM|Satellite|Satellite	3973	NM_001201395	74987	Mm.107996	NM_001201395	ENSMUSG00000079525	Cldn34d	4930468A15Rik	claudin 34D	protein-coding
SJMMNORM066768_C2-YD16-ATACSEQ_WT.rmdupq1.mm9-frag-free_peak_733	chr1	51534760	51535643	+	3771	NA	promoter-TSS (NM_001310549)	promoter-TSS (NM_001310549)	42	NM_028696	109019	Mm.196290	NM_028696	ENSMUSG00000026107	Nabp1	4930434H03Rik|4930442A21Rik|4930488J04Rik|4933440J18Rik|5830411E10Rik|AI852561|Nbp1|Obfc2a|Ssb2	nucleic acid binding protein 1	protein-coding
SJMMNORM066768_C2-YD16-ATACSEQ_WT.rmdupq1.mm9-frag-free_peak_49298	chrX	72918923	72919990	+	3771	NA	Intergenic	Intergenic	90582	NR_029443	74396	Mm.162493	NR_029443	ENSMUSG00000087396	4933407K13Rik	A130080L05Rik|Dxz4	RIKEN cDNA 4933407K13 gene	ncRNA
SJMMNORM066768_C2-YD16-ATACSEQ_WT.rmdupq1.mm9-frag-free_peak_36227	chr5	37051872	37052350	+	3747	NA	intron (NM_001081232, intron 2 of 7)	intron (NM_001081232, intron 2 of 7)	35149	NM_001081232	320661	Mm.26480	NM_177221	ENSMUSG00000029190	D5Ertd579e	9030221A05Rik|A930018H20Rik|Kiaa0232	DNA segment, Chr 5, ERATO Doi 579, expressed	protein-coding
SJMMNORM066768_C2-YD16-ATACSEQ_WT.rmdupq1.mm9-frag-free_peak_33948	chr4	75111876	75114216	+	3747	NA	Intergenic	Intergenic	-188850	NM_025849	66928	Mm.24332	NM_025849	ENSMUSG00000028398	Dmac1	1700027K24Rik|3110001D03Rik|Tmem261	distal membrane arm assembly complex 1	protein-coding
SJMMNORM066768_C2-YD16-ATACSEQ_WT.rmdupq1.mm9-frag-free_peak_28138	chr2	130099805	130100261	+	3676	NA	promoter-TSS (NM_024193)	promoter-TSS (NM_024193)	-115	NR_149733	67134	Mm.29363	NM_024193	ENSMUSG00000027405	Nop56	2310044F10Rik|Nol5a	NOP56 ribonucleoprotein	protein-coding
SJMMNORM066768_C2-YD16-ATACSEQ_WT.rmdupq1.mm9-frag-free_peak_11474	chr13	22134638	22135193	+	3653	NA	promoter-TSS (NM_178198)	promoter-TSS (NM_178198)	-97	NM_178186	319167	Mm.263165	NM_178186	ENSMUSG00000069301	Hist1h2ag	-	histone cluster 1, H2ag	protein-coding
SJMMNORM066768_C2-YD16-ATACSEQ_WT.rmdupq1.mm9-frag-free_peak_43948	chr8	19710995	19711747	+	3606	NA	Intergenic	Intergenic	-18205	NM_001039553	626415	Mm.425517	NM_001039553	ENSMUSG00000096265	4930467E23Rik	TSAP	RIKEN cDNA 4930467E23 gene	protein-coding
SJMMNORM066768_C2-YD16-ATACSEQ_WT.rmdupq1.mm9-frag-free_peak_29481	chr3	5575325	5576605	+	3606	NA	intron (NM_001163305, intron 1 of 4)	CpG	283	NM_001163302	19302	Mm.132336	NM_008994	ENSMUSG00000040374	Pex2	D3Ertd138e|PAF-1|PMP35|Pxmp3	peroxisomal biogenesis factor 2	protein-coding
SJMMNORM066768_C2-YD16-ATACSEQ_WT.rmdupq1.mm9-frag-free_peak_23164	chr18	49914731	49915666	+	3582	NA	promoter-TSS (NM_026854)	promoter-TSS (NM_026854)	57	NM_026854	68857	Mm.96010	NM_026854	ENSMUSG00000024505	Dtwd2	1190002H09Rik|8030470C17Rik|AI414673|BB115449	DTW domain containing 2	protein-coding
SJMMNORM066768_C2-YD16-ATACSEQ_WT.rmdupq1.mm9-frag-free_peak_31737	chr3	122341559	122341999	+	3558	NA	Intergenic	Intergenic	-19147	NM_153118	214459	Mm.209491	NM_153118	ENSMUSG00000039735	Fnbp1l	2610318I01Rik|AW548221|TOCA1|toca-1	formin binding protein 1-like	protein-coding
SJMMNORM066768_C2-YD16-ATACSEQ_WT.rmdupq1.mm9-frag-free_peak_32275	chr3	144382327	144384039	+	3558	NA	5' UTR (NM_019464, exon 1 of 9)	5' UTR (NM_019464, exon 1 of 9)	116	NM_019464	54673	Mm.271775	NM_019464	ENSMUSG00000037062	Sh3glb1	AA409932|AI314629|AU015566|Bif-1|mKIAA0491	SH3-domain GRB2-like B1 (endophilin)	protein-coding
SJMMNORM066768_C2-YD16-ATACSEQ_WT.rmdupq1.mm9-frag-free_peak_28400	chr2	137872801	137874240	+	3558	NA	Intergenic	Intergenic	-208800	NM_001025431	228662	Mm.153405	NM_145534	ENSMUSG00000062098	Btbd3	mKIAA0952	BTB (POZ) domain containing 3	protein-coding
SJMMNORM066768_C2-YD16-ATACSEQ_WT.rmdupq1.mm9-frag-free_peak_13406	chr13	111184929	111185411	+	3511	NA	promoter-TSS (NM_152804)	promoter-TSS (NM_152804)	-82	NM_152804	20620	Mm.380	NM_152804	ENSMUSG00000021701	Plk2	Snk	polo like kinase 2	protein-coding
SJMMNORM066768_C2-YD16-ATACSEQ_WT.rmdupq1.mm9-frag-free_peak_9651	chr12	40068180	40069309	+	3511	NA	Intergenic	Intergenic	558446	NM_001163154	14009	Mm.4866	NM_007960	ENSMUSG00000004151	Etv1	ER81|Etsrp81	ets variant 1	protein-coding
SJMMNORM066768_C2-YD16-ATACSEQ_WT.rmdupq1.mm9-frag-free_peak_43963	chr8	19975736	19976692	+	3488	NA	Intergenic	Intergenic	-17434	NM_001270553	100861668	Mm.491087	NM_001270553	ENSMUSG00000095294	Gm21119	-	predicted gene, 21119	protein-coding
SJMMNORM066768_C2-YD16-ATACSEQ_WT.rmdupq1.mm9-frag-free_peak_38446	chr6	19529069	19530391	+	3465	NA	Intergenic	Intergenic	24388	NR_105789	102465192		NR_105789	ENSMUSG00000099149	Mir6370	Gm27480|mmu-mir-6370	microRNA 6370	ncRNA
SJMMNORM066768_C2-YD16-ATACSEQ_WT.rmdupq1.mm9-frag-free_peak_31758	chr3	123210981	123211902	+	3465	NA	promoter-TSS (NR_028574)	promoter-TSS (NR_028574)	-187	NR_028574	69895	Mm.260791	NR_028574	ENSMUSG00000104960	Snhg8	1110065M07Rik|2010109N14Rik	small nucleolar RNA host gene 8	ncRNA
SJMMNORM066768_C2-YD16-ATACSEQ_WT.rmdupq1.mm9-frag-free_peak_44572	chr8	47084642	47085676	+	3418	NA	promoter-TSS (NM_001039562)	promoter-TSS (NM_001039562)	45	NM_001039562	654824	Mm.334517	NM_001039562	ENSMUSG00000050914	Ankrd37	-	ankyrin repeat domain 37	protein-coding
SJMMNORM066768_C2-YD16-ATACSEQ_WT.rmdupq1.mm9-frag-free_peak_29515	chr3	8561192	8562709	+	3394	NA	TTS (NM_025285)	TTS (NM_025285)	52423	NM_025285	20257	Mm.29580	NM_025285	ENSMUSG00000027500	Stmn2	AI159727|SCG10|Scgn10|Stmb2	stathmin-like 2	protein-coding
SJMMNORM066768_C2-YD16-ATACSEQ_WT.rmdupq1.mm9-frag-free_peak_15863	chr14	118531778	118532320	+	3371	NA	promoter-TSS (NM_029578)	promoter-TSS (NM_029578)	-62	NM_029578	76355	Mm.251537	NM_029578	ENSMUSG00000022130	Tgds	2610017J16Rik|2610025M23Rik|AI648925	TDP-glucose 4,6-dehydratase	protein-coding
SJMMNORM066768_C2-YD16-ATACSEQ_WT.rmdupq1.mm9-frag-free_peak_29705	chr3	19062860	19063525	+	3371	NA	promoter-TSS (NM_028840)	promoter-TSS (NM_028840)	-97	NM_001357689	74252	Mm.200383	NM_028840	ENSMUSG00000027599	Armc1	2310016N05Rik|2900046P06Rik|3110009G21Rik|AA409258|AW048872|Arcp|C330014L16Rik	armadillo repeat containing 1	protein-coding
SJMMNORM066768_C2-YD16-ATACSEQ_WT.rmdupq1.mm9-frag-free_peak_23344	chr18	57797505	57798822	+	3348	NA	promoter-TSS (NR_045360)	promoter-TSS (NR_045360)	76	NR_045360	70157	Mm.490532	NR_045360		2210409D07Rik	-	RIKEN cDNA 2210409D07 gene	ncRNA
SJMMNORM066768_C2-YD16-ATACSEQ_WT.rmdupq1.mm9-frag-free_peak_33805	chr4	67183036	67183813	+	3324	NA	Intergenic	Intergenic	694839	NM_021297	21898	Mm.38049	NM_021297	ENSMUSG00000039005	Tlr4	Lps|Ly87|Ran/M1|Rasl2-8	toll-like receptor 4	protein-coding
SJMMNORM066768_C2-YD16-ATACSEQ_WT.rmdupq1.mm9-frag-free_peak_9732	chr12	45310535	45311719	+	3301	NA	promoter-TSS (NM_013760)	promoter-TSS (NM_013760)	-72	NM_013760	27362	Mm.27432	NM_013760	ENSMUSG00000014905	Dnajb9	AA408011|AA673251|AA673481|AW556981|ERdj4|Mdg1|mDj7	DnaJ heat shock protein family (Hsp40) member B9	protein-coding
SJMMNORM066768_C2-YD16-ATACSEQ_WT.rmdupq1.mm9-frag-free_peak_39120	chr6	51419669	51420723	+	3301	NA	promoter-TSS (NM_007624)	promoter-TSS (NM_007624)	-303	NR_104468	53379	Mm.155896	NM_016806	ENSMUSG00000004980	Hnrnpa2b1	9130414A06Rik|Hnrpa2|Hnrpa2b1|hnrnp-A	heterogeneous nuclear ribonucleoprotein A2/B1	protein-coding
SJMMNORM066768_C2-YD16-ATACSEQ_WT.rmdupq1.mm9-frag-free_peak_19659	chr16	64851155	64852163	+	3278	NA	promoter-TSS (NM_001347245)	promoter-TSS (NM_001347245)	-110	NM_001347245	72020	Mm.25960	NM_028059	ENSMUSG00000047141	Zfp654	1600021C16Rik|1810008K20Rik|433036|Gm5488|Znf654	zinc finger protein 654	protein-coding
SJMMNORM066768_C2-YD16-ATACSEQ_WT.rmdupq1.mm9-frag-free_peak_49423	chrX	96132293	96132866	+	3255	NA	promoter-TSS (NM_207633)	promoter-TSS (NM_207633)	-541	NM_207633	77929	Mm.212290	NM_207633	ENSMUSG00000047694	Yipf6	A430107J06Rik	Yip1 domain family, member 6	protein-coding
SJMMNORM066768_C2-YD16-ATACSEQ_WT.rmdupq1.mm9-frag-free_peak_685	chr1	46909423	46911112	+	3231	NA	intron (NM_001356416, intron 1 of 10)	CpG	196	NM_001356416	227059	Mm.233889	NM_172653	ENSMUSG00000025986	Slc39a10	2900042E17Rik|5430433I10|Zip10|mKIAA1265	solute carrier family 39 (zinc transporter), member 10	protein-coding
SJMMNORM066768_C2-YD16-ATACSEQ_WT.rmdupq1.mm9-frag-free_peak_41109	chr6	148160315	148160907	+	3231	NA	promoter-TSS (NR_015615)	promoter-TSS (NR_015615)	-199	NR_015615	320737	Mm.137858	NR_015615		4732416N19Rik	-	RIKEN cDNA 4732416N19 gene	ncRNA
SJMMNORM066768_C2-YD16-ATACSEQ_WT.rmdupq1.mm9-frag-free_peak_40117	chr6	104262754	104263531	+	3208	NA	Intergenic	Intergenic	-179896	NM_017383	53870	Mm.321671	NM_017383	ENSMUSG00000030092	Cntn6	NB-3	contactin 6	protein-coding
SJMMNORM066768_C2-YD16-ATACSEQ_WT.rmdupq1.mm9-frag-free_peak_16029	chr15	3945247	3946674	+	3185	NA	promoter-TSS (NR_045740)	promoter-TSS (NR_045740)	-79	NR_045740	328489	Mm.447020	NR_045740	ENSMUSG00000097662	Gm2093	100039196|A630020A06	predicted gene 2093	ncRNA
SJMMNORM066768_C2-YD16-ATACSEQ_WT.rmdupq1.mm9-frag-free_peak_4199	chr10	23506849	23507658	+	3185	NA	promoter-TSS (NM_011295)	promoter-TSS (NM_011295)	-238	NM_011295	20042	Mm.371846	NM_011295	ENSMUSG00000061983	Rps12	-	ribosomal protein S12	protein-coding
SJMMNORM066768_C2-YD16-ATACSEQ_WT.rmdupq1.mm9-frag-free_peak_10622	chr12	92826596	92827064	+	3162	NA	intron (NM_175335, intron 1 of 8)	CpG	1259	NM_031391	83602	Mm.275728	NM_031391	ENSMUSG00000020962	Gtf2a1	6330549H03Rik|AA536742|AA959775|AW060250|TfIIAa/b|Tfiia1	general transcription factor II A, 1	protein-coding
SJMMNORM066768_C2-YD16-ATACSEQ_WT.rmdupq1.mm9-frag-free_peak_11252	chr13	13981675	13982141	+	3162	NA	Intergenic	Intergenic	-65033	NM_001362405	97884	Mm.21686	NM_178640	ENSMUSG00000039242	B3galnt2	A930105D20Rik|C80633|D230016N13Rik	UDP-GalNAc:betaGlcNAc beta 1,3-galactosaminyltransferase, polypeptide 2	protein-coding
SJMMNORM066768_C2-YD16-ATACSEQ_WT.rmdupq1.mm9-frag-free_peak_28453-2	chr2	139102977	139104385	+	3139	NA	Intergenic	Intergenic	-215968	NM_175467	228677	Mm.100450	NM_175467	ENSMUSG00000039092	Sptlc3	C130053K05Rik	serine palmitoyltransferase, long chain base subunit 3	protein-coding
SJMMNORM066768_C2-YD16-ATACSEQ_WT.rmdupq1.mm9-frag-free_peak_28453	chr2	139102977	139104385	+	3139	NA	Intergenic	Intergenic	-215968	NM_175467	228677	Mm.100450	NM_175467	ENSMUSG00000039092	Sptlc3	C130053K05Rik	serine palmitoyltransferase, long chain base subunit 3	protein-coding
SJMMNORM066768_C2-YD16-ATACSEQ_WT.rmdupq1.mm9-frag-free_peak_36989	chr5	86620259	86620780	+	3116	NA	intron (NM_001310653, intron 1 of 1)	intron (NM_001310653, intron 1 of 1)	6407	NM_001310653	14715	Mm.26791	NM_010323	ENSMUSG00000029255	Gnrhr	-	gonadotropin releasing hormone receptor	protein-coding
SJMMNORM066768_C2-YD16-ATACSEQ_WT.rmdupq1.mm9-frag-free_peak_28495	chr2	140496938	140497445	+	3116	NA	promoter-TSS (NM_001172160)	promoter-TSS (NM_001172160)	21	NM_001172160	71436	Mm.426781	NM_178382	ENSMUSG00000051379	Flrt3	5530600M07Rik|C430047I10Rik|mKIAA1469	fibronectin leucine rich transmembrane protein 3	protein-coding
SJMMNORM066768_C2-YD16-ATACSEQ_WT.rmdupq1.mm9-frag-free_peak_29767	chr3	21834290	21835814	+	3116	NA	Intergenic	Intergenic	-140522	NM_030732	81004	Mm.202966	NM_030732	ENSMUSG00000027630	Tbl1xr1	8030499H02Rik|A630076E03Rik|AW539987|C21|C230089I12Rik|DC42|Ira1|TBLR1	transducin (beta)-like 1X-linked receptor 1	protein-coding
SJMMNORM066768_C2-YD16-ATACSEQ_WT.rmdupq1.mm9-frag-free_peak_17121	chr15	53177178	53178046	+	3116	NA	5' UTR (NM_010162, exon 1 of 11)	5' UTR (NM_010162, exon 1 of 11)	126	NM_010162	14042	Mm.309395	NM_010162	ENSMUSG00000061731	Ext1	AA409028	exostoses (multiple) 1	protein-coding
SJMMNORM066768_C2-YD16-ATACSEQ_WT.rmdupq1.mm9-frag-free_peak_19451	chr16	51937304	51937992	+	3116	NA	Intergenic	Intergenic	49752	NR_153657	629091	Mm.364775	NR_153657		Gm29686	-	predicted gene, 29686	ncRNA
SJMMNORM066768_C2-YD16-ATACSEQ_WT.rmdupq1.mm9-frag-free_peak_48800-2	chrX	12857093	12859643	+	3116	NA	intron (NM_010028, intron 1 of 16)	CpG	220	NM_010028	13205	Mm.289662	NM_010028	ENSMUSG00000000787	Ddx3x	D1Pas1-rs2|Ddx3|Fin14	DEAD/H (Asp-Glu-Ala-Asp/His) box polypeptide 3, X-linked	protein-coding
SJMMNORM066768_C2-YD16-ATACSEQ_WT.rmdupq1.mm9-frag-free_peak_48800	chrX	12857093	12859643	+	3116	NA	intron (NM_010028, intron 1 of 16)	CpG	220	NM_010028	13205	Mm.289662	NM_010028	ENSMUSG00000000787	Ddx3x	D1Pas1-rs2|Ddx3|Fin14	DEAD/H (Asp-Glu-Ala-Asp/His) box polypeptide 3, X-linked	protein-coding
SJMMNORM066768_C2-YD16-ATACSEQ_WT.rmdupq1.mm9-frag-free_peak_12677	chr13	83854256	83855387	+	3070	NA	Intergenic	Intergenic	-6165	NR_152245	320203	Mm.245636	NM_177100	ENSMUSG00000050334	C130071C03Rik	2810449C10Rik|ECONEXIN|EyeLinc1|Visc-1	RIKEN cDNA C130071C03 gene	ncRNA
SJMMNORM066768_C2-YD16-ATACSEQ_WT.rmdupq1.mm9-frag-free_peak_698	chr1	48789992	48791090	+	3070	NA	Intergenic	Intergenic	-510919	NR_151585	442837	Mm.337149	NM_001002792	ENSMUSG00000051616	C230029F24Rik	-	RIKEN cDNA C230029F24 gene	ncRNA
SJMMNORM066768_C2-YD16-ATACSEQ_WT.rmdupq1.mm9-frag-free_peak_4240	chr10	25237669	25237911	+	3070	NA	intron (NM_001358754, intron 16 of 16)	IAPLTR2_Mm|LTR|ERVK	18288	NM_001195596	100504474	Mm.46323	NM_001195596	ENSMUSG00000096546	Smlr1	2010003K15Rik	small leucine-rich protein 1	protein-coding
SJMMNORM066768_C2-YD16-ATACSEQ_WT.rmdupq1.mm9-frag-free_peak_4440	chr10	40021812	40022271	+	3047	NA	promoter-TSS (NM_009665)	promoter-TSS (NM_009665)	-47	NM_009665	11702	Mm.253533	NM_009665	ENSMUSG00000075232	Amd1	AdoMetDC|Amd-1|SAMDC|SAMDC 1|adoMetDC1	S-adenosylmethionine decarboxylase 1	protein-coding
SJMMNORM066768_C2-YD16-ATACSEQ_WT.rmdupq1.mm9-frag-free_peak_13598	chr13	118390880	118391678	+	3024	NA	5' UTR (NM_010408, exon 1 of 8)	5' UTR (NM_010408, exon 1 of 8)	152	NM_010408	15165	Mm.343429	NM_010408	ENSMUSG00000021730	Hcn1	Bcng1|C630013B14Rik|HAC2	hyperpolarization-activated, cyclic nucleotide-gated K+ 1	protein-coding
SJMMNORM066768_C2-YD16-ATACSEQ_WT.rmdupq1.mm9-frag-free_peak_19949	chr16	82661060	82661792	+	3001	NA	Intergenic	Intergenic	1460484	NM_001113208	17968	Mm.433941	NM_010954	ENSMUSG00000022762	Ncam2	Ncam-2|Ocam|RNCAM	neural cell adhesion molecule 2	protein-coding
SJMMNORM066768_C2-YD16-ATACSEQ_WT.rmdupq1.mm9-frag-free_peak_45065	chr8	73222125	73223262	+	2978	NA	5' UTR (NM_010592, exon 1 of 1)	5' UTR (NM_010592, exon 1 of 1)	1055	NM_001286944	16478	Mm.419851	NM_010592	ENSMUSG00000071076	Jund	Jund1	jun D proto-oncogene	protein-coding
SJMMNORM066768_C2-YD16-ATACSEQ_WT.rmdupq1.mm9-frag-free_peak_16818	chr15	38448828	38449602	+	2978	NA	promoter-TSS (NM_001102458)	promoter-TSS (NM_001102458)	-194	NR_125913	54375	Mm.250214	NM_018745	ENSMUSG00000037458	Azin1	1700085L02Rik|AZI|Oazi|Oazin	antizyme inhibitor 1	protein-coding
SJMMNORM066768_C2-YD16-ATACSEQ_WT.rmdupq1.mm9-frag-free_peak_30647	chr3	77470119	77470655	+	2978	NA	Intergenic	Intergenic	1478422	NM_001310536	76089	Mm.31220	NM_001099624	ENSMUSG00000062232	Rapgef2	5830453M24Rik|CNRasGEF|Pdzgef1|RA-GEF-1|mKIAA0313|nRapGEP	Rap guanine nucleotide exchange factor (GEF) 2	protein-coding
SJMMNORM066768_C2-YD16-ATACSEQ_WT.rmdupq1.mm9-frag-free_peak_23847	chr18	75759350	75759841	+	2955	NA	intron (NM_201354, intron 6 of 11)	RMER1C|Other|Other	85296	NR_045879	100038353	Mm.440724	NR_045879	ENSMUSG00000097712	Gm10532	-	predicted gene 10532	ncRNA
SJMMNORM066768_C2-YD16-ATACSEQ_WT.rmdupq1.mm9-frag-free_peak_13442	chr13	112279705	112280932	+	2910	NA	promoter-TSS (NM_001122963)	promoter-TSS (NM_001122963)	17	NM_001361926	73274	Mm.57286	NM_028487	ENSMUSG00000032745	Gpbp1	1700034P14Rik|AU019836|D230035M11Rik|Gpbp|mGPBP	GC-rich promoter binding protein 1	protein-coding
SJMMNORM066768_C2-YD16-ATACSEQ_WT.rmdupq1.mm9-frag-free_peak_50073	chrX	166424482	166425297	+	2910	NA	intron (NM_001290512, intron 8 of 9)	CpG	-8040	NR_029457	654820	Mm.34441	NM_001039559	ENSMUSG00000072844	G530011O06Rik	-	RIKEN cDNA G530011O06 gene	ncRNA
SJMMNORM066768_C2-YD16-ATACSEQ_WT.rmdupq1.mm9-frag-free_peak_6160	chr10	110601288	110602168	+	2887	NA	promoter-TSS (NM_175489)	promoter-TSS (NM_175489)	-130	NM_175489	237542	Mm.220204	NM_175489	ENSMUSG00000020189	Osbpl8	AA536976|AA536995|C730029P18Rik|D330025H14Rik|ORP-8	oxysterol binding protein-like 8	protein-coding
SJMMNORM066768_C2-YD16-ATACSEQ_WT.rmdupq1.mm9-frag-free_peak_40228	chr6	108162685	108163260	+	2887	NA	promoter-TSS (NM_010585)	promoter-TSS (NM_010585)	-118	NM_010585	16438	Mm.227912	NM_010585	ENSMUSG00000030102	Itpr1	D6Pas2|Gm10429|IP3R 1|IP3R1|InsP3R|Ip3r|Itpr-1|P400|Pcp-1|Pcp1|insP3R1|opt|wblo	inositol 1,4,5-trisphosphate receptor 1	protein-coding
SJMMNORM066768_C2-YD16-ATACSEQ_WT.rmdupq1.mm9-frag-free_peak_12827	chr13	91363179	91363889	+	2864	NA	promoter-TSS (NM_025770)	promoter-TSS (NM_025770)	58	NM_025770	66795	Mm.235385	NM_025770	ENSMUSG00000021619	Atg10	5330424L23Rik|5430428K15Rik|AI852123|APG10|Agp10|Apg10l|Apg10p|Atg10l	autophagy related 10	protein-coding
SJMMNORM066768_C2-YD16-ATACSEQ_WT.rmdupq1.mm9-frag-free_peak_855	chr1	55109040	55109811	+	2864	NA	promoter-TSS (NM_026424)	promoter-TSS (NM_026424)	-189	NM_026424	67876	Mm.281019	NM_026424	ENSMUSG00000025981	Coq10b	1500041J02Rik|1700030I21Rik|9530077A17Rik|AV002237|AW742641	coenzyme Q10B	protein-coding
SJMMNORM066768_C2-YD16-ATACSEQ_WT.rmdupq1.mm9-frag-free_peak_22202	chr18	13131396	13133070	+	2864	NA	promoter-TSS (NM_001357396)	promoter-TSS (NM_001357396)	-736	NM_001357396	16210	Mm.8154	NM_008378	ENSMUSG00000024423	Impact	E430016J11Rik	impact, RWD domain protein	protein-coding
SJMMNORM066768_C2-YD16-ATACSEQ_WT.rmdupq1.mm9-frag-free_peak_42910	chr7	111576409	111576612	+	2841	NA	intron (NM_001357467, intron 4 of 7)	(A)n|Simple_repeat|Simple_repeat	18129	NM_001357467	20128	Mm.295578	NM_009099	ENSMUSG00000030921	Trim30a	Rpt-1|Rpt1|Trim30	tripartite motif-containing 30A	protein-coding
SJMMNORM066768_C2-YD16-ATACSEQ_WT.rmdupq1.mm9-frag-free_peak_3044	chr1	171461156	171462003	+	2841	NA	promoter-TSS (NM_023284)	promoter-TSS (NM_023284)	16	NM_023284	66977	Mm.151315	NM_023284	ENSMUSG00000026683	Nuf2	2410003C07Rik|AU044112|C85691|Cdca1|NUF2R	NUF2, NDC80 kinetochore complex component	protein-coding
SJMMNORM066768_C2-YD16-ATACSEQ_WT.rmdupq1.mm9-frag-free_peak_23231	chr18	53903848	53904877	+	2841	NA	promoter-TSS (NM_178686)	promoter-TSS (NM_178686)	-161	NM_178686	225523	Mm.193678	NM_178686	ENSMUSG00000048799	Cep120	A230075C01|AU016693|Ccdc100	centrosomal protein 120	protein-coding
SJMMNORM066768_C2-YD16-ATACSEQ_WT.rmdupq1.mm9-frag-free_peak_45297	chr8	83538637	83539605	+	2841	NA	promoter-TSS (NM_027554)	promoter-TSS (NM_027554)	-316	NM_027554	74841	Mm.246018	NM_027554	ENSMUSG00000038250	Usp38	4631402N15Rik|4833420O05Rik|AA536967|AU044701|AW544820|mKIAA1891	ubiquitin specific peptidase 38	protein-coding
SJMMNORM066768_C2-YD16-ATACSEQ_WT.rmdupq1.mm9-frag-free_peak_25466	chr2	14976518	14977370	+	2819	NA	promoter-TSS (NM_029466)	promoter-TSS (NM_029466)	-45	NM_029466	75869	Mm.174068	NM_029466	ENSMUSG00000017418	Arl5b	4930587A11Rik|AW146430|Arl8	ADP-ribosylation factor-like 5B	protein-coding
SJMMNORM066768_C2-YD16-ATACSEQ_WT.rmdupq1.mm9-frag-free_peak_16732	chr15	36538525	36539485	+	2819	NA	promoter-TSS (NM_008774)	promoter-TSS (NM_008774)	-277	NM_008774	18458	Mm.371570	NM_008774	ENSMUSG00000022283	Pabpc1	PABP|Pabp1|PabpI|Pabpl1|ePAB	poly(A) binding protein, cytoplasmic 1	protein-coding
SJMMNORM066768_C2-YD16-ATACSEQ_WT.rmdupq1.mm9-frag-free_peak_9494	chr12	34114125	34114572	+	2819	NA	promoter-TSS (NM_172253)	promoter-TSS (NM_172253)	-141	NM_172253	28071	Mm.196472	NM_172253	ENSMUSG00000020561	Twistnb	2410173G11|2810024J17Rik|D16Wsu83e	twist basic helix-loop-helix transcription factor 1 neighbor	protein-coding
SJMMNORM066768_C2-YD16-ATACSEQ_WT.rmdupq1.mm9-frag-free_peak_32841	chr4	15940679	15941697	+	2796	NA	promoter-TSS (NM_145950)	promoter-TSS (NM_145950)	-153	NM_001355616	209212	Mm.46455	NM_145950	ENSMUSG00000041153	Osgin2	BC010311|C230027H09Rik	oxidative stress induced growth inhibitor family member 2	protein-coding
SJMMNORM066768_C2-YD16-ATACSEQ_WT.rmdupq1.mm9-frag-free_peak_32827	chr4	15522624	15524196	+	2796	NA	Intergenic	Intergenic	-285001	NM_009788	12307	Mm.277665	NM_009788	ENSMUSG00000028222	Calb1	Brain-2|CB|Calb|Calb-1	calbindin 1	protein-coding
SJMMNORM066768_C2-YD16-ATACSEQ_WT.rmdupq1.mm9-frag-free_peak_12897	chr13	94073256	94074262	+	2773	NA	promoter-TSS (NM_001347598)	promoter-TSS (NM_001347598)	47	NM_147176	26556	Mm.37533	NM_011982	ENSMUSG00000007617	Homer1	PSD-Zip45|SYN47|Ves-1|homer-1|vesl-1	homer scaffolding protein 1	protein-coding
SJMMNORM066768_C2-YD16-ATACSEQ_WT.rmdupq1.mm9-frag-free_peak_32703	chr4	11892659	11894077	+	2773	NA	promoter-TSS (NM_001290391)	promoter-TSS (NM_001290391)	229	NM_001033453	381511	Mm.331489	NM_001033453	ENSMUSG00000049225	Pdp1	Gm1024|Ppm2c	pyruvate dehyrogenase phosphatase catalytic subunit 1	protein-coding
SJMMNORM066768_C2-YD16-ATACSEQ_WT.rmdupq1.mm9-frag-free_peak_46780	chr9	24346359	24346630	+	2773	NA	Intergenic	SYNREP_MM|Satellite|Satellite	-38910	NM_001359948	244745	Mm.38526	NM_172920	ENSMUSG00000043067	Dpy19l1	1100001I19Rik|6030402K12|AI225861|AW558481	dpy-19-like 1 (C. elegans)	protein-coding
SJMMNORM066768_C2-YD16-ATACSEQ_WT.rmdupq1.mm9-frag-free_peak_32163	chr3	139806767	139807575	+	2773	NA	Intergenic	MER91A|DNA|Tip100	115958	NR_105798	102465198		NR_105798	ENSMUSG00000099169	Mir7j	Gm27716|Mirlet7j|mmu-let-7j	microRNA 7j	ncRNA
SJMMNORM066768_C2-YD16-ATACSEQ_WT.rmdupq1.mm9-frag-free_peak_22126	chr18	10181561	10182518	+	2751	NA	promoter-TSS (NM_009071)	promoter-TSS (NM_009071)	-249	NM_009071	19877	Mm.6710	NM_009071	ENSMUSG00000024290	Rock1	1110055K06Rik|Rock-I	Rho-associated coiled-coil containing protein kinase 1	protein-coding
SJMMNORM066768_C2-YD16-ATACSEQ_WT.rmdupq1.mm9-frag-free_peak_12696	chr13	83884261	83885114	+	2751	NA	Intergenic	CpG	6268	NR_029545	723967		NR_029545	ENSMUSG00000065424	Mir9-2	Mirn9-2|mir-9-2|mmu-mir-9-2	microRNA 9-2	ncRNA
SJMMNORM066768_C2-YD16-ATACSEQ_WT.rmdupq1.mm9-frag-free_peak_40162	chr6	106390642	106391872	+	2751	NA	intron (NM_001109749, intron 8 of 25)	intron (NM_001109749, intron 8 of 25)	307774	NM_008370	16192	Mm.3448	NM_008370	ENSMUSG00000005364	Il5ra	CD125|CDw125|Il5r	interleukin 5 receptor, alpha	protein-coding
SJMMNORM066768_C2-YD16-ATACSEQ_WT.rmdupq1.mm9-frag-free_peak_35565	chr4	154597006	154597692	+	2728	NA	promoter-TSS (NM_001357191)	promoter-TSS (NM_001357191)	-705	NM_011385	20481	Mm.28520	NM_011385	ENSMUSG00000029050	Ski	2310012I02Rik|2610001A11Rik|AA062172|AA589460|BC004088	ski sarcoma viral oncogene homolog (avian)	protein-coding
SJMMNORM066768_C2-YD16-ATACSEQ_WT.rmdupq1.mm9-frag-free_peak_11952	chr13	44964839	44965066	+	2728	NA	intron (NM_001205043, intron 3 of 17)	LSU-rRNA_Hsa|rRNA|rRNA	132513	NM_025772	94245	Mm.352311	NM_025772	ENSMUSG00000057531	Dtnbp1	5430437B18Rik|AW048963|Bloc1s8|dysbindin|sdy	dystrobrevin binding protein 1	protein-coding
SJMMNORM066768_C2-YD16-ATACSEQ_WT.rmdupq1.mm9-frag-free_peak_15041	chr14	63379777	63380639	+	2728	NA	promoter-TSS (NM_008715)	promoter-TSS (NM_008715)	-259	NM_008715	18130	Mm.319684	NM_008715	ENSMUSG00000035161	Ints6	2900075H24Rik|AI480962|DICE1|Ddx26|HDB|Notch2l	integrator complex subunit 6	protein-coding
SJMMNORM066768_C2-YD16-ATACSEQ_WT.rmdupq1.mm9-frag-free_peak_35641	chr5	4485538	4486765	+	2728	NA	Intergenic	Intergenic	272065	NM_021457	14362	Mm.246003	NM_021457	ENSMUSG00000044674	Fzd1	AW227548|FZ-1|Fz1	frizzled class receptor 1	protein-coding
SJMMNORM066768_C2-YD16-ATACSEQ_WT.rmdupq1.mm9-frag-free_peak_13524	chr13	114584340	114584890	+	2728	NA	promoter-TSS (NM_172595)	promoter-TSS (NM_172595)	-101	NM_172595	218639	Mm.79837	NM_172595	ENSMUSG00000042348	Arl15	A430036I03|Arfrp2|C230032K13Rik	ADP-ribosylation factor-like 15	protein-coding
SJMMNORM066768_C2-YD16-ATACSEQ_WT.rmdupq1.mm9-frag-free_peak_38956	chr6	43615773	43616902	+	2728	NA	promoter-TSS (NM_001311111)	promoter-TSS (NM_001311111)	-60	NM_001311111	29807	Mm.320979	NM_013861	ENSMUSG00000029735	Tpk1	-	thiamine pyrophosphokinase	protein-coding
SJMMNORM066768_C2-YD16-ATACSEQ_WT.rmdupq1.mm9-frag-free_peak_20220	chr16	93789324	93789581	+	2706	NA	intron (NM_001357118, intron 25 of 35)	(CCCTAA)n|Simple_repeat|Simple_repeat	5694	NR_151466	102633000	Mm.443436	NR_151466		2310043M15Rik	-	RIKEN cDNA 2310043M15 gene	ncRNA
SJMMNORM066768_C2-YD16-ATACSEQ_WT.rmdupq1.mm9-frag-free_peak_23354	chr18	57832794	57834094	+	2706	NA	intron (NM_029290, intron 6 of 6)	intron (NM_029290, intron 6 of 6)	-35205	NR_045360	70157	Mm.490532	NR_045360		2210409D07Rik	-	RIKEN cDNA 2210409D07 gene	ncRNA
SJMMNORM066768_C2-YD16-ATACSEQ_WT.rmdupq1.mm9-frag-free_peak_9641	chr12	40043455	40044404	+	2706	NA	Intergenic	Intergenic	533631	NM_001163154	14009	Mm.4866	NM_007960	ENSMUSG00000004151	Etv1	ER81|Etsrp81	ets variant 1	protein-coding
SJMMNORM066768_C2-YD16-ATACSEQ_WT.rmdupq1.mm9-frag-free_peak_2385	chr1	145623706	145624832	+	2706	NA	promoter-TSS (NM_013835)	promoter-TSS (NM_013835)	-88	NM_013835	20822	Mm.40370	NM_013835	ENSMUSG00000018199	Trove2	1810007I17Rik|A530054J02Rik|AI646302|SS-A/Ro|Ssa|Ssa2	TROVE domain family, member 2	protein-coding
SJMMNORM066768_C2-YD16-ATACSEQ_WT.rmdupq1.mm9-frag-free_peak_15355	chr14	76244647	76245841	+	2683	NA	promoter-TSS (NR_045294)	promoter-TSS (NR_045294)	181	NM_009429	22070	Mm.297482	NM_009429	ENSMUSG00000060126	Tpt1	TCTP|Trt|p21|p23	tumor protein, translationally-controlled 1	protein-coding
SJMMNORM066768_C2-YD16-ATACSEQ_WT.rmdupq1.mm9-frag-free_peak_15371	chr14	76903793	76904519	+	2683	NA	promoter-TSS (NM_009366)	promoter-TSS (NM_009366)	123	NM_001310647	21807	Mm.153272	NM_009366	ENSMUSG00000022010	Tsc22d1	AA589566|AW105905|Egr5|TSC-22|Tgfb1i4|Tsc|Tsc22	TSC22 domain family, member 1	protein-coding
SJMMNORM066768_C2-YD16-ATACSEQ_WT.rmdupq1.mm9-frag-free_peak_27164	chr2	91933695	91933942	+	2683	NA	Intergenic	(CCCTAA)n|Simple_repeat|Simple_repeat	-69491	NM_011957	26427	Mm.10353	NM_011957	ENSMUSG00000027230	Creb3l1	Oasis	cAMP responsive element binding protein 3-like 1	protein-coding
SJMMNORM066768_C2-YD16-ATACSEQ_WT.rmdupq1.mm9-frag-free_peak_13519	chr13	114406731	114409007	+	2683	NA	exon (NM_130796, exon 1 of 2)	exon (NM_130796, exon 1 of 2)	903	NM_130796	170625	Mm.33721	NM_130796	ENSMUSG00000042364	Snx18	Snag1	sorting nexin 18	protein-coding
SJMMNORM066768_C2-YD16-ATACSEQ_WT.rmdupq1.mm9-frag-free_peak_858	chr1	55187603	55188620	+	2683	NA	promoter-TSS (NM_025283)	promoter-TSS (NM_025283)	22	NM_025283	19070	Mm.291037	NM_025283	ENSMUSG00000025979	Mob4	2610109B12Rik|Mobkl3|Phocn|Prei3	MOB family member 4, phocein	protein-coding
SJMMNORM066768_C2-YD16-ATACSEQ_WT.rmdupq1.mm9-frag-free_peak_11448	chr13	21845379	21846006	+	2661	NA	promoter-TSS (NM_178201)	promoter-TSS (NM_178201)	89	NM_178183	319169	Mm.370338	NM_178183	ENSMUSG00000063021	Hist1h2ak	-	histone cluster 1, H2ak	protein-coding
SJMMNORM066768_C2-YD16-ATACSEQ_WT.rmdupq1.mm9-frag-free_peak_9613	chr12	39559054	39560107	+	2661	NA	intron (NM_001163154, intron 4 of 9)	intron (NM_001163154, intron 4 of 9)	49282	NM_001163154	14009	Mm.4866	NM_007960	ENSMUSG00000004151	Etv1	ER81|Etsrp81	ets variant 1	protein-coding
SJMMNORM066768_C2-YD16-ATACSEQ_WT.rmdupq1.mm9-frag-free_peak_1058	chr1	64165620	64169028	+	2661	NA	intron (NM_033563, intron 1 of 3)	intron (NM_033563, intron 1 of 3)	639	NM_033563	93691	Mm.29466	NM_033563	ENSMUSG00000025959	Klf7	9830124P08Rik	Kruppel-like factor 7 (ubiquitous)	protein-coding
SJMMNORM066768_C2-YD16-ATACSEQ_WT.rmdupq1.mm9-frag-free_peak_24752	chr19	29880387	29881303	+	2638	NA	promoter-TSS (NM_172836)	promoter-TSS (NM_172836)	-346	NM_172836	240613	Mm.313351	NM_172836	ENSMUSG00000046138	9930021J03Rik	Gm9832|mKIAA2026	RIKEN cDNA 9930021J03 gene	protein-coding
SJMMNORM066768_C2-YD16-ATACSEQ_WT.rmdupq1.mm9-frag-free_peak_9888	chr12	55797285	55798212	+	2638	NA	promoter-TSS (NM_001331162)	promoter-TSS (NM_001331162)	-867	NM_001331162	66266	Mm.156440	NM_025456	ENSMUSG00000054302	Eapp	1810011O16Rik	E2F-associated phosphoprotein	protein-coding
SJMMNORM066768_C2-YD16-ATACSEQ_WT.rmdupq1.mm9-frag-free_peak_34078	chr4	82158608	82159517	+	2638	NA	intron (NR_137202, intron 1 of 1)	CpG	5169	NR_137202	102635783	Mm.41666	NR_137202		Gm11266	-	predicted gene 11266	ncRNA
SJMMNORM066768_C2-YD16-ATACSEQ_WT.rmdupq1.mm9-frag-free_peak_9432	chr12	32611414	32612063	+	2638	NA	3' UTR (NM_001361928, exon 11 of 11)	3' UTR (NM_001361928, exon 11 of 11)	23372	NM_153198	73389	Mm.390461	NM_153198	ENSMUSG00000002996	Hbp1	1700058O05Rik|BE629963|C330012F01Rik|C86454	high mobility group box transcription factor 1	protein-coding
SJMMNORM066768_C2-YD16-ATACSEQ_WT.rmdupq1.mm9-frag-free_peak_28459	chr2	139136519	139137636	+	2638	NA	Intergenic	L1MD1|LINE|L1	-182572	NM_175467	228677	Mm.100450	NM_175467	ENSMUSG00000039092	Sptlc3	C130053K05Rik	serine palmitoyltransferase, long chain base subunit 3	protein-coding
SJMMNORM066768_C2-YD16-ATACSEQ_WT.rmdupq1.mm9-frag-free_peak_44854	chr8	66630812	66631531	+	2638	NA	intron (NM_009390, intron 1 of 20)	intron (NM_009390, intron 1 of 20)	53634	NM_009390	21892	Mm.418367	NM_009390	ENSMUSG00000053626	Tll1	Tll|Tll-1|b2b2476Clo	tolloid-like	protein-coding
SJMMNORM066768_C2-YD16-ATACSEQ_WT.rmdupq1.mm9-frag-free_peak_11473	chr13	22132995	22133737	+	2616	NA	promoter-TSS (NM_175656)	promoter-TSS (NM_175656)	-135	NM_175656	319158	Mm.14775	NM_175656	ENSMUSG00000060639	Hist1h4i	-	histone cluster 1, H4i	protein-coding
SJMMNORM066768_C2-YD16-ATACSEQ_WT.rmdupq1.mm9-frag-free_peak_22044	chr18	3336627	3338017	+	2616	NA	intron (NR_033457, intron 1 of 1)	CpG	265	NM_001110851	12916	Mm.5244	NM_013498	ENSMUSG00000063889	Crem	ICER|ICERI	cAMP responsive element modulator	protein-coding
SJMMNORM066768_C2-YD16-ATACSEQ_WT.rmdupq1.mm9-frag-free_peak_47936	chr9	91257701	91263688	+	2616	NA	promoter-TSS (NM_009573)	promoter-TSS (NM_009573)	-57	NM_009573	22771	Mm.335350	NM_009573	ENSMUSG00000032368	Zic1	ZIC|ZNF201	zinc finger protein of the cerebellum 1	protein-coding
SJMMNORM066768_C2-YD16-ATACSEQ_WT.rmdupq1.mm9-frag-free_peak_13149	chr13	102461528	102462758	+	2593	NA	exon (NM_001024955, exon 1 of 10)	exon (NM_001024955, exon 1 of 10)	442	NM_001024955	18708	Mm.259333	NM_001024955	ENSMUSG00000041417	Pik3r1	PI3K|p50alpha|p55alpha|p85alpha	phosphoinositide-3-kinase regulatory subunit 1	protein-coding
SJMMNORM066768_C2-YD16-ATACSEQ_WT.rmdupq1.mm9-frag-free_peak_22277	chr18	14941403	14942038	+	2593	NA	promoter-TSS (NM_001100449)	promoter-TSS (NM_001100449)	-34	NM_001100449	72504	Mm.312233	NM_001100449	ENSMUSG00000054321	Taf4b	105kDa|2610524B04Rik|4932409F03Rik|AW987595|TAFII-105|TAFII105|Taf2c2	TATA-box binding protein associated factor 4b	protein-coding
SJMMNORM066768_C2-YD16-ATACSEQ_WT.rmdupq1.mm9-frag-free_peak_19355	chr16	48331719	48332674	+	2593	NA	Intergenic	Intergenic	21809	NM_028615	73703	Mm.27857	NM_028615	ENSMUSG00000072419	Dppa2	2410088E07Rik|C80932|D19Mgi18|ECAT15-2	developmental pluripotency associated 2	protein-coding
SJMMNORM066768_C2-YD16-ATACSEQ_WT.rmdupq1.mm9-frag-free_peak_12683	chr13	83859118	83871341	+	2593	NA	intron (NR_152245, intron 1 of 3)	intron (NR_152245, intron 1 of 3)	-2482	NR_015561	320203	Mm.245636	NM_177100	ENSMUSG00000050334	C130071C03Rik	2810449C10Rik|ECONEXIN|EyeLinc1|Visc-1	RIKEN cDNA C130071C03 gene	ncRNA
SJMMNORM066768_C2-YD16-ATACSEQ_WT.rmdupq1.mm9-frag-free_peak_12683-2	chr13	83859118	83871341	+	2593	NA	intron (NR_152245, intron 1 of 3)	intron (NR_152245, intron 1 of 3)	-2482	NR_015561	320203	Mm.245636	NM_177100	ENSMUSG00000050334	C130071C03Rik	2810449C10Rik|ECONEXIN|EyeLinc1|Visc-1	RIKEN cDNA C130071C03 gene	ncRNA
SJMMNORM066768_C2-YD16-ATACSEQ_WT.rmdupq1.mm9-frag-free_peak_14195	chr14	22667880	22668445	+	2593	NA	promoter-TSS (NM_026965)	promoter-TSS (NM_026965)	-30	NM_026965	69156	Mm.11827	NM_026965	ENSMUSG00000021773	Comtd1	1810030M08Rik|MT773	catechol-O-methyltransferase domain containing 1	protein-coding
SJMMNORM066768_C2-YD16-ATACSEQ_WT.rmdupq1.mm9-frag-free_peak_9630	chr12	39774506	39775819	+	2593	NA	Intergenic	Intergenic	264864	NM_001163154	14009	Mm.4866	NM_007960	ENSMUSG00000004151	Etv1	ER81|Etsrp81	ets variant 1	protein-coding
SJMMNORM066768_C2-YD16-ATACSEQ_WT.rmdupq1.mm9-frag-free_peak_25516	chr2	18593516	18594459	+	2571	NA	promoter-TSS (NM_147778)	promoter-TSS (NM_147778)	-102	NM_147778	12238	Mm.249586	NM_147778	ENSMUSG00000051154	Commd3	AW550818|Bup|D2Ertd542e	COMM domain containing 3	protein-coding
SJMMNORM066768_C2-YD16-ATACSEQ_WT.rmdupq1.mm9-frag-free_peak_9036	chr12	8504764	8507866	+	2571	NA	exon (NM_007483, exon 1 of 1)	exon (NM_007483, exon 1 of 1)	500	NM_007483	11852	Mm.687	NM_007483	ENSMUSG00000054364	Rhob	AA017882|Arh6|Arhb	ras homolog family member B	protein-coding
SJMMNORM066768_C2-YD16-ATACSEQ_WT.rmdupq1.mm9-frag-free_peak_13485	chr13	113717415	113718007	+	2571	NA	promoter-TSS (NM_028151)	promoter-TSS (NM_028151)	-123	NM_028151	72198	Mm.291029	NM_028151	ENSMUSG00000016018	Skiv2l2	2610528A15Rik|Mtrex|mKIAA0052	superkiller viralicidic activity 2-like 2 (S. cerevisiae)	protein-coding
SJMMNORM066768_C2-YD16-ATACSEQ_WT.rmdupq1.mm9-frag-free_peak_3618	chr1	194956201	194956666	+	2571	NA	promoter-TSS (NR_151719)	promoter-TSS (NR_151719)	12	NM_145415	215193	Mm.173758	NM_145415	ENSMUSG00000016181	Diexf	AA408296|AW045375|Def	digestive organ expansion factor homolog (zebrafish)	protein-coding
SJMMNORM066768_C2-YD16-ATACSEQ_WT.rmdupq1.mm9-frag-free_peak_32956	chr4	26328748	26329965	+	2549	NA	Intergenic	Intergenic	-55557	NM_172865	242362	Mm.245602	NM_172865	ENSMUSG00000040520	Manea	4932703L02Rik	mannosidase, endo-alpha	protein-coding
SJMMNORM066768_C2-YD16-ATACSEQ_WT.rmdupq1.mm9-frag-free_peak_8931	chr11	121843570	121843776	+	2549	NA	Intergenic	(TTAGGG)n|Simple_repeat|Simple_repeat	152141	NM_029049	74675	Mm.61213	NM_029049	ENSMUSG00000039198	Ptchd3	4930451E13Rik|4933440L20Rik|RNDEu-3	patched domain containing 3	protein-coding
SJMMNORM066768_C2-YD16-ATACSEQ_WT.rmdupq1.mm9-frag-free_peak_48857	chrX	17738585	17739874	+	2526	NA	promoter-TSS (NM_009483)	promoter-TSS (NM_009483)	-472	NM_009483	22289	Mm.257498	NM_009483	ENSMUSG00000037369	Kdm6a	Utx	lysine (K)-specific demethylase 6A	protein-coding
SJMMNORM066768_C2-YD16-ATACSEQ_WT.rmdupq1.mm9-frag-free_peak_21049	chr17	39979837	39985784	+	2526	NA	non-coding (NR_046233, exon 1 of 1)	non-coding (NR_046233, exon 1 of 1)	2868	NR_046233	100861531		NR_046233		Rn45s	-	45S pre-ribosomal RNA	rRNA
SJMMNORM066768_C2-YD16-ATACSEQ_WT.rmdupq1.mm9-frag-free_peak_33391	chr4	48057043	48058889	+	2526	NA	promoter-TSS (NM_015743)	promoter-TSS (NM_015743)	-211	NM_015743	18124	Mm.247261	NM_015743	ENSMUSG00000028341	Nr4a3	AI573420|CHN|CSMF|MINOR|NOR-1|Nor1|TEC	nuclear receptor subfamily 4, group A, member 3	protein-coding
SJMMNORM066768_C2-YD16-ATACSEQ_WT.rmdupq1.mm9-frag-free_peak_9626	chr12	39764525	39765248	+	2526	NA	Intergenic	Intergenic	254588	NM_001163154	14009	Mm.4866	NM_007960	ENSMUSG00000004151	Etv1	ER81|Etsrp81	ets variant 1	protein-coding
SJMMNORM066768_C2-YD16-ATACSEQ_WT.rmdupq1.mm9-frag-free_peak_4742	chr10	59414325	59414990	+	2526	NA	promoter-TSS (NM_029083)	promoter-TSS (NM_029083)	-139	NM_029083	74747	Mm.21697	NM_029083	ENSMUSG00000020108	Ddit4	5830413E08Rik|AA415483|REDD1|Rtp801|dig2	DNA-damage-inducible transcript 4	protein-coding
SJMMNORM066768_C2-YD16-ATACSEQ_WT.rmdupq1.mm9-frag-free_peak_2034	chr1	127331670	127332765	+	2526	NA	promoter-TSS (NM_001205385)	promoter-TSS (NM_001205385)	87	NM_023735	74117	Mm.183102	NM_023735	ENSMUSG00000026341	Actr3	1200003A09Rik|Arp3	ARP3 actin-related protein 3	protein-coding
SJMMNORM066768_C2-YD16-ATACSEQ_WT.rmdupq1.mm9-frag-free_peak_13223	chr13	105484655	105485645	+	2526	NA	intron (NM_026072, intron 11 of 13)	intron (NM_026072, intron 11 of 13)	121883	NM_026072	67285	Mm.235398	NM_026072	ENSMUSG00000021715	Cwc27	3110009E13Rik|NY-CO-10|Sdccag10	CWC27 spliceosome-associated protein	protein-coding
SJMMNORM066768_C2-YD16-ATACSEQ_WT.rmdupq1.mm9-frag-free_peak_758	chr1	52170422	52170921	+	2504	NA	Intergenic	CpG	-5611	NM_001357627	20846	Mm.277406	NM_009283	ENSMUSG00000026104	Stat1	2010005J02Rik|AA408197	signal transducer and activator of transcription 1	protein-coding
SJMMNORM066768_C2-YD16-ATACSEQ_WT.rmdupq1.mm9-frag-free_peak_32248	chr3	142544405	142545524	+	2504	NA	promoter-TSS (NM_178654)	promoter-TSS (NM_178654)	4	NM_178654	109333	Mm.244236	NM_178654	ENSMUSG00000004591	Pkn2	6030436C20Rik|AI507382|PRK2|Prkcl2|Stk7	protein kinase N2	protein-coding
SJMMNORM066768_C2-YD16-ATACSEQ_WT.rmdupq1.mm9-frag-free_peak_26101	chr2	41837529	41838608	+	2504	NA	intron (NM_053011, intron 2 of 90)	intron (NM_053011, intron 2 of 90)	465020	NR_105754	102465171		NR_105754	ENSMUSG00000098660	Mir6336	Gm27584|mmu-mir-6336	microRNA 6336	ncRNA
SJMMNORM066768_C2-YD16-ATACSEQ_WT.rmdupq1.mm9-frag-free_peak_12990	chr13	97157637	97158659	+	2504	NA	promoter-TSS (NM_026173)	promoter-TSS (NM_026173)	-101	NM_026173	67463	Mm.86472	NM_026173	ENSMUSG00000021671	Poc5	1200014M14Rik|AV144706	POC5 centriolar protein	protein-coding
SJMMNORM066768_C2-YD16-ATACSEQ_WT.rmdupq1.mm9-frag-free_peak_22353	chr18	21054624	21055714	+	2504	NA	promoter-TSS (NM_001361188)	promoter-TSS (NM_001361188)	-590	NM_001361188	75964	Mm.273769	NM_029491	ENSMUSG00000033382	Trappc8	5033403J15Rik|AI845423|D030074E01Rik|Trs85|mKIAA1012	trafficking protein particle complex 8	protein-coding
SJMMNORM066768_C2-YD16-ATACSEQ_WT.rmdupq1.mm9-frag-free_peak_33781	chr4	66211271	66212338	+	2504	NA	Intergenic	Intergenic	-146287	NM_207109	56079	Mm.445312	NM_019514	ENSMUSG00000028373	Astn2	1d8|Astnl|bM452J22.1	astrotactin 2	protein-coding
SJMMNORM066768_C2-YD16-ATACSEQ_WT.rmdupq1.mm9-frag-free_peak_38168	chr6	3151319	3151589	+	2482	NA	Intergenic	SSU-rRNA_Hsa|rRNA|rRNA	-87065	NR_036696	667335	Mm.380219	NR_036696	ENSMUSG00000106779	Gm8579	EG667335	spermatogenesis associated glutamate (E)-rich protein 4a pseudogene	pseudo
SJMMNORM066768_C2-YD16-ATACSEQ_WT.rmdupq1.mm9-frag-free_peak_30828	chr3	84617997	84618800	+	2482	NA	Intergenic	CpG	-1101	NM_001177773	50754	Mm.196475	NM_080428	ENSMUSG00000028086	Fbxw7	1110001A17Rik|AGO|Cdc4|Fbw7|Fbwd6|Fbx30|Fbxo30|Fbxw6|SEL-10	F-box and WD-40 domain protein 7	protein-coding
SJMMNORM066768_C2-YD16-ATACSEQ_WT.rmdupq1.mm9-frag-free_peak_49388	chrX	91611971	91612981	+	2460	NA	promoter-TSS (NM_026673)	promoter-TSS (NM_026673)	13	NR_004438	621156	Mm.343319	NR_004438	ENSMUSG00000049233	Apoo-ps	Apoo|EG621156	apolipoprotein O, pseudogene	pseudo
SJMMNORM066768_C2-YD16-ATACSEQ_WT.rmdupq1.mm9-frag-free_peak_26130	chr2	43845199	43845796	+	2460	NA	intron (NM_001301832, intron 7 of 14)	intron (NM_001301832, intron 7 of 14)	75347	NR_040622	320872	Mm.445023	NR_040622	ENSMUSG00000085089	Arhgap15os	A430092G05Rik	Rho GTPase activating protein 15, opposite strand	ncRNA
SJMMNORM066768_C2-YD16-ATACSEQ_WT.rmdupq1.mm9-frag-free_peak_16148	chr15	11329215	11329954	+	2460	NA	promoter-TSS (NM_033074)	promoter-TSS (NM_033074)	-171	NM_033074	110960	Mm.286061	NM_033074	ENSMUSG00000022241	Tars	D15Wsu59e|ThrRS	threonyl-tRNA synthetase	protein-coding
SJMMNORM066768_C2-YD16-ATACSEQ_WT.rmdupq1.mm9-frag-free_peak_4629	chr10	52136933	52138002	+	2438	NA	5' UTR (NM_030250, exon 1 of 5)	5' UTR (NM_030250, exon 1 of 5)	114	NM_030250	52014	Mm.199964	NM_030250	ENSMUSG00000023068	Nus1	1600027K07Rik|AU019165|AW538011|BC003223|D10Ertd438e	NUS1 dehydrodolichyl diphosphate synthase subunit	protein-coding
SJMMNORM066768_C2-YD16-ATACSEQ_WT.rmdupq1.mm9-frag-free_peak_15455	chr14	79701087	79701601	+	2438	NA	promoter-TSS (NM_025427)	promoter-TSS (NM_025427)	98	NM_025427	66214	Mm.29811	NM_025427	ENSMUSG00000022018	Rgcc	1190002H23Rik|Rgc-32|Rgc32	regulator of cell cycle	protein-coding
SJMMNORM066768_C2-YD16-ATACSEQ_WT.rmdupq1.mm9-frag-free_peak_5793	chr10	95677504	95678618	+	2438	NA	Intergenic	Intergenic	-10780	NR_110448	74881	Mm.410819	NR_110448	ENSMUSG00000112762	4930459C07Rik	-	RIKEN cDNA 4930459C07 gene	ncRNA
SJMMNORM066768_C2-YD16-ATACSEQ_WT.rmdupq1.mm9-frag-free_peak_6171	chr10	110909823	110910450	+	2415	NA	promoter-TSS (NM_015781)	promoter-TSS (NM_015781)	-147	NR_152558	53605	Mm.290407	NM_015781	ENSMUSG00000058799	Nap1l1	AA407126|AI256722|D10Ertd68e|NAP-1	nucleosome assembly protein 1-like 1	protein-coding
SJMMNORM066768_C2-YD16-ATACSEQ_WT.rmdupq1.mm9-frag-free_peak_32053	chr3	137526874	137527640	+	2415	NA	promoter-TSS (NM_016750)	promoter-TSS (NM_016750)	-194	NM_001316995	51788	Mm.117541	NM_016750	ENSMUSG00000037894	H2afz	H2A.Z|H2a.z-1	H2A histone family, member Z	protein-coding
SJMMNORM066768_C2-YD16-ATACSEQ_WT.rmdupq1.mm9-frag-free_peak_18521	chr16	11423937	11424304	+	2415	NA	intron (NM_001290148, intron 4 of 13)	intron (NM_001290148, intron 4 of 13)	18379	NM_001290148	74478	Mm.325831	NM_028964	ENSMUSG00000071669	Snx29	4933437K13Rik|Gm11170|Gm1737|Gm930|Rundc2a	sorting nexin 29	protein-coding
SJMMNORM066768_C2-YD16-ATACSEQ_WT.rmdupq1.mm9-frag-free_peak_9351	chr12	29975629	29976278	+	2415	NA	Intergenic	Intergenic	149159	NR_154987	102633526	Mm.134217	NR_154987		Gm31333	-	predicted gene, 31333	ncRNA
SJMMNORM066768_C2-YD16-ATACSEQ_WT.rmdupq1.mm9-frag-free_peak_5330	chr10	80084552	80085572	+	2415	NA	promoter-TSS (NM_134002)	promoter-TSS (NM_134002)	-463	NM_134002	103236	Mm.29873	NM_134002	ENSMUSG00000003345	Csnk1g2	2810429I12Rik|AI463719	casein kinase 1, gamma 2	protein-coding
SJMMNORM066768_C2-YD16-ATACSEQ_WT.rmdupq1.mm9-frag-free_peak_32729	chr4	13073868	13074559	+	2393	NA	Intergenic	Intergenic	240229	NM_173746	208820	Mm.12057	NM_173746	ENSMUSG00000055963	Triqk	C130086A10|Gm11818	triple QxxK/R motif containing	protein-coding
SJMMNORM066768_C2-YD16-ATACSEQ_WT.rmdupq1.mm9-frag-free_peak_32787	chr4	14753322	14753984	+	2393	NA	promoter-TSS (NM_152812)	promoter-TSS (NM_152812)	81	NM_152812	72201	Mm.387724	NM_152812	ENSMUSG00000040550	Otud6b	2600013N14Rik|AU015433	OTU domain containing 6B	protein-coding
SJMMNORM066768_C2-YD16-ATACSEQ_WT.rmdupq1.mm9-frag-free_peak_2472	chr1	152239446	152240581	+	2393	NA	promoter-TSS (NM_133780)	promoter-TSS (NM_133780)	45	NM_133780	108989	Mm.174256	NM_133780	ENSMUSG00000006005	Tpr	2610029M07Rik|C77892	translocated promoter region, nuclear basket protein	protein-coding
SJMMNORM066768_C2-YD16-ATACSEQ_WT.rmdupq1.mm9-frag-free_peak_43959	chr8	19924497	19926685	+	2371	NA	Intergenic	Intergenic	-32581	NR_030708	547150	Mm.359054	NR_030708	ENSMUSG00000071796	6820431F20Rik	-	cadherin 11 pseudogene	pseudo
SJMMNORM066768_C2-YD16-ATACSEQ_WT.rmdupq1.mm9-frag-free_peak_15427	chr14	78936318	78937109	+	2371	NA	promoter-TSS (NM_001164503)	promoter-TSS (NM_001164503)	-46	NM_001164503	219181	Mm.89413	NM_001164503	ENSMUSG00000022016	Akap11	6330501D17Rik|AKAP220|Gm80|PRKA11|mKIAA0629	A kinase (PRKA) anchor protein 11	protein-coding
SJMMNORM066768_C2-YD16-ATACSEQ_WT.rmdupq1.mm9-frag-free_peak_38555	chr6	24614776	24615462	+	2371	NA	promoter-TSS (NM_028459)	promoter-TSS (NM_028459)	-124	NM_028459	73178	Mm.1574	NM_028459	ENSMUSG00000029684	Wasl	2900021I12Rik|3110031I02Rik|N-WASP	Wiskott-Aldrich syndrome-like (human)	protein-coding
SJMMNORM066768_C2-YD16-ATACSEQ_WT.rmdupq1.mm9-frag-free_peak_24556	chr19	21346130	21347501	+	2371	NA	promoter-TSS (NM_009551)	promoter-TSS (NM_009551)	47	NM_009551	22682	Mm.292405	NM_009551	ENSMUSG00000024750	Zfand5	2310057A04Rik|5830475F03Rik|AA415485|Za20d2|Zfp216	zinc finger, AN1-type domain 5	protein-coding
SJMMNORM066768_C2-YD16-ATACSEQ_WT.rmdupq1.mm9-frag-free_peak_14919	chr14	58416673	58417209	+	2371	NA	promoter-TSS (NR_037238)	promoter-TSS (NR_037238)	-85	NM_009119	20220	Mm.30173	NM_009119	ENSMUSG00000021963	Sap18	C530046K05Rik|D11Ertd539e|EMegR4|Sap18a|Sinbp1	Sin3-associated polypeptide 18	protein-coding
SJMMNORM066768_C2-YD16-ATACSEQ_WT.rmdupq1.mm9-frag-free_peak_15928	chr14	120876406	120877746	+	2371	NA	promoter-TSS (NM_029519)	promoter-TSS (NM_029519)	-607	NM_029519	76108	Mm.261448	NM_029519	ENSMUSG00000051615	Rap2a	5830461H18Rik	RAS related protein 2a	protein-coding
SJMMNORM066768_C2-YD16-ATACSEQ_WT.rmdupq1.mm9-frag-free_peak_32680	chr4	11083196	11083839	+	2349	NA	promoter-TSS (NM_021897)	promoter-TSS (NM_021897)	-71	NM_021897	60599	Mm.393018	NM_021897	ENSMUSG00000028211	Trp53inp1	2700057G22Rik|SIP|SIP18|SIP27|Stinp|Teap|p53DINP1	transformation related protein 53 inducible nuclear protein 1	protein-coding
SJMMNORM066768_C2-YD16-ATACSEQ_WT.rmdupq1.mm9-frag-free_peak_39313	chr6	57652612	57653568	+	2349	NA	exon (NM_133737, exon 1 of 9)	exon (NM_133737, exon 1 of 9)	641	NM_133737	71835	Mm.274904	NM_133737	ENSMUSG00000062190	Lancl2	1700003F10Rik	LanC (bacterial lantibiotic synthetase component C)-like 2	protein-coding
SJMMNORM066768_C2-YD16-ATACSEQ_WT.rmdupq1.mm9-frag-free_peak_3389	chr1	182780444	182781414	+	2349	NA	promoter-TSS (NM_145943)	promoter-TSS (NM_145943)	-353	NM_145943	208768	Mm.272625	NM_145943	ENSMUSG00000038806	Sde2	-	SDE2 telomere maintenance homolog (S. pombe)	protein-coding
SJMMNORM066768_C2-YD16-ATACSEQ_WT.rmdupq1.mm9-frag-free_peak_19329	chr16	46567402	46567950	+	2349	NA	Intergenic	Intergenic	-70596	NM_021496	58998	Mm.40477	NM_021495	ENSMUSG00000022656	Nectin3	2610301B19Rik|3000002N23Rik|4921513D19Rik|AA407785|AU016832|AW538082|CD113|Pvrl3	nectin cell adhesion molecule 3	protein-coding
SJMMNORM066768_C2-YD16-ATACSEQ_WT.rmdupq1.mm9-frag-free_peak_28007	chr2	125072809	125073998	+	2349	NA	5' UTR (NM_023595, exon 1 of 6)	5' UTR (NM_023595, exon 1 of 6)	152	NM_023595	110074	Mm.282499	NM_023595	ENSMUSG00000027203	Dut	5031412I06Rik|5133400F09Rik|D2Bwg0749e|Dutp|dUTPase	deoxyuridine triphosphatase	protein-coding
SJMMNORM066768_C2-YD16-ATACSEQ_WT.rmdupq1.mm9-frag-free_peak_11437	chr13	21807929	21808387	+	2349	NA	promoter-TSS (NM_178199)	promoter-TSS (NM_178199)	-123	NM_178182	319191	Mm.14767	NM_178182	ENSMUSG00000071516	Hist1h2ai	H2a-291A	histone cluster 1, H2ai	protein-coding
SJMMNORM066768_C2-YD16-ATACSEQ_WT.rmdupq1.mm9-frag-free_peak_1112	chr1	65594839	65596121	+	2349	NA	Intergenic	Intergenic	237649	NM_139270	213527	Mm.294225	NM_139270	ENSMUSG00000025946	Pth2r	Pthr2	parathyroid hormone 2 receptor	protein-coding
SJMMNORM066768_C2-YD16-ATACSEQ_WT.rmdupq1.mm9-frag-free_peak_12840	chr13	91599596	91601223	+	2349	NA	promoter-TSS (NM_024186)	promoter-TSS (NM_024186)	-293	NM_001360775	66970	Mm.343095	NM_024186	ENSMUSG00000003992	Ssbp2	1500004K09Rik|2310079I02Rik|9330163K02Rik|A830008M03Rik|AU067692|AW558684|Hspc116|SSDP2	single-stranded DNA binding protein 2	protein-coding
SJMMNORM066768_C2-YD16-ATACSEQ_WT.rmdupq1.mm9-frag-free_peak_2891	chr1	166717723	166718479	+	2327	NA	Intergenic	Intergenic	-8693	NM_019759	56429	Mm.28935	NM_019759	ENSMUSG00000026574	Dpt	1810032B19Rik|5033416F05Rik|EQ-1|Eq1	dermatopontin	protein-coding
SJMMNORM066768_C2-YD16-ATACSEQ_WT.rmdupq1.mm9-frag-free_peak_10640	chr12	94815320	94815695	+	2327	NA	Intergenic	(TTAGGG)n|Simple_repeat|Simple_repeat	-132244	NR_126436	75295	Mm.243878	NR_126436	ENSMUSG00000113164	4930559C10Rik	-	RIKEN cDNA 4930559C10 gene	ncRNA
SJMMNORM066768_C2-YD16-ATACSEQ_WT.rmdupq1.mm9-frag-free_peak_11455	chr13	21878944	21879485	+	2327	NA	promoter-TSS (NM_001290466)	promoter-TSS (NM_001290466)	-127	NM_178184	319170		NM_178184	ENSMUSG00000069309	Hist1h2an	-	histone cluster 1, H2an	protein-coding
SJMMNORM066768_C2-YD16-ATACSEQ_WT.rmdupq1.mm9-frag-free_peak_12347	chr13	63916072	63916936	+	2327	NA	promoter-TSS (NM_001013608)	promoter-TSS (NM_001013608)	-44	NM_023507	76251	Mm.186610	NM_023507	ENSMUSG00000021470	Ercc6l2	0610007P08Rik|1700019D06Rik|9330134C04Rik|Rad26l|Sr278	excision repair cross-complementing rodent repair deficiency, complementation group 6 like 2	protein-coding
SJMMNORM066768_C2-YD16-ATACSEQ_WT.rmdupq1.mm9-frag-free_peak_21742	chr17	79234494	79235059	+	2327	NA	promoter-TSS (NM_181649)	promoter-TSS (NM_181649)	-55	NM_001081179	320473	Mm.46309	NM_028084	ENSMUSG00000039414	Heatr5b	2010013B10Rik|A230048G03Rik|AV071430|D330050P16Rik|mKIAA1414	HEAT repeat containing 5B	protein-coding
SJMMNORM066768_C2-YD16-ATACSEQ_WT.rmdupq1.mm9-frag-free_peak_41070	chr6	146590714	146591230	+	2327	NA	promoter-TSS (NM_025315)	promoter-TSS (NM_025315)	-129	NM_025315	108098	Mm.26212	NM_025315	ENSMUSG00000030291	Med21	0610007L03Rik|AI449604|D19234|D6Ertd782e|Srb7|Surb7	mediator complex subunit 21	protein-coding
SJMMNORM066768_C2-YD16-ATACSEQ_WT.rmdupq1.mm9-frag-free_peak_36465	chr5	46060693	46061382	+	2327	NA	promoter-TSS (NR_073433)	promoter-TSS (NR_073433)	-90	NR_073433	69788	Mm.381492	NR_073433	ENSMUSG00000104986	1600023N17Rik	AV119442	RIKEN cDNA 1600023N17 gene	ncRNA
SJMMNORM066768_C2-YD16-ATACSEQ_WT.rmdupq1.mm9-frag-free_peak_11540	chr13	23838194	23838790	+	2327	NA	promoter-TSS (NM_175664)	promoter-TSS (NM_175664)	-111	NM_175664	319178	Mm.390567	NM_175664	ENSMUSG00000075031	Hist1h2bb	H2b-143	histone cluster 1, H2bb	protein-coding
SJMMNORM066768_C2-YD16-ATACSEQ_WT.rmdupq1.mm9-frag-free_peak_36319	chr5	39262646	39263666	+	2327	NA	intron (NM_013748, intron 1 of 18)	intron (NM_013748, intron 1 of 18)	4776	NM_013748	27278	Mm.440845	NM_013748	ENSMUSG00000039315	Clnk	MIST	cytokine-dependent hematopoietic cell linker	protein-coding
SJMMNORM066768_C2-YD16-ATACSEQ_WT.rmdupq1.mm9-frag-free_peak_31997	chr3	136332521	136333579	+	2327	NA	promoter-TSS (NM_008913)	promoter-TSS (NM_008913)	20	NM_001293622	19055	Mm.331389	NM_008913	ENSMUSG00000028161	Ppp3ca	2900074D19Rik|CN|Caln|Calna|CnA	protein phosphatase 3, catalytic subunit, alpha isoform	protein-coding
SJMMNORM066768_C2-YD16-ATACSEQ_WT.rmdupq1.mm9-frag-free_peak_9941	chr12	60231642	60233681	+	2327	NA	intron (NM_001165253, intron 1 of 22)	CpG	221	NM_001165253	338320	Mm.213215	NM_146034	ENSMUSG00000021000	Mia2	Ctage5|D12Bwg0579e|Mea6|Mgea|Mgea6	melanoma inhibitory activity 2	protein-coding
SJMMNORM066768_C2-YD16-ATACSEQ_WT.rmdupq1.mm9-frag-free_peak_4296	chr10	30337778	30338495	+	2327	NA	promoter-TSS (NM_025798)	promoter-TSS (NM_025798)	36	NM_025798	66847	Mm.46218	NM_025798	ENSMUSG00000019791	Hint3	0610010I17Rik|AV009015|HINT-3|HINT-4|HINT4	histidine triad nucleotide binding protein 3	protein-coding
SJMMNORM066768_C2-YD16-ATACSEQ_WT.rmdupq1.mm9-frag-free_peak_23323	chr18	57084934	57085515	+	2305	NA	promoter-TSS (NM_177115)	promoter-TSS (NM_177115)	-22	NM_177115	320253	Mm.312623	NM_177115	ENSMUSG00000032656	2020-03-03	6330411I15Rik|A530081L18Rik|AI843639|MARCH-III	membrane-associated ring finger (C3HC4) 3	protein-coding
SJMMNORM066768_C2-YD16-ATACSEQ_WT.rmdupq1.mm9-frag-free_peak_28709	chr2	148506520	148506999	+	2305	NA	promoter-TSS (NM_028986)	promoter-TSS (NM_028986)	-97	NM_001355689	74533	Mm.136913	NM_028986	ENSMUSG00000027439	Gzf1	8430437G08Rik|Zfp336|mGZF1	GDNF-inducible zinc finger protein 1	protein-coding
SJMMNORM066768_C2-YD16-ATACSEQ_WT.rmdupq1.mm9-frag-free_peak_696	chr1	48590035	48591024	+	2305	NA	Intergenic	Intergenic	-710931	NR_151585	442837	Mm.337149	NM_001002792	ENSMUSG00000051616	C230029F24Rik	-	RIKEN cDNA C230029F24 gene	ncRNA
SJMMNORM066768_C2-YD16-ATACSEQ_WT.rmdupq1.mm9-frag-free_peak_3619	chr1	194999197	194999927	+	2305	NA	promoter-TSS (NM_001160359)	promoter-TSS (NM_001160359)	-101	NM_001160360	319266	Mm.482460	NM_181048	ENSMUSG00000079144	A130010J15Rik	-	RIKEN cDNA A130010J15 gene	protein-coding
SJMMNORM066768_C2-YD16-ATACSEQ_WT.rmdupq1.mm9-frag-free_peak_15718	chr14	103745090	103746405	+	2283	NA	5' UTR (NM_207215, exon 1 of 85)	5' UTR (NM_207215, exon 1 of 85)	270	NM_207215	105689	Mm.6478	NM_207215	ENSMUSG00000033004	Mycbp2	AU023734|AW107953|AW546647|C130061D10Rik|Pam|Phr1|R75243	MYC binding protein 2	protein-coding
SJMMNORM066768_C2-YD16-ATACSEQ_WT.rmdupq1.mm9-frag-free_peak_36913	chr5	81564933	81566063	+	2283	NA	intron (NM_198702, intron 2 of 27)	intron (NM_198702, intron 2 of 27)	114880	NM_198702	319387	Mm.273631	NM_198702	ENSMUSG00000037605	Adgrl3	5430402I23Rik|CIRL-3|D130075K09Rik|Gm1379|LEC3|Lphn3|mKIAA0768	adhesion G protein-coupled receptor L3	protein-coding
SJMMNORM066768_C2-YD16-ATACSEQ_WT.rmdupq1.mm9-frag-free_peak_12644	chr13	81921838	81922963	+	2283	NA	intron (NM_007684, intron 1 of 4)	CpG	154	NM_007684	12626	Mm.12481	NM_007684	ENSMUSG00000021537	Cetn3	MmCEN3	centrin 3	protein-coding
SJMMNORM066768_C2-YD16-ATACSEQ_WT.rmdupq1.mm9-frag-free_peak_2880	chr1	166387466	166389250	+	2283	NA	5' UTR (NM_009721, exon 1 of 6)	5' UTR (NM_009721, exon 1 of 6)	128	NM_009721	11931	Mm.4550	NM_009721	ENSMUSG00000026576	Atp1b1	Atp4b|Atpb|Atpb-1|NKbeta1	ATPase, Na+/K+ transporting, beta 1 polypeptide	protein-coding
SJMMNORM066768_C2-YD16-ATACSEQ_WT.rmdupq1.mm9-frag-free_peak_50087	chrY	2652101	2652322	+	2283	NA	Intergenic	(CCCTAA)n|Simple_repeat|Simple_repeat	264953	NM_001270512	100041505	Mm.491824	NM_001270512	ENSMUSG00000096520	Gm3376	Rbmy1b	predicted gene 3376	protein-coding
SJMMNORM066768_C2-YD16-ATACSEQ_WT.rmdupq1.mm9-frag-free_peak_40185	chr6	106870706	106871521	+	2283	NA	Intergenic	Intergenic	-121032	NM_021449	58799	Mm.290085	NM_021449	ENSMUSG00000005362	Crbn	2610203G15Rik|2900045O07Rik|AF229032|AW108261|piL	cereblon	protein-coding
SJMMNORM066768_C2-YD16-ATACSEQ_WT.rmdupq1.mm9-frag-free_peak_2793	chr1	162964488	162965443	+	2261	NA	promoter-TSS (NR_151479)	promoter-TSS (NR_151479)	15	NM_173424	240869	Mm.296127	NM_173424	ENSMUSG00000043467	Zbtb37	D430004I08Rik	zinc finger and BTB domain containing 37	protein-coding
SJMMNORM066768_C2-YD16-ATACSEQ_WT.rmdupq1.mm9-frag-free_peak_2770	chr1	162142749	162143579	+	2261	NA	promoter-TSS (NM_009786)	promoter-TSS (NM_009786)	-141	NM_009786	12301	Mm.10702	NM_009786	ENSMUSG00000014226	Cacybp	SIP	calcyclin binding protein	protein-coding
SJMMNORM066768_C2-YD16-ATACSEQ_WT.rmdupq1.mm9-frag-free_peak_1079	chr1	64579028	64580003	+	2261	NA	5' UTR (NM_133828, exon 1 of 8)	5' UTR (NM_133828, exon 1 of 8)	137	NM_009952	12912	Mm.422634	NM_009952	ENSMUSG00000025958	Creb1	2310001E10Rik|3526402H21Rik|AV083133|Creb|Creb-1	cAMP responsive element binding protein 1	protein-coding
SJMMNORM066768_C2-YD16-ATACSEQ_WT.rmdupq1.mm9-frag-free_peak_21774	chr17	80605996	80606972	+	2261	NA	intron (NM_001360435, intron 1 of 6)	CpG	161	NM_001195485	225027	Mm.292016	NM_146083	ENSMUSG00000024097	Srsf7	35kDa|9430065L19Rik|9G8|NX-96|Sfrs7	serine/arginine-rich splicing factor 7	protein-coding
SJMMNORM066768_C2-YD16-ATACSEQ_WT.rmdupq1.mm9-frag-free_peak_29643	chr3	16082852	16083593	+	2239	NA	promoter-TSS (NM_001145919)	promoter-TSS (NM_001145919)	57	NM_001358043	229096	Mm.23834	NM_172677	ENSMUSG00000047213	Ythdf3	9130022A11Rik	YTH domain family 3	protein-coding
SJMMNORM066768_C2-YD16-ATACSEQ_WT.rmdupq1.mm9-frag-free_peak_31969	chr3	135100810	135102497	+	2239	NA	promoter-TSS (NM_001356598)	promoter-TSS (NM_001356598)	-12	NM_001356598	66105	Mm.49884	NM_025356	ENSMUSG00000078578	Ube2d3	1100001F19Rik|9430029A22Rik|AA414951	ubiquitin-conjugating enzyme E2D 3	protein-coding
SJMMNORM066768_C2-YD16-ATACSEQ_WT.rmdupq1.mm9-frag-free_peak_41115	chr6	148779642	148780265	+	2239	NA	promoter-TSS (NM_001081113)	promoter-TSS (NM_001081113)	36	NM_001081113	320727	Mm.260105	NM_001081113	ENSMUSG00000040029	Ipo8	6230418K12Rik|Abcc10|C130009K11Rik|MRP7|OM-1|Om1|Ranbp8	importin 8	protein-coding
SJMMNORM066768_C2-YD16-ATACSEQ_WT.rmdupq1.mm9-frag-free_peak_13559	chr13	115754399	115754776	+	2239	NA	intron (NM_001033228, intron 28 of 28)	intron (NM_001033228, intron 28 of 28)	-32279	NM_008396	16398	Mm.5007	NM_008396	ENSMUSG00000015533	Itga2	CD49B|DX5|GPIa	integrin alpha 2	protein-coding
SJMMNORM066768_C2-YD16-ATACSEQ_WT.rmdupq1.mm9-frag-free_peak_30473	chr3	65761832	65762639	+	2218	NA	promoter-TSS (NM_001355432)	promoter-TSS (NM_001355432)	-64	NM_001355432	56706	Mm.175612	NM_019937	ENSMUSG00000027829	Ccnl1	2610030E23Rik|AU018493|Ccnl|ania-6a	cyclin L1	protein-coding
SJMMNORM066768_C2-YD16-ATACSEQ_WT.rmdupq1.mm9-frag-free_peak_18218	chr15	98783365	98784295	+	2218	NA	intron (NM_011653, intron 1 of 3)	CpG	102	NM_011653	22142	Mm.405359	NM_011653	ENSMUSG00000072235	Tuba1a	Tuba-1|Tuba1	tubulin, alpha 1A	protein-coding
SJMMNORM066768_C2-YD16-ATACSEQ_WT.rmdupq1.mm9-frag-free_peak_38572	chr6	25759006	25759482	+	2218	NA	promoter-TSS (NM_133931)	promoter-TSS (NM_133931)	-18	NM_133931	101185	Mm.274589	NM_133931	ENSMUSG00000029676	Pot1a	1500031H18Rik|AI851169|Pot1	protection of telomeres 1A	protein-coding
SJMMNORM066768_C2-YD16-ATACSEQ_WT.rmdupq1.mm9-frag-free_peak_12766	chr13	85428375	85429408	+	2218	NA	5' UTR (NM_145452, exon 1 of 25)	5' UTR (NM_145452, exon 1 of 25)	200	NM_145452	218397	Mm.259653	NM_145452	ENSMUSG00000021549	Rasa1	Gap|RasGAP|Rasa	RAS p21 protein activator 1	protein-coding
SJMMNORM066768_C2-YD16-ATACSEQ_WT.rmdupq1.mm9-frag-free_peak_38284	chr6	8458581	8460600	+	2218	NA	promoter-TSS (NM_133236)	promoter-TSS (NM_133236)	-10	NM_133236	170772	Mm.210787	NM_133236	ENSMUSG00000029638	Glcci1	2310047L21Rik|A130036A18Rik|Fam117c|Gig18|Tssn1	glucocorticoid induced transcript 1	protein-coding
SJMMNORM066768_C2-YD16-ATACSEQ_WT.rmdupq1.mm9-frag-free_peak_42857	chr7	107822615	107824707	+	2218	NA	Intergenic	Intergenic	-12753	NM_001163182	27276	Mm.491216	NM_013746	ENSMUSG00000030701	Plekhb1	AI315628|PHR1|Phret1|evt-1	pleckstrin homology domain containing, family B (evectins) member 1	protein-coding
SJMMNORM066768_C2-YD16-ATACSEQ_WT.rmdupq1.mm9-frag-free_peak_33777	chr4	66184479	66185250	+	2218	NA	Intergenic	Intergenic	-119347	NM_207109	56079	Mm.445312	NM_019514	ENSMUSG00000028373	Astn2	1d8|Astnl|bM452J22.1	astrotactin 2	protein-coding
SJMMNORM066768_C2-YD16-ATACSEQ_WT.rmdupq1.mm9-frag-free_peak_39450	chr6	66987134	66987736	+	2218	NA	promoter-TSS (NM_007836)	promoter-TSS (NM_007836)	-34	NM_007836	13197	Mm.72235	NM_007836	ENSMUSG00000036390	Gadd45a	AA545191|Ddit1|GADD45	growth arrest and DNA-damage-inducible 45 alpha	protein-coding
SJMMNORM066768_C2-YD16-ATACSEQ_WT.rmdupq1.mm9-frag-free_peak_2634	chr1	156946525	156946959	+	2218	NA	promoter-TSS (NM_010500)	promoter-TSS (NM_010500)	24	NM_010500	15939	Mm.12246	NM_010500	ENSMUSG00000056708	Ier5	-	immediate early response 5	protein-coding
SJMMNORM066768_C2-YD16-ATACSEQ_WT.rmdupq1.mm9-frag-free_peak_2914	chr1	167166829	167167526	+	2218	NA	promoter-TSS (NM_145513)	promoter-TSS (NM_145513)	-86	NM_001357410	226591	Mm.21520	NM_145513	ENSMUSG00000040843	Tiprl	1810011K17Rik	TIP41, TOR signalling pathway regulator-like (S. cerevisiae)	protein-coding
SJMMNORM066768_C2-YD16-ATACSEQ_WT.rmdupq1.mm9-frag-free_peak_23111	chr18	47527870	47528949	+	2218	NA	5' UTR (NM_018744, exon 1 of 19)	5' UTR (NM_018744, exon 1 of 19)	113	NM_018744	20358	Mm.40909	NM_018744	ENSMUSG00000019647	Sema6a	A730020P05Rik|AI851735|Sema6A-1|Semaq|VIa	sema domain, transmembrane domain (TM), and cytoplasmic domain, (semaphorin) 6A	protein-coding
SJMMNORM066768_C2-YD16-ATACSEQ_WT.rmdupq1.mm9-frag-free_peak_33053	chr4	33334248	33335801	+	2218	NA	exon (NM_001033225, exon 1 of 2)	exon (NM_001033225, exon 1 of 2)	738	NM_001033225	108767	Mm.27769	NM_001033225	ENSMUSG00000040128	Pnrc1	5730463C12Rik|B4-2|PRR2|Prol2	proline-rich nuclear receptor coactivator 1	protein-coding
SJMMNORM066768_C2-YD16-ATACSEQ_WT.rmdupq1.mm9-frag-free_peak_19409	chr16	49980059	49980863	+	2218	NA	promoter-TSS (NR_045001)	promoter-TSS (NR_045001)	-112	NR_045001	628951	Mm.428032	NR_045001		Gm6936	-	predicted gene 6936	ncRNA
SJMMNORM066768_C2-YD16-ATACSEQ_WT.rmdupq1.mm9-frag-free_peak_16758	chr15	36936764	36937659	+	2218	NA	promoter-TSS (NM_026521)	promoter-TSS (NM_026521)	-54	NM_026521	68036	Mm.371631	NM_026521	ENSMUSG00000062397	Zfp706	3110006P09Rik|AA793007|AW536850|C77232|Znf706	zinc finger protein 706	protein-coding
SJMMNORM066768_C2-YD16-ATACSEQ_WT.rmdupq1.mm9-frag-free_peak_6050	chr10	107598336	107600062	+	2196	NA	promoter-TSS (NM_027892)	promoter-TSS (NM_027892)	-257	NM_027892	17931	Mm.422959	NM_027892	ENSMUSG00000019907	Ppp1r12a	1200015F06Rik|5730577I22Rik|AA792106|AV099298|D10Ertd625e|Mypt1	protein phosphatase 1, regulatory (inhibitor) subunit 12A	protein-coding
SJMMNORM066768_C2-YD16-ATACSEQ_WT.rmdupq1.mm9-frag-free_peak_17248	chr15	58654131	58655500	+	2196	NA	5' UTR (NM_175212, exon 1 of 7)	5' UTR (NM_175212, exon 1 of 7)	167	NM_175212	74868	Mm.293754	NM_175212	ENSMUSG00000062373	Tmem65	2610029O13Rik|4930438D12Rik	transmembrane protein 65	protein-coding
SJMMNORM066768_C2-YD16-ATACSEQ_WT.rmdupq1.mm9-frag-free_peak_31514	chr3	109661085	109661791	+	2196	NA	intron (NM_001163348, intron 4 of 6)	intron (NM_001163348, intron 4 of 6)	284513	NM_146139	57257	Mm.282257	NM_020505	ENSMUSG00000033721	Vav3	A530094I06Rik|AA986410|Idd18.1	vav 3 oncogene	protein-coding
SJMMNORM066768_C2-YD16-ATACSEQ_WT.rmdupq1.mm9-frag-free_peak_26317	chr2	54288211	54289086	+	2196	NA	promoter-TSS (NM_173030)	promoter-TSS (NM_173030)	-150	NM_173030	271786	Mm.330227	NM_173030	ENSMUSG00000060988	Galnt13	A230002A12|A230020F20|BB182356	polypeptide N-acetylgalactosaminyltransferase 13	protein-coding
SJMMNORM066768_C2-YD16-ATACSEQ_WT.rmdupq1.mm9-frag-free_peak_26940	chr2	78171883	78172847	+	2196	NA	Intergenic	Intergenic	94661	NM_177843	329436	Mm.235448	NM_177843		Gm14461	A830093M07	predicted gene 14461	protein-coding
SJMMNORM066768_C2-YD16-ATACSEQ_WT.rmdupq1.mm9-frag-free_peak_33884	chr4	70195691	70196726	+	2196	NA	promoter-TSS (NM_172694)	promoter-TSS (NM_172694)	-246	NM_172694	230316	Mm.251188	NM_172694	ENSMUSG00000039270	Megf9	4933405H16Rik|9630025C07|Egfl5|mKIAA0818	multiple EGF-like-domains 9	protein-coding
SJMMNORM066768_C2-YD16-ATACSEQ_WT.rmdupq1.mm9-frag-free_peak_43799	chr8	11557813	11558482	+	2196	NA	promoter-TSS (NM_001302459)	promoter-TSS (NM_001302459)	-263	NM_001302459	26356	Mm.25709	NM_011919	ENSMUSG00000045969	Ing1	2610028J21Rik|AA407184|AI875420|mING1h|p33Ing1|p37Ing1b	inhibitor of growth family, member 1	protein-coding
SJMMNORM066768_C2-YD16-ATACSEQ_WT.rmdupq1.mm9-frag-free_peak_22395	chr18	23468294	23469605	+	2174	NA	intron (NM_001285813, intron 1 of 21)	CpG	428	NM_001285813	13527	Mm.94371	NM_010087	ENSMUSG00000024302	Dtna	2210407P21Rik|DTN-A|Dtn|Gm19389|a-DB-1|adbn	dystrobrevin alpha	protein-coding
SJMMNORM066768_C2-YD16-ATACSEQ_WT.rmdupq1.mm9-frag-free_peak_16139	chr15	10415520	10415938	+	2174	NA	promoter-TSS (NM_001289448)	promoter-TSS (NM_001289448)	-37	NM_026396	67832	Mm.28057	NM_026396	ENSMUSG00000022247	Brix1	1110064N10Rik|Bxdc2|C76935	BRX1, biogenesis of ribosomes	protein-coding
SJMMNORM066768_C2-YD16-ATACSEQ_WT.rmdupq1.mm9-frag-free_peak_31394	chr3	105934175	105935013	+	2174	NA	intron (NM_023186, intron 10 of 10)	intron (NM_023186, intron 10 of 10)	18294	NM_023186	81600	Mm.46418	NM_023186	ENSMUSG00000062778	Chia1	2200003E03Rik|AMCase|Chia|YNL	chitinase, acidic 1	protein-coding
SJMMNORM066768_C2-YD16-ATACSEQ_WT.rmdupq1.mm9-frag-free_peak_27634	chr2	109744305	109744663	+	2174	NA	intron (NR_033473, intron 4 of 4)	intron (NR_033473, intron 4 of 4)	8992	NR_033473	100038454	Mm.365649	NR_033473	ENSMUSG00000063751	Platr8	Gm13939	pluripotency associated transcript 8	ncRNA
SJMMNORM066768_C2-YD16-ATACSEQ_WT.rmdupq1.mm9-frag-free_peak_36352	chr5	40035538	40036158	+	2174	NA	promoter-TSS (NM_010474)	promoter-TSS (NM_010474)	22	NM_010474	15476	Mm.12559	NM_010474	ENSMUSG00000051022	Hs3st1	3-Ost|D5Wsu110e|Hsg3ost	heparan sulfate (glucosamine) 3-O-sulfotransferase 1	protein-coding
SJMMNORM066768_C2-YD16-ATACSEQ_WT.rmdupq1.mm9-frag-free_peak_11514	chr13	23636031	23636443	+	2174	NA	promoter-TSS (NM_178197)	promoter-TSS (NM_178197)	316	NM_013548	260423	Mm.221389	NM_013548	ENSMUSG00000100210	Hist1h3f	H3.2-221|Hist1	histone cluster 1, H3f	protein-coding
SJMMNORM066768_C2-YD16-ATACSEQ_WT.rmdupq1.mm9-frag-free_peak_26444	chr2	57990842	57991633	+	2174	NA	intron (NM_139200, intron 6 of 7)	intron (NM_139200, intron 6 of 7)	21296	NM_139200	227929	Mm.273905	NM_139200	ENSMUSG00000026832	Cytip	A130053M09Rik|AI462064|C80816|Cbp|Cybr|Pscdbp	cytohesin 1 interacting protein	protein-coding
SJMMNORM066768_C2-YD16-ATACSEQ_WT.rmdupq1.mm9-frag-free_peak_11624	chr13	29851420	29852180	+	2152	NA	intron (NR_131896, intron 5 of 16)	intron (NR_131896, intron 5 of 16)	95742	NM_001308486	68916	Mm.212227	NM_144536	ENSMUSG00000006191	Cdkal1	1190005B03Rik|6620401C13Rik	CDK5 regulatory subunit associated protein 1-like 1	protein-coding
SJMMNORM066768_C2-YD16-ATACSEQ_WT.rmdupq1.mm9-frag-free_peak_40736	chr6	128752911	128753601	+	2152	NA	Intergenic	Intergenic	-14597	NM_008527	17059	Mm.480764	NM_008527	ENSMUSG00000030325	Klrb1c	AI462337|CD161|Klrb1b|Ly-59|Ly55c|Ly59|NK-RP1|NK1.1|NKR-P1.9|NKRP1|NKRP140|Nk-1|Nk-1.2|Nk1|Nk1.2|Nkrp1b|Nkrp1c|ly-55c	killer cell lectin-like receptor subfamily B member 1C	protein-coding
SJMMNORM066768_C2-YD16-ATACSEQ_WT.rmdupq1.mm9-frag-free_peak_30234	chr3	54915731	54916306	+	2152	NA	promoter-TSS (NM_144895)	promoter-TSS (NM_144895)	-12	NM_001144988	229285	Mm.235523	NM_144895	ENSMUSG00000036580	Spg20	AI840044|C79168|SPARTIN|Spart|TAHCCP1|mKIAA0610	spastic paraplegia 20, spartin (Troyer syndrome) homolog (human)	protein-coding
SJMMNORM066768_C2-YD16-ATACSEQ_WT.rmdupq1.mm9-frag-free_peak_23184	chr18	51318089	51318752	+	2152	NA	intron (NM_001081224, intron 1 of 1)	intron (NM_001081224, intron 1 of 1)	40868	NM_001081224	71373	Mm.63546	NM_001081224	ENSMUSG00000073565	Prr16	5430406M13Rik|AI607429	proline rich 16	protein-coding
SJMMNORM066768_C2-YD16-ATACSEQ_WT.rmdupq1.mm9-frag-free_peak_13294	chr13	108679878	108680999	+	2131	NA	promoter-TSS (NM_145456)	promoter-TSS (NM_145456)	-180	NM_145456	67263	Mm.490418	NM_145456		Zswim6	2900036G02Rik|mKIAA1577	zinc finger SWIM-type containing 6	protein-coding
SJMMNORM066768_C2-YD16-ATACSEQ_WT.rmdupq1.mm9-frag-free_peak_34250	chr4	86503094	86503632	+	2131	NA	promoter-TSS (NM_009096)	promoter-TSS (NM_009096)	-92	NM_009096	20104	Mm.379007	NM_009096	ENSMUSG00000028495	Rps6	S6R	ribosomal protein S6	protein-coding
SJMMNORM066768_C2-YD16-ATACSEQ_WT.rmdupq1.mm9-frag-free_peak_19385	chr16	49698929	49699489	+	2131	NA	promoter-TSS (NM_028680)	promoter-TSS (NM_028680)	-198	NM_028680	73916	Mm.241276	NM_028680	ENSMUSG00000032965	Ift57	4833420A15Rik|Esrrbl1|Hippi|MHS4R2	intraflagellar transport 57	protein-coding
SJMMNORM066768_C2-YD16-ATACSEQ_WT.rmdupq1.mm9-frag-free_peak_5898	chr10	98003310	98004120	+	2131	NA	Intergenic	Intergenic	-189214	NR_045179	667438	Mm.414522	NR_045179	ENSMUSG00000112896	Gm8633	EG667438	predicted gene 8633	ncRNA
SJMMNORM066768_C2-YD16-ATACSEQ_WT.rmdupq1.mm9-frag-free_peak_45222	chr8	79425298	79426511	+	2131	NA	promoter-TSS (NM_001083906)	promoter-TSS (NM_001083906)	-503	NM_001083906	110784	Mm.324393	NM_001083906	ENSMUSG00000031618	Nr3c2	MR|Mlr	nuclear receptor subfamily 3, group C, member 2	protein-coding
SJMMNORM066768_C2-YD16-ATACSEQ_WT.rmdupq1.mm9-frag-free_peak_13401	chr13	111158338	111159470	+	2131	NA	Intergenic	Intergenic	-11524	NM_177713	238875	Mm.30533	NM_177713	ENSMUSG00000046006	Gapt	9830130M13Rik	Grb2-binding adaptor, transmembrane	protein-coding
SJMMNORM066768_C2-YD16-ATACSEQ_WT.rmdupq1.mm9-frag-free_peak_40191	chr6	107012673	107013684	+	2131	NA	Intergenic	Intergenic	-263097	NM_021449	58799	Mm.290085	NM_021449	ENSMUSG00000005362	Crbn	2610203G15Rik|2900045O07Rik|AF229032|AW108261|piL	cereblon	protein-coding
SJMMNORM066768_C2-YD16-ATACSEQ_WT.rmdupq1.mm9-frag-free_peak_10495	chr12	88136763	88137162	+	2131	NA	Intergenic	Intergenic	61643	NM_001195767	627607	Mm.341880	NM_001195767	ENSMUSG00000059114	Lrrc74a	EG627607|Gm6772|Lrrc74	leucine rich repeat containing 74A	protein-coding
SJMMNORM066768_C2-YD16-ATACSEQ_WT.rmdupq1.mm9-frag-free_peak_13401-2	chr13	111158338	111159470	+	2131	NA	Intergenic	Intergenic	-11524	NM_177713	238875	Mm.30533	NM_177713	ENSMUSG00000046006	Gapt	9830130M13Rik	Grb2-binding adaptor, transmembrane	protein-coding
SJMMNORM066768_C2-YD16-ATACSEQ_WT.rmdupq1.mm9-frag-free_peak_4286	chr10	29081239	29082216	+	2131	NA	intron (NM_001110198, intron 1 of 3)	CpG	521	NM_001110196	68031	Mm.28930	NM_026518	ENSMUSG00000038876	Rnf146	2610509H23Rik|Iduna	ring finger protein 146	protein-coding
SJMMNORM066768_C2-YD16-ATACSEQ_WT.rmdupq1.mm9-frag-free_peak_660	chr1	43883636	43885275	+	2109	NA	promoter-TSS (NM_026430)	promoter-TSS (NM_026430)	98	NM_026430	67883	Mm.387202	NM_026430	ENSMUSG00000057363	Uxs1	1600025I13Rik|AI451869|AI649125|AW550562	UDP-glucuronate decarboxylase 1	protein-coding
SJMMNORM066768_C2-YD16-ATACSEQ_WT.rmdupq1.mm9-frag-free_peak_12615-2	chr13	81021712	81024246	+	2109	NA	non-coding (NR_153410, exon 1 of 8)	non-coding (NR_153410, exon 1 of 8)	296	NM_001042591	105171	Mm.423137	NM_001042591	ENSMUSG00000074794	Arrdc3	AI450344|mKIAA1376	arrestin domain containing 3	protein-coding
SJMMNORM066768_C2-YD16-ATACSEQ_WT.rmdupq1.mm9-frag-free_peak_61	chr1	7078335	7079428	+	2109	NA	promoter-TSS (NM_183028)	promoter-TSS (NM_183028)	-120	NM_183028	319263	Mm.21539	NM_183028	ENSMUSG00000051285	Pcmtd1	8430411F12Rik|A030012M09Rik	protein-L-isoaspartate (D-aspartate) O-methyltransferase domain containing 1	protein-coding
SJMMNORM066768_C2-YD16-ATACSEQ_WT.rmdupq1.mm9-frag-free_peak_12615	chr13	81021712	81024246	+	2109	NA	non-coding (NR_153410, exon 1 of 8)	non-coding (NR_153410, exon 1 of 8)	296	NM_001042591	105171	Mm.423137	NM_001042591	ENSMUSG00000074794	Arrdc3	AI450344|mKIAA1376	arrestin domain containing 3	protein-coding
SJMMNORM066768_C2-YD16-ATACSEQ_WT.rmdupq1.mm9-frag-free_peak_22612	chr18	31606720	31607472	+	2109	NA	promoter-TSS (NM_009308)	promoter-TSS (NM_009308)	-27	NM_009308	20983	Mm.233846	NM_009308	ENSMUSG00000024261	Syt4	SytIV	synaptotagmin IV	protein-coding
SJMMNORM066768_C2-YD16-ATACSEQ_WT.rmdupq1.mm9-frag-free_peak_9677	chr12	40948766	40950239	+	2109	NA	promoter-TSS (NR_035459)	promoter-TSS (NR_035459)	-104	NR_035459	100316693		NR_035459	ENSMUSG00000089371	Mir1938	mir-1938|mmu-mir-1938	microRNA 1938	ncRNA
SJMMNORM066768_C2-YD16-ATACSEQ_WT.rmdupq1.mm9-frag-free_peak_18150	chr15	96291009	96291854	+	2109	NA	promoter-TSS (NM_028148)	promoter-TSS (NM_028148)	-157	NM_028148	72193	Mm.324474	NM_028148	ENSMUSG00000033228	Scaf11	1110061H03Rik|2610510E10Rik|AI462454|CASP11|SIP1|SRRP129|Sfrs2ip|Srsf2ip|mKIAA3013	SR-related CTD-associated factor 11	protein-coding
SJMMNORM066768_C2-YD16-ATACSEQ_WT.rmdupq1.mm9-frag-free_peak_32076	chr3	137806062	137807048	+	2109	NA	promoter-TSS (NM_001355051)	promoter-TSS (NM_001355051)	74	NM_001348196	108943	Mm.471692	NM_175389	ENSMUSG00000004127	Trmt10a	3110023L08Rik|AA794508|Rg9mtd2|Rnmtd2	tRNA methyltransferase 10A	protein-coding
SJMMNORM066768_C2-YD16-ATACSEQ_WT.rmdupq1.mm9-frag-free_peak_21052	chr17	41071313	41072036	+	2109	NA	promoter-TSS (NM_031863)	promoter-TSS (NM_031863)	40	NM_008650	17850	Mm.259884	NM_008650	ENSMUSG00000023921	Mut	D230010K02Rik|Mcm	methylmalonyl-Coenzyme A mutase	protein-coding
SJMMNORM066768_C2-YD16-ATACSEQ_WT.rmdupq1.mm9-frag-free_peak_30612	chr3	75360367	75361619	+	2109	NA	promoter-TSS (NM_019745)	promoter-TSS (NM_019745)	-219	NM_019745	56426	Mm.316473	NM_019745	ENSMUSG00000027835	Pdcd10	2410003B13Rik|Ccm3|Tfa15|Tfar15	programmed cell death 10	protein-coding
SJMMNORM066768_C2-YD16-ATACSEQ_WT.rmdupq1.mm9-frag-free_peak_13618	chr13	118728830	118730102	+	2109	NA	intron (NM_010408, intron 6 of 7)	intron (NM_010408, intron 6 of 7)	-220648	NR_045508	71100	Mm.414841	NR_045508	ENSMUSG00000079048	4933413L06Rik	-	RIKEN cDNA 4933413L06 gene	ncRNA
SJMMNORM066768_C2-YD16-ATACSEQ_WT.rmdupq1.mm9-frag-free_peak_5875	chr10	97065675	97066484	+	2109	NA	Intergenic	RMER1A|Other|Other	-3760	NM_008438	16545	Mm.6228	NM_008438	ENSMUSG00000019932	Kera	CNA2|SLRR2B	keratocan	protein-coding
SJMMNORM066768_C2-YD16-ATACSEQ_WT.rmdupq1.mm9-frag-free_peak_13717	chr14	7721280	7721993	+	2109	NA	Intergenic	Intergenic	-132065	NM_001309401	100041151	Mm.396155	NM_001309401	ENSMUSG00000091754	Gm3636	100042043	predicted gene 3636	protein-coding
SJMMNORM066768_C2-YD16-ATACSEQ_WT.rmdupq1.mm9-frag-free_peak_4529	chr10	42940837	42941395	+	2087	NA	promoter-TSS (NM_027772)	promoter-TSS (NM_027772)	-176	NM_001168289	71365	Mm.490430	NM_027772	ENSMUSG00000038240	Pdss2	5430420P03Rik|Gm60|Plmp|kd|mDLP1	prenyl (solanesyl) diphosphate synthase, subunit 2	protein-coding
SJMMNORM066768_C2-YD16-ATACSEQ_WT.rmdupq1.mm9-frag-free_peak_22590	chr18	30971520	30972214	+	2087	NA	Intergenic	Intergenic	504915	NM_009065	19762	Mm.5163	NM_009065	ENSMUSG00000057455	Rit2	RIBA|Rin|Roc2	Ras-like without CAAX 2	protein-coding
SJMMNORM066768_C2-YD16-ATACSEQ_WT.rmdupq1.mm9-frag-free_peak_4602	chr10	49857303	49858279	+	2087	NA	Intergenic	Intergenic	-349219	NM_010349	14806	Mm.185993	NM_010349	ENSMUSG00000056073	Grik2	AW124492|C130030K03Rik|GluK2|Glur-6|Glur6|Glurbeta2	glutamate receptor, ionotropic, kainate 2 (beta 2)	protein-coding
SJMMNORM066768_C2-YD16-ATACSEQ_WT.rmdupq1.mm9-frag-free_peak_1800	chr1	107886645	107887677	+	2087	NA	promoter-TSS (NR_151625)	promoter-TSS (NR_151625)	178	NM_001122676	227449	Mm.210188	NM_001122675	ENSMUSG00000038866	Zcchc2	9930114B20Rik|AW212015	zinc finger, CCHC domain containing 2	protein-coding
SJMMNORM066768_C2-YD16-ATACSEQ_WT.rmdupq1.mm9-frag-free_peak_28484	chr2	140220734	140221767	+	2087	NA	promoter-TSS (NM_028387)	promoter-TSS (NM_028387)	79	NM_028387	72899	Mm.229466	NM_028387	ENSMUSG00000068205	Macrod2	1110033L15Rik|2610107G07Rik|2900006F19Rik	MACRO domain containing 2	protein-coding
SJMMNORM066768_C2-YD16-ATACSEQ_WT.rmdupq1.mm9-frag-free_peak_28590	chr2	143371089	143372091	+	2087	NA	promoter-TSS (NM_008792)	promoter-TSS (NM_008792)	-279	NM_008792	18549	Mm.294493	NM_008792	ENSMUSG00000027419	Pcsk2	6330411F23Rik|AI839700|Nec-2|Nec2|PC2|Phpp-2|SPC2	proprotein convertase subtilisin/kexin type 2	protein-coding
SJMMNORM066768_C2-YD16-ATACSEQ_WT.rmdupq1.mm9-frag-free_peak_43720	chr8	5600804	5601575	+	2087	NA	Intergenic	Intergenic	-495902	NM_011388	20494	Mm.3500	NM_011388	ENSMUSG00000023073	Slc10a2	9130221J18Rik|AI605518|ASBT|IBAT|ISBT	solute carrier family 10, member 2	protein-coding
SJMMNORM066768_C2-YD16-ATACSEQ_WT.rmdupq1.mm9-frag-free_peak_24094	chr18	85120684	85121641	+	2066	NA	promoter-TSS (NM_025969)	promoter-TSS (NM_025969)	-246	NM_025969	67105	Mm.250617	NM_025969	ENSMUSG00000024645	Timm21	1700034H14Rik|2700002I20Rik	translocase of inner mitochondrial membrane 21	protein-coding
SJMMNORM066768_C2-YD16-ATACSEQ_WT.rmdupq1.mm9-frag-free_peak_22182	chr18	12899526	12900436	+	2066	NA	intron (NM_001042418, intron 1 of 5)	CpG	117	NM_001042419	71132	Mm.179740	NM_027687	ENSMUSG00000024430	Cabyr	1700016C01Rik|4933421A18Rik|CBP86|FSP-2	calcium-binding tyrosine-(Y)-phosphorylation regulated (fibrousheathin 2)	protein-coding
SJMMNORM066768_C2-YD16-ATACSEQ_WT.rmdupq1.mm9-frag-free_peak_9477	chr12	33832261	33832970	+	2066	NA	promoter-TSS (NR_015602)	promoter-TSS (NR_015602)	64	NM_028139	380753	Mm.41540	NM_028139	ENSMUSG00000020564	Atxn7l1	2810423G08Rik|Atxn7l4	ataxin 7-like 1	protein-coding
SJMMNORM066768_C2-YD16-ATACSEQ_WT.rmdupq1.mm9-frag-free_peak_32459	chr3	156222993	156226657	+	2066	NA	promoter-TSS (NR_040399)	promoter-TSS (NR_040399)	67	NM_001039094	320840	Mm.317293	NM_177274	ENSMUSG00000040037	Negr1	5330422G01Rik|KILON|Ntra	neuronal growth regulator 1	protein-coding
SJMMNORM066768_C2-YD16-ATACSEQ_WT.rmdupq1.mm9-frag-free_peak_36398	chr5	43623781	43625484	+	2066	NA	promoter-TSS (NM_001177379)	promoter-TSS (NM_001177379)	-70	NM_001177379	231207	Mm.7233	NM_175937	ENSMUSG00000039782	Cpeb2	A630055H10Rik|Cpe-bp2	cytoplasmic polyadenylation element binding protein 2	protein-coding
SJMMNORM066768_C2-YD16-ATACSEQ_WT.rmdupq1.mm9-frag-free_peak_10406	chr12	84972819	84973277	+	2066	NA	promoter-TSS (NM_027349)	promoter-TSS (NM_027349)	-136	NM_027349	67039	Mm.46005	NM_027349	ENSMUSG00000010608	Rbm25	2600011C06Rik|2610015J01Rik|A130095G20Rik|AI159652|AL023075|AU043498|RNPC7	RNA binding motif protein 25	protein-coding
SJMMNORM066768_C2-YD16-ATACSEQ_WT.rmdupq1.mm9-frag-free_peak_45113	chr8	73988266	73988981	+	2066	NA	promoter-TSS (NM_053162)	promoter-TSS (NM_053162)	-202	NM_053162	94065	Mm.29489	NM_053162	ENSMUSG00000034880	Mrpl34	0610007O17Rik|D8Bwg1484e	mitochondrial ribosomal protein L34	protein-coding
SJMMNORM066768_C2-YD16-ATACSEQ_WT.rmdupq1.mm9-frag-free_peak_4337	chr10	34138026	34138590	+	2066	NA	promoter-TSS (NM_176968)	promoter-TSS (NM_176968)	49	NM_176968	319638	Mm.73467	NM_176968	ENSMUSG00000039480	Nt5dc1	6030401B09Rik|AW987726|Nt5c2l1	5'-nucleotidase domain containing 1	protein-coding
SJMMNORM066768_C2-YD16-ATACSEQ_WT.rmdupq1.mm9-frag-free_peak_32205	chr3	141127475	141128805	+	2044	NA	promoter-TSS (NM_001293561)	promoter-TSS (NM_001293561)	-388	NM_001293561	22253	Mm.24430	NM_009472	ENSMUSG00000059921	Unc5c	B130051O18Rik|Unc5h3|rcm	unc-5 netrin receptor C	protein-coding
SJMMNORM066768_C2-YD16-ATACSEQ_WT.rmdupq1.mm9-frag-free_peak_44835	chr8	63461608	63462366	+	2044	NA	5' UTR (NM_173873, exon 1 of 13)	5' UTR (NM_173873, exon 1 of 13)	121	NM_007711	12725	Mm.25263	NM_007711	ENSMUSG00000004319	Clcn3	Clc3	chloride channel, voltage-sensitive 3	protein-coding
SJMMNORM066768_C2-YD16-ATACSEQ_WT.rmdupq1.mm9-frag-free_peak_12861	chr13	93300418	93301126	+	2044	NA	promoter-TSS (NM_173392)	promoter-TSS (NM_173392)	-7	NM_173392	218441	Mm.259585	NM_173392	ENSMUSG00000021706	Zfyve16	AI035632|B130024H06Rik|B130031L15|mKIAA0305	zinc finger, FYVE domain containing 16	protein-coding
SJMMNORM066768_C2-YD16-ATACSEQ_WT.rmdupq1.mm9-frag-free_peak_40245	chr6	108608381	108611008	+	2044	NA	promoter-TSS (NM_011498)	promoter-TSS (NM_011498)	-929	NM_011498	20893	Mm.2436	NM_011498	ENSMUSG00000030103	Bhlhe40	Bhlhb2|C130042M06Rik|CR8|Clast5|Dec1|Sharp2|Stra13|Stra14	basic helix-loop-helix family, member e40	protein-coding
SJMMNORM066768_C2-YD16-ATACSEQ_WT.rmdupq1.mm9-frag-free_peak_14047	chr14	17197029	17197858	+	2044	NA	promoter-TSS (NM_009409)	promoter-TSS (NM_009409)	-277	NM_009409	21974	Mm.130362	NM_009409	ENSMUSG00000017485	Top2b	D230016L12Rik|Top-2	topoisomerase (DNA) II beta	protein-coding
SJMMNORM066768_C2-YD16-ATACSEQ_WT.rmdupq1.mm9-frag-free_peak_10568	chr12	91050163	91051203	+	2044	NA	promoter-TSS (NM_001252074)	promoter-TSS (NM_001252074)	-240	NM_001252074	18191	Mm.425766	NM_172544	ENSMUSG00000066392	Nrxn3	-	neurexin III	protein-coding
SJMMNORM066768_C2-YD16-ATACSEQ_WT.rmdupq1.mm9-frag-free_peak_32192-2	chr3	140632608	140633875	+	2044	NA	Intergenic	Intergenic	242078	NM_008811	18598	Mm.4223	NM_008811	ENSMUSG00000047674	Pdha2	Pdhal	pyruvate dehydrogenase E1 alpha 2	protein-coding
SJMMNORM066768_C2-YD16-ATACSEQ_WT.rmdupq1.mm9-frag-free_peak_11261	chr13	14705143	14705834	+	2044	NA	promoter-TSS (NM_029271)	promoter-TSS (NM_029271)	-21	NM_008944	19166	Mm.252255	NM_008944	ENSMUSG00000015671	Psma2	Lmpc3	proteasome (prosome, macropain) subunit, alpha type 2	protein-coding
SJMMNORM066768_C2-YD16-ATACSEQ_WT.rmdupq1.mm9-frag-free_peak_19970	chr16	84735354	84735874	+	2044	NA	promoter-TSS (NM_017404)	promoter-TSS (NM_017404)	-67	NM_017404	27393	Mm.103655	NM_017404	ENSMUSG00000022889	Mrpl39	C21orf8|MRP-L5|ORF22|Rpml5	mitochondrial ribosomal protein L39	protein-coding
SJMMNORM066768_C2-YD16-ATACSEQ_WT.rmdupq1.mm9-frag-free_peak_32192	chr3	140632608	140633875	+	2044	NA	Intergenic	Intergenic	242078	NM_008811	18598	Mm.4223	NM_008811	ENSMUSG00000047674	Pdha2	Pdhal	pyruvate dehydrogenase E1 alpha 2	protein-coding
SJMMNORM066768_C2-YD16-ATACSEQ_WT.rmdupq1.mm9-frag-free_peak_2769	chr1	162124930	162125464	+	2023	NA	promoter-TSS (NM_001347121)	promoter-TSS (NM_001347121)	-149	NM_025474	64659	Mm.29599	NM_025474	ENSMUSG00000058267	Mrps14	1810032L21Rik|AL022847|Rpms14	mitochondrial ribosomal protein S14	protein-coding
SJMMNORM066768_C2-YD16-ATACSEQ_WT.rmdupq1.mm9-frag-free_peak_727	chr1	51390553	51391138	+	2023	NA	promoter-TSS (NR_045151)	promoter-TSS (NR_045151)	-222	NR_045151	442821	Mm.118030	NR_045151	ENSMUSG00000101799	9330175M20Rik	-	RIKEN cDNA 9330175M20 gene	ncRNA
SJMMNORM066768_C2-YD16-ATACSEQ_WT.rmdupq1.mm9-frag-free_peak_16957	chr15	41899611	41900303	+	2023	NA	Intergenic	LTR52-int|LTR|ERVL	-198691	NM_175456	223513	Mm.148913	NM_175456	ENSMUSG00000042895	Abra	C130068O12Rik|STARS	actin-binding Rho activating protein	protein-coding
SJMMNORM066768_C2-YD16-ATACSEQ_WT.rmdupq1.mm9-frag-free_peak_28384	chr2	136716412	136717475	+	2023	NA	promoter-TSS (NM_028201)	promoter-TSS (NM_028201)	-11	NM_028201	74243	Mm.330612	NM_028201	ENSMUSG00000027281	Slx4ip	2210009G21Rik|2410004I22Rik|C85661|Slxip	SLX4 interacting protein	protein-coding
SJMMNORM066768_C2-YD16-ATACSEQ_WT.rmdupq1.mm9-frag-free_peak_12036	chr13	48973829	48974354	+	2023	NA	TTS (NM_001033268)	TTS (NM_001033268)	-7837	NM_011078	18676	Mm.486213	NM_011078	ENSMUSG00000038025	Phf2	GRC5	PHD finger protein 2	protein-coding
SJMMNORM066768_C2-YD16-ATACSEQ_WT.rmdupq1.mm9-frag-free_peak_12807	chr13	90228925	90229503	+	2023	NA	promoter-TSS (NM_025335)	promoter-TSS (NM_025335)	-1	NM_028012	108138	Mm.37531	NM_028012	ENSMUSG00000021615	Xrcc4	2310057B22Rik|AW413319|AW545101	X-ray repair complementing defective repair in Chinese hamster cells 4	protein-coding
SJMMNORM066768_C2-YD16-ATACSEQ_WT.rmdupq1.mm9-frag-free_peak_24530	chr19	18787263	18787754	+	2023	NA	promoter-TSS (NM_177640)	promoter-TSS (NM_177640)	-218	NM_177640	225995	Mm.28101	NM_177640	ENSMUSG00000047044	D030056L22Rik	-	RIKEN cDNA D030056L22 gene	protein-coding
SJMMNORM066768_C2-YD16-ATACSEQ_WT.rmdupq1.mm9-frag-free_peak_4537	chr10	43260360	43260977	+	2023	NA	intron (NM_026411, intron 1 of 3)	CpG	156	NM_026411	67851	Mm.209953	NM_026411	ENSMUSG00000019797	1700021F05Rik	-	RIKEN cDNA 1700021F05 gene	protein-coding
SJMMNORM066768_C2-YD16-ATACSEQ_WT.rmdupq1.mm9-frag-free_peak_11446	chr13	21842145	21842611	+	2001	NA	promoter-TSS (NM_178211)	promoter-TSS (NM_178211)	44	NM_178211	319160	Mm.255646	NM_178211	ENSMUSG00000064288	Hist1h4k	-	histone cluster 1, H4k	protein-coding
SJMMNORM066768_C2-YD16-ATACSEQ_WT.rmdupq1.mm9-frag-free_peak_47953	chr9	91441673	91442313	+	2001	NA	Intergenic	Intergenic	178183	NM_009576	22774	Mm.8062	NM_009576	ENSMUSG00000036972	Zic4	-	zinc finger protein of the cerebellum 4	protein-coding
SJMMNORM066768_C2-YD16-ATACSEQ_WT.rmdupq1.mm9-frag-free_peak_2867	chr1	166178576	166179392	+	2001	NA	promoter-TSS (NM_054087)	promoter-TSS (NM_054087)	-193	NM_001276455	116914	Mm.35444	NM_054087	ENSMUSG00000040918	Slc19a2	AV276020|AW322295|DDA1|THTR1|TRMA|ThTr-1	solute carrier family 19 (thiamine transporter), member 2	protein-coding
SJMMNORM066768_C2-YD16-ATACSEQ_WT.rmdupq1.mm9-frag-free_peak_29711	chr3	19210666	19211864	+	2001	NA	promoter-TSS (NM_001122759)	promoter-TSS (NM_001122759)	57	NM_001122759	18583	Mm.355614	NM_008802	ENSMUSG00000069094	Pde7a	AU015378|AW047537	phosphodiesterase 7A	protein-coding
SJMMNORM066768_C2-YD16-ATACSEQ_WT.rmdupq1.mm9-frag-free_peak_19521	chr16	56717084	56717882	+	2001	NA	promoter-TSS (NM_019678)	promoter-TSS (NM_019678)	80	NM_001357125	21787	Mm.425970	NM_019678	ENSMUSG00000022757	Tfg	AI173908	Trk-fused gene	protein-coding
SJMMNORM066768_C2-YD16-ATACSEQ_WT.rmdupq1.mm9-frag-free_peak_4722	chr10	58785515	58786246	+	2001	NA	promoter-TSS (NM_011030)	promoter-TSS (NM_011030)	-164	NM_011030	18451	Mm.2212	NM_011030	ENSMUSG00000019916	P4ha1	AL022634|P4ha	procollagen-proline, 2-oxoglutarate 4-dioxygenase (proline 4-hydroxylase), alpha 1 polypeptide	protein-coding
SJMMNORM066768_C2-YD16-ATACSEQ_WT.rmdupq1.mm9-frag-free_peak_13231	chr13	105579685	105580073	+	2001	NA	intron (NM_026072, intron 10 of 13)	intron (NM_026072, intron 10 of 13)	27154	NM_026072	67285	Mm.235398	NM_026072	ENSMUSG00000021715	Cwc27	3110009E13Rik|NY-CO-10|Sdccag10	CWC27 spliceosome-associated protein	protein-coding
SJMMNORM066768_C2-YD16-ATACSEQ_WT.rmdupq1.mm9-frag-free_peak_48643	chr9	123760526	123761480	+	2001	NA	promoter-TSS (NM_148925)	promoter-TSS (NM_148925)	17	NM_001110253	17281	Mm.252941	NM_148925	ENSMUSG00000025241	Fyco1	2810409M01Rik|Mem2|RUFY3|ZFYVE7	FYVE and coiled-coil domain containing 1	protein-coding
SJMMNORM066768_C2-YD16-ATACSEQ_WT.rmdupq1.mm9-frag-free_peak_5861	chr10	96776134	96776629	+	2001	NA	Intergenic	Intergenic	-109731	NR_039547	100628616		NR_039547	ENSMUSG00000105557	Mir3966	mmu-mir-3966|mu-mir-3966	microRNA 3966	ncRNA
SJMMNORM066768_C2-YD16-ATACSEQ_WT.rmdupq1.mm9-frag-free_peak_11530	chr13	23714201	23714556	+	2001	NA	promoter-TSS (NM_015787)	promoter-TSS (NM_015787)	49	NM_015787	50709	Mm.170587	NM_015787	ENSMUSG00000051627	Hist1h1e	H1-4|H1.4|H1e|H1f4|H1s-4|H1var2	histone cluster 1, H1e	protein-coding
SJMMNORM066768_C2-YD16-ATACSEQ_WT.rmdupq1.mm9-frag-free_peak_663	chr1	43990287	43991116	+	2001	NA	promoter-TSS (NM_001310540)	promoter-TSS (NM_001310540)	-138	NM_001310540	22019	Mm.401675	NM_009418	ENSMUSG00000041763	Tpp2	TPP-2|TppII	tripeptidyl peptidase II	protein-coding
SJMMNORM066768_C2-YD16-ATACSEQ_WT.rmdupq1.mm9-frag-free_peak_16378	chr15	23496577	23497339	+	2001	NA	Intergenic	Intergenic	530740	NM_001081299	320865	Mm.241965	NM_001081299	ENSMUSG00000040420	Cdh18	B230220E17Rik|Cdh14l|Tg(GFAP-APOE_i4)1Hol	cadherin 18	protein-coding
SJMMNORM066768_C2-YD16-ATACSEQ_WT.rmdupq1.mm9-frag-free_peak_11547	chr13	23852862	23853547	+	2001	NA	promoter-TSS (NM_178192)	promoter-TSS (NM_178192)	-86	NM_178192	326619	Mm.228709	NM_178192	ENSMUSG00000060093	Hist1h4a	-	histone cluster 1, H4a	protein-coding
SJMMNORM066768_C2-YD16-ATACSEQ_WT.rmdupq1.mm9-frag-free_peak_28551	chr2	142205963	142206801	+	1980	NA	intron (NM_001013802, intron 17 of 18)	intron (NM_001013802, intron 17 of 18)	520818	NM_001081133	16558	Mm.251934	NM_001081133	ENSMUSG00000038844	Kif16b	8430434E15Rik|AA623607|AI789011|C80253|C80902|mKIAA1590	kinesin family member 16B	protein-coding
SJMMNORM066768_C2-YD16-ATACSEQ_WT.rmdupq1.mm9-frag-free_peak_11515	chr13	23643326	23643727	+	1980	NA	promoter-TSS (NM_175655)	promoter-TSS (NM_175655)	-14	NM_175655	319157	Mm.442307	NM_175655	ENSMUSG00000069274	Hist1h4f	-	histone cluster 1, H4f	protein-coding
SJMMNORM066768_C2-YD16-ATACSEQ_WT.rmdupq1.mm9-frag-free_peak_15360	chr14	76551897	76552763	+	1980	NA	Intergenic	Intergenic	41632	NM_013745	27275	Mm.21138	NM_013745	ENSMUSG00000022009	Nufip1	Nufip	nuclear fragile X mental retardation protein interacting protein 1	protein-coding
SJMMNORM066768_C2-YD16-ATACSEQ_WT.rmdupq1.mm9-frag-free_peak_14692	chr14	50402551	50403294	+	1980	NA	intron (NM_026142, intron 1 of 7)	intron (NM_026142, intron 1 of 7)	136	NM_001358244	67419	Mm.318710	NM_026142	ENSMUSG00000036242	3632451O06Rik	AU067705	RIKEN cDNA 3632451O06 gene	protein-coding
SJMMNORM066768_C2-YD16-ATACSEQ_WT.rmdupq1.mm9-frag-free_peak_23165	chr18	49991754	49992653	+	1980	NA	promoter-TSS (NM_001081371)	promoter-TSS (NM_001081371)	-448	NM_001081371	240283	Mm.257790	NM_001081371	ENSMUSG00000037416	Dmxl1	C630007L23Rik|D030030C22	Dmx-like 1	protein-coding
SJMMNORM066768_C2-YD16-ATACSEQ_WT.rmdupq1.mm9-frag-free_peak_46568	chr9	7836744	7837478	+	1980	NA	promoter-TSS (NM_001291503)	promoter-TSS (NM_001291503)	-54	NM_007465	11797	Mm.335659	NM_007465	ENSMUSG00000057367	Birc2	AW146227|Api1|Api2|Birc3|C-IAP1|C330006D17Rik|HIAP1|HIAP2|IAP1|IAP2|MIAP1|MIAP2|MIHB|MIHC|RNF48|cIAP1|cIAP2|mcIAP1	baculoviral IAP repeat-containing 2	protein-coding
SJMMNORM066768_C2-YD16-ATACSEQ_WT.rmdupq1.mm9-frag-free_peak_4153	chr10	21713585	21714649	+	1980	NA	promoter-TSS (NM_011361)	promoter-TSS (NM_011361)	-355	NM_011361	20393	Mm.28405	NM_011361	ENSMUSG00000019970	Sgk1	Sgk	serum/glucocorticoid regulated kinase 1	protein-coding
SJMMNORM066768_C2-YD16-ATACSEQ_WT.rmdupq1.mm9-frag-free_peak_31773	chr3	123392859	123393319	+	1980	NA	intron (NR_121616, intron 1 of 13)	intron (NR_121616, intron 1 of 13)	681	NR_121616	83398	Mm.443908	NM_031186	ENSMUSG00000027977	Ndst3	4921531K01Rik|4930511P15Rik|N-HSST 3|NDST-3	N-deacetylase/N-sulfotransferase (heparan glucosaminyl) 3	protein-coding
SJMMNORM066768_C2-YD16-ATACSEQ_WT.rmdupq1.mm9-frag-free_peak_34293	chr4	87739936	87740693	+	1980	NA	promoter-TSS (NM_001081184)	promoter-TSS (NM_001081184)	-220	NM_001081184	230393	Mm.287210	NM_001081184	ENSMUSG00000038368	Focad	-	focadhesin	protein-coding
SJMMNORM066768_C2-YD16-ATACSEQ_WT.rmdupq1.mm9-frag-free_peak_38836	chr6	38483290	38484153	+	1980	NA	Intergenic	Intergenic	-1140	NM_025363	66117	Mm.158971	NM_025363	ENSMUSG00000019689	Fmc1	1110001J03Rik	formation of mitochondrial complex V assembly factor 1	protein-coding
SJMMNORM066768_C2-YD16-ATACSEQ_WT.rmdupq1.mm9-frag-free_peak_12856	chr13	93124378	93125234	+	1980	NA	promoter-TSS (NM_010049)	promoter-TSS (NM_010049)	68	NM_010049	13361	Mm.23695	NM_010049	ENSMUSG00000021707	Dhfr	8430436I03Rik|AA607882|AI662710|AW555094	dihydrofolate reductase	protein-coding
SJMMNORM066768_C2-YD16-ATACSEQ_WT.rmdupq1.mm9-frag-free_peak_39094	chr6	50516292	50516878	+	1958	NA	promoter-TSS (NR_027892)	promoter-TSS (NR_027892)	-57	NR_027892	73183	Mm.430720	NR_015581	ENSMUSG00000085776	5430402O13Rik	3110047M22Rik	RIKEN cDNA 5430402O13 gene	ncRNA
SJMMNORM066768_C2-YD16-ATACSEQ_WT.rmdupq1.mm9-frag-free_peak_16751	chr15	36868096	36868963	+	1958	NA	Intergenic	CpG	68628	NM_026521	68036	Mm.371631	NM_026521	ENSMUSG00000062397	Zfp706	3110006P09Rik|AA793007|AW536850|C77232|Znf706	zinc finger protein 706	protein-coding
SJMMNORM066768_C2-YD16-ATACSEQ_WT.rmdupq1.mm9-frag-free_peak_28482	chr2	139996094	139996829	+	1958	NA	promoter-TSS (NM_027093)	promoter-TSS (NM_027093)	79	NM_027093	69487	Mm.287921	NM_027093	ENSMUSG00000027384	Ndufaf5	2310003L22Rik	NADH dehydrogenase (ubiquinone) complex I, assembly factor 5	protein-coding
SJMMNORM066768_C2-YD16-ATACSEQ_WT.rmdupq1.mm9-frag-free_peak_36711	chr5	68237557	68239349	+	1958	NA	5' UTR (NM_001284345, exon 1 of 37)	5' UTR (NM_001284345, exon 1 of 37)	217	NM_001038999	11980	Mm.153230	NM_009727	ENSMUSG00000037685	Atp8a1	AI481521|AI853962|APLT|AW743152|AW822227|Atp3a2|B230107D19Rik|ClassI	ATPase, aminophospholipid transporter (APLT), class I, type 8A, member 1	protein-coding
SJMMNORM066768_C2-YD16-ATACSEQ_WT.rmdupq1.mm9-frag-free_peak_11453	chr13	21875078	21875434	+	1958	NA	promoter-TSS (NM_178207)	promoter-TSS (NM_178207)	10	NM_178207	319153	Mm.390558	NM_178207	ENSMUSG00000101972	Hist1h3i	H3-H	histone cluster 1, H3i	protein-coding
SJMMNORM066768_C2-YD16-ATACSEQ_WT.rmdupq1.mm9-frag-free_peak_22419	chr18	23962143	23963206	+	1958	NA	exon (NM_153058, exon 1 of 7)	exon (NM_153058, exon 1 of 7)	203	NM_153058	212307	Mm.132237	NM_153058	ENSMUSG00000024277	Mapre2	AI314113|C820009F03Rik|D18Abb1e|EB1|EB2|RP1	microtubule-associated protein, RP/EB family, member 2	protein-coding
SJMMNORM066768_C2-YD16-ATACSEQ_WT.rmdupq1.mm9-frag-free_peak_1792	chr1	107559689	107560692	+	1958	NA	promoter-TSS (NM_173187)	promoter-TSS (NM_173187)	63	NM_013784	27392	Mm.268911	NM_013784	ENSMUSG00000056536	Pign	Gm20308|PIG-N	phosphatidylinositol glycan anchor biosynthesis, class N	protein-coding
SJMMNORM066768_C2-YD16-ATACSEQ_WT.rmdupq1.mm9-frag-free_peak_32377	chr3	151872585	151874099	+	1958	NA	promoter-TSS (NM_001355371)	promoter-TSS (NM_001355371)	-44	NM_057172	51886	Mm.278922	NM_057172	ENSMUSG00000028034	Fubp1	9530027K12Rik|D3Ertd330e|FBP|Fubp|Fubp4	far upstream element (FUSE) binding protein 1	protein-coding
SJMMNORM066768_C2-YD16-ATACSEQ_WT.rmdupq1.mm9-frag-free_peak_802	chr1	52901445	52902066	+	1958	NA	promoter-TSS (NM_146108)	promoter-TSS (NM_146108)	-127	NM_146108	227095	Mm.222063	NM_146108	ENSMUSG00000041426	Hibch	2610509I15Rik|HIBYL-COA-H	3-hydroxyisobutyryl-Coenzyme A hydrolase	protein-coding
SJMMNORM066768_C2-YD16-ATACSEQ_WT.rmdupq1.mm9-frag-free_peak_11321	chr13	19487112	19488169	+	1958	NA	promoter-TSS (NM_001347485)	promoter-TSS (NM_001347485)	42	NM_024270	76205	Mm.41940	NM_024270	ENSMUSG00000003062	Stard3nl	0610035N01Rik|6530409L22Rik|AW124774|MENTHO	STARD3 N-terminal like	protein-coding
SJMMNORM066768_C2-YD16-ATACSEQ_WT.rmdupq1.mm9-frag-free_peak_28095	chr2	128792672	128793992	+	1958	NA	5' UTR (NM_178404, exon 1 of 12)	5' UTR (NM_178404, exon 1 of 12)	194	NM_178404	78751	Mm.26377	NM_178404	ENSMUSG00000042851	Zc3h6	4631426G04Rik|4833425H18Rik|AU024389|AW060453|Zc3hdc6|mKIAA2035	zinc finger CCCH type containing 6	protein-coding
SJMMNORM066768_C2-YD16-ATACSEQ_WT.rmdupq1.mm9-frag-free_peak_16970	chr15	42156656	42157348	+	1958	NA	Intergenic	Intergenic	351521	NM_001286062	11600	Mm.309336	NM_009640	ENSMUSG00000022309	Angpt1	1110046O21Rik|Ang-1|Ang1	angiopoietin 1	protein-coding
SJMMNORM066768_C2-YD16-ATACSEQ_WT.rmdupq1.mm9-frag-free_peak_5909	chr10	98375976	98378909	+	1937	NA	promoter-TSS (NM_026482)	promoter-TSS (NM_026482)	166	NM_001359506	67972	Mm.166944	NM_026482	ENSMUSG00000019943	Atp2b1	2810442I22Rik|E130111D10Rik|Pmca1	ATPase, Ca++ transporting, plasma membrane 1	protein-coding
SJMMNORM066768_C2-YD16-ATACSEQ_WT.rmdupq1.mm9-frag-free_peak_43689	chr8	4238299	4239229	+	1937	NA	promoter-TSS (NM_001042557)	promoter-TSS (NM_001042557)	24	NM_001042557	26400	Mm.3906	NM_011944	ENSMUSG00000002948	Map2k7	5930412N11Rik|JNKK 2|Jnkk2|MAPKK 7|MEK 7|Mapkk7|Mek7|Mkk7|Prkmk7|sek2	mitogen-activated protein kinase kinase 7	protein-coding
SJMMNORM066768_C2-YD16-ATACSEQ_WT.rmdupq1.mm9-frag-free_peak_2391	chr1	145851017	145851612	+	1937	NA	promoter-TSS (NM_009061)	promoter-TSS (NM_009061)	-35	NM_009061	19735	Mm.28262	NM_009061	ENSMUSG00000026360	Rgs2	GOS8	regulator of G-protein signaling 2	protein-coding
SJMMNORM066768_C2-YD16-ATACSEQ_WT.rmdupq1.mm9-frag-free_peak_11653	chr13	30636757	30637436	+	1937	NA	promoter-TSS (NM_025710)	promoter-TSS (NM_025710)	89	NM_025710	66694	Mm.181933	NM_025710	ENSMUSG00000038462	Uqcrfs1	4430402G14Rik|AI875505	ubiquinol-cytochrome c reductase, Rieske iron-sulfur polypeptide 1	protein-coding
SJMMNORM066768_C2-YD16-ATACSEQ_WT.rmdupq1.mm9-frag-free_peak_31518	chr3	109734841	109735716	+	1937	NA	intron (NM_001163348, intron 3 of 6)	intron (NM_001163348, intron 3 of 6)	211112	NM_133488	80883	Mm.39262	NM_030699	ENSMUSG00000059857	Ntng1	A930010C08Rik|AI853992|Lmnt1	netrin G1	protein-coding
SJMMNORM066768_C2-YD16-ATACSEQ_WT.rmdupq1.mm9-frag-free_peak_1692	chr1	97209865	97211628	+	1916	NA	exon (NM_026321, exon 1 of 3)	exon (NM_026321, exon 1 of 3)	541	NM_026321	67698	Mm.272705	NM_026321	ENSMUSG00000051185	Fam174a	2310044D20Rik|Fam174|Naa6|Tmem157	family with sequence similarity 174, member A	protein-coding
SJMMNORM066768_C2-YD16-ATACSEQ_WT.rmdupq1.mm9-frag-free_peak_28583	chr2	143043010	143044517	+	1916	NA	Intergenic	Intergenic	139634	NM_020595	57329	Mm.157751	NM_020595	ENSMUSG00000027416	Otor	CDRAP|Fdp|MIA|MIAL	otoraplin	protein-coding
SJMMNORM066768_C2-YD16-ATACSEQ_WT.rmdupq1.mm9-frag-free_peak_24458	chr19	14672354	14673329	+	1916	NA	promoter-TSS (NM_011600)	promoter-TSS (NM_011600)	-168	NM_011600	21888	Mm.103638	NM_011600	ENSMUSG00000024642	Tle4	5730411M05Rik|AA792082|Bce-1|Bce1|ESTM13|ESTM14|Grg4|X83332|X83333|grg-4	transducin-like enhancer of split 4	protein-coding
SJMMNORM066768_C2-YD16-ATACSEQ_WT.rmdupq1.mm9-frag-free_peak_2742	chr1	161161743	161162494	+	1916	NA	promoter-TSS (NM_011931)	promoter-TSS (NM_011931)	-213	NM_001360878	26374	Mm.328135	NM_011931	ENSMUSG00000040782	Cop1	AI316802|C80879|Rfwd2	COP1, E3 ubiquitin ligase	protein-coding
SJMMNORM066768_C2-YD16-ATACSEQ_WT.rmdupq1.mm9-frag-free_peak_3385	chr1	182743462	182744551	+	1916	NA	promoter-TSS (NM_008210)	promoter-TSS (NM_008210)	-270	NM_008210	15078	Mm.138832	NM_008210	ENSMUSG00000060743	H3f3a	EyeLinc14|H3.3A	H3 histone, family 3A	protein-coding
SJMMNORM066768_C2-YD16-ATACSEQ_WT.rmdupq1.mm9-frag-free_peak_11710	chr13	34169690	34170133	+	1916	NA	promoter-TSS (NM_009450)	promoter-TSS (NM_009450)	-34	NM_009450	22151	Mm.422827	NM_009450	ENSMUSG00000058672	Tubb2a	M(beta)2|Tubb2	tubulin, beta 2A class IIA	protein-coding
SJMMNORM066768_C2-YD16-ATACSEQ_WT.rmdupq1.mm9-frag-free_peak_28235	chr2	132672040	132672556	+	1916	NA	promoter-TSS (NM_001024385)	promoter-TSS (NM_001024385)	-104	NM_001024385	66586	Mm.357342	NM_025646	ENSMUSG00000027357	Crls1	0610009I22Rik|4930557M15Rik|5730490M08Rik	cardiolipin synthase 1	protein-coding
SJMMNORM066768_C2-YD16-ATACSEQ_WT.rmdupq1.mm9-frag-free_peak_441	chr1	31006421	31007165	+	1916	NA	promoter-TSS (NM_011200)	promoter-TSS (NM_011200)	-193	NM_011200	19243	Mm.491181	NM_011200	ENSMUSG00000026064	Ptp4a1	AA415290|AU019864|C130021B01|Prl-1	protein tyrosine phosphatase 4a1	protein-coding
SJMMNORM066768_C2-YD16-ATACSEQ_WT.rmdupq1.mm9-frag-free_peak_47031	chr9	40608520	40609957	+	1916	NA	promoter-TSS (NM_031165)	promoter-TSS (NM_031165)	-118	NM_031165	15481	Mm.290774	NM_031165	ENSMUSG00000015656	Hspa8	2410008N15Rik|Hsc70|Hsc71|Hsc73|Hsp73|Hspa10	heat shock protein 8	protein-coding
SJMMNORM066768_C2-YD16-ATACSEQ_WT.rmdupq1.mm9-frag-free_peak_22628	chr18	32322213	32322986	+	1916	NA	promoter-TSS (NM_011946)	promoter-TSS (NM_011946)	-144	NM_011946	26405	Mm.211762	NM_011946	ENSMUSG00000024383	Map3k2	9630061B06Rik|AI585793|Mekk2|Mekk2b	mitogen-activated protein kinase kinase kinase 2	protein-coding
SJMMNORM066768_C2-YD16-ATACSEQ_WT.rmdupq1.mm9-frag-free_peak_21501	chr17	65962662	65963607	+	1916	NA	promoter-TSS (NM_013933)	promoter-TSS (NM_013933)	-239	NM_001355402	30960	Mm.266767	NM_013933	ENSMUSG00000024091	Vapa	33kDa|VAP33	vesicle-associated membrane protein, associated protein A	protein-coding
SJMMNORM066768_C2-YD16-ATACSEQ_WT.rmdupq1.mm9-frag-free_peak_40730	chr6	128713996	128714547	+	1916	NA	Intergenic	Intergenic	24388	NM_001159904	17059	Mm.480764	NM_008527	ENSMUSG00000030325	Klrb1c	AI462337|CD161|Klrb1b|Ly-59|Ly55c|Ly59|NK-RP1|NK1.1|NKR-P1.9|NKRP1|NKRP140|Nk-1|Nk-1.2|Nk1|Nk1.2|Nkrp1b|Nkrp1c|ly-55c	killer cell lectin-like receptor subfamily B member 1C	protein-coding
SJMMNORM066768_C2-YD16-ATACSEQ_WT.rmdupq1.mm9-frag-free_peak_14097	chr14	19070388	19072159	+	1916	NA	intron (NM_011584, intron 1 of 7)	CpG	347	NM_011584	353187	Mm.26587	NM_011584	ENSMUSG00000021775	Nr1d2	RVR|Rev-erb	nuclear receptor subfamily 1, group D, member 2	protein-coding
SJMMNORM066768_C2-YD16-ATACSEQ_WT.rmdupq1.mm9-frag-free_peak_30703	chr3	79432397	79433113	+	1894	NA	promoter-TSS (NM_029482)	promoter-TSS (NM_029482)	-66	NM_025794	66841	Mm.28336	NM_025794	ENSMUSG00000027809	Etfdh	0610010I20Rik|AV001013	electron transferring flavoprotein, dehydrogenase	protein-coding
SJMMNORM066768_C2-YD16-ATACSEQ_WT.rmdupq1.mm9-frag-free_peak_30766	chr3	82161561	82162196	+	1894	NA	promoter-TSS (NM_001081230)	promoter-TSS (NM_001081230)	-116	NM_001081230	213582	Mm.271269	NM_001081230	ENSMUSG00000033900	Map9	5033421J10Rik|5330427D05Rik|ASAP|Mtap9	microtubule-associated protein 9	protein-coding
SJMMNORM066768_C2-YD16-ATACSEQ_WT.rmdupq1.mm9-frag-free_peak_12441	chr13	69878537	69878997	+	1894	NA	promoter-TSS (NM_001145162)	promoter-TSS (NM_001145162)	8	NM_001145162	76980	Mm.23960	NM_001145162	ENSMUSG00000052981	Ube2ql1	3110006E14Rik	ubiquitin-conjugating enzyme E2Q family-like 1	protein-coding
SJMMNORM066768_C2-YD16-ATACSEQ_WT.rmdupq1.mm9-frag-free_peak_37262	chr5	103640009	103640662	+	1894	NA	promoter-TSS (NM_009158)	promoter-TSS (NM_009158)	18	NM_001318102	26414	Mm.39253	NM_009158	ENSMUSG00000046709	Mapk10	C230008H04Rik|JNK3|JNK3B1|JNK3B2|SAPK(beta)|Serk2|p493F12|p54bSAPK	mitogen-activated protein kinase 10	protein-coding
SJMMNORM066768_C2-YD16-ATACSEQ_WT.rmdupq1.mm9-frag-free_peak_22098	chr18	7609546	7610722	+	1894	NA	intron (NM_001081287, intron 1 of 16)	(TG)n|Simple_repeat|Simple_repeat	-1982	NM_001360860	75739	Mm.133293	NM_001081287	ENSMUSG00000057440	Mpp7	1110068J02Rik|2810038M04Rik|5430426E14Rik|AI415104|Gm955	membrane protein, palmitoylated 7 (MAGUK p55 subfamily member 7)	protein-coding
SJMMNORM066768_C2-YD16-ATACSEQ_WT.rmdupq1.mm9-frag-free_peak_40256	chr6	108659416	108660362	+	1894	NA	Intergenic	Intergenic	-48961	NR_104577	75394	Mm.395061	NR_040757	ENSMUSG00000087341	0610040F04Rik	-	RIKEN cDNA 0610040F04 gene	ncRNA
SJMMNORM066768_C2-YD16-ATACSEQ_WT.rmdupq1.mm9-frag-free_peak_16744	chr15	36723123	36724413	+	1894	NA	intron (NM_001356569, intron 1 of 6)	CpG-4851	525	NM_001356569	22631	Mm.3360	NM_011740	ENSMUSG00000022285	Ywhaz	1110013I11Rik|14-3-3zeta|AI596267|AL022924|AU020854	tyrosine 3-monooxygenase/tryptophan 5-monooxygenase activation protein, zeta polypeptide	protein-coding
SJMMNORM066768_C2-YD16-ATACSEQ_WT.rmdupq1.mm9-frag-free_peak_11275	chr13	17896377	17897671	+	1894	NA	promoter-TSS (NM_027118)	promoter-TSS (NM_027118)	-93	NM_027118	69562	Mm.193924	NM_027118	ENSMUSG00000041297	Cdk13	2310015O17Rik|Cdc2l5	cyclin-dependent kinase 13	protein-coding
SJMMNORM066768_C2-YD16-ATACSEQ_WT.rmdupq1.mm9-frag-free_peak_44482	chr8	42324624	42325172	+	1894	NA	promoter-TSS (NM_023662)	promoter-TSS (NM_023662)	-215	NM_023662	18536	Mm.117896	NM_023662	ENSMUSG00000031592	Pcm1	2600002H09Rik|9430077F19Rik|C030044G17Rik	pericentriolar material 1	protein-coding
SJMMNORM066768_C2-YD16-ATACSEQ_WT.rmdupq1.mm9-frag-free_peak_428	chr1	28270925	28272058	+	1873	NA	Intergenic	Intergenic	330600	NR_151583	433281	Mm.329306	NR_151583	ENSMUSG00000101514	Gm5524	AI875557|EG433281	predicted gene 5524	ncRNA
SJMMNORM066768_C2-YD16-ATACSEQ_WT.rmdupq1.mm9-frag-free_peak_45061	chr8	73196872	73197332	+	1873	NA	promoter-TSS (NM_015816)	promoter-TSS (NM_015816)	-28	NM_015816	50783	Mm.248188	NM_015816	ENSMUSG00000031848	Lsm4	-	LSM4 homolog, U6 small nuclear RNA and mRNA degradation associated	protein-coding
SJMMNORM066768_C2-YD16-ATACSEQ_WT.rmdupq1.mm9-frag-free_peak_27636	chr2	109757350	109757961	+	1873	NA	promoter-TSS (NM_172671)	promoter-TSS (NM_172671)	-149	NM_172671	107515	Mm.277351	NM_172671	ENSMUSG00000050199	Lgr4	9130225G07|A330106J01Rik|A930009A08Rik|Gpr48	leucine-rich repeat-containing G protein-coupled receptor 4	protein-coding
SJMMNORM066768_C2-YD16-ATACSEQ_WT.rmdupq1.mm9-frag-free_peak_5838	chr10	96309820	96311044	+	1873	NA	Intergenic	Intergenic	-187970	NR_045358	75301	Mm.108650	NR_045358	ENSMUSG00000111924	4930556N09Rik	-	RIKEN cDNA 4930556N09 gene	ncRNA
SJMMNORM066768_C2-YD16-ATACSEQ_WT.rmdupq1.mm9-frag-free_peak_16063	chr15	5066104	5066746	+	1873	NA	promoter-TSS (NM_026069)	promoter-TSS (NM_026069)	-188	NM_026069	67281	Mm.10474	NM_026069	ENSMUSG00000041841	Rpl37	3110005M08Rik	ribosomal protein L37	protein-coding
SJMMNORM066768_C2-YD16-ATACSEQ_WT.rmdupq1.mm9-frag-free_peak_34042	chr4	81583123	81583874	+	1873	NA	Intergenic	Intergenic	-127786	NR_040659	545641	Mm.216028	NR_040659	ENSMUSG00000085022	Gm5860	EG545641	predicted gene 5860	ncRNA
SJMMNORM066768_C2-YD16-ATACSEQ_WT.rmdupq1.mm9-frag-free_peak_40207	chr6	107479286	107480590	+	1873	NA	5' UTR (NM_008516, exon 1 of 2)	5' UTR (NM_008516, exon 1 of 2)	218	NM_008516	16979	Mm.428543	NM_008516	ENSMUSG00000034648	Lrrn1	2810047E21Rik|NLRR-1	leucine rich repeat protein 1, neuronal	protein-coding
SJMMNORM066768_C2-YD16-ATACSEQ_WT.rmdupq1.mm9-frag-free_peak_6908	chr11	20100837	20101500	+	1873	NA	promoter-TSS (NM_008996)	promoter-TSS (NM_008996)	-247	NM_008996	19324	Mm.271944	NM_008996	ENSMUSG00000020149	Rab1a	Gtbp|Rab-1|Rab1|Ypt1|mKIAA3012	RAB1A, member RAS oncogene family	protein-coding
SJMMNORM066768_C2-YD16-ATACSEQ_WT.rmdupq1.mm9-frag-free_peak_31703	chr3	121587785	121588143	+	1873	NA	Intergenic	Intergenic	-68183	NM_172525	214137	Mm.229287	NM_172525	ENSMUSG00000039831	Arhgap29	6720461J18Rik|A830014I19|AU040217|B130017I01Rik|C76601|Parg1	Rho GTPase activating protein 29	protein-coding
SJMMNORM066768_C2-YD16-ATACSEQ_WT.rmdupq1.mm9-frag-free_peak_4024	chr10	17667538	17668163	+	1873	NA	promoter-TSS (NM_001033432)	promoter-TSS (NM_001033432)	23	NM_001033432	380629	Mm.276430	NM_001033432	ENSMUSG00000039879	Heca	Gm869|HDC|HDCL	hdc homolog, cell cycle regulator	protein-coding
SJMMNORM066768_C2-YD16-ATACSEQ_WT.rmdupq1.mm9-frag-free_peak_14706	chr14	51427072	51427829	+	1873	NA	promoter-TSS (NR_002142)	promoter-TSS (NR_002142)	-4	NR_002142	85029		NR_002142	ENSMUSG00000092837	Rpph1	Gm24821|H1RNA|Rmrp5|Rpr	ribonuclease P RNA component H1	ncRNA
SJMMNORM066768_C2-YD16-ATACSEQ_WT.rmdupq1.mm9-frag-free_peak_4863	chr10	62801518	62802156	+	1873	NA	promoter-TSS (NM_001159589)	promoter-TSS (NM_001159589)	-54	NM_019812	93759	Mm.351459	NM_019812	ENSMUSG00000020063	Sirt1	AA673258|SIR2L1|Sir2|Sir2a|Sir2alpha	sirtuin 1	protein-coding
SJMMNORM066768_C2-YD16-ATACSEQ_WT.rmdupq1.mm9-frag-free_peak_11571	chr13	24923147	24924038	+	1873	NA	promoter-TSS (NM_025790)	promoter-TSS (NM_025790)	64	NM_019551	56196	Mm.427162	NM_019551	ENSMUSG00000035958	Tdp2	D13Ertd656e|Ttrap	tyrosyl-DNA phosphodiesterase 2	protein-coding
SJMMNORM066768_C2-YD16-ATACSEQ_WT.rmdupq1.mm9-frag-free_peak_34176	chr4	84529956	84530508	+	1852	NA	promoter-TSS (NM_175275)	promoter-TSS (NM_175275)	19	NM_177385	338349	Mm.440562	NM_175275	ENSMUSG00000038070	Cntln	AI448092|B430108F07Rik|D530005L17Rik	centlein, centrosomal protein	protein-coding
SJMMNORM066768_C2-YD16-ATACSEQ_WT.rmdupq1.mm9-frag-free_peak_43955	chr8	19892367	19893463	+	1852	NA	promoter-TSS (NR_030708)	promoter-TSS (NR_030708)	95	NR_030708	547150	Mm.359054	NR_030708	ENSMUSG00000071796	6820431F20Rik	-	cadherin 11 pseudogene	pseudo
SJMMNORM066768_C2-YD16-ATACSEQ_WT.rmdupq1.mm9-frag-free_peak_853	chr1	55083947	55084556	+	1852	NA	promoter-TSS (NM_031179)	promoter-TSS (NM_031179)	71	NM_031179	81898	Mm.279736	NM_031179	ENSMUSG00000025982	Sf3b1	155kDa|2810001M05Rik|AA409119|Prp10|SAP155|SF3b155|TA-8|Targ4	splicing factor 3b, subunit 1	protein-coding
SJMMNORM066768_C2-YD16-ATACSEQ_WT.rmdupq1.mm9-frag-free_peak_27941	chr2	122194611	122195416	+	1852	NA	promoter-TSS (NM_001013829)	promoter-TSS (NM_001013829)	-359	NM_001013829	435684	Mm.458215	NM_001013829	ENSMUSG00000033256	Shf	-	Src homology 2 domain containing F	protein-coding
SJMMNORM066768_C2-YD16-ATACSEQ_WT.rmdupq1.mm9-frag-free_peak_19447	chr16	51910027	51910711	+	1852	NA	Intergenic	Intergenic	77031	NR_153657	629091	Mm.364775	NR_153657		Gm29686	-	predicted gene, 29686	ncRNA
SJMMNORM066768_C2-YD16-ATACSEQ_WT.rmdupq1.mm9-frag-free_peak_23363	chr18	58037559	58038557	+	1852	NA	promoter-TSS (NM_009194)	promoter-TSS (NM_009194)	-274	NM_009194	20496	Mm.399997	NM_009194	ENSMUSG00000024597	Slc12a2	9330166H04Rik|Nkcc1|mBSC2|sy-ns	solute carrier family 12, member 2	protein-coding
SJMMNORM066768_C2-YD16-ATACSEQ_WT.rmdupq1.mm9-frag-free_peak_9286	chr12	26890673	26891422	+	1852	NA	intron (NR_131149, intron 2 of 4)	intron (NR_131149, intron 2 of 4)	4323	NR_131149	629481	Mm.390460	NR_131149	ENSMUSG00000113550	Gm29687	-	predicted gene, 29687	ncRNA
SJMMNORM066768_C2-YD16-ATACSEQ_WT.rmdupq1.mm9-frag-free_peak_29434	chr2	181022175	181022941	+	1852	NA	intron (NM_198169, intron 1 of 9)	CpG	113	NM_198169	229004	Mm.220423	NM_198169	ENSMUSG00000038705	Gmeb2	AI839884	glucocorticoid modulatory element binding protein 2	protein-coding
SJMMNORM066768_C2-YD16-ATACSEQ_WT.rmdupq1.mm9-frag-free_peak_36429	chr5	44542544	44543375	+	1852	NA	Intergenic	Intergenic	-49984	NM_008935	19126	Mm.6250	NM_008935	ENSMUSG00000029086	Prom1	4932416E19Rik|AC133|CD133|Prom|Prom-1|Proml1	prominin 1	protein-coding
SJMMNORM066768_C2-YD16-ATACSEQ_WT.rmdupq1.mm9-frag-free_peak_30770	chr3	82209789	82210828	+	1852	NA	Intergenic	Intergenic	48199	NM_001356457	213582	Mm.271269	NM_001081230	ENSMUSG00000033900	Map9	5033421J10Rik|5330427D05Rik|ASAP|Mtap9	microtubule-associated protein 9	protein-coding
SJMMNORM066768_C2-YD16-ATACSEQ_WT.rmdupq1.mm9-frag-free_peak_33937	chr4	74923839	74924583	+	1852	NA	promoter-TSS (NM_025849)	promoter-TSS (NM_025849)	-15	NM_025849	66928	Mm.24332	NM_025849	ENSMUSG00000028398	Dmac1	1700027K24Rik|3110001D03Rik|Tmem261	distal membrane arm assembly complex 1	protein-coding
SJMMNORM066768_C2-YD16-ATACSEQ_WT.rmdupq1.mm9-frag-free_peak_43783	chr8	11007997	11010142	+	1852	NA	promoter-TSS (NM_001081212)	promoter-TSS (NM_001081212)	-639	NM_001081212	384783	Mm.407207	NM_001081212	ENSMUSG00000038894	Irs2	Irs-2	insulin receptor substrate 2	protein-coding
SJMMNORM066768_C2-YD16-ATACSEQ_WT.rmdupq1.mm9-frag-free_peak_1416	chr1	80336618	80338139	+	1852	NA	promoter-TSS (NM_001313728)	promoter-TSS (NM_001313728)	-113	NM_016716	26554	Mm.12665	NM_016716	ENSMUSG00000004364	Cul3	KIAA0617	cullin 3	protein-coding
SJMMNORM066768_C2-YD16-ATACSEQ_WT.rmdupq1.mm9-frag-free_peak_29936	chr3	32635476	32636095	+	1831	NA	promoter-TSS (NM_029017)	promoter-TSS (NM_029017)	-108	NM_029017	74600	Mm.288960	NM_029017	ENSMUSG00000037531	Mrpl47	4833424P18Rik|CGI-204|Gm9859|L47mt|MRP-L47|MTF/L47|NCM1	mitochondrial ribosomal protein L47	protein-coding
SJMMNORM066768_C2-YD16-ATACSEQ_WT.rmdupq1.mm9-frag-free_peak_31884	chr3	129238954	129239448	+	1831	NA	intron (NM_130450, intron 2 of 4)	(CCTG)n|Simple_repeat|Simple_repeat	-3895	NR_153368	102639747	Mm.393257	NR_153368		Gm35986	-	predicted gene, 35986	ncRNA
SJMMNORM066768_C2-YD16-ATACSEQ_WT.rmdupq1.mm9-frag-free_peak_23983	chr18	80666235	80666965	+	1831	NA	promoter-TSS (NM_026295)	promoter-TSS (NM_026295)	-194	NM_026295	67655	Mm.312893	NM_026295	ENSMUSG00000033323	Ctdp1	4930563P03Rik|AW553592	CTD (carboxy-terminal domain, RNA polymerase II, polypeptide A) phosphatase, subunit 1	protein-coding
SJMMNORM066768_C2-YD16-ATACSEQ_WT.rmdupq1.mm9-frag-free_peak_1071	chr1	64388023	64388651	+	1831	NA	Intergenic	MLT1N2|LTR|MaLR	-191041	NM_133828	12912	Mm.422634	NM_009952	ENSMUSG00000025958	Creb1	2310001E10Rik|3526402H21Rik|AV083133|Creb|Creb-1	cAMP responsive element binding protein 1	protein-coding
SJMMNORM066768_C2-YD16-ATACSEQ_WT.rmdupq1.mm9-frag-free_peak_823	chr1	53353516	53354605	+	1831	NA	promoter-TSS (NM_153556)	promoter-TSS (NM_153556)	121	NM_145517	227102	Mm.212846	NM_145517	ENSMUSG00000026097	Ormdl1	C730042F17Rik	ORM1-like 1 (S. cerevisiae)	protein-coding
SJMMNORM066768_C2-YD16-ATACSEQ_WT.rmdupq1.mm9-frag-free_peak_42632	chr7	97624345	97625217	+	1831	NA	promoter-TSS (NM_026734)	promoter-TSS (NM_026734)	-276	NM_026734	68472	Mm.289791	NM_026734	ENSMUSG00000030614	Tmem126b	1110001A23Rik	transmembrane protein 126B	protein-coding
SJMMNORM066768_C2-YD16-ATACSEQ_WT.rmdupq1.mm9-frag-free_peak_12616	chr13	81024400	81025858	+	1831	NA	promoter-TSS (NR_153411)	promoter-TSS (NR_153411)	-227	NR_153411	105171	Mm.423137	NM_001042591	ENSMUSG00000074794	Arrdc3	AI450344|mKIAA1376	arrestin domain containing 3	protein-coding
SJMMNORM066768_C2-YD16-ATACSEQ_WT.rmdupq1.mm9-frag-free_peak_22132	chr18	10725241	10725859	+	1831	NA	promoter-TSS (NM_144860)	promoter-TSS (NM_144860)	-73	NM_144860	225164	Mm.21500	NM_144860	ENSMUSG00000024294	Mib1	DIP-1|E430019M12Rik|Mib|mKIAA1323	mindbomb E3 ubiquitin protein ligase 1	protein-coding
SJMMNORM066768_C2-YD16-ATACSEQ_WT.rmdupq1.mm9-frag-free_peak_36650	chr5	65782427	65782953	+	1831	NA	promoter-TSS (NM_001310612)	promoter-TSS (NM_001310612)	-20	NM_011292	20005	Mm.300271	NM_011292	ENSMUSG00000047215	Rpl9	-	ribosomal protein L9	protein-coding
SJMMNORM066768_C2-YD16-ATACSEQ_WT.rmdupq1.mm9-frag-free_peak_2858	chr1	165709311	165710051	+	1831	NA	promoter-TSS (NM_001305643)	promoter-TSS (NM_001305643)	-33	NM_001305643	16579	Mm.4651	NM_010629	ENSMUSG00000026585	Kifap3	KAP-3|KAP3|SMAP	kinesin-associated protein 3	protein-coding
SJMMNORM066768_C2-YD16-ATACSEQ_WT.rmdupq1.mm9-frag-free_peak_33063	chr4	33611178	33612224	+	1831	NA	Intergenic	Intergenic	86645	NR_106198	102465904		NR_106198	ENSMUSG00000098310	Mir8118	Gm27954|mmu-mir-8118	microRNA 8118	ncRNA
SJMMNORM066768_C2-YD16-ATACSEQ_WT.rmdupq1.mm9-frag-free_peak_33810	chr4	67250838	67251612	+	1831	NA	Intergenic	Intergenic	731770	NR_151548	102633975		NR_151548		Gm12911	-	predicted gene 12911	ncRNA
SJMMNORM066768_C2-YD16-ATACSEQ_WT.rmdupq1.mm9-frag-free_peak_39495	chr6	71390261	71391372	+	1831	NA	promoter-TSS (NM_024288)	promoter-TSS (NM_024288)	-185	NM_024288	68477	Mm.28474	NM_024288	ENSMUSG00000002222	Rmnd5a	1110007A06Rik|AJ237586|AW125795|Gid2|MTA.D02.090	required for meiotic nuclear division 5 homolog A	protein-coding
SJMMNORM066768_C2-YD16-ATACSEQ_WT.rmdupq1.mm9-frag-free_peak_4913	chr10	65820297	65821186	+	1810	NA	Intergenic	Intergenic	212697	NR_131070	77198	Mm.107617	NR_131070	ENSMUSG00000112210	4930407I19Rik	-	RIKEN cDNA 4930407I19 gene	ncRNA
SJMMNORM066768_C2-YD16-ATACSEQ_WT.rmdupq1.mm9-frag-free_peak_1786	chr1	107360324	107361158	+	1810	NA	Intergenic	Intergenic	-107454	NM_178779	320311	Mm.389162	NM_178779	ENSMUSG00000047496	Rnf152	A930029B02Rik	ring finger protein 152	protein-coding
SJMMNORM066768_C2-YD16-ATACSEQ_WT.rmdupq1.mm9-frag-free_peak_47972	chr9	91910761	91911761	+	1810	NA	Intergenic	(TA)n|Simple_repeat|Simple_repeat	-176513	NM_001195693	100504689	Mm.464262	NM_001195693	ENSMUSG00000095654	Plscr5	331000	phospholipid scramblase family, member 5	protein-coding
SJMMNORM066768_C2-YD16-ATACSEQ_WT.rmdupq1.mm9-frag-free_peak_26761	chr2	70499220	70499784	+	1810	NA	promoter-TSS (NM_027352)	promoter-TSS (NM_027352)	-64	NM_027352	70231	Mm.271950	NM_027352	ENSMUSG00000014959	Gorasp2	0610011A07Rik|2410043M02Rik|5730520M13Rik|9430094F20Rik|AW552058|GOLPH2|GRASP55|GRS2|p59	golgi reassembly stacking protein 2	protein-coding
SJMMNORM066768_C2-YD16-ATACSEQ_WT.rmdupq1.mm9-frag-free_peak_32580	chr4	8574095	8574960	+	1810	NA	Intergenic	CpG	-43026	NM_001277149	320790	Mm.138792	NM_001033395	ENSMUSG00000041235	Chd7	A730019I05Rik|Cycn|Cyn|Dz|Edy|Flo|GENA 47|GENA 60|Gena 52|Lda|Mt|Obt|Todo|WBE1|Whi|metis	chromodomain helicase DNA binding protein 7	protein-coding
SJMMNORM066768_C2-YD16-ATACSEQ_WT.rmdupq1.mm9-frag-free_peak_16275	chr15	18751025	18751527	+	1810	NA	intron (NM_009865, intron 1 of 11)	intron (NM_009865, intron 1 of 11)	1192	NM_009865	320873	Mm.117794	NM_009865	ENSMUSG00000022321	Cdh10	A830016G23Rik|C030003B10Rik|C030011H18Rik	cadherin 10	protein-coding
SJMMNORM066768_C2-YD16-ATACSEQ_WT.rmdupq1.mm9-frag-free_peak_40178	chr6	106749812	106750312	+	1810	NA	promoter-TSS (NM_175357)	promoter-TSS (NM_175357)	19	NM_175357	58799	Mm.290085	NM_021449	ENSMUSG00000005362	Crbn	2610203G15Rik|2900045O07Rik|AF229032|AW108261|piL	cereblon	protein-coding
SJMMNORM066768_C2-YD16-ATACSEQ_WT.rmdupq1.mm9-frag-free_peak_9043	chr12	8680691	8681513	+	1810	NA	promoter-TSS (NM_030723)	promoter-TSS (NM_030723)	37	NM_001160220	80913	Mm.341243	NM_030723	ENSMUSG00000020594	Pum2	5730503J23Rik|Pumm2	pumilio RNA-binding family member 2	protein-coding
SJMMNORM066768_C2-YD16-ATACSEQ_WT.rmdupq1.mm9-frag-free_peak_14714	chr14	51550201	51551027	+	1810	NA	promoter-TSS (NM_001310505)	promoter-TSS (NM_001310505)	-90	NM_001310506	219024	Mm.239117	NM_001033271	ENSMUSG00000035953	Tmem55b	BC039161|Pip4p1	transmembrane protein 55b	protein-coding
SJMMNORM066768_C2-YD16-ATACSEQ_WT.rmdupq1.mm9-frag-free_peak_28504	chr2	140775069	140775785	+	1810	NA	intron (NM_001013802, intron 4 of 18)	Lx8|LINE|L1	-278215	NM_178382	71436	Mm.426781	NM_178382	ENSMUSG00000051379	Flrt3	5530600M07Rik|C430047I10Rik|mKIAA1469	fibronectin leucine rich transmembrane protein 3	protein-coding
SJMMNORM066768_C2-YD16-ATACSEQ_WT.rmdupq1.mm9-frag-free_peak_30089	chr3	45180348	45182464	+	1810	NA	promoter-TSS (NM_011043)	promoter-TSS (NM_011043)	776	NR_045172	72511	Mm.140700	NR_045172	ENSMUSG00000097040	2610316D01Rik	-	RIKEN cDNA 2610316D01 gene	ncRNA
SJMMNORM066768_C2-YD16-ATACSEQ_WT.rmdupq1.mm9-frag-free_peak_19976	chr16	84834386	84836099	+	1789	NA	promoter-TSS (NM_008065)	promoter-TSS (NM_008065)	1	NM_001302216	11957	Mm.353	NM_016755	ENSMUSG00000022890	Atp5j	CF6	ATP synthase, H+ transporting, mitochondrial F0 complex, subunit F	protein-coding
SJMMNORM066768_C2-YD16-ATACSEQ_WT.rmdupq1.mm9-frag-free_peak_16824	chr15	38943867	38944610	+	1789	NA	promoter-TSS (NM_198606)	promoter-TSS (NM_198606)	24	NM_172402	69906	Mm.17875	NM_172402	ENSMUSG00000022299	Slc25a32	2610043O12Rik|Mftc	solute carrier family 25, member 32	protein-coding
SJMMNORM066768_C2-YD16-ATACSEQ_WT.rmdupq1.mm9-frag-free_peak_49197	chrX	65931382	65932191	+	1789	NA	promoter-TSS (NR_033481)	promoter-TSS (NR_033481)	70	NM_001290424	14265	Mm.3451	NM_008031	ENSMUSG00000000838	Fmr1	FMRP|Fmr-1	fragile X mental retardation syndrome 1	protein-coding
SJMMNORM066768_C2-YD16-ATACSEQ_WT.rmdupq1.mm9-frag-free_peak_6240	chr10	114752208	114752908	+	1789	NA	promoter-TSS (NM_024454)	promoter-TSS (NM_024454)	89	NM_024454	216344	Mm.21936	NM_024454	ENSMUSG00000020132	Rab21	9630024B22	RAB21, member RAS oncogene family	protein-coding
SJMMNORM066768_C2-YD16-ATACSEQ_WT.rmdupq1.mm9-frag-free_peak_15587	chr14	93750006	93750768	+	1789	NA	intron (NM_001271798, intron 2 of 3)	intron (NM_001271798, intron 2 of 3)	539501	NM_001081377	211712	Mm.37126	NM_001081377	ENSMUSG00000055421	Pcdh9	-	protocadherin 9	protein-coding
SJMMNORM066768_C2-YD16-ATACSEQ_WT.rmdupq1.mm9-frag-free_peak_6239	chr10	114688149	114688738	+	1789	NA	exon (NM_025706, exon 1 of 17)	exon (NM_025706, exon 1 of 17)	106	NM_025706	66687	Mm.22252	NM_025706	ENSMUSG00000020130	Tbc1d15	4432405K22Rik|AU022358|AU023730|AW557774|Ly6dl|Rab7-GAP	TBC1 domain family, member 15	protein-coding
SJMMNORM066768_C2-YD16-ATACSEQ_WT.rmdupq1.mm9-frag-free_peak_4323	chr10	34001533	34002193	+	1789	NA	promoter-TSS (NM_009433)	promoter-TSS (NM_009433)	-133	NM_009433	22110	Mm.20445	NM_009433	ENSMUSG00000047514	Tspyl1	Tspyl	testis-specific protein, Y-encoded-like 1	protein-coding
SJMMNORM066768_C2-YD16-ATACSEQ_WT.rmdupq1.mm9-frag-free_peak_31489	chr3	108374259	108374763	+	1789	NA	promoter-TSS (NM_025444)	promoter-TSS (NM_025444)	-106	NM_025444	99730	Mm.24431	NM_025444	ENSMUSG00000048100	Taf13	1810004N01Rik|2010309N11Rik|AI847295|TAFII18	TATA-box binding protein associated factor 13	protein-coding
SJMMNORM066768_C2-YD16-ATACSEQ_WT.rmdupq1.mm9-frag-free_peak_9979	chr12	66066312	66066993	+	1789	NA	promoter-TSS (NM_025707)	promoter-TSS (NM_025707)	-77	NM_177805	328108	Mm.138465	NM_177805	ENSMUSG00000035614	Togaram1	A430041B07Rik|BC062107|C130034K06|Fam179b|mKIAA0423	TOG array regulator of axonemal microtubules 1	protein-coding
SJMMNORM066768_C2-YD16-ATACSEQ_WT.rmdupq1.mm9-frag-free_peak_1817	chr1	108067651	108068910	+	1789	NA	promoter-TSS (NR_040630)	promoter-TSS (NR_040630)	-166	NM_133821	98432	Mm.24115	NM_133821	ENSMUSG00000044340	Phlpp1	AI836256|Phlpp|Plekhe1|SCOP|mKIAA0606	PH domain and leucine rich repeat protein phosphatase 1	protein-coding
SJMMNORM066768_C2-YD16-ATACSEQ_WT.rmdupq1.mm9-frag-free_peak_29772	chr3	21974552	21976357	+	1789	NA	promoter-TSS (NM_030732)	promoter-TSS (NM_030732)	-120	NM_030732	81004	Mm.202966	NM_030732	ENSMUSG00000027630	Tbl1xr1	8030499H02Rik|A630076E03Rik|AW539987|C21|C230089I12Rik|DC42|Ira1|TBLR1	transducin (beta)-like 1X-linked receptor 1	protein-coding
SJMMNORM066768_C2-YD16-ATACSEQ_WT.rmdupq1.mm9-frag-free_peak_9733	chr12	45369787	45370556	+	1789	NA	promoter-TSS (NM_026164)	promoter-TSS (NM_026164)	30	NM_026164	67452	Mm.54126	NM_026164	ENSMUSG00000036257	Pnpla8	1200006O19Rik|AI467579|Ipla2(gamma)	patatin-like phospholipase domain containing 8	protein-coding
SJMMNORM066768_C2-YD16-ATACSEQ_WT.rmdupq1.mm9-frag-free_peak_21578	chr17	68090647	68090889	+	1767	NA	intron (NM_008480, intron 5 of 62)	(CCCTAA)n|Simple_repeat|Simple_repeat	44163	NM_008480	16772	Mm.303386	NM_008480	ENSMUSG00000032796	Lama1	AA408497|Lama	laminin, alpha 1	protein-coding
SJMMNORM066768_C2-YD16-ATACSEQ_WT.rmdupq1.mm9-frag-free_peak_29947	chr3	33698504	33699254	+	1767	NA	promoter-TSS (NM_001290502)	promoter-TSS (NM_001290502)	-226	NM_001290500	67120	Mm.275710	NM_025978	ENSMUSG00000027677	Ttc14	2700016E08Rik|4930434D01Rik|4931403I22Rik|4933402I15Rik|AI662468|AU014779|AW561908|cI-44|mKIAA1980	tetratricopeptide repeat domain 14	protein-coding
SJMMNORM066768_C2-YD16-ATACSEQ_WT.rmdupq1.mm9-frag-free_peak_40259	chr6	108732756	108733218	+	1767	NA	promoter-TSS (NM_026011)	promoter-TSS (NM_026011)	-66	NM_026011	67166	Mm.271178	NM_026011	ENSMUSG00000030105	Arl8b	2610313E07Rik|3100002J04Rik|Arl10c|gie1	ADP-ribosylation factor-like 8B	protein-coding
SJMMNORM066768_C2-YD16-ATACSEQ_WT.rmdupq1.mm9-frag-free_peak_42689	chr7	99889613	99890297	+	1767	NA	promoter-TSS (NM_029494)	promoter-TSS (NM_029494)	14	NR_015510	666737	Mm.473620	NR_015510	ENSMUSG00000074024	4632427E13Rik	AU015482	RIKEN cDNA 4632427E13 gene	ncRNA
SJMMNORM066768_C2-YD16-ATACSEQ_WT.rmdupq1.mm9-frag-free_peak_2918	chr1	167390054	167391554	+	1767	NA	promoter-TSS (NM_028759)	promoter-TSS (NM_028759)	-210	NM_028759	74106	Mm.227605	NM_028759	ENSMUSG00000026571	Dcaf6	1200006M05Rik|Iqwd1|PC326	DDB1 and CUL4 associated factor 6	protein-coding
SJMMNORM066768_C2-YD16-ATACSEQ_WT.rmdupq1.mm9-frag-free_peak_32855	chr4	17779724	17781222	+	1767	NA	promoter-TSS (NM_019724)	promoter-TSS (NM_019724)	-132	NM_019724	17389	Mm.187315	NM_019724	ENSMUSG00000028226	Mmp16	MT-MMP 3|MT3-MMP|Mt3mmp	matrix metallopeptidase 16	protein-coding
SJMMNORM066768_C2-YD16-ATACSEQ_WT.rmdupq1.mm9-frag-free_peak_39353	chr6	59278042	59278664	+	1767	NA	Intergenic	Intergenic	97931	NM_183183	243385	Mm.138080	NM_183183	ENSMUSG00000045441	Gprin3	C030038J10Rik|C730021L23	GPRIN family member 3	protein-coding
SJMMNORM066768_C2-YD16-ATACSEQ_WT.rmdupq1.mm9-frag-free_peak_41013	chr6	145159248	145159855	+	1767	NA	promoter-TSS (NM_001163628)	promoter-TSS (NM_001163628)	-61	NM_177222	320662	Mm.207779	NM_177222	ENSMUSG00000043541	Casc1	A230084G12Rik|Las1	cancer susceptibility candidate 1	protein-coding
SJMMNORM066768_C2-YD16-ATACSEQ_WT.rmdupq1.mm9-frag-free_peak_4643	chr10	53099421	53100155	+	1767	NA	promoter-TSS (NM_001204983)	promoter-TSS (NM_001204983)	-131	NM_001204983	100038725	Mm.441403	NM_001204983	ENSMUSG00000038594	Cep85l	Gm9766	centrosomal protein 85-like	protein-coding
SJMMNORM066768_C2-YD16-ATACSEQ_WT.rmdupq1.mm9-frag-free_peak_7527	chr11	58767628	58768627	+	1767	NA	promoter-TSS (NR_134309)	promoter-TSS (NR_134309)	-60	NM_178218	319162	Mm.212549	NM_178218	ENSMUSG00000078851	Hist3h2a	-	histone cluster 3, H2a	protein-coding
SJMMNORM066768_C2-YD16-ATACSEQ_WT.rmdupq1.mm9-frag-free_peak_5832	chr10	96290888	96291846	+	1767	NA	Intergenic	Intergenic	-207035	NR_045358	75301	Mm.108650	NR_045358	ENSMUSG00000111924	4930556N09Rik	-	RIKEN cDNA 4930556N09 gene	ncRNA
SJMMNORM066768_C2-YD16-ATACSEQ_WT.rmdupq1.mm9-frag-free_peak_23789	chr18	74091157	74091980	+	1767	NA	intron (NM_001360936, intron 4 of 4)	MER5B|DNA|MER1_type	9115	NM_001360936	225724	Mm.254517	NM_172632	ENSMUSG00000024558	Mapk4	A330097D03Rik|Erk3|Prkm4|p63Mapk	mitogen-activated protein kinase 4	protein-coding
SJMMNORM066768_C2-YD16-ATACSEQ_WT.rmdupq1.mm9-frag-free_peak_22574	chr18	30525248	30525641	+	1767	NA	Intergenic	Intergenic	92925	NM_181414	225326	Mm.194127	NM_181414	ENSMUSG00000033628	Pik3c3	5330434F23Rik|Vps34	phosphatidylinositol 3-kinase catalytic subunit type 3	protein-coding
SJMMNORM066768_C2-YD16-ATACSEQ_WT.rmdupq1.mm9-frag-free_peak_12588	chr13	77578068	77578315	+	1767	NA	intron (NM_001145676, intron 19 of 19)	GSAT_MM|Satellite|Satellite	-269760	NM_001163420	68675	Mm.343005	NM_138312	ENSMUSG00000064138	Fam172a	1110033M05Rik|2610318O14Rik|53-E6|9430037D06Rik|AF064782|pEN87	family with sequence similarity 172, member A	protein-coding
SJMMNORM066768_C2-YD16-ATACSEQ_WT.rmdupq1.mm9-frag-free_peak_4886	chr10	63552772	63553188	+	1767	NA	promoter-TSS (NM_178678)	promoter-TSS (NM_178678)	23	NM_178678	216028	Mm.431318	NM_178678	ENSMUSG00000042846	Lrrtm3	9630044H04Rik	leucine rich repeat transmembrane neuronal 3	protein-coding
SJMMNORM066768_C2-YD16-ATACSEQ_WT.rmdupq1.mm9-frag-free_peak_14665	chr14	49526582	49529604	+	1767	NA	Intergenic	Intergenic	29545	NR_033783	66770	Mm.136954	NR_033783	ENSMUSG00000115008	4933429O19Rik	1700031B11Rik	RIKEN cDNA 4933429O19 gene	ncRNA
SJMMNORM066768_C2-YD16-ATACSEQ_WT.rmdupq1.mm9-frag-free_peak_43134	chr7	125395740	125396622	+	1767	NA	Intergenic	Intergenic	8760	NR_027879	67745	Mm.483404	NM_183267	ENSMUSG00000055159	4930583K01Rik	-	RIKEN cDNA 4930583K01 gene	ncRNA
SJMMNORM066768_C2-YD16-ATACSEQ_WT.rmdupq1.mm9-frag-free_peak_12602	chr13	78340184	78343547	+	1767	NA	intron (NR_045195, intron 1 of 2)	intron (NR_045195, intron 1 of 2)	-3731	NM_010151	13865	Mm.439653	NM_010151	ENSMUSG00000069171	Nr2f1	COUP-TF1|COUP-TFI|COUPTFA|EAR-3|EAR3|Erbal3|SVP44|Tcfcoup1	nuclear receptor subfamily 2, group F, member 1	protein-coding
SJMMNORM066768_C2-YD16-ATACSEQ_WT.rmdupq1.mm9-frag-free_peak_12758	chr13	84897992	84898547	+	1767	NA	Intergenic	Intergenic	-430721	NM_023243	66671	Mm.18474	NM_023243	ENSMUSG00000021548	Ccnh	6330408H09Rik|AI661354|AV102684|AW538719	cyclin H	protein-coding
SJMMNORM066768_C2-YD16-ATACSEQ_WT.rmdupq1.mm9-frag-free_peak_32919	chr4	24824888	24825505	+	1767	NA	promoter-TSS (NM_026742)	promoter-TSS (NM_026742)	-34	NM_026742	68493	Mm.204831	NM_026742	ENSMUSG00000028261	Ndufaf4	1110007M04Rik|3000003G13Rik|AW214064	NADH dehydrogenase (ubiquinone) 1 alpha subcomplex, assembly factor 4	protein-coding
SJMMNORM066768_C2-YD16-ATACSEQ_WT.rmdupq1.mm9-frag-free_peak_5832-2	chr10	96290888	96291846	+	1767	NA	Intergenic	Intergenic	-207035	NR_045358	75301	Mm.108650	NR_045358	ENSMUSG00000111924	4930556N09Rik	-	RIKEN cDNA 4930556N09 gene	ncRNA
SJMMNORM066768_C2-YD16-ATACSEQ_WT.rmdupq1.mm9-frag-free_peak_25102	chr19	53216014	53217375	+	1767	NA	promoter-TSS (NM_001164100)	promoter-TSS (NM_001164100)	-552	NM_001164100	27360	Mm.426080	NM_013758	ENSMUSG00000025026	Add3	AI463285|R75380	adducin 3 (gamma)	protein-coding
SJMMNORM066768_C2-YD16-ATACSEQ_WT.rmdupq1.mm9-frag-free_peak_28103	chr2	129023874	129025991	+	1767	NA	intron (NM_001159593, intron 1 of 5)	CpG	423	NM_015747	20515	Mm.272675	NM_015747	ENSMUSG00000027397	Slc20a1	AI607883|Glvr-1|Glvr1	solute carrier family 20, member 1	protein-coding
SJMMNORM066768_C2-YD16-ATACSEQ_WT.rmdupq1.mm9-frag-free_peak_10064	chr12	71981995	71982767	+	1767	NA	intron (NM_028127, intron 6 of 13)	intron (NM_028127, intron 6 of 13)	55880	NM_028127	319710	Mm.2962	NM_028127	ENSMUSG00000048285	Frmd6	2610019M19Rik|4930488L10Rik|AW212977|Willin	FERM domain containing 6	protein-coding
SJMMNORM066768_C2-YD16-ATACSEQ_WT.rmdupq1.mm9-frag-free_peak_38360	chr6	13627593	13628433	+	1767	NA	promoter-TSS (NM_175312)	promoter-TSS (NM_175312)	-47	NM_175312	101148	Mm.354863	NM_175312	ENSMUSG00000042742	Bmt2	AI666701|B630005N14Rik	base methyltransferase of 25S rRNA 2	protein-coding
SJMMNORM066768_C2-YD16-ATACSEQ_WT.rmdupq1.mm9-frag-free_peak_19322	chr16	46010204	46010859	+	1767	NA	promoter-TSS (NM_001134480)	promoter-TSS (NM_001134480)	-5	NM_001134480	433022	Mm.380993	NM_001134480	ENSMUSG00000087141	Plcxd2	AW494639|EG433022	phosphatidylinositol-specific phospholipase C, X domain containing 2	protein-coding
SJMMNORM066768_C2-YD16-ATACSEQ_WT.rmdupq1.mm9-frag-free_peak_10002	chr12	70259894	70260354	+	1747	NA	promoter-TSS (NM_009093)	promoter-TSS (NM_009093)	49	NM_009093	20090	Mm.379006	NM_009093	ENSMUSG00000034892	Rps29	-	ribosomal protein S29	protein-coding
SJMMNORM066768_C2-YD16-ATACSEQ_WT.rmdupq1.mm9-frag-free_peak_19399	chr16	49854970	49856232	+	1747	NA	promoter-TSS (NM_010581)	promoter-TSS (NM_010581)	-166	NM_010581	16423	Mm.31752	NM_010581	ENSMUSG00000055447	Cd47	9130415E20Rik|AA407862|AI848868|AW108519|B430305P08Rik|IAP|Itgp	CD47 antigen (Rh-related antigen, integrin-associated signal transducer)	protein-coding
SJMMNORM066768_C2-YD16-ATACSEQ_WT.rmdupq1.mm9-frag-free_peak_15802	chr14	108086341	108087121	+	1747	NA	Intergenic	Intergenic	-1200994	NR_045938	73631	Mm.48862	NR_045938	ENSMUSG00000099794	1700128A07Rik	-	RIKEN cDNA 1700128A07 gene	ncRNA
SJMMNORM066768_C2-YD16-ATACSEQ_WT.rmdupq1.mm9-frag-free_peak_1917	chr1	116226673	116227684	+	1747	NA	Intergenic	Intergenic	-1354536	NM_001077425	636808	Mm.101576	NM_001077425	ENSMUSG00000070695	Cntnap5a	Caspr5-1|EG636808	contactin associated protein-like 5A	protein-coding
SJMMNORM066768_C2-YD16-ATACSEQ_WT.rmdupq1.mm9-frag-free_peak_46538	chr9	4308964	4310203	+	1747	NA	promoter-TSS (NR_136940)	promoter-TSS (NR_136940)	-89	NM_001326359	67618	Mm.33970	NM_026276	ENSMUSG00000025894	Aasdhppt	2010309J24Rik|2810407B07Rik|AASD-PPT|CGI-80|LYS2|LYS5	aminoadipate-semialdehyde dehydrogenase-phosphopantetheinyl transferase	protein-coding
SJMMNORM066768_C2-YD16-ATACSEQ_WT.rmdupq1.mm9-frag-free_peak_20168	chr16	91647728	91648228	+	1747	NA	promoter-TSS (NM_010256)	promoter-TSS (NM_010256)	-91	NM_019973	20658	Mm.46401	NM_019973	ENSMUSG00000022961	Son	2900011L12Rik|AA409051|AU067731|C81487|mKIAA1019|nrebp	Son DNA binding protein	protein-coding
SJMMNORM066768_C2-YD16-ATACSEQ_WT.rmdupq1.mm9-frag-free_peak_38545	chr6	24477311	24477861	+	1747	NA	promoter-TSS (NM_080847)	promoter-TSS (NM_080847)	-60	NR_154219	68202	Mm.275780	NM_026614	ENSMUSG00000023089	Ndufa5	2900002J19Rik|CI-13kD-B	NADH dehydrogenase (ubiquinone) 1 alpha subcomplex, 5	protein-coding
SJMMNORM066768_C2-YD16-ATACSEQ_WT.rmdupq1.mm9-frag-free_peak_13935	chr14	14931055	14931391	+	1747	NA	intron (NM_139227, intron 10 of 11)	intron (NM_139227, intron 10 of 11)	22195	NM_025550	66413	Mm.27591	NM_025550	ENSMUSG00000021737	Psmd6	2400006A19Rik	proteasome (prosome, macropain) 26S subunit, non-ATPase, 6	protein-coding
SJMMNORM066768_C2-YD16-ATACSEQ_WT.rmdupq1.mm9-frag-free_peak_2758	chr1	161616372	161616970	+	1747	NA	intron (NM_022312, intron 1 of 22)	intron (NM_022312, intron 1 of 22)	162771	NM_022312	21960	Mm.44701	NM_022312	ENSMUSG00000015829	Tnr	J1-tenascin|TN-R|janusin|restrictin	tenascin R	protein-coding
SJMMNORM066768_C2-YD16-ATACSEQ_WT.rmdupq1.mm9-frag-free_peak_47991	chr9	94277780	94278503	+	1747	NA	Intergenic	Intergenic	160359	NM_001033145	68861	Mm.258746	NM_001033145	ENSMUSG00000045414	1190002N15Rik	GoPro49|HASF	RIKEN cDNA 1190002N15 gene	protein-coding
SJMMNORM066768_C2-YD16-ATACSEQ_WT.rmdupq1.mm9-frag-free_peak_50007	chrX	160346351	160347187	+	1747	NA	promoter-TSS (NM_001290379)	promoter-TSS (NM_001290379)	-180	NM_001290379	108012	Mm.426783	NM_026887	ENSMUSG00000031367	Ap1s2	1500012A13Rik|AI853648|EST1	adaptor-related protein complex 1, sigma 2 subunit	protein-coding
SJMMNORM066768_C2-YD16-ATACSEQ_WT.rmdupq1.mm9-frag-free_peak_49646	chrX	126788106	126788581	+	1726	NA	intron (NM_172493, intron 23 of 26)	intron (NM_172493, intron 23 of 26)	504065	NM_172493	54004	Mm.10763	NM_017398	ENSMUSG00000034480	Diaph2	Dia3|Diap2|Drf2|E430022I22Rik	diaphanous related formin 2	protein-coding
SJMMNORM066768_C2-YD16-ATACSEQ_WT.rmdupq1.mm9-frag-free_peak_223	chr1	18892794	18894468	+	1726	NA	Intergenic	Intergenic	-199472	NM_153154	226896	Mm.244858	NM_153154	ENSMUSG00000042596	Tfap2d	Tcfap2d	transcription factor AP-2, delta	protein-coding
SJMMNORM066768_C2-YD16-ATACSEQ_WT.rmdupq1.mm9-frag-free_peak_13420-2	chr13	111992551	111995532	+	1726	NA	Intergenic	URR1B|DNA|MER1_type	25598	NR_045908	73129	Mm.417826	NR_045908	ENSMUSG00000114824	3110015C05Rik	-	RIKEN cDNA 3110015C05 gene	ncRNA
SJMMNORM066768_C2-YD16-ATACSEQ_WT.rmdupq1.mm9-frag-free_peak_25186-2	chr19	57186873	57188911	+	1726	NA	intron (NM_001103177, intron 6 of 21)	intron (NM_001103177, intron 6 of 21)	5622	NM_001347459	226251	Mm.217161	NM_178688	ENSMUSG00000025085	Ablim1	2210411C18Rik|2610209L21Rik|4833406P10Rik|9330196J19Rik|AV079770|AW060987|AW215784|Limab1|mKIAA0059	actin-binding LIM protein 1	protein-coding
SJMMNORM066768_C2-YD16-ATACSEQ_WT.rmdupq1.mm9-frag-free_peak_35646	chr5	4495792	4496814	+	1726	NA	Intergenic	Intergenic	261913	NM_021457	14362	Mm.246003	NM_021457	ENSMUSG00000044674	Fzd1	AW227548|FZ-1|Fz1	frizzled class receptor 1	protein-coding
SJMMNORM066768_C2-YD16-ATACSEQ_WT.rmdupq1.mm9-frag-free_peak_49855	chrX	148667165	148667886	+	1726	NA	promoter-TSS (NM_013668)	promoter-TSS (NM_013668)	-245	NM_013668	20591	Mm.142655	NM_013668	ENSMUSG00000025332	Kdm5c	D930009K15Rik|Jarid1c|Smcx|mKIAA0234	lysine (K)-specific demethylase 5C	protein-coding
SJMMNORM066768_C2-YD16-ATACSEQ_WT.rmdupq1.mm9-frag-free_peak_6199	chr10	112365644	112366594	+	1726	NA	promoter-TSS (NM_001033474)	promoter-TSS (NM_001033474)	-37	NM_001033474	382423	Mm.431239	NM_001033474	ENSMUSG00000074748	Atxn7l3b	4921506J03Rik|6230409E21Rik|AI315132	ataxin 7-like 3B	protein-coding
SJMMNORM066768_C2-YD16-ATACSEQ_WT.rmdupq1.mm9-frag-free_peak_31901	chr3	130432907	130433587	+	1726	NA	promoter-TSS (NM_001199350)	promoter-TSS (NM_001199350)	0	NM_001199350	619547	Mm.391636	NM_001199350		Rpl34-ps1	EG619547|Gm10239	ribosomal protein L34, pseudogene 1	protein-coding
SJMMNORM066768_C2-YD16-ATACSEQ_WT.rmdupq1.mm9-frag-free_peak_28359	chr2	136538764	136541117	+	1726	NA	intron (NM_001355254, intron 1 of 7)	intron (NM_001355254, intron 1 of 7)	518	NM_001355254	20614	Mm.45953	NM_011428	ENSMUSG00000027273	Snap25	Bdr|GENA70|SNAP-25|SUP|sp	synaptosomal-associated protein 25	protein-coding
SJMMNORM066768_C2-YD16-ATACSEQ_WT.rmdupq1.mm9-frag-free_peak_6231	chr10	114534202	114534521	+	1726	NA	intron (NM_173391, intron 8 of 10)	intron (NM_173391, intron 8 of 10)	87717	NM_173391	216343	Mm.31597	NM_173391	ENSMUSG00000006764	Tph2	AU043594|Ntph	tryptophan hydroxylase 2	protein-coding
SJMMNORM066768_C2-YD16-ATACSEQ_WT.rmdupq1.mm9-frag-free_peak_32303	chr3	146067189	146067842	+	1726	NA	promoter-TSS (NM_001355661)	promoter-TSS (NM_001355661)	-91	NM_001253768	99167	Mm.200783	NM_138744	ENSMUSG00000036825	Ssx2ip	AU014939|AU042321|Adip	synovial sarcoma, X 2 interacting protein	protein-coding
SJMMNORM066768_C2-YD16-ATACSEQ_WT.rmdupq1.mm9-frag-free_peak_13420	chr13	111992551	111995532	+	1726	NA	Intergenic	URR1B|DNA|MER1_type	25598	NR_045908	73129	Mm.417826	NR_045908	ENSMUSG00000114824	3110015C05Rik	-	RIKEN cDNA 3110015C05 gene	ncRNA
SJMMNORM066768_C2-YD16-ATACSEQ_WT.rmdupq1.mm9-frag-free_peak_25186	chr19	57186873	57188911	+	1726	NA	intron (NM_001103177, intron 6 of 21)	intron (NM_001103177, intron 6 of 21)	5622	NM_001347459	226251	Mm.217161	NM_178688	ENSMUSG00000025085	Ablim1	2210411C18Rik|2610209L21Rik|4833406P10Rik|9330196J19Rik|AV079770|AW060987|AW215784|Limab1|mKIAA0059	actin-binding LIM protein 1	protein-coding
SJMMNORM066768_C2-YD16-ATACSEQ_WT.rmdupq1.mm9-frag-free_peak_34309	chr4	88367662	88368651	+	1726	NA	5' UTR (NM_172871, exon 1 of 1)	5' UTR (NM_172871, exon 1 of 1)	256	NM_172871	242521	Mm.260601	NM_172871	ENSMUSG00000070923	Klhl9	8030469P05|C530050O22Rik|mKIAA1354	kelch-like 9	protein-coding
SJMMNORM066768_C2-YD16-ATACSEQ_WT.rmdupq1.mm9-frag-free_peak_25540	chr2	19578957	19579696	+	1726	NA	promoter-TSS (NM_027715)	promoter-TSS (NM_027715)	198	NR_033642	100041244	Mm.407223	NR_033642		Gm3230	-	predicted gene 3230	ncRNA
SJMMNORM066768_C2-YD16-ATACSEQ_WT.rmdupq1.mm9-frag-free_peak_13420-3	chr13	111992551	111995532	+	1726	NA	Intergenic	URR1B|DNA|MER1_type	25598	NR_045908	73129	Mm.417826	NR_045908	ENSMUSG00000114824	3110015C05Rik	-	RIKEN cDNA 3110015C05 gene	ncRNA
SJMMNORM066768_C2-YD16-ATACSEQ_WT.rmdupq1.mm9-frag-free_peak_25186-3	chr19	57186873	57188911	+	1726	NA	intron (NM_001103177, intron 6 of 21)	intron (NM_001103177, intron 6 of 21)	5622	NM_001347459	226251	Mm.217161	NM_178688	ENSMUSG00000025085	Ablim1	2210411C18Rik|2610209L21Rik|4833406P10Rik|9330196J19Rik|AV079770|AW060987|AW215784|Limab1|mKIAA0059	actin-binding LIM protein 1	protein-coding
SJMMNORM066768_C2-YD16-ATACSEQ_WT.rmdupq1.mm9-frag-free_peak_20032	chr16	86694568	86695154	+	1705	NA	Intergenic	Intergenic	111897	NR_153789	102635020	Mm.132956	NR_153789		Gm32461	-	predicted gene, 32461	ncRNA
SJMMNORM066768_C2-YD16-ATACSEQ_WT.rmdupq1.mm9-frag-free_peak_19360	chr16	48373682	48374546	+	1705	NA	Intergenic	Intergenic	38415	NR_015373	433023	Mm.483302	NR_015373	ENSMUSG00000110573	Gm5485	EG433023	predicted gene 5485	ncRNA
SJMMNORM066768_C2-YD16-ATACSEQ_WT.rmdupq1.mm9-frag-free_peak_11150	chr13	4608138	4608681	+	1705	NA	promoter-TSS (NM_018859)	promoter-TSS (NM_018859)	1	NM_018859	56043	Mm.251908	NM_018859	ENSMUSG00000045410	Akr1e1	1810061I10Rik|Akr1e2	aldo-keto reductase family 1, member E1	protein-coding
SJMMNORM066768_C2-YD16-ATACSEQ_WT.rmdupq1.mm9-frag-free_peak_25604	chr2	25079939	25080668	+	1705	NA	promoter-TSS (NM_146116)	promoter-TSS (NM_146116)	-81	NM_146116	227613	Mm.227260	NM_146116	ENSMUSG00000036752	Tubb4b	4930542G03Rik|Tubb2c|Tubb2c1	tubulin, beta 4B class IVB	protein-coding
SJMMNORM066768_C2-YD16-ATACSEQ_WT.rmdupq1.mm9-frag-free_peak_27373	chr2	101312891	101313214	+	1705	NA	Intergenic	Intergenic	-151853	NM_009020	19374	Mm.4988	NM_009020	ENSMUSG00000032864	Rag2	Rag-2	recombination activating gene 2	protein-coding
SJMMNORM066768_C2-YD16-ATACSEQ_WT.rmdupq1.mm9-frag-free_peak_32429	chr3	153575690	153576206	+	1705	NA	promoter-TSS (NM_011231)	promoter-TSS (NM_011231)	-18	NR_028094	19352	Mm.277831	NM_011231	ENSMUSG00000038975	Rabggtb	-	Rab geranylgeranyl transferase, b subunit	protein-coding
SJMMNORM066768_C2-YD16-ATACSEQ_WT.rmdupq1.mm9-frag-free_peak_1099	chr1	65232844	65233415	+	1705	NA	promoter-TSS (NM_001310624)	promoter-TSS (NM_001310624)	-76	NM_001111320	15926	Mm.9925	NM_010497	ENSMUSG00000025950	Idh1	AI314845|AI788952|E030024J03Rik|Id-1|Idh-1|Idpc	isocitrate dehydrogenase 1 (NADP+), soluble	protein-coding
SJMMNORM066768_C2-YD16-ATACSEQ_WT.rmdupq1.mm9-frag-free_peak_30034	chr3	38383460	38384177	+	1705	NA	promoter-TSS (NM_001167883)	promoter-TSS (NM_001167883)	-80	NM_001167883	99696	Mm.290937	NM_001033198	ENSMUSG00000044864	Ankrd50	AI662170|E430012K20Rik|mKIAA1223|mKIAA3019	ankyrin repeat domain 50	protein-coding
SJMMNORM066768_C2-YD16-ATACSEQ_WT.rmdupq1.mm9-frag-free_peak_28404	chr2	138081822	138082868	+	1705	NA	promoter-TSS (NM_001025431)	promoter-TSS (NM_001025431)	25	NM_001025431	228662	Mm.153405	NM_145534	ENSMUSG00000062098	Btbd3	mKIAA0952	BTB (POZ) domain containing 3	protein-coding
SJMMNORM066768_C2-YD16-ATACSEQ_WT.rmdupq1.mm9-frag-free_peak_22538	chr18	25911620	25913046	+	1705	NA	non-coding (NR_155522, exon 1 of 14)	non-coding (NR_155522, exon 1 of 14)	151	NM_001146295	108013	Mm.266435	NM_133195	ENSMUSG00000024268	Celf4	A230070D14Rik|BRUNOL-4|Brul4|Brunol4|C130060B05Rik	CUGBP, Elav-like family member 4	protein-coding
SJMMNORM066768_C2-YD16-ATACSEQ_WT.rmdupq1.mm9-frag-free_peak_27678	chr2	112101793	112102344	+	1705	NA	promoter-TSS (NM_025403)	promoter-TSS (NM_025403)	-15	NM_025403	66181	Mm.272346	NM_025403	ENSMUSG00000027133	Nop10	1110036B12Rik|NOP10P|Nola3	NOP10 ribonucleoprotein	protein-coding
SJMMNORM066768_C2-YD16-ATACSEQ_WT.rmdupq1.mm9-frag-free_peak_31722	chr3	121948075	121948861	+	1705	NA	promoter-TSS (NM_008129)	promoter-TSS (NM_008129)	-7	NM_008129	14630	Mm.292676	NM_008129	ENSMUSG00000028124	Gclm	AI649393|Gcmc|Glclr	glutamate-cysteine ligase, modifier subunit	protein-coding
SJMMNORM066768_C2-YD16-ATACSEQ_WT.rmdupq1.mm9-frag-free_peak_13120	chr13	102002334	102004128	+	1705	NA	intron (NR_046158, intron 1 of 3)	intron (NR_046158, intron 1 of 3)	1149	NR_046158	328324	Mm.402274	NR_046158	ENSMUSG00000114590	5930438M14Rik	5930438M14	RIKEN cDNA 5930438M14 gene	ncRNA
SJMMNORM066768_C2-YD16-ATACSEQ_WT.rmdupq1.mm9-frag-free_peak_12162	chr13	54795040	54795754	+	1705	NA	promoter-TSS (NR_027395)	promoter-TSS (NR_027395)	-76	NR_027396	105239	Mm.25366	NM_134064	ENSMUSG00000034928	Rnf44	AI854545|mKIAA1100	ring finger protein 44	protein-coding
SJMMNORM066768_C2-YD16-ATACSEQ_WT.rmdupq1.mm9-frag-free_peak_4381	chr10	37715361	37715898	+	1705	NA	Intergenic	Intergenic	-179951	NR_131035	75877	Mm.402094	NR_131035	ENSMUSG00000111234	4930591E09Rik	-	RIKEN cDNA 4930591E09 gene	ncRNA
SJMMNORM066768_C2-YD16-ATACSEQ_WT.rmdupq1.mm9-frag-free_peak_15199	chr14	69779938	69780173	+	1705	NA	Intergenic	(CCCTAA)n|Simple_repeat|Simple_repeat	-9804	NM_010920	18092	Mm.390691	NM_010920	ENSMUSG00000044186	Nkx2-6	AV044928|Nkx-2.6|Nkx2.6|Tix|tinman	NK2 homeobox 6	protein-coding
SJMMNORM066768_C2-YD16-ATACSEQ_WT.rmdupq1.mm9-frag-free_peak_31916	chr3	131227256	131228129	+	1705	NA	promoter-TSS (NM_001289478)	promoter-TSS (NM_001289478)	-40	NM_001289478	23971	Mm.244912	NM_011863	ENSMUSG00000028032	Papss1	AI325286|Asapk|SK1	3'-phosphoadenosine 5'-phosphosulfate synthase 1	protein-coding
SJMMNORM066768_C2-YD16-ATACSEQ_WT.rmdupq1.mm9-frag-free_peak_27734	chr2	113668801	113669450	+	1705	NA	intron (NM_009162, intron 1 of 5)	intron (NM_009162, intron 1 of 5)	123	NM_009162	20394	Mm.4836	NM_009162	ENSMUSG00000023236	Scg5	7B2|AI325031|Sgne-1|Sgne1	secretogranin V	protein-coding
SJMMNORM066768_C2-YD16-ATACSEQ_WT.rmdupq1.mm9-frag-free_peak_12375	chr13	64471441	64471847	+	1705	NA	5' UTR (NM_009984, exon 1 of 8)	5' UTR (NM_009984, exon 1 of 8)	184	NM_009984	13039	Mm.930	NM_009984	ENSMUSG00000021477	Ctsl	1190035F06Rik|CatL|Ctsl1|MEP|fs|nkt	cathepsin L	protein-coding
SJMMNORM066768_C2-YD16-ATACSEQ_WT.rmdupq1.mm9-frag-free_peak_27943	chr2	122202954	122203967	+	1705	NA	Intergenic	Intergenic	-8806	NM_001013829	435684	Mm.458215	NM_001013829	ENSMUSG00000033256	Shf	-	Src homology 2 domain containing F	protein-coding
SJMMNORM066768_C2-YD16-ATACSEQ_WT.rmdupq1.mm9-frag-free_peak_22619	chr18	31918709	31919684	+	1705	NA	promoter-TSS (NM_153515)	promoter-TSS (NM_153515)	-282	NM_153515	225339	Mm.290804	NM_153515	ENSMUSG00000041915	Ammecr1l	5430429D03Rik|AU022236|AU040755|AW111353|E230022H04Rik	AMME chromosomal region gene 1-like	protein-coding
SJMMNORM066768_C2-YD16-ATACSEQ_WT.rmdupq1.mm9-frag-free_peak_722	chr1	51299921	51300899	+	1705	NA	intron (NR_045151, intron 4 of 4)	intron (NR_045151, intron 4 of 4)	-45560	NM_138741	20324	Mm.398690	NM_138741	ENSMUSG00000045954	Cavin2	Sdpr	caveolae associated 2	protein-coding
SJMMNORM066768_C2-YD16-ATACSEQ_WT.rmdupq1.mm9-frag-free_peak_36987	chr5	86601558	86602145	+	1705	NA	promoter-TSS (NM_172712)	promoter-TSS (NM_172712)	-83	NM_172712	231380	Mm.34012	NM_172712	ENSMUSG00000035898	Uba6	4930542H01|5730469D23Rik|AU021846|AW124799|E1-L2|Ube1l2	ubiquitin-like modifier activating enzyme 6	protein-coding
SJMMNORM066768_C2-YD16-ATACSEQ_WT.rmdupq1.mm9-frag-free_peak_5792	chr10	95675510	95676888	+	1684	NA	Intergenic	Intergenic	-12642	NR_110448	74881	Mm.410819	NR_110448	ENSMUSG00000112762	4930459C07Rik	-	RIKEN cDNA 4930459C07 gene	ncRNA
SJMMNORM066768_C2-YD16-ATACSEQ_WT.rmdupq1.mm9-frag-free_peak_26535	chr2	59438980	59440244	+	1684	NA	Intergenic	Intergenic	-10487	NM_198294	66860	Mm.27917	NM_198294	ENSMUSG00000035168	Tanc1	1200003E16Rik|Tanc|mKIAA1728	tetratricopeptide repeat, ankyrin repeat and coiled-coil containing 1	protein-coding
SJMMNORM066768_C2-YD16-ATACSEQ_WT.rmdupq1.mm9-frag-free_peak_19208	chr16	43889403	43890358	+	1684	NA	promoter-TSS (NM_027801)	promoter-TSS (NM_027801)	-91	NM_001356329	106248	Mm.275354	NM_029128	ENSMUSG00000022704	Qtrt2	3110012M05Rik|4930470H18Rik|AI648807|Qrtr2|Qtrtd1	queuine tRNA-ribosyltransferase accessory subunit 2	protein-coding
SJMMNORM066768_C2-YD16-ATACSEQ_WT.rmdupq1.mm9-frag-free_peak_14787	chr14	55304845	55305902	+	1684	NA	exon (NM_001085473, exon 1 of 19)	exon (NM_001085473, exon 1 of 19)	365	NM_021437	58248	Mm.197509	NM_021437	ENSMUSG00000040822	1700123O20Rik	MNCb-2990	RIKEN cDNA 1700123O20 gene	protein-coding
SJMMNORM066768_C2-YD16-ATACSEQ_WT.rmdupq1.mm9-frag-free_peak_19607	chr16	63090720	63091725	+	1684	NA	Intergenic	Intergenic	237089	NM_011173	19128	Mm.127156	NM_011173	ENSMUSG00000022912	Pros1	AW214361	protein S (alpha)	protein-coding
SJMMNORM066768_C2-YD16-ATACSEQ_WT.rmdupq1.mm9-frag-free_peak_22206	chr18	13201766	13202462	+	1684	NA	Intergenic	L1VL4|LINE|L1	36615	NM_153087	225192	Mm.207073	NM_153087	ENSMUSG00000037346	Hrh4	AXOR35|BG26|GPCR105|GPRv53|H4|H4R|HH4R	histamine receptor H4	protein-coding
SJMMNORM066768_C2-YD16-ATACSEQ_WT.rmdupq1.mm9-frag-free_peak_30063	chr3	40886668	40887919	+	1684	NA	promoter-TSS (NM_027558)	promoter-TSS (NM_027558)	-325	NM_027558	70804	Mm.40321	NM_027558	ENSMUSG00000049940	Pgrmc2	4631434O19Rik|5730409G06Rik|DG6|PMBP	progesterone receptor membrane component 2	protein-coding
SJMMNORM066768_C2-YD16-ATACSEQ_WT.rmdupq1.mm9-frag-free_peak_49390	chrX	91787130	91787818	+	1684	NA	promoter-TSS (NM_019791)	promoter-TSS (NM_019791)	-61	NM_019791	94275	Mm.27578	NM_019791	ENSMUSG00000025151	Maged1	2810433C11Rik|5430405L04Rik|DXBwg1492e|Dlixin|Dlxin-1|Dlxin1|MAGE-D1|NRAGE|mFLJ00163	melanoma antigen, family D, 1	protein-coding
SJMMNORM066768_C2-YD16-ATACSEQ_WT.rmdupq1.mm9-frag-free_peak_32688	chr4	11412673	11413468	+	1684	NA	promoter-TSS (NM_001347055)	promoter-TSS (NM_001347055)	-35	NM_001347055	66185	Mm.331487	NM_001081183	ENSMUSG00000040720	Virma	1110037F02Rik|4930422M05Rik|Kiaa1429|mKIAA1429	vir like m6A methyltransferase associated	protein-coding
SJMMNORM066768_C2-YD16-ATACSEQ_WT.rmdupq1.mm9-frag-free_peak_5889	chr10	97795968	97796967	+	1684	NA	intron (NR_045179, intron 4 of 4)	intron (NR_045179, intron 4 of 4)	18034	NR_045179	667438	Mm.414522	NR_045179	ENSMUSG00000112896	Gm8633	EG667438	predicted gene 8633	ncRNA
SJMMNORM066768_C2-YD16-ATACSEQ_WT.rmdupq1.mm9-frag-free_peak_40770	chr6	133054315	133056202	+	1684	NA	promoter-TSS (NM_001163445)	promoter-TSS (NM_001163445)	1	NR_073368	381820	Mm.291762	NM_001163445	ENSMUSG00000072704	Smim10l1	2700089E24Rik|AI662692	small integral membrane protein 10 like 1	protein-coding
SJMMNORM066768_C2-YD16-ATACSEQ_WT.rmdupq1.mm9-frag-free_peak_19656	chr16	64723344	64723922	+	1684	NA	Intergenic	LTR41B|LTR|ERVL	47132	NM_026273	67609	Mm.212157	NM_026273	ENSMUSG00000059920	4930453N24Rik	AI649104|din	RIKEN cDNA 4930453N24 gene	protein-coding
SJMMNORM066768_C2-YD16-ATACSEQ_WT.rmdupq1.mm9-frag-free_peak_31786	chr3	123676422	123677551	+	1684	NA	Intergenic	Intergenic	-283216	NR_121616	83398	Mm.443908	NM_031186	ENSMUSG00000027977	Ndst3	4921531K01Rik|4930511P15Rik|N-HSST 3|NDST-3	N-deacetylase/N-sulfotransferase (heparan glucosaminyl) 3	protein-coding
SJMMNORM066768_C2-YD16-ATACSEQ_WT.rmdupq1.mm9-frag-free_peak_22154	chr18	12286880	12287359	+	1684	NA	promoter-TSS (NM_024182)	promoter-TSS (NM_024182)	-240	NM_024182	66878	Mm.28551	NM_024182	ENSMUSG00000024404	Riok3	1200013N13Rik|D18Ertd331e|E130306C24Rik|Sudd	RIO kinase 3	protein-coding
SJMMNORM066768_C2-YD16-ATACSEQ_WT.rmdupq1.mm9-frag-free_peak_3471	chr1	187186431	187187230	+	1684	NA	promoter-TSS (NM_029735)	promoter-TSS (NM_029735)	-93	NM_029735	107508	Mm.154511	NM_029735	ENSMUSG00000026615	Eprs	2410081F06Rik|3010002K18Rik|C79379|Qprs	glutamyl-prolyl-tRNA synthetase	protein-coding
SJMMNORM066768_C2-YD16-ATACSEQ_WT.rmdupq1.mm9-frag-free_peak_44679-2	chr8	53655980	53658314	+	1684	NA	Intergenic	Intergenic	215182	NR_151738	330767	Mm.246790	NR_151738	ENSMUSG00000110013	1190028D05Rik	-	RIKEN cDNA 1190028D05 gene	ncRNA
SJMMNORM066768_C2-YD16-ATACSEQ_WT.rmdupq1.mm9-frag-free_peak_24067	chr18	84119354	84120129	+	1684	NA	Intergenic	Intergenic	136213	NM_001081300	110796	Mm.102136	NM_001081300	ENSMUSG00000046982	Tshz1	5730407I04Rik|D18Bwg1409e|Mtsh1|NY-CO-33|Sdccag33|Tsh1|mKIAA4206|teashirt1	teashirt zinc finger family member 1	protein-coding
SJMMNORM066768_C2-YD16-ATACSEQ_WT.rmdupq1.mm9-frag-free_peak_31487	chr3	108357484	108357919	+	1684	NA	promoter-TSS (NR_028538)	promoter-TSS (NR_028538)	-381	NR_028538	100217438		NR_028538		Scarna2	MBII-382	small Cajal body-specific RNA 2	ncRNA
SJMMNORM066768_C2-YD16-ATACSEQ_WT.rmdupq1.mm9-frag-free_peak_22454	chr18	24178566	24179494	+	1684	NA	promoter-TSS (NM_001357448)	promoter-TSS (NM_001357448)	-159	NM_001357448	59057	Mm.417427	NM_021559	ENSMUSG00000051469	Zfp24	3526401F17Rik|5033419P20Rik|AI480505|AI642085|AL024422|KOX17|ZF-12|Zfp191|Znf24	zinc finger protein 24	protein-coding
SJMMNORM066768_C2-YD16-ATACSEQ_WT.rmdupq1.mm9-frag-free_peak_15438	chr14	79506599	79507170	+	1684	NA	intron (NM_027906, intron 37 of 44)	intron (NM_027906, intron 37 of 44)	92113	NR_152203	100043765	Mm.435553	NR_152203	ENSMUSG00000115111	Gm4632	-	predicted gene 4632	ncRNA
SJMMNORM066768_C2-YD16-ATACSEQ_WT.rmdupq1.mm9-frag-free_peak_44679	chr8	53655980	53658314	+	1684	NA	Intergenic	Intergenic	215182	NR_151738	330767	Mm.246790	NR_151738	ENSMUSG00000110013	1190028D05Rik	-	RIKEN cDNA 1190028D05 gene	ncRNA
SJMMNORM066768_C2-YD16-ATACSEQ_WT.rmdupq1.mm9-frag-free_peak_4326	chr10	34016936	34017382	+	1684	NA	promoter-TSS (NM_030203)	promoter-TSS (NM_030203)	-68	NM_030203	72480	Mm.21485	NM_030203	ENSMUSG00000039485	Tspyl4	2610102M01Rik|B230210I21Rik|D10Bwg0791e	TSPY-like 4	protein-coding
SJMMNORM066768_C2-YD16-ATACSEQ_WT.rmdupq1.mm9-frag-free_peak_30081	chr3	41546028	41546788	+	1684	NA	promoter-TSS (NM_027271)	promoter-TSS (NM_027271)	28	NM_001081411	67161	Mm.331001	NM_001081411	ENSMUSG00000059834	Sclt1	2610207F23Rik|4931421F20Rik|CAGGS-SB10|Tg(ACTB-sb10)1Dla|Tg(CAG-sb10)1Dla	sodium channel and clathrin linker 1	protein-coding
SJMMNORM066768_C2-YD16-ATACSEQ_WT.rmdupq1.mm9-frag-free_peak_5792-2	chr10	95675510	95676888	+	1684	NA	Intergenic	Intergenic	-12642	NR_110448	74881	Mm.410819	NR_110448	ENSMUSG00000112762	4930459C07Rik	-	RIKEN cDNA 4930459C07 gene	ncRNA
SJMMNORM066768_C2-YD16-ATACSEQ_WT.rmdupq1.mm9-frag-free_peak_48057	chr9	96378841	96379359	+	1684	NA	promoter-TSS (NM_011279)	promoter-TSS (NM_011279)	-6	NM_011279	19823	Mm.28235	NM_011279	ENSMUSG00000051234	Rnf7	Rbx2|SAG	ring finger protein 7	protein-coding
SJMMNORM066768_C2-YD16-ATACSEQ_WT.rmdupq1.mm9-frag-free_peak_9456	chr12	33504715	33506109	+	1663	NA	5' UTR (NM_021524, exon 1 of 11)	5' UTR (NM_021524, exon 1 of 11)	212	NM_021524	59027	Mm.202727	NM_021524	ENSMUSG00000020572	Nampt	1110035O14Rik|AI314458|AI480535|NAmPRTase|Pbef|Pbef1|Visfatin	nicotinamide phosphoribosyltransferase	protein-coding
SJMMNORM066768_C2-YD16-ATACSEQ_WT.rmdupq1.mm9-frag-free_peak_6311	chr10	117146997	117148033	+	1663	NA	intron (NM_010786, intron 1 of 11)	CpG-1519	299	NM_010786	17246	Mm.22670	NM_010786	ENSMUSG00000020184	Mdm2	1700007J15Rik|AA415488|Mdm-2	transformed mouse 3T3 cell double minute 2	protein-coding
SJMMNORM066768_C2-YD16-ATACSEQ_WT.rmdupq1.mm9-frag-free_peak_11287	chr13	19039927	19040359	+	1663	NA	promoter-TSS (NM_001289546)	promoter-TSS (NM_001289546)	-77	NM_175007	218038	Mm.101650	NM_175007	ENSMUSG00000021314	Amph	-	amphiphysin	protein-coding
SJMMNORM066768_C2-YD16-ATACSEQ_WT.rmdupq1.mm9-frag-free_peak_38370	chr6	13821293	13821671	+	1663	NA	promoter-TSS (NR_045995)	promoter-TSS (NR_045995)	36	NM_001352887	66520	Mm.29615	NM_183258		2610001J05Rik	C79299	RIKEN cDNA 2610001J05 gene	protein-coding
SJMMNORM066768_C2-YD16-ATACSEQ_WT.rmdupq1.mm9-frag-free_peak_4851	chr10	62486221	62487207	+	1663	NA	promoter-TSS (NM_026085)	promoter-TSS (NM_026085)	-117	NM_001079824	432467	Mm.274784	NM_001079824	ENSMUSG00000020069	Hnrnph3	AA693301|AI666703|Hnrph3	heterogeneous nuclear ribonucleoprotein H3	protein-coding
SJMMNORM066768_C2-YD16-ATACSEQ_WT.rmdupq1.mm9-frag-free_peak_36863	chr5	77334173	77334734	+	1663	NA	promoter-TSS (NM_173765)	promoter-TSS (NM_173765)	86	NM_173765	231326	Mm.39271	NM_173765	ENSMUSG00000055923	Aasdh	A230062G08Rik|A830035E16|Acsf4|U26	aminoadipate-semialdehyde dehydrogenase	protein-coding
SJMMNORM066768_C2-YD16-ATACSEQ_WT.rmdupq1.mm9-frag-free_peak_4117	chr10	20671804	20672571	+	1663	NA	promoter-TSS (NM_001358561)	promoter-TSS (NM_001358561)	-166	NM_001358561	52906	Mm.253280	NM_026203	ENSMUSG00000019986	Ahi1	1700015F03Rik|Ahi-1|D10Bwg0629e	Abelson helper integration site 1	protein-coding
SJMMNORM066768_C2-YD16-ATACSEQ_WT.rmdupq1.mm9-frag-free_peak_11140	chr13	3610004	3610858	+	1663	NA	promoter-TSS (NM_134063)	promoter-TSS (NM_134063)	-77	NM_001360838	105203	Mm.221609	NM_134063	ENSMUSG00000033799	Fam208b	AI645998|Pap20|mKIAA2006	family with sequence similarity 208, member B	protein-coding
SJMMNORM066768_C2-YD16-ATACSEQ_WT.rmdupq1.mm9-frag-free_peak_19277	chr16	45158089	45159479	+	1663	NA	promoter-TSS (NM_001356453)	promoter-TSS (NM_001356453)	2	NM_001356453	74102	Mm.264984	NM_028756	ENSMUSG00000022664	Slc35a5	1010001J06Rik|AU021179|BB097433|D16Ertd450e|D730043G07Rik	solute carrier family 35, member A5	protein-coding
SJMMNORM066768_C2-YD16-ATACSEQ_WT.rmdupq1.mm9-frag-free_peak_38353	chr6	13019391	13020916	+	1663	NA	intron (NM_027992, intron 1 of 8)	intron (NM_027992, intron 1 of 8)	394	NM_027992	71900	Mm.27742	NM_027992	ENSMUSG00000029571	Tmem106b	2310036D22Rik|5830455K21Rik|6430519M21Rik|AI428776|AI661344	transmembrane protein 106B	protein-coding
SJMMNORM066768_C2-YD16-ATACSEQ_WT.rmdupq1.mm9-frag-free_peak_1419	chr1	80423939	80424604	+	1663	NA	Intergenic	Intergenic	-18236	NR_040460	72208	Mm.396181	NR_040460	ENSMUSG00000101483	1700016L21Rik	CD11c-DTR|DCKO|DTR-GFP|DTR-GRP|Jr3|Tg(Itgax-DTR/EGFP)57Lan	RIKEN cDNA 1700016L21 gene	ncRNA
SJMMNORM066768_C2-YD16-ATACSEQ_WT.rmdupq1.mm9-frag-free_peak_49541	chrX	100817281	100818201	+	1663	NA	intron (NR_028380, intron 1 of 10)	intron (NR_028380, intron 1 of 10)	1352	NR_028380	78878	Mm.259724	NR_028380	ENSMUSG00000086370	Ftx	B230206F22Rik|BB219131|NCRNA00182|Thcytx	Ftx transcript, Xist regulator (non-protein coding)	ncRNA
SJMMNORM066768_C2-YD16-ATACSEQ_WT.rmdupq1.mm9-frag-free_peak_22907	chr18	39090034	39090406	+	1663	NA	intron (NM_001033789, intron 3 of 4)	intron (NM_001033789, intron 3 of 4)	-11867	NM_010197	14164	Mm.241282	NM_010197	ENSMUSG00000036585	Fgf1	Dffrx|Fam|Fgf-1|Fgfa	fibroblast growth factor 1	protein-coding
SJMMNORM066768_C2-YD16-ATACSEQ_WT.rmdupq1.mm9-frag-free_peak_23519	chr18	63868015	63868487	+	1663	NA	promoter-TSS (NM_001360837)	promoter-TSS (NM_001360837)	-98	NM_001360837	104082	Mm.30850	NM_001014981	ENSMUSG00000040560	Wdr7	AI462727|TRAG|mKIAA0541	WD repeat domain 7	protein-coding
SJMMNORM066768_C2-YD16-ATACSEQ_WT.rmdupq1.mm9-frag-free_peak_5062	chr10	70809972	70810928	+	1663	NA	promoter-TSS (NM_001347191)	promoter-TSS (NM_001347191)	-61	NM_027184	69718	Mm.245867	NM_027184	ENSMUSG00000060733	Ipmk	2410017C19Rik|AA408208|Impk	inositol polyphosphate multikinase	protein-coding
SJMMNORM066768_C2-YD16-ATACSEQ_WT.rmdupq1.mm9-frag-free_peak_1874	chr1	111829166	111829614	+	1663	NA	Intergenic	Intergenic	-50087	NM_001316743	241201	Mm.213407	NM_172853	ENSMUSG00000026312	Cdh7	9330156F07Rik|CDH7L1	cadherin 7, type 2	protein-coding
SJMMNORM066768_C2-YD16-ATACSEQ_WT.rmdupq1.mm9-frag-free_peak_13560	chr13	115880123	115880751	+	1663	NA	promoter-TSS (NM_134058)	promoter-TSS (NM_134058)	-71	NM_134058	105083	Mm.486295	NM_134058	ENSMUSG00000042275	Pelo	AA409897|AI852218	pelota mRNA surveillance and ribosome rescue factor	protein-coding
SJMMNORM066768_C2-YD16-ATACSEQ_WT.rmdupq1.mm9-frag-free_peak_14535	chr14	38051657	38052267	+	1642	NA	Intergenic	Intergenic	-103454	NM_078478	66092	Mm.182912	NM_078478	ENSMUSG00000041028	Ghitm	1010001P14Rik|C77840|MICS1|PTD010|Tmbim5	growth hormone inducible transmembrane protein	protein-coding
SJMMNORM066768_C2-YD16-ATACSEQ_WT.rmdupq1.mm9-frag-free_peak_33909	chr4	71861585	71862451	+	1642	NA	promoter-TSS (NR_027923)	promoter-TSS (NR_027923)	-91	NM_001285529	21885	Mm.278444	NM_011599	ENSMUSG00000008305	Tle1	C230057C06Rik|Estm14|Grg-1|Grg1|Tle4l	transducin-like enhancer of split 1	protein-coding
SJMMNORM066768_C2-YD16-ATACSEQ_WT.rmdupq1.mm9-frag-free_peak_14407	chr14	32249020	32249510	+	1642	NA	promoter-TSS (NM_011894)	promoter-TSS (NM_011894)	21	NM_011894	24056	Mm.383198	NM_011894	ENSMUSG00000021892	Sh3bp5	AI606498|SH3BP-5|Sab	SH3-domain binding protein 5 (BTK-associated)	protein-coding
SJMMNORM066768_C2-YD16-ATACSEQ_WT.rmdupq1.mm9-frag-free_peak_26100	chr2	41835659	41836631	+	1642	NA	intron (NM_053011, intron 2 of 90)	Lx9|LINE|L1	466943	NR_105754	102465171		NR_105754	ENSMUSG00000098660	Mir6336	Gm27584|mmu-mir-6336	microRNA 6336	ncRNA
SJMMNORM066768_C2-YD16-ATACSEQ_WT.rmdupq1.mm9-frag-free_peak_6927	chr11	20641210	20642000	+	1642	NA	promoter-TSS (NM_181411)	promoter-TSS (NM_181411)	-46	NM_181411	216549	Mm.356580	NM_181411	ENSMUSG00000049659	Aftph	-	aftiphilin	protein-coding
SJMMNORM066768_C2-YD16-ATACSEQ_WT.rmdupq1.mm9-frag-free_peak_45360	chr8	86117915	86118709	+	1642	NA	promoter-TSS (NM_027179)	promoter-TSS (NM_027179)	78	NM_134118	106529	Mm.352239	NM_027179	ENSMUSG00000031708	Tecr	2410016D23Rik|A230102P12Rik|AI173355|D17Ertd178e|Gpsn2|SC2	trans-2,3-enoyl-CoA reductase	protein-coding
SJMMNORM066768_C2-YD16-ATACSEQ_WT.rmdupq1.mm9-frag-free_peak_2712	chr1	160240335	160241121	+	1642	NA	intron (NM_207583, intron 1 of 7)	intron (NM_207583, intron 1 of 7)	45663	NM_207583	240843	Mm.329579	NM_207583	ENSMUSG00000004031	Brinp2	6430517E21Rik|BB361039|Fam5b|mKIAA1747	bone morphogenic protein/retinoic acid inducible neural-specific 2	protein-coding
SJMMNORM066768_C2-YD16-ATACSEQ_WT.rmdupq1.mm9-frag-free_peak_44871	chr8	66814171	66814827	+	1642	NA	Intergenic	Intergenic	-129694	NM_009390	21892	Mm.418367	NM_009390	ENSMUSG00000053626	Tll1	Tll|Tll-1|b2b2476Clo	tolloid-like	protein-coding
SJMMNORM066768_C2-YD16-ATACSEQ_WT.rmdupq1.mm9-frag-free_peak_28444	chr2	138618409	138619206	+	1642	NA	Intergenic	Intergenic	-26858	NR_035477	100316816		NR_035477	ENSMUSG00000088983	Mir1952	mmu-mir-1952	microRNA 1952	ncRNA
SJMMNORM066768_C2-YD16-ATACSEQ_WT.rmdupq1.mm9-frag-free_peak_32926	chr4	25550249	25550746	+	1642	NA	intron (NM_010243, intron 2 of 2)	intron (NM_010243, intron 2 of 2)	176653	NM_010243	14348	Mm.39101	NM_010243	ENSMUSG00000055373	Fut9	AI746471|AU067636|mFUT9|mFuc-TIX	fucosyltransferase 9	protein-coding
SJMMNORM066768_C2-YD16-ATACSEQ_WT.rmdupq1.mm9-frag-free_peak_6433	chr10	125957679	125958730	+	1642	NA	Intergenic	Intergenic	189243	NR_105841	102465224		NR_105841	ENSMUSG00000098756	Mir378d	Gm27650|mmu-mir-378d	microRNA 378d	ncRNA
SJMMNORM066768_C2-YD16-ATACSEQ_WT.rmdupq1.mm9-frag-free_peak_14289	chr14	27457213	27457782	+	1642	NA	promoter-TSS (NM_007479)	promoter-TSS (NM_007479)	-123	NM_007479	11843	Mm.297768	NM_007479	ENSMUSG00000021877	Arf4	AA407803	ADP-ribosylation factor 4	protein-coding
SJMMNORM066768_C2-YD16-ATACSEQ_WT.rmdupq1.mm9-frag-free_peak_47739	chr9	79640838	79641527	+	1642	NA	promoter-TSS (NM_133718)	promoter-TSS (NM_133718)	55	NM_133718	69981	Mm.486324	NM_133718	ENSMUSG00000032328	Tmem30a	2010200I23Rik|AW540225|Cdc50a|D9Wsu20e	transmembrane protein 30A	protein-coding
SJMMNORM066768_C2-YD16-ATACSEQ_WT.rmdupq1.mm9-frag-free_peak_14101	chr14	19103261	19103933	+	1621	NA	promoter-TSS (NM_025586)	promoter-TSS (NM_025586)	-53	NM_001316711	69721	Mm.25648	NM_023526	ENSMUSG00000021772	Nkiras1	2400004O09Rik|KBRAS1|kappaB-Ras1	NFKB inhibitor interacting Ras-like protein 1	protein-coding
SJMMNORM066768_C2-YD16-ATACSEQ_WT.rmdupq1.mm9-frag-free_peak_3635	chr1	195156293	195156923	+	1621	NA	intron (NM_001277928, intron 11 of 22)	intron (NM_001277928, intron 11 of 22)	28171	NM_001277928	16780	Mm.435441	NM_008484	ENSMUSG00000026639	Lamb3	-	laminin, beta 3	protein-coding
SJMMNORM066768_C2-YD16-ATACSEQ_WT.rmdupq1.mm9-frag-free_peak_36369	chr5	41761442	41762022	+	1621	NA	Intergenic	Intergenic	337198	NM_001310592	100972	Mm.41555	NM_027295	ENSMUSG00000029128	Rab28	2700023P08Rik|AW496496	RAB28, member RAS oncogene family	protein-coding
SJMMNORM066768_C2-YD16-ATACSEQ_WT.rmdupq1.mm9-frag-free_peak_45470	chr8	87370567	87371161	+	1621	NA	promoter-TSS (NM_007591)	promoter-TSS (NM_007591)	-34	NM_007591	12317	Mm.1971	NM_007591	ENSMUSG00000003814	Calr	CRT|Calregulin	calreticulin	protein-coding
SJMMNORM066768_C2-YD16-ATACSEQ_WT.rmdupq1.mm9-frag-free_peak_26481	chr2	58517752	58518483	+	1621	NA	intron (NM_001289660, intron 1 of 7)	intron (NM_001289660, intron 1 of 7)	-89478	NM_029692	76654	Mm.200370	NM_029692	ENSMUSG00000026839	Upp2	1700124F02Rik|AI266885|UDRPASE2|UP2|UPASE2	uridine phosphorylase 2	protein-coding
SJMMNORM066768_C2-YD16-ATACSEQ_WT.rmdupq1.mm9-frag-free_peak_11639	chr13	30077705	30078629	+	1621	NA	promoter-TSS (NM_010093)	promoter-TSS (NM_010093)	-235	NM_010093	13557	Mm.268356	NM_010093	ENSMUSG00000016477	E2f3	E2F3b|E2f3a	E2F transcription factor 3	protein-coding
SJMMNORM066768_C2-YD16-ATACSEQ_WT.rmdupq1.mm9-frag-free_peak_39021	chr6	47707546	47708314	+	1621	NA	Intergenic	CpG	-5006	NR_002841	19799		NR_002841		Rn4.5s	-	4.5S RNA	rRNA
SJMMNORM066768_C2-YD16-ATACSEQ_WT.rmdupq1.mm9-frag-free_peak_26481-2	chr2	58517752	58518483	+	1621	NA	intron (NM_001289660, intron 1 of 7)	intron (NM_001289660, intron 1 of 7)	-89478	NM_029692	76654	Mm.200370	NM_029692	ENSMUSG00000026839	Upp2	1700124F02Rik|AI266885|UDRPASE2|UP2|UPASE2	uridine phosphorylase 2	protein-coding
SJMMNORM066768_C2-YD16-ATACSEQ_WT.rmdupq1.mm9-frag-free_peak_33042	chr4	33155768	33156381	+	1621	NA	intron (NM_008076, intron 1 of 8)	intron (NM_008076, intron 1 of 8)	5987	NM_008076	14409	Mm.6227	NM_008076	ENSMUSG00000023267	Gabrr2	-	gamma-aminobutyric acid (GABA) C receptor, subunit rho 2	protein-coding
SJMMNORM066768_C2-YD16-ATACSEQ_WT.rmdupq1.mm9-frag-free_peak_39139	chr6	51807773	51808182	+	1621	NA	Intergenic	Intergenic	154571	NM_018773	54353	Mm.221479	NM_018773	ENSMUSG00000059182	Skap2	2610021A10Rik|AA960083|BB137539|RA70|SKAP-HOM|Saps|Scap2|mSKAP55R	src family associated phosphoprotein 2	protein-coding
SJMMNORM066768_C2-YD16-ATACSEQ_WT.rmdupq1.mm9-frag-free_peak_33715	chr4	64292950	64293667	+	1621	NA	Intergenic	Intergenic	-355671	NR_151546	102633436	Mm.411637	NR_151546		Gm11217	-	predicted gene 11217	ncRNA
SJMMNORM066768_C2-YD16-ATACSEQ_WT.rmdupq1.mm9-frag-free_peak_27942	chr2	122201099	122201985	+	1621	NA	Intergenic	Intergenic	-6888	NM_001013829	435684	Mm.458215	NM_001013829	ENSMUSG00000033256	Shf	-	Src homology 2 domain containing F	protein-coding
SJMMNORM066768_C2-YD16-ATACSEQ_WT.rmdupq1.mm9-frag-free_peak_22350	chr18	20904601	20905151	+	1621	NA	promoter-TSS (NM_019737)	promoter-TSS (NM_019737)	29	NM_019737	56386	Mm.393827	NM_019737	ENSMUSG00000056124	B4galt6	AA536803|AU022389	UDP-Gal:betaGlcNAc beta 1,4-galactosyltransferase, polypeptide 6	protein-coding
SJMMNORM066768_C2-YD16-ATACSEQ_WT.rmdupq1.mm9-frag-free_peak_21475	chr17	64680841	64681884	+	1621	NA	promoter-TSS (NM_144859)	promoter-TSS (NM_144859)	-139	NM_144859	224938	Mm.489681	NM_144859	ENSMUSG00000024083	Pja2	AI447901|AL022700|Neurodap1|mKIAA0438	praja ring finger ubiquitin ligase 2	protein-coding
SJMMNORM066768_C2-YD16-ATACSEQ_WT.rmdupq1.mm9-frag-free_peak_22847	chr18	38094896	38095415	+	1621	NA	promoter-TSS (NM_001305981)	promoter-TSS (NM_001305981)	-25	NM_001305981	13367	Mm.195916	NM_007858	ENSMUSG00000024456	Diaph1	D18Wsu154e|Dia1|Diap1|Drf1|p140mDia	diaphanous related formin 1	protein-coding
SJMMNORM066768_C2-YD16-ATACSEQ_WT.rmdupq1.mm9-frag-free_peak_33621	chr4	62021300	62021844	+	1621	NA	promoter-TSS (NM_175090)	promoter-TSS (NM_175090)	58	NM_001045528	338355	Mm.357792	NM_001045528	ENSMUSG00000066151	Fkbp15	BB131447|C430014M02Rik|FKBO133|FKBP-133|FKBP-15|FKBP133|mKIAA0674	FK506 binding protein 15	protein-coding
SJMMNORM066768_C2-YD16-ATACSEQ_WT.rmdupq1.mm9-frag-free_peak_29698	chr3	18583191	18583861	+	1601	NA	Intergenic	Intergenic	-203049	NR_040544	73959	Mm.60616	NR_040544	ENSMUSG00000102699	4930433B08Rik	-	RIKEN cDNA 4930433B08 gene	ncRNA
SJMMNORM066768_C2-YD16-ATACSEQ_WT.rmdupq1.mm9-frag-free_peak_23051	chr18	45174880	45175896	+	1601	NA	Intergenic	Intergenic	187069	NM_001163013	240255	Mm.244482	NM_001163013	ENSMUSG00000034653	Ythdc2	3010002F02Rik|BC037178	YTH domain containing 2	protein-coding
SJMMNORM066768_C2-YD16-ATACSEQ_WT.rmdupq1.mm9-frag-free_peak_44962	chr8	71317436	71318093	+	1601	NA	promoter-TSS (NM_001293791)	promoter-TSS (NM_001293791)	-64	NM_001359129	70885	Mm.252421	NM_027590	ENSMUSG00000031864	Ints10	4921521J11Rik|AI462004	integrator complex subunit 10	protein-coding
SJMMNORM066768_C2-YD16-ATACSEQ_WT.rmdupq1.mm9-frag-free_peak_40237	chr6	108376501	108377282	+	1601	NA	intron (NM_010585, intron 40 of 61)	intron (NM_010585, intron 40 of 61)	-62846	NR_106121	102465766		NR_106121	ENSMUSG00000105697	Mir7661	mmu-mir-7661	microRNA 7661	ncRNA
SJMMNORM066768_C2-YD16-ATACSEQ_WT.rmdupq1.mm9-frag-free_peak_19175	chr16	42874986	42876541	+	1601	NA	promoter-TSS (NR_040521)	promoter-TSS (NR_040521)	-63	NR_040521	75722	Mm.243747	NR_040521	ENSMUSG00000075070	4932412D23Rik	Gm10809	RIKEN cDNA 4932412D23 gene	ncRNA
SJMMNORM066768_C2-YD16-ATACSEQ_WT.rmdupq1.mm9-frag-free_peak_6461	chr10	126500093	126500942	+	1601	NA	promoter-TSS (NM_009870)	promoter-TSS (NM_009870)	-74	NM_001355005	12567	Mm.6839	NM_009870	ENSMUSG00000006728	Cdk4	Crk3	cyclin-dependent kinase 4	protein-coding
SJMMNORM066768_C2-YD16-ATACSEQ_WT.rmdupq1.mm9-frag-free_peak_30057	chr3	40697607	40698211	+	1601	NA	promoter-TSS (NM_026622)	promoter-TSS (NM_026622)	-290	NM_026622	269423	Mm.32373	NM_026622	ENSMUSG00000037818	Abhd18	2310068E01Rik|3110057O12Rik|AI645591	abhydrolase domain containing 18	protein-coding
SJMMNORM066768_C2-YD16-ATACSEQ_WT.rmdupq1.mm9-frag-free_peak_27585	chr2	106490305	106490894	+	1601	NA	promoter-TSS (NR_137201)	promoter-TSS (NR_137201)	-78	NR_137201	102640562	Mm.404175	NR_137201	ENSMUSG00000085218	BB218582	-	expressed sequence BB218582	ncRNA
SJMMNORM066768_C2-YD16-ATACSEQ_WT.rmdupq1.mm9-frag-free_peak_36957	chr5	83395122	83395706	+	1601	NA	Intergenic	Intergenic	-167324	NR_035415	100316803		NR_035415	ENSMUSG00000080586	Mir1187	Mirn1187|mir-1187|mmu-mir-1187	microRNA 1187	ncRNA
SJMMNORM066768_C2-YD16-ATACSEQ_WT.rmdupq1.mm9-frag-free_peak_9845	chr12	53604231	53605352	+	1601	NA	Intergenic	CpG	-12273	NM_009706	11855	Mm.35059	NM_009706	ENSMUSG00000035133	Arhgap5	p190-B|p190B	Rho GTPase activating protein 5	protein-coding
SJMMNORM066768_C2-YD16-ATACSEQ_WT.rmdupq1.mm9-frag-free_peak_34291	chr4	87677493	87679756	+	1601	NA	intron (NM_027326, intron 1 of 10)	CpG	687	NM_027326	70122	Mm.288898	NM_027326	ENSMUSG00000028496	Mllt3	2210011H10Rik|2610012I03Rik|3830408D16Rik|Af9|D4Ertd321e	myeloid/lymphoid or mixed-lineage leukemia; translocated to, 3	protein-coding
SJMMNORM066768_C2-YD16-ATACSEQ_WT.rmdupq1.mm9-frag-free_peak_36375	chr5	42235127	42235852	+	1601	NA	promoter-TSS (NM_001310601)	promoter-TSS (NM_001310601)	65	NM_001310601	665775	Mm.158726	NM_001081422	ENSMUSG00000061755	Bod1l	A230054D04Rik|AI853319|FAM44A|mKIAA1327	biorientation of chromosomes in cell division 1-like	protein-coding
SJMMNORM066768_C2-YD16-ATACSEQ_WT.rmdupq1.mm9-frag-free_peak_10624	chr12	92828134	92829294	+	1601	NA	promoter-TSS (NM_031391)	promoter-TSS (NM_031391)	213	NM_175335	83602	Mm.275728	NM_031391	ENSMUSG00000020962	Gtf2a1	6330549H03Rik|AA536742|AA959775|AW060250|TfIIAa/b|Tfiia1	general transcription factor II A, 1	protein-coding
SJMMNORM066768_C2-YD16-ATACSEQ_WT.rmdupq1.mm9-frag-free_peak_1855	chr1	109486005	109487735	+	1601	NA	intron (NM_001159748, intron 1 of 5)	intron (NM_001159748, intron 1 of 5)	287	NM_001159748	20725	Mm.83909	NM_011459	ENSMUSG00000026315	Serpinb8	CAP-2|CAP2|NK10|Spi8|ovalbumin	serine (or cysteine) peptidase inhibitor, clade B, member 8	protein-coding
SJMMNORM066768_C2-YD16-ATACSEQ_WT.rmdupq1.mm9-frag-free_peak_45276	chr8	82162804	82163393	+	1601	NA	promoter-TSS (NM_001081164)	promoter-TSS (NM_001081164)	-477	NM_001256033	73945	Mm.34348	NM_001081164	ENSMUSG00000036990	Otud4	4930431L18Rik|AI449692|D8Ertd69e|mKIAA1046	OTU domain containing 4	protein-coding
SJMMNORM066768_C2-YD16-ATACSEQ_WT.rmdupq1.mm9-frag-free_peak_6075	chr10	108447541	108448275	+	1580	NA	5' UTR (NM_009306, exon 1 of 11)	5' UTR (NM_009306, exon 1 of 11)	123	NM_001252341	20979	Mm.289702	NM_009306	ENSMUSG00000035864	Syt1	AW124717|G630098F17Rik|SytI	synaptotagmin I	protein-coding
SJMMNORM066768_C2-YD16-ATACSEQ_WT.rmdupq1.mm9-frag-free_peak_28481	chr2	139892243	139892932	+	1580	NA	promoter-TSS (NM_175225)	promoter-TSS (NM_175225)	-46	NR_110350	75812	Mm.293449	NM_175225	ENSMUSG00000039033	Tasp1	4930485D02Rik|AW986064	taspase, threonine aspartase 1	protein-coding
SJMMNORM066768_C2-YD16-ATACSEQ_WT.rmdupq1.mm9-frag-free_peak_32924	chr4	25208372	25209256	+	1580	NA	intron (NM_026194, intron 1 of 18)	CpG	154	NM_026194	67490	Mm.226295	NM_026194	ENSMUSG00000040359	Ufl1	1810074P20Rik|AI429228|Kiaa0776|Maxer|Rcad|mKIAA0776	UFM1 specific ligase 1	protein-coding
SJMMNORM066768_C2-YD16-ATACSEQ_WT.rmdupq1.mm9-frag-free_peak_32290	chr3	145586799	145587569	+	1580	NA	promoter-TSS (NM_009740)	promoter-TSS (NM_009740)	-42	NM_009740	12042	Mm.239141	NM_009740	ENSMUSG00000028191	Bcl10	AI132454|BCL-10|C81403|CARMEN|CIPER|CLAP|ME10|cE10	B cell leukemia/lymphoma 10	protein-coding
SJMMNORM066768_C2-YD16-ATACSEQ_WT.rmdupq1.mm9-frag-free_peak_4354	chr10	36856467	36857824	+	1580	NA	intron (NM_008538, intron 1 of 1)	intron (NM_008538, intron 1 of 1)	1587	NM_008538	17118	Mm.30059	NM_008538	ENSMUSG00000069662	Marcks	Macs|PKCSL	myristoylated alanine rich protein kinase C substrate	protein-coding
SJMMNORM066768_C2-YD16-ATACSEQ_WT.rmdupq1.mm9-frag-free_peak_34237	chr4	86257706	86258205	+	1580	NA	promoter-TSS (NM_173400)	promoter-TSS (NM_173400)	4	NM_173400	230376	Mm.74730	NM_173400	ENSMUSG00000038047	Haus6	6230416J20Rik|9830144E06|D4Ertd27e|mKIAA1574	HAUS augmin-like complex, subunit 6	protein-coding
SJMMNORM066768_C2-YD16-ATACSEQ_WT.rmdupq1.mm9-frag-free_peak_27623	chr2	109517969	109518999	+	1580	NA	intron (NM_001285419, intron 1 of 1)	intron (NM_001285419, intron 1 of 1)	1295	NM_001285419	12064	Mm.1442	NM_007540	ENSMUSG00000048482	Bdnf	-	brain derived neurotrophic factor	protein-coding
SJMMNORM066768_C2-YD16-ATACSEQ_WT.rmdupq1.mm9-frag-free_peak_2381	chr1	145549498	145550272	+	1580	NA	5' UTR (NM_145991, exon 1 of 17)	5' UTR (NM_145991, exon 1 of 17)	138	NM_145991	214498	Mm.156727	NM_145991	ENSMUSG00000026361	Cdc73	8430414L16Rik|C130030P16Rik|C81219|Hrpt2	cell division cycle 73, Paf1/RNA polymerase II complex component	protein-coding
SJMMNORM066768_C2-YD16-ATACSEQ_WT.rmdupq1.mm9-frag-free_peak_13476	chr13	113253751	113254716	+	1580	NA	promoter-TSS (NM_010560)	promoter-TSS (NM_010560)	-45	NM_010560	16195	Mm.4364	NM_010560	ENSMUSG00000021756	Il6st	5133400A03Rik|AA389424|BB405851|CD130|D13Ertd699e|gp130	interleukin 6 signal transducer	protein-coding
SJMMNORM066768_C2-YD16-ATACSEQ_WT.rmdupq1.mm9-frag-free_peak_3978	chr10	15019592	15020354	+	1580	NA	Intergenic	Intergenic	-491610	NR_131087	77538	Mm.128235	NR_131087	ENSMUSG00000112227	C330004P14Rik	-	RIKEN cDNA C330004P14 gene	ncRNA
SJMMNORM066768_C2-YD16-ATACSEQ_WT.rmdupq1.mm9-frag-free_peak_2222	chr1	135975482	135976031	+	1580	NA	promoter-TSS (NM_007570)	promoter-TSS (NM_007570)	-24	NM_007570	12227	Mm.392646	NM_007570	ENSMUSG00000020423	Btg2	AA959598|APRO1|Pc3|TIS21	B cell translocation gene 2, anti-proliferative	protein-coding
SJMMNORM066768_C2-YD16-ATACSEQ_WT.rmdupq1.mm9-frag-free_peak_30003	chr3	37538576	37538990	+	1580	NA	promoter-TSS (NM_001305442)	promoter-TSS (NM_001305442)	-86	NM_011896	24063	Mm.330986	NM_011896	ENSMUSG00000037211	Spry1	sprouty1|spry-1	sprouty RTK signaling antagonist 1	protein-coding
SJMMNORM066768_C2-YD16-ATACSEQ_WT.rmdupq1.mm9-frag-free_peak_33773	chr4	66143450	66144452	+	1580	NA	Intergenic	Intergenic	-78434	NM_207109	56079	Mm.445312	NM_019514	ENSMUSG00000028373	Astn2	1d8|Astnl|bM452J22.1	astrotactin 2	protein-coding
SJMMNORM066768_C2-YD16-ATACSEQ_WT.rmdupq1.mm9-frag-free_peak_36755	chr5	69947784	69948542	+	1580	NA	promoter-TSS (NM_001310631)	promoter-TSS (NM_001310631)	0	NM_001310631	231279	Mm.21105	NM_172711	ENSMUSG00000029208	Guf1	4631409J12|AA407526|EF-4	GUF1 homolog, GTPase	protein-coding
SJMMNORM066768_C2-YD16-ATACSEQ_WT.rmdupq1.mm9-frag-free_peak_44109	chr8	28133940	28134465	+	1580	NA	promoter-TSS (NM_153592)	promoter-TSS (NM_153592)	-69	NM_153592	244373	Mm.277699	NM_153592	ENSMUSG00000031483	Erlin2	BC036333|C87251|Spfh2	ER lipid raft associated 2	protein-coding
SJMMNORM066768_C2-YD16-ATACSEQ_WT.rmdupq1.mm9-frag-free_peak_30850	chr3	85377642	85378210	+	1580	NA	promoter-TSS (NM_144896)	promoter-TSS (NM_144896)	-125	NM_144896	229487	Mm.52275	NM_144896	ENSMUSG00000028085	Gatb	9430026F02Rik|Pet112|Pet112l	glutamyl-tRNA(Gln) amidotransferase, subunit B	protein-coding
SJMMNORM066768_C2-YD16-ATACSEQ_WT.rmdupq1.mm9-frag-free_peak_12864	chr13	93380707	93381279	+	1580	NA	promoter-TSS (NM_172588)	promoter-TSS (NM_172588)	-100	NM_172588	218442	Mm.297970	NM_172588	ENSMUSG00000021703	Serinc5	A130038L21Rik|AIGP3|C86123|TPO1	serine incorporator 5	protein-coding
SJMMNORM066768_C2-YD16-ATACSEQ_WT.rmdupq1.mm9-frag-free_peak_15908	chr14	120674593	120675309	+	1580	NA	promoter-TSS (NM_175341)	promoter-TSS (NM_175341)	60	NM_001360378	105559	Mm.238266	NM_175341	ENSMUSG00000022139	Mbnl2	1110002M11Rik|AI047808|AI837313|AI849185|AL118326|MBLL|R75232|mKIAA4072	muscleblind like splicing factor 2	protein-coding
SJMMNORM066768_C2-YD16-ATACSEQ_WT.rmdupq1.mm9-frag-free_peak_1974	chr1	122017306	122018322	+	1580	NA	promoter-TSS (NM_028439)	promoter-TSS (NM_028439)	50	NM_028439	73103	Mm.271602	NM_028439	ENSMUSG00000026388	3110009E18Rik	-	RIKEN cDNA 3110009E18 gene	protein-coding
SJMMNORM066768_C2-YD16-ATACSEQ_WT.rmdupq1.mm9-frag-free_peak_13127	chr13	102177477	102178053	+	1559	NA	Intergenic	MLT1F|LTR|MaLR	-10230	NR_046187	78136	Mm.399065	NR_046187		4922502H24Rik	-	RIKEN cDNA 4922502H24 gene	ncRNA
SJMMNORM066768_C2-YD16-ATACSEQ_WT.rmdupq1.mm9-frag-free_peak_11544	chr13	23848583	23848989	+	1559	NA	promoter-TSS (NM_178193)	promoter-TSS (NM_178193)	-20	NM_178193	326620	Mm.261642	NM_178193	ENSMUSG00000069266	Hist1h4b	-	histone cluster 1, H4b	protein-coding
SJMMNORM066768_C2-YD16-ATACSEQ_WT.rmdupq1.mm9-frag-free_peak_47711	chr9	78329263	78330113	+	1559	NA	promoter-TSS (NM_010106)	promoter-TSS (NM_010106)	-157	NM_010106	13627	Mm.138471	NM_010106	ENSMUSG00000037742	Eef1a1	-	eukaryotic translation elongation factor 1 alpha 1	protein-coding
SJMMNORM066768_C2-YD16-ATACSEQ_WT.rmdupq1.mm9-frag-free_peak_14530	chr14	37947824	37948727	+	1559	NA	promoter-TSS (NM_001199122)	promoter-TSS (NM_001199122)	50	NM_001199122	66092	Mm.182912	NM_078478	ENSMUSG00000041028	Ghitm	1010001P14Rik|C77840|MICS1|PTD010|Tmbim5	growth hormone inducible transmembrane protein	protein-coding
SJMMNORM066768_C2-YD16-ATACSEQ_WT.rmdupq1.mm9-frag-free_peak_15211	chr14	70132085	70132729	+	1559	NA	promoter-TSS (NR_130166)	promoter-TSS (NR_130166)	-30	NM_134078	105513	Mm.159637	NM_134078	ENSMUSG00000034190	Chmp7	4930596K11Rik|6330407G04Rik|AI450338|AW550775	charged multivesicular body protein 7	protein-coding
SJMMNORM066768_C2-YD16-ATACSEQ_WT.rmdupq1.mm9-frag-free_peak_1299	chr1	75215661	75216093	+	1559	NA	promoter-TSS (NM_001313724)	promoter-TSS (NM_001313724)	-8	NM_001313724	22145	Mm.1155	NM_009447	ENSMUSG00000026202	Tuba4a	M[a]4|Tuba4	tubulin, alpha 4A	protein-coding
SJMMNORM066768_C2-YD16-ATACSEQ_WT.rmdupq1.mm9-frag-free_peak_3034	chr1	170362040	170362799	+	1559	NA	promoter-TSS (NM_001291509)	promoter-TSS (NM_001291509)	-119	NM_001291509	18514	Mm.43358	NM_008783	ENSMUSG00000052534	Pbx1	2310056B04Rik|D230003C07Rik|Pbx-1	pre B cell leukemia homeobox 1	protein-coding
SJMMNORM066768_C2-YD16-ATACSEQ_WT.rmdupq1.mm9-frag-free_peak_1766	chr1	106898622	106899346	+	1559	NA	Intergenic	Intergenic	233887	NM_011800	23836	Mm.103640	NM_011800	ENSMUSG00000050840	Cdh20	Cdh7	cadherin 20	protein-coding
SJMMNORM066768_C2-YD16-ATACSEQ_WT.rmdupq1.mm9-frag-free_peak_20569	chr17	17963634	17964804	+	1559	NA	Intergenic	CpG	-2933	NR_029536	387230		NR_029536	ENSMUSG00000065396	Mir99b	Mirn99b|mmu-mir-99b	microRNA 99b	ncRNA
SJMMNORM066768_C2-YD16-ATACSEQ_WT.rmdupq1.mm9-frag-free_peak_3161	chr1	174259169	174259870	+	1559	NA	promoter-TSS (NM_008429)	promoter-TSS (NM_008429)	-66	NM_001360808	16524	Mm.261168	NM_008429	ENSMUSG00000038026	Kcnj9	1700085N21Rik|Girk3|Kir3.3|mbGIRK3	potassium inwardly-rectifying channel, subfamily J, member 9	protein-coding
SJMMNORM066768_C2-YD16-ATACSEQ_WT.rmdupq1.mm9-frag-free_peak_19805	chr16	75766682	75767493	+	1559	NA	promoter-TSS (NM_030201)	promoter-TSS (NM_030201)	-24	NR_027492	110920	Mm.26704	NM_030201	ENSMUSG00000032932	Hspa13	1600002I10Rik|AV006182|B230217N24Rik|Stch	heat shock protein 70 family, member 13	protein-coding
SJMMNORM066768_C2-YD16-ATACSEQ_WT.rmdupq1.mm9-frag-free_peak_40158	chr6	106331073	106332042	+	1559	NA	intron (NM_001109749, intron 7 of 25)	intron (NM_001109749, intron 7 of 25)	262798	NM_001109751	269784	Mm.321683	NM_173004	ENSMUSG00000064293	Cntn4	9630050B05|Axcam|BIG-2	contactin 4	protein-coding
SJMMNORM066768_C2-YD16-ATACSEQ_WT.rmdupq1.mm9-frag-free_peak_47959	chr9	91691698	91692331	+	1559	NA	Intergenic	Intergenic	-395760	NM_001195693	100504689	Mm.464262	NM_001195693	ENSMUSG00000095654	Plscr5	331000	phospholipid scramblase family, member 5	protein-coding
SJMMNORM066768_C2-YD16-ATACSEQ_WT.rmdupq1.mm9-frag-free_peak_299	chr1	23262636	23263819	+	1559	NA	Intergenic	CpG	-15881	NR_029533	387225		NR_029533	ENSMUSG00000065405	Mir30a	Mirn30a|mir-30a|mmu-mir-30a	microRNA 30a	ncRNA
SJMMNORM066768_C2-YD16-ATACSEQ_WT.rmdupq1.mm9-frag-free_peak_36825	chr5	74591043	74591436	+	1559	NA	promoter-TSS (NM_026878)	promoter-TSS (NM_026878)	-112	NM_026878	68939	Mm.293316	NM_026878	ENSMUSG00000049907	Rasl11b	1190017B18Rik	RAS-like, family 11, member B	protein-coding
SJMMNORM066768_C2-YD16-ATACSEQ_WT.rmdupq1.mm9-frag-free_peak_16921	chr15	41278414	41279154	+	1559	NA	promoter-TSS (NM_001130166)	promoter-TSS (NM_001130166)	-244	NR_152565	170719	Mm.254267	NM_130885	ENSMUSG00000022307	Oxr1	2210416C20Rik|C7|C7B	oxidation resistance 1	protein-coding
SJMMNORM066768_C2-YD16-ATACSEQ_WT.rmdupq1.mm9-frag-free_peak_22599	chr18	31171294	31171685	+	1539	NA	intron (NM_009065, intron 4 of 4)	intron (NM_009065, intron 4 of 4)	305293	NM_009065	19762	Mm.5163	NM_009065	ENSMUSG00000057455	Rit2	RIBA|Rin|Roc2	Ras-like without CAAX 2	protein-coding
SJMMNORM066768_C2-YD16-ATACSEQ_WT.rmdupq1.mm9-frag-free_peak_50038	chrX	162878054	162879027	+	1539	NA	promoter-TSS (NM_001313722)	promoter-TSS (NM_001313722)	96	NM_177429	237222	Mm.247480	NM_177429	ENSMUSG00000040586	Ofd1	Cxorf5|DXGgc7e|ORF2	OFD1, centriole and centriolar satellite protein	protein-coding
SJMMNORM066768_C2-YD16-ATACSEQ_WT.rmdupq1.mm9-frag-free_peak_27710	chr2	113167365	113168359	+	1539	NA	promoter-TSS (NM_010230)	promoter-TSS (NM_010230)	-31	NM_001285458	14260	Mm.4938	NM_010230	ENSMUSG00000044042	Fmn1	Fmn|formin-1|ld	formin 1	protein-coding
SJMMNORM066768_C2-YD16-ATACSEQ_WT.rmdupq1.mm9-frag-free_peak_14700	chr14	50457833	50458853	+	1539	NA	Intergenic	Intergenic	-55285	NM_026142	67419	Mm.318710	NM_026142	ENSMUSG00000036242	3632451O06Rik	AU067705	RIKEN cDNA 3632451O06 gene	protein-coding
SJMMNORM066768_C2-YD16-ATACSEQ_WT.rmdupq1.mm9-frag-free_peak_12994	chr13	97312191	97312883	+	1539	NA	promoter-TSS (NM_012048)	promoter-TSS (NM_012048)	-3	NM_012048	27015	Mm.89926	NM_012048	ENSMUSG00000021668	Polk	DINP|Dinb1	polymerase (DNA directed), kappa	protein-coding
SJMMNORM066768_C2-YD16-ATACSEQ_WT.rmdupq1.mm9-frag-free_peak_32340	chr3	149213298	149213887	+	1539	NA	Intergenic	Intergenic	275891	NR_040591	381482	Mm.393866	NR_040591		Gm1653	-	predicted gene 1653	ncRNA
SJMMNORM066768_C2-YD16-ATACSEQ_WT.rmdupq1.mm9-frag-free_peak_4675	chr10	56301678	56302555	+	1539	NA	Intergenic	Intergenic	150329	NR_152769	102640560	Mm.417249	NR_152768		Gm36595	-	predicted gene, 36595	ncRNA
SJMMNORM066768_C2-YD16-ATACSEQ_WT.rmdupq1.mm9-frag-free_peak_19067	chr16	38088597	38090242	+	1539	NA	promoter-TSS (NR_033221)	promoter-TSS (NR_033221)	-73	NR_033221	414072	Mm.483602	NR_033221		BC031361	-	cDNA sequence BC031361	ncRNA
SJMMNORM066768_C2-YD16-ATACSEQ_WT.rmdupq1.mm9-frag-free_peak_13909	chr14	14188367	14188774	+	1539	NA	intron (NM_028052, intron 2 of 5)	intron (NM_028052, intron 2 of 5)	71276	NM_028052	72003	Mm.317515	NM_028052	ENSMUSG00000056296	Synpr	1500003F20Rik|SPO	synaptoporin	protein-coding
SJMMNORM066768_C2-YD16-ATACSEQ_WT.rmdupq1.mm9-frag-free_peak_27740	chr2	114000899	114001249	+	1539	NA	promoter-TSS (NM_009702)	promoter-TSS (NM_009702)	1	NM_001290788	11834	Mm.2545	NM_009702	ENSMUSG00000040383	Aqr	AW495846|mKIAA0560	aquarius	protein-coding
SJMMNORM066768_C2-YD16-ATACSEQ_WT.rmdupq1.mm9-frag-free_peak_41075	chr6	146673093	146673874	+	1539	NA	promoter-TSS (NM_172734)	promoter-TSS (NM_172734)	31	NM_172734	232533	Mm.322121	NM_172734	ENSMUSG00000001630	Stk38l	4930473A22Rik|Ndr2|Ndr54	serine/threonine kinase 38 like	protein-coding
SJMMNORM066768_C2-YD16-ATACSEQ_WT.rmdupq1.mm9-frag-free_peak_15729	chr14	104049010	104049600	+	1539	NA	promoter-TSS (NM_001361639)	promoter-TSS (NM_001361639)	-140	NM_198014	105439	Mm.27548	NM_198014	ENSMUSG00000055717	Slain1	9630044O09Rik|AA675320|AW742596	SLAIN motif family, member 1	protein-coding
SJMMNORM066768_C2-YD16-ATACSEQ_WT.rmdupq1.mm9-frag-free_peak_19869	chr16	77594716	77595252	+	1539	NA	Intergenic	Intergenic	-4197	NR_029535	387229		NR_029535	ENSMUSG00000065530	Mir99a	Mirn99a|mir-99a|mmu-mir-99a	microRNA 99a	ncRNA
SJMMNORM066768_C2-YD16-ATACSEQ_WT.rmdupq1.mm9-frag-free_peak_15366	chr14	76813961	76815929	+	1539	NA	promoter-TSS (NM_207652)	promoter-TSS (NM_207652)	177	NM_001310646	21807	Mm.153272	NM_009366	ENSMUSG00000022010	Tsc22d1	AA589566|AW105905|Egr5|TSC-22|Tgfb1i4|Tsc|Tsc22	TSC22 domain family, member 1	protein-coding
SJMMNORM066768_C2-YD16-ATACSEQ_WT.rmdupq1.mm9-frag-free_peak_11806	chr13	38085596	38086291	+	1539	NA	exon (NM_025965, exon 1 of 8)	exon (NM_025965, exon 1 of 8)	134	NM_001360842	107513	Mm.426670	NM_025965	ENSMUSG00000021427	Ssr1	2510001K09Rik|6330400D04|AI159733|AI452176|SSR|TRAPA	signal sequence receptor, alpha	protein-coding
SJMMNORM066768_C2-YD16-ATACSEQ_WT.rmdupq1.mm9-frag-free_peak_24000	chr18	82623528	82624557	+	1539	NA	Intergenic	Intergenic	-20473	NM_010777	17196	Mm.252063	NM_010777	ENSMUSG00000041607	Mbp	C76307|Hmbpr|R75289|golli-mbp|jve|mld|shi	myelin basic protein	protein-coding
SJMMNORM066768_C2-YD16-ATACSEQ_WT.rmdupq1.mm9-frag-free_peak_32985	chr4	28739770	28740719	+	1539	NA	promoter-TSS (NM_010141)	promoter-TSS (NM_010141)	-37	NM_010141	13841	Mm.257266	NM_010141	ENSMUSG00000028289	Epha7	Cek11|Ebk|Ehk3|Hek11|Mdk1	Eph receptor A7	protein-coding
SJMMNORM066768_C2-YD16-ATACSEQ_WT.rmdupq1.mm9-frag-free_peak_31156	chr3	96073230	96073930	+	1539	NA	promoter-TSS (NM_175666)	promoter-TSS (NM_175666)	-43	NM_175666	319189	Mm.297655	NM_175666	ENSMUSG00000105827	Hist2h2bb	H2b-616	histone cluster 2, H2bb	protein-coding
SJMMNORM066768_C2-YD16-ATACSEQ_WT.rmdupq1.mm9-frag-free_peak_16342	chr15	22514372	22514903	+	1539	NA	Intergenic	Intergenic	130102	NM_001165971	545091	Mm.475598	NM_001165971		Hnrnpa1l2-ps2	EG545091|Gm5803	heterogeneous nuclear ribonucleoprotein A1-like 2, pseudogene 2	protein-coding
SJMMNORM066768_C2-YD16-ATACSEQ_WT.rmdupq1.mm9-frag-free_peak_9392	chr12	31596204	31596697	+	1539	NA	promoter-TSS (NM_021330)	promoter-TSS (NM_021330)	27	NM_021330	11431	Mm.359831	NM_021330	ENSMUSG00000044573	Acp1	4632432E04Rik|AI427468|Acp-1|LMW-PTP|Lmptp	acid phosphatase 1, soluble	protein-coding
SJMMNORM066768_C2-YD16-ATACSEQ_WT.rmdupq1.mm9-frag-free_peak_45804	chr8	101939525	101940694	+	1539	NA	promoter-TSS (NR_132435)	promoter-TSS (NR_132435)	262	NM_001039154	12564	Mm.441131	NM_007667	ENSMUSG00000036510	Cdh8	AI851472|cad8	cadherin 8	protein-coding
SJMMNORM066768_C2-YD16-ATACSEQ_WT.rmdupq1.mm9-frag-free_peak_42614	chr7	97277853	97279402	+	1539	NA	promoter-TSS (NM_001252522)	promoter-TSS (NM_001252522)	-96	NM_146194	233489	Mm.235175	NM_146194	ENSMUSG00000039361	Picalm	CALM|CLTH|PAP180|fit-1|fit1|mKIAA4114	phosphatidylinositol binding clathrin assembly protein	protein-coding
SJMMNORM066768_C2-YD16-ATACSEQ_WT.rmdupq1.mm9-frag-free_peak_28038	chr2	127073117	127074032	+	1539	NA	promoter-TSS (NM_175145)	promoter-TSS (NM_175145)	-22	NM_025296	26371	Mm.45179	NM_025296	ENSMUSG00000003662	Ciao1	AW210570|Wdr39	cytosolic iron-sulfur protein assembly 1	protein-coding
SJMMNORM066768_C2-YD16-ATACSEQ_WT.rmdupq1.mm9-frag-free_peak_11742	chr13	35333091	35333796	+	1518	NA	Intergenic	Intergenic	-29526	NR_126478	75543	Mm.489052	NR_126478	ENSMUSG00000113770	1700019C18Rik	-	RIKEN cDNA 1700019C18 gene	ncRNA
SJMMNORM066768_C2-YD16-ATACSEQ_WT.rmdupq1.mm9-frag-free_peak_4421	chr10	39450784	39453036	+	1518	NA	promoter-TSS (NR_038037)	promoter-TSS (NR_038037)	-56	NM_011264	19714	Mm.439723	NM_011264	ENSMUSG00000019841	Rev3l	Rev|Rev3|Sez4	REV3 like, DNA directed polymerase zeta catalytic subunit	protein-coding
SJMMNORM066768_C2-YD16-ATACSEQ_WT.rmdupq1.mm9-frag-free_peak_32271	chr3	144232988	144233772	+	1518	NA	promoter-TSS (NM_053102)	promoter-TSS (NM_053102)	-11	NM_053102	93684	Mm.29812	NM_053102	ENSMUSG00000037072	Selenof	9430015P09Rik|Sep15	selenoprotein F	protein-coding
SJMMNORM066768_C2-YD16-ATACSEQ_WT.rmdupq1.mm9-frag-free_peak_2851	chr1	164670451	164670878	+	1518	NA	promoter-TSS (NM_001081290)	promoter-TSS (NM_001081290)	23	NM_001081290	226562	Mm.245446	NM_001081290	ENSMUSG00000040225	Prrc2c	1810043M20Rik|9630039I18Rik|A630006J20|Bat2d|Bat2d1|Bat2l2|E130112L15Rik|Prrc3|mKIAA1096	proline-rich coiled-coil 2C	protein-coding
SJMMNORM066768_C2-YD16-ATACSEQ_WT.rmdupq1.mm9-frag-free_peak_39027	chr6	47728041	47728641	+	1518	NA	Intergenic	Intergenic	25310	NR_030485	735289		NR_030485	ENSMUSG00000076060	Mir704	Mirn704|mir-704|mmu-mir-704	microRNA 704	ncRNA
SJMMNORM066768_C2-YD16-ATACSEQ_WT.rmdupq1.mm9-frag-free_peak_5769	chr10	94784614	94785530	+	1518	NA	intron (NM_001330138, intron 2 of 2)	intron (NM_001330138, intron 2 of 2)	1271	NM_001330138	12905	Mm.473739	NM_009950	ENSMUSG00000045867	Cradd	RAIDD	CASP2 and RIPK1 domain containing adaptor with death domain	protein-coding
SJMMNORM066768_C2-YD16-ATACSEQ_WT.rmdupq1.mm9-frag-free_peak_44487	chr8	42502189	42502705	+	1518	NA	promoter-TSS (NM_013522)	promoter-TSS (NM_013522)	25	NM_013522	14300	Mm.217312	NM_013522	ENSMUSG00000031590	Frg1	-	FSHD region gene 1	protein-coding
SJMMNORM066768_C2-YD16-ATACSEQ_WT.rmdupq1.mm9-frag-free_peak_5990	chr10	105010398	105012987	+	1518	NA	promoter-TSS (NM_177368)	promoter-TSS (NM_177368)	85	NR_038032	327812	Mm.191660	NR_038032	ENSMUSG00000085282	Gm15663	9330159K06	predicted gene 15663	ncRNA
SJMMNORM066768_C2-YD16-ATACSEQ_WT.rmdupq1.mm9-frag-free_peak_27190	chr2	92273939	92274637	+	1518	NA	promoter-TSS (NM_009963)	promoter-TSS (NM_009963)	-62	NM_009963	12953	Mm.254181	NM_009963	ENSMUSG00000068742	Cry2	AV006279|D130054K12Rik	cryptochrome 2 (photolyase-like)	protein-coding
SJMMNORM066768_C2-YD16-ATACSEQ_WT.rmdupq1.mm9-frag-free_peak_16806	chr15	38230244	38231371	+	1518	NA	promoter-TSS (NM_013692)	promoter-TSS (NM_013692)	-341	NM_013692	21847	Mm.4292	NM_013692	ENSMUSG00000037465	Klf10	AI115143|EGR[a]|Egral|Gdnfif|TIEG-1|Tieg|Tieg1|mGIF	Kruppel-like factor 10	protein-coding
SJMMNORM066768_C2-YD16-ATACSEQ_WT.rmdupq1.mm9-frag-free_peak_36554	chr5	54389277	54389882	+	1518	NA	promoter-TSS (NM_001081103)	promoter-TSS (NM_001081103)	-183	NM_001081103	116873	Mm.265985	NM_054083	ENSMUSG00000039156	Stim2	-	stromal interaction molecule 2	protein-coding
SJMMNORM066768_C2-YD16-ATACSEQ_WT.rmdupq1.mm9-frag-free_peak_12885	chr13	93685164	93686360	+	1518	NA	Intergenic	Intergenic	71020	NM_001162945	382793	Mm.296770	NM_001162945	ENSMUSG00000021704	Mtx3	4930470O13Rik|AA409304|AI853833|AU067765|EG624619|Gm1194|Gm6514	metaxin 3	protein-coding
SJMMNORM066768_C2-YD16-ATACSEQ_WT.rmdupq1.mm9-frag-free_peak_31638	chr3	119071700	119072222	+	1518	NA	intron (NM_170778, intron 20 of 22)	intron (NM_170778, intron 20 of 22)	414345	NM_001310711	56195	Mm.29966	NM_019550	ENSMUSG00000028134	Ptbp2	Ptb2|brPTB|nPTB	polypyrimidine tract binding protein 2	protein-coding
SJMMNORM066768_C2-YD16-ATACSEQ_WT.rmdupq1.mm9-frag-free_peak_16594	chr15	31919216	31919919	+	1518	NA	Intergenic	Intergenic	-187477	NM_020503	57254	Mm.377133	NM_020503	ENSMUSG00000045267	Tas2r119	T2r19|Tas2r19|mGR19|mt2r19	taste receptor, type 2, member 119	protein-coding
SJMMNORM066768_C2-YD16-ATACSEQ_WT.rmdupq1.mm9-frag-free_peak_2942	chr1	167931901	167933755	+	1518	NA	promoter-TSS (NM_011137)	promoter-TSS (NM_011137)	-63	NM_011137	18986	Mm.245261	NM_011137	ENSMUSG00000026565	Pou2f1	2810482H01Rik|NF-A1|Oct-1|Oct1|Otf-1|Otf1	POU domain, class 2, transcription factor 1	protein-coding
SJMMNORM066768_C2-YD16-ATACSEQ_WT.rmdupq1.mm9-frag-free_peak_13629	chr13	119175516	119176265	+	1518	NA	exon (NM_021556, exon 1 of 5)	exon (NM_021556, exon 1 of 5)	169	NM_021556	59054	Mm.143810	NM_021556	ENSMUSG00000021731	Mrps30	2610020A16Rik|AA968347|PAP|Pdcd9	mitochondrial ribosomal protein S30	protein-coding
SJMMNORM066768_C2-YD16-ATACSEQ_WT.rmdupq1.mm9-frag-free_peak_10506	chr12	88225413	88225996	+	1518	NA	promoter-TSS (NM_145836)	promoter-TSS (NM_145836)	60	NM_145836	238330	Mm.248358	NM_145836	ENSMUSG00000034168	Irf2bpl	6430527G18Rik|Eap1	interferon regulatory factor 2 binding protein-like	protein-coding
SJMMNORM066768_C2-YD16-ATACSEQ_WT.rmdupq1.mm9-frag-free_peak_27332	chr2	97306280	97306988	+	1518	NA	intron (NM_001289742, intron 6 of 7)	intron (NM_001289742, intron 6 of 7)	-1180	NM_001289744	241568	Mm.241682	NM_178725	ENSMUSG00000050587	Lrrc4c	6430556C10Rik|NGL-1	leucine rich repeat containing 4C	protein-coding
SJMMNORM066768_C2-YD16-ATACSEQ_WT.rmdupq1.mm9-frag-free_peak_2716	chr1	160286236	160286655	+	1518	NA	promoter-TSS (NM_207583)	promoter-TSS (NM_207583)	-54	NM_207583	240843	Mm.329579	NM_207583	ENSMUSG00000004031	Brinp2	6430517E21Rik|BB361039|Fam5b|mKIAA1747	bone morphogenic protein/retinoic acid inducible neural-specific 2	protein-coding
SJMMNORM066768_C2-YD16-ATACSEQ_WT.rmdupq1.mm9-frag-free_peak_22841	chr18	38011653	38012102	+	1498	NA	intron (NM_007858, intron 25 of 26)	intron (NM_007858, intron 25 of 26)	2437	NR_105945	102465592		NR_105945	ENSMUSG00000098706	Mir6979	Gm27524|mmu-mir-6979	microRNA 6979	ncRNA
SJMMNORM066768_C2-YD16-ATACSEQ_WT.rmdupq1.mm9-frag-free_peak_19715	chr16	67620642	67621680	+	1498	NA	promoter-TSS (NM_001347247)	promoter-TSS (NM_001347247)	-8	NM_001347247	239857	Mm.394300	NM_178721	ENSMUSG00000064115	Cadm2	2900078E11Rik|9330131D06|A830029E02Rik|Igdf4d|Igsf4d|NECL3|SynCAM 2|SynCAM2	cell adhesion molecule 2	protein-coding
SJMMNORM066768_C2-YD16-ATACSEQ_WT.rmdupq1.mm9-frag-free_peak_31743	chr3	122686940	122687936	+	1498	NA	promoter-TSS (NM_133857)	promoter-TSS (NM_133857)	-73	NM_133857	99526	Mm.491248	NM_133857	ENSMUSG00000039701	Usp53	AA939927|Phxr3|Sp6|mKIAA1350|mbo	ubiquitin specific peptidase 53	protein-coding
SJMMNORM066768_C2-YD16-ATACSEQ_WT.rmdupq1.mm9-frag-free_peak_322	chr1	23769622	23770000	+	1498	NA	exon (NM_172124, exon 1 of 4)	exon (NM_172124, exon 1 of 4)	1046	NM_172124	280645	Mm.471661	NM_172124	ENSMUSG00000026156	B3gat2	GlcAT-S|Glcats	beta-1,3-glucuronyltransferase 2 (glucuronosyltransferase S)	protein-coding
SJMMNORM066768_C2-YD16-ATACSEQ_WT.rmdupq1.mm9-frag-free_peak_5788	chr10	95402927	95403901	+	1498	NA	5' UTR (NM_001001932, exon 1 of 29)	5' UTR (NM_001001932, exon 1 of 29)	117	NM_001001932	216238	Mm.210035	NM_001001932	ENSMUSG00000036499	Eea1	A430109M19Rik|B230358H09Rik|ZFYVE2	early endosome antigen 1	protein-coding
SJMMNORM066768_C2-YD16-ATACSEQ_WT.rmdupq1.mm9-frag-free_peak_37073	chr5	90652700	90653238	+	1498	NA	promoter-TSS (NM_001163456)	promoter-TSS (NM_001163456)	52	NR_028088	231430	Mm.319697	NM_001033310	ENSMUSG00000035505	Cox18	BC038311	cytochrome c oxidase assembly protein 18	protein-coding
SJMMNORM066768_C2-YD16-ATACSEQ_WT.rmdupq1.mm9-frag-free_peak_13226	chr13	105548802	105550007	+	1498	NA	intron (NM_026072, intron 10 of 13)	intron (NM_026072, intron 10 of 13)	57629	NM_026072	67285	Mm.235398	NM_026072	ENSMUSG00000021715	Cwc27	3110009E13Rik|NY-CO-10|Sdccag10	CWC27 spliceosome-associated protein	protein-coding
SJMMNORM066768_C2-YD16-ATACSEQ_WT.rmdupq1.mm9-frag-free_peak_25136	chr19	53603252	53603975	+	1498	NA	promoter-TSS (NM_001085390)	promoter-TSS (NM_001085390)	-195	NM_001085390	240672	Mm.482424	NM_001085390	ENSMUSG00000034765	Dusp5	Gm337	dual specificity phosphatase 5	protein-coding
SJMMNORM066768_C2-YD16-ATACSEQ_WT.rmdupq1.mm9-frag-free_peak_39659	chr6	81421159	81422237	+	1498	NA	Intergenic	Intergenic	423959	NR_106091	102465711		NR_106091	ENSMUSG00000106154	Mir7232	mmu-mir-7232	microRNA 7232	ncRNA
SJMMNORM066768_C2-YD16-ATACSEQ_WT.rmdupq1.mm9-frag-free_peak_29843	chr3	27052542	27053060	+	1498	NA	promoter-TSS (NM_007900)	promoter-TSS (NM_007900)	-1	NM_001177626	13605	Mm.261453	NM_007900	ENSMUSG00000027699	Ect2	AI528536	ect2 oncogene	protein-coding
SJMMNORM066768_C2-YD16-ATACSEQ_WT.rmdupq1.mm9-frag-free_peak_19359	chr16	48372255	48373087	+	1498	NA	Intergenic	Intergenic	39858	NR_015373	433023	Mm.483302	NR_015373	ENSMUSG00000110573	Gm5485	EG433023	predicted gene 5485	ncRNA
SJMMNORM066768_C2-YD16-ATACSEQ_WT.rmdupq1.mm9-frag-free_peak_45165	chr8	75016338	75016888	+	1498	NA	promoter-TSS (NM_177766)	promoter-TSS (NM_177766)	-100	NM_177766	270066	Mm.291461	NM_177766	ENSMUSG00000019731	Slc35e1	6030458H05|AA408278	solute carrier family 35, member E1	protein-coding
SJMMNORM066768_C2-YD16-ATACSEQ_WT.rmdupq1.mm9-frag-free_peak_36654	chr5	65883722	65884615	+	1498	NA	promoter-TSS (NM_133697)	promoter-TSS (NM_133697)	-94	NM_133697	68552	Mm.10709	NM_133697	ENSMUSG00000037822	Smim14	1110003E01Rik|1700127H04Rik|5430439C17Rik|MAd4	small integral membrane protein 14	protein-coding
SJMMNORM066768_C2-YD16-ATACSEQ_WT.rmdupq1.mm9-frag-free_peak_10722	chr12	101437154	101437917	+	1498	NA	promoter-TSS (NM_009790)	promoter-TSS (NM_009790)	-110	NM_009790	12313	Mm.285993	NM_009790	ENSMUSG00000001175	Calm1	AI256814|AI327027|AI461935|AL024000|CaM|Calm|Cam1	calmodulin 1	protein-coding
SJMMNORM066768_C2-YD16-ATACSEQ_WT.rmdupq1.mm9-frag-free_peak_40845	chr6	136776527	136777075	+	1498	NA	promoter-TSS (NM_178776)	promoter-TSS (NM_178776)	-64	NM_021714	60321	Mm.141197	NM_021714	ENSMUSG00000030216	Wbp11	2510026P17Rik|D6Wsu113e|Npwbp|SIPP1	WW domain binding protein 11	protein-coding
SJMMNORM066768_C2-YD16-ATACSEQ_WT.rmdupq1.mm9-frag-free_peak_32971	chr4	27352671	27353872	+	1498	NA	Intergenic	MER70B|LTR|ERVL	-720675	NR_040656	75360	Mm.67233	NR_040656	ENSMUSG00000086257	4930548K13Rik	-	RIKEN cDNA 4930548K13 gene	ncRNA
SJMMNORM066768_C2-YD16-ATACSEQ_WT.rmdupq1.mm9-frag-free_peak_36644	chr5	65590514	65591034	+	1498	NA	promoter-TSS (NM_153391)	promoter-TSS (NM_153391)	-161	NM_001359880	213081	Mm.127550	NM_153391	ENSMUSG00000037890	Wdr19	C330027H04Rik|D330023L08Rik|DYF2|Ift144|PWDMP|mKIAA1638	WD repeat domain 19	protein-coding
SJMMNORM066768_C2-YD16-ATACSEQ_WT.rmdupq1.mm9-frag-free_peak_38201	chr6	5060364	5060776	+	1498	NA	intron (NM_181595, intron 7 of 15)	intron (NM_181595, intron 7 of 15)	83376	NM_011134	18979	Mm.237657	NM_011134	ENSMUSG00000002588	Pon1	Pon	paraoxonase 1	protein-coding
SJMMNORM066768_C2-YD16-ATACSEQ_WT.rmdupq1.mm9-frag-free_peak_39359	chr6	59375750	59376717	+	1498	NA	promoter-TSS (NM_183183)	promoter-TSS (NM_183183)	51	NM_183183	243385	Mm.138080	NM_183183	ENSMUSG00000045441	Gprin3	C030038J10Rik|C730021L23	GPRIN family member 3	protein-coding
SJMMNORM066768_C2-YD16-ATACSEQ_WT.rmdupq1.mm9-frag-free_peak_6313	chr10	117229598	117230081	+	1498	NA	promoter-TSS (NM_134010)	promoter-TSS (NM_134010)	-78	NM_134010	103468	Mm.12568	NM_134010	ENSMUSG00000052798	Nup107	AW541137|C76801	nucleoporin 107	protein-coding
SJMMNORM066768_C2-YD16-ATACSEQ_WT.rmdupq1.mm9-frag-free_peak_45721	chr8	97227786	97228425	+	1498	NA	Intergenic	Intergenic	-7963	NM_026385	67801	Mm.279977	NM_026385	ENSMUSG00000031775	Pllp	0610010I06Rik|AV001002|Plapi|Tm4sf11	plasma membrane proteolipid	protein-coding
SJMMNORM066768_C2-YD16-ATACSEQ_WT.rmdupq1.mm9-frag-free_peak_23783	chr18	73863216	73863717	+	1498	NA	promoter-TSS (NM_008540)	promoter-TSS (NM_008540)	-71	NM_008540	17128	Mm.100399	NM_008540	ENSMUSG00000024515	Smad4	AW743858|D18Wsu70e|DPC4|Madh4	SMAD family member 4	protein-coding
SJMMNORM066768_C2-YD16-ATACSEQ_WT.rmdupq1.mm9-frag-free_peak_30054	chr3	40650250	40650906	+	1498	NA	promoter-TSS (NR_038067)	promoter-TSS (NR_038067)	198	NM_028140	72175	Mm.130610	NM_028140	ENSMUSG00000025759	Mfsd8	2810423E13Rik|AI836898|AV142426|Cln7	major facilitator superfamily domain containing 8	protein-coding
SJMMNORM066768_C2-YD16-ATACSEQ_WT.rmdupq1.mm9-frag-free_peak_11521	chr13	23662812	23663356	+	1498	NA	promoter-TSS (NM_178196)	promoter-TSS (NM_178196)	5	NM_178187	319166	Mm.261665	NM_178187	ENSMUSG00000069272	Hist1h2ae	1190022L06	histone cluster 1, H2ae	protein-coding
SJMMNORM066768_C2-YD16-ATACSEQ_WT.rmdupq1.mm9-frag-free_peak_39571	chr6	73335745	73336632	+	1498	NA	Intergenic	Intergenic	83473	NM_025737	66740	Mm.440760	NM_025737	ENSMUSG00000056197	4931417E11Rik	-	RIKEN cDNA 4931417E11 gene	protein-coding
SJMMNORM066768_C2-YD16-ATACSEQ_WT.rmdupq1.mm9-frag-free_peak_15462	chr14	79880417	79881950	+	1498	NA	promoter-TSS (NM_018765)	promoter-TSS (NM_018765)	-108	NM_018765	22380	Mm.476813	NM_018765	ENSMUSG00000022023	Wbp4	AW545037|BB101031|FBP21	WW domain binding protein 4	protein-coding
SJMMNORM066768_C2-YD16-ATACSEQ_WT.rmdupq1.mm9-frag-free_peak_417	chr1	27801977	27802460	+	1498	NA	Intergenic	Intergenic	-138673	NR_151583	433281	Mm.329306	NR_151583	ENSMUSG00000101514	Gm5524	AI875557|EG433281	predicted gene 5524	ncRNA
SJMMNORM066768_C2-YD16-ATACSEQ_WT.rmdupq1.mm9-frag-free_peak_29991	chr3	36470758	36471339	+	1498	NA	5' UTR (NM_009828, exon 2 of 9)	5' UTR (NM_009828, exon 2 of 9)	912	NM_009828	12428	Mm.4189	NM_009828	ENSMUSG00000027715	Ccna2	AA408589|Ccn-1|Ccn1|Ccna|CycA2|Cyca	cyclin A2	protein-coding
SJMMNORM066768_C2-YD16-ATACSEQ_WT.rmdupq1.mm9-frag-free_peak_46517	chr9	3022349	3022587	+	1498	NA	Intergenic	GSAT_MM|Satellite|Satellite	16275	NR_039546	100628572		NR_039546	ENSMUSG00000106183	Mir101c	mir-101c|mmu-mir-101c	microRNA 101c	ncRNA
SJMMNORM066768_C2-YD16-ATACSEQ_WT.rmdupq1.mm9-frag-free_peak_4111	chr10	20031666	20032842	+	1498	NA	promoter-TSS (NM_153787)	promoter-TSS (NM_153787)	-21	NM_001025392	72567	Mm.294783	NM_153787	ENSMUSG00000037608	Bclaf1	2610102K23Rik|2700025J07Rik|2810454G14Rik|5730534O06Rik|AI450190|AW556225|Btf|mKIAA0164	BCL2-associated transcription factor 1	protein-coding
SJMMNORM066768_C2-YD16-ATACSEQ_WT.rmdupq1.mm9-frag-free_peak_6290	chr10	116387192	116387713	+	1477	NA	promoter-TSS (NR_038026)	promoter-TSS (NR_038026)	57	NM_001359645	216363	Mm.336394	NM_001003950	ENSMUSG00000064181	Rab3ip	B230311A06|Gtpat12|Rabin3	RAB3A interacting protein	protein-coding
SJMMNORM066768_C2-YD16-ATACSEQ_WT.rmdupq1.mm9-frag-free_peak_2925	chr1	167564173	167565034	+	1477	NA	promoter-TSS (NM_001083897)	promoter-TSS (NM_001083897)	69	NM_001001880	68481	Mm.46438	NM_001001880	ENSMUSG00000026566	Mpzl1	1110007A10Rik|PZR	myelin protein zero-like 1	protein-coding
SJMMNORM066768_C2-YD16-ATACSEQ_WT.rmdupq1.mm9-frag-free_peak_26015	chr2	37278103	37278801	+	1477	NA	promoter-TSS (NM_001290642)	promoter-TSS (NM_001290642)	-29	NM_001100591	319817	Mm.288785	NM_001100591	ENSMUSG00000075376	Rc3h2	2900024N03Rik|9430019J22Rik|D930043C02Rik|Mnab|Rnf164	ring finger and CCCH-type zinc finger domains 2	protein-coding
SJMMNORM066768_C2-YD16-ATACSEQ_WT.rmdupq1.mm9-frag-free_peak_39270	chr6	56183538	56183743	+	1477	NA	intron (NM_001159956, intron 1 of 16)	intron (NM_001159956, intron 1 of 16)	128746	NM_001355475	18575	Mm.5145	NM_011054	ENSMUSG00000004347	Pde1c	-	phosphodiesterase 1C	protein-coding
SJMMNORM066768_C2-YD16-ATACSEQ_WT.rmdupq1.mm9-frag-free_peak_9680	chr12	41172000	41172793	+	1477	NA	promoter-TSS (NM_172575)	promoter-TSS (NM_172575)	-19	NM_178845	246196	Mm.26852	NM_172575	ENSMUSG00000055917	Zfp277	2410017E24Rik|NIRF4	zinc finger protein 277	protein-coding
SJMMNORM066768_C2-YD16-ATACSEQ_WT.rmdupq1.mm9-frag-free_peak_44753	chr8	59990270	59990791	+	1477	NA	promoter-TSS (NM_008252)	promoter-TSS (NM_008252)	-110	NM_008252	97165	Mm.276881	NM_008252	ENSMUSG00000054717	Hmgb2	C80539|HMG-2|Hmg2	high mobility group box 2	protein-coding
SJMMNORM066768_C2-YD16-ATACSEQ_WT.rmdupq1.mm9-frag-free_peak_23701	chr18	69503785	69504313	+	1477	NA	promoter-TSS (NM_013685)	promoter-TSS (NM_013685)	-97	NM_013685	21413	Mm.4269	NM_013685	ENSMUSG00000053477	Tcf4	5730422P05Rik|ASP-I2|E2-2|E2.2|ITF-2|ITF-2b|ITF2|ME2|MITF-2A|MITF-2B|SEF-2|SEF2|SEF2-1|TFE|Tcf-4|bHLHb19	transcription factor 4	protein-coding
SJMMNORM066768_C2-YD16-ATACSEQ_WT.rmdupq1.mm9-frag-free_peak_22122	chr18	9957689	9958705	+	1477	NA	promoter-TSS (NM_153552)	promoter-TSS (NM_153552)	19	NM_153552	225160	Mm.219648	NM_153552	ENSMUSG00000024287	Thoc1	3110002N20Rik|AW107452|NMP-84	THO complex 1	protein-coding
SJMMNORM066768_C2-YD16-ATACSEQ_WT.rmdupq1.mm9-frag-free_peak_2351	chr1	139794817	139795539	+	1477	NA	Intergenic	Intergenic	-67854	NR_029795	735252		NR_029795	ENSMUSG00000065565	Mir181a-1	Mirn181a-1|Mirn213|miR-213|mir-181a-1|mmu-mir-213	microRNA 181a-1	ncRNA
SJMMNORM066768_C2-YD16-ATACSEQ_WT.rmdupq1.mm9-frag-free_peak_20106	chr16	89950714	89951779	+	1477	NA	intron (NM_001145886, intron 2 of 27)	intron (NM_001145886, intron 2 of 27)	9826	NM_009384	21844	Mm.310902	NM_009384	ENSMUSG00000002489	Tiam1	AI847750|D16Ium10|D16Ium10e	T cell lymphoma invasion and metastasis 1	protein-coding
SJMMNORM066768_C2-YD16-ATACSEQ_WT.rmdupq1.mm9-frag-free_peak_19305	chr16	45742720	45743343	+	1477	NA	promoter-TSS (NR_073572)	promoter-TSS (NR_073572)	37	NM_172511	213012	Mm.247453	NM_172511	ENSMUSG00000033157	Abhd10	-	abhydrolase domain containing 10	protein-coding
SJMMNORM066768_C2-YD16-ATACSEQ_WT.rmdupq1.mm9-frag-free_peak_4068	chr10	18735011	18735450	+	1477	NA	promoter-TSS (NM_009397)	promoter-TSS (NM_009397)	-14	NM_009397	21929	Mm.116683	NM_009397	ENSMUSG00000019850	Tnfaip3	A20|Tnfip3	tumor necrosis factor, alpha-induced protein 3	protein-coding
SJMMNORM066768_C2-YD16-ATACSEQ_WT.rmdupq1.mm9-frag-free_peak_23385	chr18	60685535	60686358	+	1477	NA	exon (NM_001357462, exon 1 of 14)	exon (NM_001357462, exon 1 of 14)	138	NM_026302	67665	Mm.272801	NM_026302	ENSMUSG00000024603	Dctn4	1110001K06Rik|4930547K17Rik|C130039E17Rik|p62	dynactin 4	protein-coding
SJMMNORM066768_C2-YD16-ATACSEQ_WT.rmdupq1.mm9-frag-free_peak_25968	chr2	35056291	35056850	+	1477	NA	promoter-TSS (NM_026697)	promoter-TSS (NM_026697)	70	NM_026697	68365	Mm.198264	NM_026697	ENSMUSG00000026878	Rab14	0610030G24Rik|2810475J17Rik|A830021G03Rik|AI314285|AI649155|D030017L14Rik	RAB14, member RAS oncogene family	protein-coding
SJMMNORM066768_C2-YD16-ATACSEQ_WT.rmdupq1.mm9-frag-free_peak_15431	chr14	79068104	79068432	+	1477	NA	intron (NM_001081336, intron 2 of 29)	intron (NM_001081336, intron 2 of 29)	-24010	NR_104044	380921	Mm.89591	NM_001081336	ENSMUSG00000034731	Dgkh	5930402B05Rik|D130015C16|DGK	diacylglycerol kinase, eta	protein-coding
SJMMNORM066768_C2-YD16-ATACSEQ_WT.rmdupq1.mm9-frag-free_peak_10517	chr12	88287736	88288467	+	1477	NA	promoter-TSS (NM_001289432)	promoter-TSS (NM_001289432)	110	NM_001289429	217732	Mm.22337	NM_173735	ENSMUSG00000034157	Cipc	2310044G17Rik|AI842544|AI853744|Kiaa1737|mKIAA1737	CLOCK interacting protein, circadian	protein-coding
SJMMNORM066768_C2-YD16-ATACSEQ_WT.rmdupq1.mm9-frag-free_peak_12832	chr13	91504540	91505441	+	1477	NA	Intergenic	Intergenic	22700	NR_045161	320297	Mm.375866	NR_045161	ENSMUSG00000097182	A830009L08Rik	-	RIKEN cDNA A830009L08 gene	ncRNA
SJMMNORM066768_C2-YD16-ATACSEQ_WT.rmdupq1.mm9-frag-free_peak_22087	chr18	6489849	6491193	+	1477	NA	TTS (NR_035446)	TTS (NR_035446)	123	NR_035446	100316773		NR_035446	ENSMUSG00000084514	Mir1893	Mirn1893|mmu-mir-1893	microRNA 1893	ncRNA
SJMMNORM066768_C2-YD16-ATACSEQ_WT.rmdupq1.mm9-frag-free_peak_38834	chr6	38383265	38384297	+	1477	NA	promoter-TSS (NM_177185)	promoter-TSS (NM_177185)	-144	NM_177185	320538	Mm.302831	NM_177185	ENSMUSG00000038538	Ubn2	2900060J04Rik|6030408G03Rik|BC060116|D130059P03Rik|mKIAA2030	ubinuclein 2	protein-coding
SJMMNORM066768_C2-YD16-ATACSEQ_WT.rmdupq1.mm9-frag-free_peak_826	chr1	53409152	53409909	+	1477	NA	promoter-TSS (NM_001353501)	promoter-TSS (NM_001353501)	66	NM_001290984	70396	Mm.285783	NM_133728	ENSMUSG00000026095	Asnsd1	2210409M21Rik	asparagine synthetase domain containing 1	protein-coding
SJMMNORM066768_C2-YD16-ATACSEQ_WT.rmdupq1.mm9-frag-free_peak_44793	chr8	60418253	60418595	+	1477	NA	intron (NM_175032, intron 6 of 11)	intron (NM_175032, intron 6 of 11)	-286572	NM_144731	108150	Mm.62886	NM_144731	ENSMUSG00000031608	Galnt7	AI225872	polypeptide N-acetylgalactosaminyltransferase 7	protein-coding
SJMMNORM066768_C2-YD16-ATACSEQ_WT.rmdupq1.mm9-frag-free_peak_30862	chr3	85946345	85946766	+	1477	NA	promoter-TSS (NM_016959)	promoter-TSS (NM_016959)	35	NM_016959	20091	Mm.391785	NM_016959	ENSMUSG00000028081	Rps3a1	Rps3a	ribosomal protein S3A1	protein-coding
SJMMNORM066768_C2-YD16-ATACSEQ_WT.rmdupq1.mm9-frag-free_peak_32064	chr3	137689111	137689747	+	1477	NA	Intergenic	Intergenic	40923	NR_037975	329763	Mm.169710	NM_177860	ENSMUSG00000049349	Gm5105	D830013H12|EG329763	predicted gene 5105	ncRNA
SJMMNORM066768_C2-YD16-ATACSEQ_WT.rmdupq1.mm9-frag-free_peak_6090	chr10	109003631	109004089	+	1477	NA	Intergenic	Intergenic	433415	NM_001081035	260315	Mm.225050	NM_177797	ENSMUSG00000020181	Nav3	4732483H20Rik|9630020C08Rik|POMFIL1|Pomfil1p|mKIAA0938|unc53H3	neuron navigator 3	protein-coding
SJMMNORM066768_C2-YD16-ATACSEQ_WT.rmdupq1.mm9-frag-free_peak_44576	chr8	47237627	47238360	+	1477	NA	Intergenic	Intergenic	-11012	NM_025747	66756	Mm.133623	NM_025747	ENSMUSG00000031631	Cfap97	1110068E21Rik|4933411K20Rik|AW049273|Kiaa1430	cilia and flagella associated protein 97	protein-coding
SJMMNORM066768_C2-YD16-ATACSEQ_WT.rmdupq1.mm9-frag-free_peak_2862	chr1	165924745	165925115	+	1477	NA	promoter-TSS (NM_201364)	promoter-TSS (NM_201364)	-3	NM_001357049	381306	Mm.28152	NM_201364	ENSMUSG00000041406	BC055324	-	cDNA sequence BC055324	protein-coding
SJMMNORM066768_C2-YD16-ATACSEQ_WT.rmdupq1.mm9-frag-free_peak_36751	chr5	69731098	69733115	+	1477	NA	exon (NM_175519, exon 1 of 2)	exon (NM_175519, exon 1 of 2)	842	NM_175519	243043	Mm.234821	NM_175519	ENSMUSG00000037653	Kctd8	A730087N02Rik	potassium channel tetramerisation domain containing 8	protein-coding
SJMMNORM066768_C2-YD16-ATACSEQ_WT.rmdupq1.mm9-frag-free_peak_23234	chr18	54021352	54022136	+	1477	NA	promoter-TSS (NM_152809)	promoter-TSS (NM_152809)	-23	NM_152809	70425	Mm.368668	NM_152809	ENSMUSG00000073563	Csnk1g3	3300002K07Rik|C330049O21Rik	casein kinase 1, gamma 3	protein-coding
SJMMNORM066768_C2-YD16-ATACSEQ_WT.rmdupq1.mm9-frag-free_peak_7109	chr11	33062861	33063544	+	1477	NA	promoter-TSS (NM_001252260)	promoter-TSS (NM_001252260)	4	NM_001252261	18148	Mm.485384	NM_008722	ENSMUSG00000057113	Npm1	B23|NO38|Npm	nucleophosmin 1	protein-coding
SJMMNORM066768_C2-YD16-ATACSEQ_WT.rmdupq1.mm9-frag-free_peak_6223	chr10	114449869	114451027	+	1477	NA	Intergenic	Intergenic	171630	NM_173391	216343	Mm.31597	NM_173391	ENSMUSG00000006764	Tph2	AU043594|Ntph	tryptophan hydroxylase 2	protein-coding
SJMMNORM066768_C2-YD16-ATACSEQ_WT.rmdupq1.mm9-frag-free_peak_36142	chr5	33360998	33361910	+	1457	NA	promoter-TSS (NM_011738)	promoter-TSS (NM_011738)	-11	NM_011738	22629	Mm.332314	NM_011738	ENSMUSG00000018965	Ywhah	-	tyrosine 3-monooxygenase/tryptophan 5-monooxygenase activation protein, eta polypeptide	protein-coding
SJMMNORM066768_C2-YD16-ATACSEQ_WT.rmdupq1.mm9-frag-free_peak_11442	chr13	21826679	21827076	+	1457	NA	promoter-TSS (NM_178210)	promoter-TSS (NM_178210)	-26	NM_178210	319159		NM_178210	ENSMUSG00000067455	Hist1h4j	-	histone cluster 1, H4j	protein-coding
SJMMNORM066768_C2-YD16-ATACSEQ_WT.rmdupq1.mm9-frag-free_peak_42209	chr7	74789921	74790452	+	1457	NA	promoter-TSS (NM_027413)	promoter-TSS (NM_027413)	-64	NR_028143	67867	Mm.31247	NM_027413	ENSMUSG00000030556	Lrrc28	1300004K21Rik|2210012C09Rik|2310058O11Rik	leucine rich repeat containing 28	protein-coding
SJMMNORM066768_C2-YD16-ATACSEQ_WT.rmdupq1.mm9-frag-free_peak_27557	chr2	105744485	105744900	+	1457	NA	promoter-TSS (NM_023876)	promoter-TSS (NM_023876)	29	NM_023876	77766	Mm.3608	NM_023876	ENSMUSG00000027167	Elp4	A330107A17Rik|Paxneb	elongator acetyltransferase complex subunit 4	protein-coding
SJMMNORM066768_C2-YD16-ATACSEQ_WT.rmdupq1.mm9-frag-free_peak_13055	chr13	100114435	100114859	+	1457	NA	promoter-TSS (NM_026873)	promoter-TSS (NM_026873)	-14	NM_026873	68927	Mm.276502	NM_026873	ENSMUSG00000021650	Ptcd2	1190005P08Rik	pentatricopeptide repeat domain 2	protein-coding
SJMMNORM066768_C2-YD16-ATACSEQ_WT.rmdupq1.mm9-frag-free_peak_21138	chr17	45709333	45710521	+	1457	NA	intron (NM_008302, intron 1 of 10)	CpG	283	NM_008302	15516	Mm.2180	NM_008302	ENSMUSG00000023944	Hsp90ab1	90kDa|AL022974|C81438|Hsp84|Hsp84-1|Hsp90|Hspcb	heat shock protein 90 alpha (cytosolic), class B member 1	protein-coding
SJMMNORM066768_C2-YD16-ATACSEQ_WT.rmdupq1.mm9-frag-free_peak_29727	chr3	19957516	19958234	+	1457	NA	promoter-TSS (NM_009210)	promoter-TSS (NM_009210)	64	NM_009210	20585	Mm.209650	NM_009210	ENSMUSG00000002428	Hltf	AF010600|BC057116|P113|Smarca3|Snf2l3	helicase-like transcription factor	protein-coding
SJMMNORM066768_C2-YD16-ATACSEQ_WT.rmdupq1.mm9-frag-free_peak_10612	chr12	92288913	92289814	+	1457	NA	intron (NR_045858, intron 2 of 3)	intron (NR_045858, intron 2 of 3)	5075	NR_045858	71349	Mm.442093	NR_045858	ENSMUSG00000085004	5430427M07Rik	-	RIKEN cDNA 5430427M07 gene	ncRNA
SJMMNORM066768_C2-YD16-ATACSEQ_WT.rmdupq1.mm9-frag-free_peak_13002	chr13	97440302	97441185	+	1457	NA	5' UTR (NM_001360165, exon 1 of 20)	5' UTR (NM_001360165, exon 1 of 20)	148	NM_001360165	15357	Mm.316652	NM_008255	ENSMUSG00000021670	Hmgcr	HMG-CoAR|Red	3-hydroxy-3-methylglutaryl-Coenzyme A reductase	protein-coding
SJMMNORM066768_C2-YD16-ATACSEQ_WT.rmdupq1.mm9-frag-free_peak_2073	chr1	129670279	129670923	+	1457	NA	promoter-TSS (NM_028399)	promoter-TSS (NM_028399)	30	NR_045298	100502745	Mm.440061	NR_045298	ENSMUSG00000102014	2900009J06Rik	-	RIKEN cDNA 2900009J06 gene	ncRNA
SJMMNORM066768_C2-YD16-ATACSEQ_WT.rmdupq1.mm9-frag-free_peak_39978	chr6	95067446	95068347	+	1457	NA	promoter-TSS (NM_001008785)	promoter-TSS (NM_001008785)	22	NM_001102670	243574	Mm.333275	NM_001008785	ENSMUSG00000030031	Kbtbd8	AU040152|SSEC-51|SSEC51|Takrp|mKIAA1842	kelch repeat and BTB (POZ) domain containing 8	protein-coding
SJMMNORM066768_C2-YD16-ATACSEQ_WT.rmdupq1.mm9-frag-free_peak_11852	chr13	41700568	41701968	+	1457	NA	promoter-TSS (NM_001163572)	promoter-TSS (NM_001163572)	-317	NM_001163572	621976	Mm.259830	NM_001163572	ENSMUSG00000087370	Tmem170b	EG621976	transmembrane protein 170B	protein-coding
SJMMNORM066768_C2-YD16-ATACSEQ_WT.rmdupq1.mm9-frag-free_peak_9673	chr12	40763791	40765004	+	1457	NA	promoter-TSS (NM_007487)	promoter-TSS (NM_007487)	177	NM_001039515	11861	Mm.12723	NM_007487	ENSMUSG00000047446	Arl4a	AI467555|Arl4	ADP-ribosylation factor-like 4A	protein-coding
SJMMNORM066768_C2-YD16-ATACSEQ_WT.rmdupq1.mm9-frag-free_peak_34506	chr4	99891413	99892147	+	1457	NA	intron (NM_001312690, intron 1 of 3)	intron (NM_001312690, intron 1 of 3)	123384	NM_001312690	26563	Mm.57252	NM_013845	ENSMUSG00000035305	Ror1	2810404D04Rik|Ntrkr1	receptor tyrosine kinase-like orphan receptor 1	protein-coding
SJMMNORM066768_C2-YD16-ATACSEQ_WT.rmdupq1.mm9-frag-free_peak_30315	chr3	58380260	58381096	+	1457	NA	exon (NM_001040396, exon 1 of 6)	exon (NM_001040396, exon 1 of 6)	120	NM_001040396	69227	Mm.270950	NM_001040396	ENSMUSG00000075700	Selenot	2810407C02Rik|5730408P04Rik|Selt	selenoprotein T	protein-coding
SJMMNORM066768_C2-YD16-ATACSEQ_WT.rmdupq1.mm9-frag-free_peak_45277	chr8	82235354	82235909	+	1457	NA	promoter-TSS (NM_001357236)	promoter-TSS (NM_001357236)	8	NM_015751	24015	Mm.5831	NM_015751	ENSMUSG00000058355	Abce1	C79080|Oabp|RLI|RNS41|RNS4I|Rnaseli	ATP-binding cassette, sub-family E (OABP), member 1	protein-coding
SJMMNORM066768_C2-YD16-ATACSEQ_WT.rmdupq1.mm9-frag-free_peak_23065	chr18	46056234	46059180	+	1437	NA	intron (NR_040342, intron 2 of 3)	intron (NR_040342, intron 2 of 3)	147207	NR_040342	107003	Mm.395148	NR_040342		A330093E20Rik	AU043608	RIKEN cDNA A330093E20 gene	ncRNA
SJMMNORM066768_C2-YD16-ATACSEQ_WT.rmdupq1.mm9-frag-free_peak_30454	chr3	65331486	65332461	+	1437	NA	promoter-TSS (NM_178892)	promoter-TSS (NM_178892)	-396	NM_178892	99929	Mm.246398	NM_178892	ENSMUSG00000034640	Tiparp	ARTD14|AW558171|PARP7	TCDD-inducible poly(ADP-ribose) polymerase	protein-coding
SJMMNORM066768_C2-YD16-ATACSEQ_WT.rmdupq1.mm9-frag-free_peak_30271	chr3	55586014	55586644	+	1437	NA	promoter-TSS (NM_010750)	promoter-TSS (NM_010750)	-103	NM_010750	17116	Mm.440209	NM_010750	ENSMUSG00000056947	Mab21l1	AW047968	mab-21-like 1 (C. elegans)	protein-coding
SJMMNORM066768_C2-YD16-ATACSEQ_WT.rmdupq1.mm9-frag-free_peak_13038	chr13	99032750	99033408	+	1437	NA	promoter-TSS (NM_178918)	promoter-TSS (NM_178918)	48	NM_001271392	68558	Mm.209642	NM_023472	ENSMUSG00000021661	Ankra2	1110004M18Rik|Ankra	ankyrin repeat, family A (RFXANK-like), 2	protein-coding
SJMMNORM066768_C2-YD16-ATACSEQ_WT.rmdupq1.mm9-frag-free_peak_45714	chr8	97125439	97125942	+	1437	NA	promoter-TSS (NM_028221)	promoter-TSS (NM_028221)	-64	NM_028221	102122	Mm.250425	NM_028221	ENSMUSG00000031774	Fam192a	1700001O11Rik|2310065K24Rik|AI596259|Nip30	family with sequence similarity 192, member A	protein-coding
SJMMNORM066768_C2-YD16-ATACSEQ_WT.rmdupq1.mm9-frag-free_peak_6046	chr10	106826435	106827153	+	1437	NA	intron (NM_001033223, intron 4 of 5)	intron (NM_001033223, intron 4 of 5)	96396	NM_008656	17877	Mm.4984	NM_008656	ENSMUSG00000000435	Myf5	B130010J22Rik|Myf-5|bHLHc2	myogenic factor 5	protein-coding
SJMMNORM066768_C2-YD16-ATACSEQ_WT.rmdupq1.mm9-frag-free_peak_23771	chr18	73294356	73295177	+	1437	NA	Intergenic	Intergenic	-437593	NM_001039214	240396	Mm.24131	NM_001039214	ENSMUSG00000037253	Mex3c	A130001D14Rik|BC035207|BM-013|Rkhd2	mex3 RNA binding family member C	protein-coding
SJMMNORM066768_C2-YD16-ATACSEQ_WT.rmdupq1.mm9-frag-free_peak_13138	chr13	102257193	102258122	+	1437	NA	Intergenic	Intergenic	-90122	NR_046187	78136	Mm.399065	NR_046187		4922502H24Rik	-	RIKEN cDNA 4922502H24 gene	ncRNA
SJMMNORM066768_C2-YD16-ATACSEQ_WT.rmdupq1.mm9-frag-free_peak_35828	chr5	18732219	18734232	+	1437	NA	promoter-TSS (NR_102342)	promoter-TSS (NR_102342)	361	NM_001170746	50791	Mm.332231	NM_015823	ENSMUSG00000040003	Magi2	AIP-1|Acvri1|Acvrinp1|Acvrip1|Magi-2|S-SCAM|mKIAA0705	membrane associated guanylate kinase, WW and PDZ domain containing 2	protein-coding
SJMMNORM066768_C2-YD16-ATACSEQ_WT.rmdupq1.mm9-frag-free_peak_9793	chr12	48264991	48267139	+	1437	NA	Intergenic	Intergenic	-346303	NM_021361	664883	Mm.247195	NM_021361	ENSMUSG00000021047	Nova1	9430099M15Rik|G630039L02|Nova-1	neuro-oncological ventral antigen 1	protein-coding
SJMMNORM066768_C2-YD16-ATACSEQ_WT.rmdupq1.mm9-frag-free_peak_38273	chr6	8208953	8209909	+	1437	NA	promoter-TSS (NM_026632)	promoter-TSS (NM_026632)	143	NM_001302354	100036521	Mm.446106	NM_001302353	ENSMUSG00000089862	Umad1	Gm16039	UMAP1-MVP12 associated (UMA) domain containing 1	protein-coding
SJMMNORM066768_C2-YD16-ATACSEQ_WT.rmdupq1.mm9-frag-free_peak_36691	chr5	67697942	67698347	+	1437	NA	promoter-TSS (NM_001310629)	promoter-TSS (NM_001310629)	-50	NM_001310629	109108	Mm.234455	NM_178651	ENSMUSG00000029221	Slc30a9	2310024J23Rik|AL024256|GAC63|HUEL|znT-9	solute carrier family 30 (zinc transporter), member 9	protein-coding
SJMMNORM066768_C2-YD16-ATACSEQ_WT.rmdupq1.mm9-frag-free_peak_32667	chr4	9595987	9596639	+	1437	NA	promoter-TSS (NM_001177849)	promoter-TSS (NM_001177849)	-4	NM_001177849	65973	Mm.222206	NM_023066	ENSMUSG00000028207	Asph	2310005F16Rik|3110001L23Rik|AI848629|AW261690|AW561901|BAH|C79816|cI-37	aspartate-beta-hydroxylase	protein-coding
SJMMNORM066768_C2-YD16-ATACSEQ_WT.rmdupq1.mm9-frag-free_peak_29724	chr3	19794495	19795291	+	1437	NA	promoter-TSS (NR_027985)	promoter-TSS (NR_027985)	22	NR_027985	70808	Mm.427103	NR_027985	ENSMUSG00000048106	4632415L05Rik	AI662792	RRS1 ribosome biogenesis regulator homolog pseudogene	pseudo
SJMMNORM066768_C2-YD16-ATACSEQ_WT.rmdupq1.mm9-frag-free_peak_31387	chr3	105761831	105762492	+	1437	NA	promoter-TSS (NM_027432)	promoter-TSS (NM_027432)	-255	NM_027432	70465	Mm.5110	NM_027432	ENSMUSG00000000561	Wdr77	2610003I18Rik|2610312E17Rik|C79984|p44/MEP50	WD repeat domain 77	protein-coding
SJMMNORM066768_C2-YD16-ATACSEQ_WT.rmdupq1.mm9-frag-free_peak_42665	chr7	99412743	99413261	+	1437	NA	intron (NM_001243047, intron 1 of 10)	intron (NM_001243047, intron 1 of 10)	29522	NM_001243047	23859	Mm.147213	NM_011807	ENSMUSG00000052572	Dlg2	A330103J02Rik|B230218P12Rik|B330007M19Rik|Dlgh2|Gm1197|Gm21505|PSD93	discs large MAGUK scaffold protein 2	protein-coding
SJMMNORM066768_C2-YD16-ATACSEQ_WT.rmdupq1.mm9-frag-free_peak_16155	chr15	11925570	11925981	+	1437	NA	promoter-TSS (NM_011294)	promoter-TSS (NM_011294)	-13	NM_011294	20024	Mm.41746	NM_011294	ENSMUSG00000022205	Sub1	AI842364|P15|P9|Pc4|Rpo2tc1	SUB1 homolog (S. cerevisiae)	protein-coding
SJMMNORM066768_C2-YD16-ATACSEQ_WT.rmdupq1.mm9-frag-free_peak_14670	chr14	49791537	49792195	+	1437	NA	promoter-TSS (NM_027492)	promoter-TSS (NM_027492)	-55	NM_027492	70646	Mm.275688	NM_027492	ENSMUSG00000036282	Naa30	4930487N19Rik|5730533P17Rik|AI447922|AW322455|Nat12	N(alpha)-acetyltransferase 30, NatC catalytic subunit	protein-coding
SJMMNORM066768_C2-YD16-ATACSEQ_WT.rmdupq1.mm9-frag-free_peak_35906	chr5	22938373	22939414	+	1437	NA	non-coding (NR_040469, exon 1 of 1)	non-coding (NR_040469, exon 1 of 1)	1278	NR_040469	269630	Mm.425231	NR_040469	ENSMUSG00000073147	5031425E22Rik	-	RIKEN cDNA 5031425E22 gene	ncRNA
SJMMNORM066768_C2-YD16-ATACSEQ_WT.rmdupq1.mm9-frag-free_peak_34422	chr4	97438705	97440232	+	1437	NA	intron (NM_001122952, intron 1 of 10)	intron (NM_001122952, intron 1 of 10)	-4849	NM_001122953	18027	Mm.31274	NM_010905	ENSMUSG00000028565	Nfia	1110047K16Rik|9430022M17Rik|CTF|NF1-A|NF1A	nuclear factor I/A	protein-coding
SJMMNORM066768_C2-YD16-ATACSEQ_WT.rmdupq1.mm9-frag-free_peak_12860	chr13	93253705	93254373	+	1437	NA	promoter-TSS (NM_001163627)	promoter-TSS (NM_001163627)	-53	NM_001163627	73942	Mm.85935	NM_001163627	ENSMUSG00000034334	Fam151b	4930405M20Rik	family with sequence similarity 151, member B	protein-coding
SJMMNORM066768_C2-YD16-ATACSEQ_WT.rmdupq1.mm9-frag-free_peak_37097	chr5	92512227	92513079	+	1437	NA	promoter-TSS (NM_001080794)	promoter-TSS (NM_001080794)	-29	NM_001080796	23881	Mm.290530	NM_011816	ENSMUSG00000029405	G3bp2	AA409541|E430034L04Rik|G3BP|mKIAA0660	GTPase activating protein (SH3 domain) binding protein 2	protein-coding
SJMMNORM066768_C2-YD16-ATACSEQ_WT.rmdupq1.mm9-frag-free_peak_32733	chr4	13175373	13176020	+	1437	NA	Intergenic	Intergenic	341712	NM_173746	208820	Mm.12057	NM_173746	ENSMUSG00000055963	Triqk	C130086A10|Gm11818	triple QxxK/R motif containing	protein-coding
SJMMNORM066768_C2-YD16-ATACSEQ_WT.rmdupq1.mm9-frag-free_peak_44529	chr8	45774703	45777124	+	1437	NA	Intergenic	Intergenic	-259649	NM_001081286	14107	Mm.27365	NM_001081286	ENSMUSG00000070047	Fat1	2310038E12Rik|AU023433|Fath|mFat1	FAT atypical cadherin 1	protein-coding
SJMMNORM066768_C2-YD16-ATACSEQ_WT.rmdupq1.mm9-frag-free_peak_11439	chr13	21813545	21814175	+	1437	NA	promoter-TSS (NM_178200)	promoter-TSS (NM_178200)	-53	NM_178200	319186	Mm.277425	NM_178200	ENSMUSG00000114279	Hist1h2bm	H2b-291b	histone cluster 1, H2bm	protein-coding
SJMMNORM066768_C2-YD16-ATACSEQ_WT.rmdupq1.mm9-frag-free_peak_28247	chr2	134469236	134470168	+	1437	NA	exon (NM_029148, exon 1 of 8)	exon (NM_029148, exon 1 of 8)	155	NM_029148	52837	Mm.264096	NM_029148	ENSMUSG00000034723	Tmx4	2810417D04Rik|4930500L08Rik|AI843224|AW046784|D2Bwg1356e|Txndc13|mKIAA1162	thioredoxin-related transmembrane protein 4	protein-coding
SJMMNORM066768_C2-YD16-ATACSEQ_WT.rmdupq1.mm9-frag-free_peak_3504	chr1	190889223	190889922	+	1437	NA	Intergenic	Intergenic	-57853	NM_001359577	226823	Mm.209880	NM_172650	ENSMUSG00000026608	Kctd3	4930438A20Rik|9330185B06|E330032J19Rik|NY-REN-45	potassium channel tetramerisation domain containing 3	protein-coding
SJMMNORM066768_C2-YD16-ATACSEQ_WT.rmdupq1.mm9-frag-free_peak_17327	chr15	63829224	63830060	+	1417	NA	promoter-TSS (NM_001360035)	promoter-TSS (NM_001360035)	-21	NM_001360035	223601	Mm.246108	NM_144846	ENSMUSG00000022378	Fam49b	0910001A06Rik|AW122079	family with sequence similarity 49, member B	protein-coding
SJMMNORM066768_C2-YD16-ATACSEQ_WT.rmdupq1.mm9-frag-free_peak_45940	chr8	109816825	109817526	+	1417	NA	promoter-TSS (NM_001286260)	promoter-TSS (NM_001286260)	-195	NM_001286260	54446	Mm.390057	NM_018823	ENSMUSG00000003847	Nfat5	AI225870|B130038B15Rik|CAG-8|CAG80|NFATL1|OREBP|TonEBP|mKIAA0827|nfatz	nuclear factor of activated T cells 5	protein-coding
SJMMNORM066768_C2-YD16-ATACSEQ_WT.rmdupq1.mm9-frag-free_peak_19327	chr16	46496904	46497774	+	1417	NA	promoter-TSS (NM_021497)	promoter-TSS (NM_021497)	-259	NM_021496	58998	Mm.40477	NM_021495	ENSMUSG00000022656	Nectin3	2610301B19Rik|3000002N23Rik|4921513D19Rik|AA407785|AU016832|AW538082|CD113|Pvrl3	nectin cell adhesion molecule 3	protein-coding
SJMMNORM066768_C2-YD16-ATACSEQ_WT.rmdupq1.mm9-frag-free_peak_36734	chr5	68744206	68745187	+	1417	NA	Intergenic	Intergenic	321622	NM_001018019	433899	Mm.332422	NM_001018019	ENSMUSG00000068082	Grxcr1	Tg(Eno2-Gabrb3)0370Brll|pi|tde	glutaredoxin, cysteine rich 1	protein-coding
SJMMNORM066768_C2-YD16-ATACSEQ_WT.rmdupq1.mm9-frag-free_peak_21883	chr17	84865238	84865794	+	1417	NA	promoter-TSS (NM_183021)	promoter-TSS (NM_183021)	32	NM_183021	240174	Mm.246767	NM_177826	ENSMUSG00000024251	Thada	6530405K19|A930021O22|AU019899|BC052885|GITA	thyroid adenoma associated	protein-coding
SJMMNORM066768_C2-YD16-ATACSEQ_WT.rmdupq1.mm9-frag-free_peak_17087	chr15	51823062	51823588	+	1417	NA	promoter-TSS (NM_009009)	promoter-TSS (NM_009009)	-19	NM_009009	19357	Mm.182628	NM_009009	ENSMUSG00000022314	Rad21	SCC1|mKIAA0078	RAD21 cohesin complex component	protein-coding
SJMMNORM066768_C2-YD16-ATACSEQ_WT.rmdupq1.mm9-frag-free_peak_38939	chr6	43282736	43284254	+	1417	NA	Intergenic	Intergenic	-23942	NM_130869	18291	Mm.17715	NM_130869	ENSMUSG00000029736	Nobox	OG2|Og2x	NOBOX oogenesis homeobox	protein-coding
SJMMNORM066768_C2-YD16-ATACSEQ_WT.rmdupq1.mm9-frag-free_peak_4185	chr10	22450568	22451999	+	1417	NA	promoter-TSS (NM_011603)	promoter-TSS (NM_011603)	-30	NM_011603	237336	Mm.86670	NM_011603	ENSMUSG00000071359	Tbpl1	4732475G08|AW011832|AW491032|D18347|STD|TLF|TRF2|TRP|Tlp	TATA box binding protein-like 1	protein-coding
SJMMNORM066768_C2-YD16-ATACSEQ_WT.rmdupq1.mm9-frag-free_peak_12634	chr13	81796202	81797097	+	1417	NA	promoter-TSS (NM_030257)	promoter-TSS (NM_030257)	-156	NM_030257	80289	Mm.259969	NM_030257	ENSMUSG00000035840	Lysmd3	1110030H10Rik|BC003322	LysM, putative peptidoglycan-binding, domain containing 3	protein-coding
SJMMNORM066768_C2-YD16-ATACSEQ_WT.rmdupq1.mm9-frag-free_peak_17103	chr15	52290289	52290695	+	1417	NA	Intergenic	Intergenic	163384	NM_172816	239436	Mm.208831	NM_172816	ENSMUSG00000022315	Slc30a8	C820002P14Rik|ZnT-8|ZnT8	solute carrier family 30 (zinc transporter), member 8	protein-coding
SJMMNORM066768_C2-YD16-ATACSEQ_WT.rmdupq1.mm9-frag-free_peak_24719	chr19	27504071	27504746	+	1417	NA	promoter-TSS (NR_027987)	promoter-TSS (NR_027987)	-10	NM_177474	52874	Mm.261027	NM_177474	ENSMUSG00000041360	Pum3	1110069H02Rik|AA675048|D19Bwg1357e	pumilio RNA-binding family member 3	protein-coding
SJMMNORM066768_C2-YD16-ATACSEQ_WT.rmdupq1.mm9-frag-free_peak_16716	chr15	36212679	36213726	+	1417	NA	promoter-TSS (NM_013923)	promoter-TSS (NM_013923)	-300	NM_001357631	30945	Mm.5181	NM_013923	ENSMUSG00000022280	Rnf19a	AA032313|Dorfin|Rnf19|UIP117|Ubce7ip2|XYbp	ring finger protein 19A	protein-coding
SJMMNORM066768_C2-YD16-ATACSEQ_WT.rmdupq1.mm9-frag-free_peak_966	chr1	59969279	59969992	+	1417	NA	promoter-TSS (NM_001037725)	promoter-TSS (NM_001037725)	-215	NM_001037725	72750	Mm.258250	NM_001037725	ENSMUSG00000041040	Fam117b	2810425F24Rik|6330416D14Rik|Als2cr13	family with sequence similarity 117, member B	protein-coding
SJMMNORM066768_C2-YD16-ATACSEQ_WT.rmdupq1.mm9-frag-free_peak_3315	chr1	180267677	180268167	+	1417	NA	promoter-TSS (NM_016805)	promoter-TSS (NM_016805)	24	NR_149827	51810	Mm.86589	NM_016805	ENSMUSG00000039630	Hnrnpu	AA408410|AI256620|AL024194|AL024437|AW557595|C86794|Hnrpu|SAFA|Sp120|hnRNP U	heterogeneous nuclear ribonucleoprotein U	protein-coding
SJMMNORM066768_C2-YD16-ATACSEQ_WT.rmdupq1.mm9-frag-free_peak_3976	chr10	14425079	14425636	+	1417	NA	promoter-TSS (NR_045824)	promoter-TSS (NR_045824)	-58	NR_045824	69412	Mm.259735	NR_045824	ENSMUSG00000019865	1700016L04Rik	-	RIKEN cDNA 1700016L04 gene	ncRNA
SJMMNORM066768_C2-YD16-ATACSEQ_WT.rmdupq1.mm9-frag-free_peak_36734-2	chr5	68744206	68745187	+	1417	NA	Intergenic	Intergenic	321622	NM_001018019	433899	Mm.332422	NM_001018019	ENSMUSG00000068082	Grxcr1	Tg(Eno2-Gabrb3)0370Brll|pi|tde	glutaredoxin, cysteine rich 1	protein-coding
SJMMNORM066768_C2-YD16-ATACSEQ_WT.rmdupq1.mm9-frag-free_peak_46532	chr9	3258719	3258942	+	1417	NA	Intergenic	LSU-rRNA_Hsa|rRNA|rRNA	-59017	NR_027988	114673	Mm.422774	NM_053265	ENSMUSG00000042360	4930433N12Rik	-	RIKEN cDNA 4930433N12 gene	ncRNA
SJMMNORM066768_C2-YD16-ATACSEQ_WT.rmdupq1.mm9-frag-free_peak_23091	chr18	46685136	46686056	+	1417	NA	promoter-TSS (NM_173423)	promoter-TSS (NM_173423)	29	NM_173423	240263	Mm.38249	NM_173423	ENSMUSG00000033319	Fem1c	2610312A07Rik|3632443A22Rik|AI646567	fem-1 homolog c (C.elegans)	protein-coding
SJMMNORM066768_C2-YD16-ATACSEQ_WT.rmdupq1.mm9-frag-free_peak_39496	chr6	71443505	71444483	+	1417	NA	5' UTR (NM_009543, exon 1 of 4)	5' UTR (NM_009543, exon 1 of 4)	123	NM_001308303	22644	Mm.422969	NM_009543	ENSMUSG00000052656	Rnf103	AW146237|AW212918|Zfp103|kf-1	ring finger protein 103	protein-coding
SJMMNORM066768_C2-YD16-ATACSEQ_WT.rmdupq1.mm9-frag-free_peak_21402	chr17	57150529	57151335	+	1417	NA	promoter-TSS (NM_133801)	promoter-TSS (NM_133801)	-221	NM_133801	98053	Mm.24632	NM_133801	ENSMUSG00000002658	Gtf2f1	2810405L04Rik|C76800|RAP74	general transcription factor IIF, polypeptide 1	protein-coding
SJMMNORM066768_C2-YD16-ATACSEQ_WT.rmdupq1.mm9-frag-free_peak_44472	chr8	42136145	42136860	+	1417	NA	intron (NM_001005863, intron 3 of 13)	intron (NM_001005863, intron 3 of 13)	3648	NM_001005864	102103	Mm.149438	NM_001005863	ENSMUSG00000045636	Mtus1	AI481402|ATBP135|Atip1|B430010I23Rik|B430305I03Rik|C85752|Cctsg1-440|MD44|MTSG1|mKIAA1288	mitochondrial tumor suppressor 1	protein-coding
SJMMNORM066768_C2-YD16-ATACSEQ_WT.rmdupq1.mm9-frag-free_peak_20283	chr16	96366555	96367138	+	1417	NA	promoter-TSS (NM_207301)	promoter-TSS (NM_207301)	-180	NM_207301	71446	Mm.255063	NM_207301	ENSMUSG00000023147	Wrb	5530402J05Rik|C030018G21Rik|Chd5	tryptophan rich basic protein	protein-coding
SJMMNORM066768_C2-YD16-ATACSEQ_WT.rmdupq1.mm9-frag-free_peak_9825	chr12	52791799	52793510	+	1417	NA	exon (NM_052973, exon 1 of 18)	exon (NM_052973, exon 1 of 18)	247	NM_052973	94186	Mm.65979	NM_052973	ENSMUSG00000020954	Strn3	Gs2na|SG2NA	striatin, calmodulin binding protein 3	protein-coding
SJMMNORM066768_C2-YD16-ATACSEQ_WT.rmdupq1.mm9-frag-free_peak_21480	chr17	64949682	64950193	+	1396	NA	Intergenic	Intergenic	-1052	NM_008549	17158	Mm.2433	NM_008549	ENSMUSG00000024085	Man2a1	Mana-2|Mana2|Map-2	mannosidase 2, alpha 1	protein-coding
SJMMNORM066768_C2-YD16-ATACSEQ_WT.rmdupq1.mm9-frag-free_peak_38359	chr6	13557160	13558342	+	1396	NA	intron (NM_028990, intron 1 of 4)	CpG	347	NM_028990	101118	Mm.254845	NM_028990	ENSMUSG00000029569	Tmem168	5730526F17Rik|8430437G11Rik|AI462344|AI504145	transmembrane protein 168	protein-coding
SJMMNORM066768_C2-YD16-ATACSEQ_WT.rmdupq1.mm9-frag-free_peak_44837	chr8	63471443	63472571	+	1396	NA	promoter-TSS (NM_175089)	promoter-TSS (NM_175089)	17	NM_175089	18004	Mm.486881	NM_175089	ENSMUSG00000031644	Nek1	D8Ertd790e|kat	NIMA (never in mitosis gene a)-related expressed kinase 1	protein-coding
SJMMNORM066768_C2-YD16-ATACSEQ_WT.rmdupq1.mm9-frag-free_peak_42687	chr7	99818192	99818974	+	1396	NA	promoter-TSS (NM_029078)	promoter-TSS (NM_029078)	-161	NM_029078	74737	Mm.288645	NM_029078	ENSMUSG00000041328	Pcf11	2500001H09Rik|5730417B17Rik|C77803	PCF11 cleavage and polyadenylation factor subunit	protein-coding
SJMMNORM066768_C2-YD16-ATACSEQ_WT.rmdupq1.mm9-frag-free_peak_32284	chr3	145238856	145239494	+	1396	NA	promoter-TSS (NM_001346521)	promoter-TSS (NM_001346521)	3	NM_001081094	229937	Mm.24586	NM_001081094	ENSMUSG00000074182	Znhit6	2410019A14Rik	zinc finger, HIT type 6	protein-coding
SJMMNORM066768_C2-YD16-ATACSEQ_WT.rmdupq1.mm9-frag-free_peak_1207	chr1	72629404	72630240	+	1396	NA	promoter-TSS (NM_018817)	promoter-TSS (NM_018817)	-3	NM_018817	54380	Mm.274232	NM_018817	ENSMUSG00000039354	Smarcal1	6030401P21Rik|AI851716|Mharp	SWI/SNF related matrix associated, actin dependent regulator of chromatin, subfamily a-like 1	protein-coding
SJMMNORM066768_C2-YD16-ATACSEQ_WT.rmdupq1.mm9-frag-free_peak_15372	chr14	76905139	76906290	+	1396	NA	intron (NM_001310647, intron 2 of 2)	intron (NM_001310647, intron 2 of 2)	1397	NM_009366	21807	Mm.153272	NM_009366	ENSMUSG00000022010	Tsc22d1	AA589566|AW105905|Egr5|TSC-22|Tgfb1i4|Tsc|Tsc22	TSC22 domain family, member 1	protein-coding
SJMMNORM066768_C2-YD16-ATACSEQ_WT.rmdupq1.mm9-frag-free_peak_29491	chr3	7503141	7503575	+	1396	NA	promoter-TSS (NM_173181)	promoter-TSS (NM_173181)	-68	NM_173181	67306	Mm.332366	NM_173181	ENSMUSG00000043542	Zc2hc1a	3110050N22Rik|AI790358|AU023959|Fam164a	zinc finger, C2HC-type containing 1A	protein-coding
SJMMNORM066768_C2-YD16-ATACSEQ_WT.rmdupq1.mm9-frag-free_peak_34398	chr4	95633401	95634467	+	1396	NA	promoter-TSS (NM_030014)	promoter-TSS (NM_030014)	-136	NM_030014	77963	Mm.49994	NM_030014	ENSMUSG00000028572	Hook1	A930033L17Rik|azh	hook microtubule tethering protein 1	protein-coding
SJMMNORM066768_C2-YD16-ATACSEQ_WT.rmdupq1.mm9-frag-free_peak_35328	chr4	140828905	140830130	+	1396	NA	Intergenic	Intergenic	-4837	NR_151527	100503810		NR_151527	ENSMUSG00000085395	Gm13056	-	predicted gene 13056	ncRNA
SJMMNORM066768_C2-YD16-ATACSEQ_WT.rmdupq1.mm9-frag-free_peak_3549	chr1	192849610	192850359	+	1396	NA	promoter-TSS (NM_198025)	promoter-TSS (NM_198025)	85	NM_001313747	226844	Mm.134053	NM_198025	ENSMUSG00000066595	Flvcr1	9630055N22Rik|FLVCR|Mfsd7b	feline leukemia virus subgroup C cellular receptor 1	protein-coding
SJMMNORM066768_C2-YD16-ATACSEQ_WT.rmdupq1.mm9-frag-free_peak_34377	chr4	94280846	94281338	+	1396	NA	promoter-TSS (NM_026319)	promoter-TSS (NM_026319)	-90	NM_026319	67694	Mm.240619	NM_026319	ENSMUSG00000028576	Ift74	1700029H06Rik|Ccdc2|Cmg1|b2b796Clo	intraflagellar transport 74	protein-coding
SJMMNORM066768_C2-YD16-ATACSEQ_WT.rmdupq1.mm9-frag-free_peak_29813	chr3	25106736	25107923	+	1396	NA	Intergenic	Intergenic	-424401	NM_001326288	635702	Mm.448351	NM_001326288	ENSMUSG00000102758	Naaladl2	2810043G22Rik|EG635702|Gm1021	N-acetylated alpha-linked acidic dipeptidase-like 2	protein-coding
SJMMNORM066768_C2-YD16-ATACSEQ_WT.rmdupq1.mm9-frag-free_peak_2591	chr1	155746702	155747865	+	1396	NA	TTS (NR_106194)	TTS (NR_106194)	224	NM_008131	14645	Mm.210745	NM_008131	ENSMUSG00000026473	Glul	GS|Glns	glutamate-ammonia ligase (glutamine synthetase)	protein-coding
SJMMNORM066768_C2-YD16-ATACSEQ_WT.rmdupq1.mm9-frag-free_peak_29813-2	chr3	25106736	25107923	+	1396	NA	Intergenic	Intergenic	-424401	NM_001326288	635702	Mm.448351	NM_001326288	ENSMUSG00000102758	Naaladl2	2810043G22Rik|EG635702|Gm1021	N-acetylated alpha-linked acidic dipeptidase-like 2	protein-coding
SJMMNORM066768_C2-YD16-ATACSEQ_WT.rmdupq1.mm9-frag-free_peak_1157	chr1	68795453	68795942	+	1396	NA	intron (NM_010154, intron 1 of 26)	intron (NM_010154, intron 1 of 26)	358936	NM_010154	13869	Mm.442420	NM_010154	ENSMUSG00000062209	Erbb4	Her4|c-erbB-4	erb-b2 receptor tyrosine kinase 4	protein-coding
SJMMNORM066768_C2-YD16-ATACSEQ_WT.rmdupq1.mm9-frag-free_peak_28759	chr2	150574485	150574954	+	1396	NA	promoter-TSS (NM_172117)	promoter-TSS (NM_172117)	-98	NM_172117	12497	Mm.275524	NM_172117	ENSMUSG00000033068	Entpd6	2700026H11Rik|Cd39l2|NTPDase-6	ectonucleoside triphosphate diphosphohydrolase 6	protein-coding
SJMMNORM066768_C2-YD16-ATACSEQ_WT.rmdupq1.mm9-frag-free_peak_837	chr1	54307261	54307723	+	1396	NA	promoter-TSS (NM_030025)	promoter-TSS (NM_030025)	-35	NM_030025	78016	Mm.67455	NM_030025	ENSMUSG00000025983	Ccdc150	4930511H11Rik	coiled-coil domain containing 150	protein-coding
SJMMNORM066768_C2-YD16-ATACSEQ_WT.rmdupq1.mm9-frag-free_peak_26065	chr2	39081513	39082124	+	1396	NA	promoter-TSS (NM_024209)	promoter-TSS (NM_024209)	51	NM_024209	67857	Mm.389242	NM_024209	ENSMUSG00000026753	Ppp6c	2310003C10Rik|Pp6C	protein phosphatase 6, catalytic subunit	protein-coding
SJMMNORM066768_C2-YD16-ATACSEQ_WT.rmdupq1.mm9-frag-free_peak_3452	chr1	185857301	185858640	+	1396	NA	promoter-TSS (NM_028516)	promoter-TSS (NM_028516)	-93	NM_028516	73363	Mm.50115	NM_028516	ENSMUSG00000044854	1700056E22Rik	-	RIKEN cDNA 1700056E22 gene	protein-coding
SJMMNORM066768_C2-YD16-ATACSEQ_WT.rmdupq1.mm9-frag-free_peak_4905	chr10	65643693	65644675	+	1396	NA	Intergenic	MLT1H|LTR|MaLR	36140	NR_131070	77198	Mm.107617	NR_131070	ENSMUSG00000112210	4930407I19Rik	-	RIKEN cDNA 4930407I19 gene	ncRNA
SJMMNORM066768_C2-YD16-ATACSEQ_WT.rmdupq1.mm9-frag-free_peak_36723	chr5	68541089	68541595	+	1396	NA	intron (NM_001018019, intron 2 of 3)	intron (NM_001018019, intron 2 of 3)	118268	NM_001018019	433899	Mm.332422	NM_001018019	ENSMUSG00000068082	Grxcr1	Tg(Eno2-Gabrb3)0370Brll|pi|tde	glutaredoxin, cysteine rich 1	protein-coding
SJMMNORM066768_C2-YD16-ATACSEQ_WT.rmdupq1.mm9-frag-free_peak_27683	chr2	112294912	112295398	+	1396	NA	promoter-TSS (NM_133749)	promoter-TSS (NM_133749)	-27	NM_133749	73024	Mm.268027	NM_133749	ENSMUSG00000055943	Emc7	2900064A13Rik|AI451465|ORF3|c11orf3	ER membrane protein complex subunit 7	protein-coding
SJMMNORM066768_C2-YD16-ATACSEQ_WT.rmdupq1.mm9-frag-free_peak_3866	chr10	10040596	10041269	+	1396	NA	Intergenic	Intergenic	151180	NM_001127353	215772	Mm.246573	NM_172547	ENSMUSG00000050994	Adgb	9130014G24Rik	androglobin	protein-coding
SJMMNORM066768_C2-YD16-ATACSEQ_WT.rmdupq1.mm9-frag-free_peak_3866-2	chr10	10040596	10041269	+	1396	NA	Intergenic	Intergenic	151180	NM_001127353	215772	Mm.246573	NM_172547	ENSMUSG00000050994	Adgb	9130014G24Rik	androglobin	protein-coding
SJMMNORM066768_C2-YD16-ATACSEQ_WT.rmdupq1.mm9-frag-free_peak_30690	chr3	79090519	79091494	+	1396	NA	Intergenic	CpG	-58292	NM_001142953	100233207	Mm.373801	NM_001142953	ENSMUSG00000091685	Gm17359	-	predicted gene, 17359	protein-coding
SJMMNORM066768_C2-YD16-ATACSEQ_WT.rmdupq1.mm9-frag-free_peak_43011	chr7	118226317	118226890	+	1396	NA	promoter-TSS (NM_013507)	promoter-TSS (NM_013507)	-59	NM_013507	13690	Mm.185453	NM_013507	ENSMUSG00000005610	Eif4g2	DAP-5|E130105L11Rik|Nat1|Natm1|p97	eukaryotic translation initiation factor 4, gamma 2	protein-coding
SJMMNORM066768_C2-YD16-ATACSEQ_WT.rmdupq1.mm9-frag-free_peak_28768	chr2	151319672	151320143	+	1396	NA	promoter-TSS (NM_001291074)	promoter-TSS (NM_001291074)	-11	NM_198326	386649	Mm.419479	NM_198326	ENSMUSG00000027455	Nsfl1c	Munc-18c|Stxbp3a|p47	NSFL1 (p97) cofactor (p47)	protein-coding
SJMMNORM066768_C2-YD16-ATACSEQ_WT.rmdupq1.mm9-frag-free_peak_32028	chr3	136772594	136773198	+	1396	NA	Intergenic	Intergenic	-231146	NM_016885	59308	Mm.27343	NM_016885	ENSMUSG00000054690	Emcn	0610012K22Rik|AI315669|Muc14	endomucin	protein-coding
SJMMNORM066768_C2-YD16-ATACSEQ_WT.rmdupq1.mm9-frag-free_peak_18350	chr15	102501257	102501866	+	1396	NA	promoter-TSS (NM_026468)	promoter-TSS (NM_026468)	-83	NM_026468	67942	Mm.10314	NM_026468	ENSMUSG00000062683	Atp5g2	1810041M08Rik	ATP synthase, H+ transporting, mitochondrial F0 complex, subunit C2 (subunit 9)	protein-coding
SJMMNORM066768_C2-YD16-ATACSEQ_WT.rmdupq1.mm9-frag-free_peak_49598	chrX	109484223	109484805	+	1396	NA	intron (NM_001313733, intron 8 of 8)	intron (NM_001313733, intron 8 of 8)	35874	NM_028655	73809	Mm.50508	NM_028655	ENSMUSG00000025527	Satl1	4930404K22Rik	spermidine/spermine N1-acetyl transferase-like 1	protein-coding
SJMMNORM066768_C2-YD16-ATACSEQ_WT.rmdupq1.mm9-frag-free_peak_4377	chr10	37627480	37628390	+	1376	NA	Intergenic	Intergenic	-267645	NR_131035	75877	Mm.402094	NR_131035	ENSMUSG00000111234	4930591E09Rik	-	RIKEN cDNA 4930591E09 gene	ncRNA
SJMMNORM066768_C2-YD16-ATACSEQ_WT.rmdupq1.mm9-frag-free_peak_42285	chr7	80682417	80683132	+	1376	NA	intron (NM_001081345, intron 2 of 38)	CpG	3858	NM_001081345	244059	Mm.34539	NM_001081345	ENSMUSG00000078671	Chd2	2810013C04Rik|2810040A01Rik|5630401D06Rik|AI851092|BC029703|CHD-2	chromodomain helicase DNA binding protein 2	protein-coding
SJMMNORM066768_C2-YD16-ATACSEQ_WT.rmdupq1.mm9-frag-free_peak_9849	chr12	53705321	53706050	+	1376	NA	Intergenic	Intergenic	-2376	NR_045910	73278	Mm.396209	NR_045910	ENSMUSG00000100315	1700031P21Rik	-	RIKEN cDNA 1700031P21 gene	ncRNA
SJMMNORM066768_C2-YD16-ATACSEQ_WT.rmdupq1.mm9-frag-free_peak_13203	chr13	105018712	105019174	+	1376	NA	promoter-TSS (NM_021790)	promoter-TSS (NM_021790)	-19	NM_172807	238831	Mm.98910	NM_172807	ENSMUSG00000021713	Ppwd1	4632422M10Rik|A330090G21Rik	peptidylprolyl isomerase domain and WD repeat containing 1	protein-coding
SJMMNORM066768_C2-YD16-ATACSEQ_WT.rmdupq1.mm9-frag-free_peak_30533	chr3	68930786	68931278	+	1376	NA	promoter-TSS (NM_008467)	promoter-TSS (NM_008467)	-18	NM_008467	16649	Mm.30601	NM_008467	ENSMUSG00000027782	Kpna4	1110058D08Rik|IPOA3	karyopherin (importin) alpha 4	protein-coding
SJMMNORM066768_C2-YD16-ATACSEQ_WT.rmdupq1.mm9-frag-free_peak_28335	chr2	136357667	136358170	+	1376	NA	promoter-TSS (NM_175667)	promoter-TSS (NM_175667)	-139	NM_175667	319196	Mm.477841	NM_175667	ENSMUSG00000074771	Ankef1	AV276460|Ankrd5	ankyrin repeat and EF-hand domain containing 1	protein-coding
SJMMNORM066768_C2-YD16-ATACSEQ_WT.rmdupq1.mm9-frag-free_peak_929	chr1	59293718	59294556	+	1376	NA	promoter-TSS (NM_001159948)	promoter-TSS (NM_001159948)	-62	NM_028717	74018	Mm.272078	NM_028717	ENSMUSG00000026024	Als2	3222402C23Rik|9430073A21Rik|Als2cr6|Alsin|mKIAA1563	alsin Rho guanine nucleotide exchange factor	protein-coding
SJMMNORM066768_C2-YD16-ATACSEQ_WT.rmdupq1.mm9-frag-free_peak_2497	chr1	153191243	153191853	+	1376	NA	promoter-TSS (NM_001039511)	promoter-TSS (NM_001039511)	-68	NM_001359262	117198	Mm.33764	NM_028582	ENSMUSG00000023150	Ivns1abp	1190004M08Rik|1700126I16Rik|AA960440|HSPC068|ND1|NS-1|NS1-BP|Nd1-L|Nd1-S|mKIAA0850	influenza virus NS1A binding protein	protein-coding
SJMMNORM066768_C2-YD16-ATACSEQ_WT.rmdupq1.mm9-frag-free_peak_4511	chr10	41994887	41996829	+	1376	NA	intron (NM_019740, intron 1 of 3)	CpG-998	690	NM_019740	56484	Mm.338613	NM_019740	ENSMUSG00000048756	Foxo3	1110048B16Rik|2010203A17Rik|C76856|FKHRL1|Fkhr2|Foxo3a	forkhead box O3	protein-coding
SJMMNORM066768_C2-YD16-ATACSEQ_WT.rmdupq1.mm9-frag-free_peak_15498	chr14	82387487	82388028	+	1376	NA	Intergenic	Intergenic	1987648	NM_001351947	380924	Mm.26456	NM_001030294	ENSMUSG00000022026	Olfm4	GC1|GW112|Gm296|Gm913|OlfD|pPD4	olfactomedin 4	protein-coding
SJMMNORM066768_C2-YD16-ATACSEQ_WT.rmdupq1.mm9-frag-free_peak_22552	chr18	26338975	26339677	+	1376	NA	Intergenic	ERVL-B4-int|LTR|ERVL	-426668	NR_155524	108013	Mm.266435	NM_133195	ENSMUSG00000024268	Celf4	A230070D14Rik|BRUNOL-4|Brul4|Brunol4|C130060B05Rik	CUGBP, Elav-like family member 4	protein-coding
SJMMNORM066768_C2-YD16-ATACSEQ_WT.rmdupq1.mm9-frag-free_peak_21684	chr17	74231427	74231837	+	1376	NA	Intergenic	Intergenic	67904	NM_011723	22436	Mm.11223	NM_011723	ENSMUSG00000024066	Xdh	XO|Xor|Xox-1|Xox1	xanthine dehydrogenase	protein-coding
SJMMNORM066768_C2-YD16-ATACSEQ_WT.rmdupq1.mm9-frag-free_peak_30309	chr3	58218167	58218810	+	1376	NA	promoter-TSS (NM_001347233)	promoter-TSS (NM_001347233)	-154	NM_001081229	72033	Mm.218409	NM_001081229	ENSMUSG00000027806	Tsc22d2	1810043J12Rik|5530402M19Rik	TSC22 domain family, member 2	protein-coding
SJMMNORM066768_C2-YD16-ATACSEQ_WT.rmdupq1.mm9-frag-free_peak_40052	chr6	100236691	100237907	+	1376	NA	promoter-TSS (NM_019743)	promoter-TSS (NM_019743)	53	NM_019743	56353	Mm.321633	NM_019743	ENSMUSG00000072872	Rybp	2410018J24Rik|DEDAF|YEAF1	RING1 and YY1 binding protein	protein-coding
SJMMNORM066768_C2-YD16-ATACSEQ_WT.rmdupq1.mm9-frag-free_peak_13201	chr13	104968380	104969075	+	1376	NA	promoter-TSS (NM_001361539)	promoter-TSS (NM_001361539)	-181	NM_025879	66975	Mm.272541	NM_025879	ENSMUSG00000021711	Trappc13	2410002O22Rik|2610524F24Rik|AI451892|AU017229	trafficking protein particle complex 13	protein-coding
SJMMNORM066768_C2-YD16-ATACSEQ_WT.rmdupq1.mm9-frag-free_peak_34363	chr4	91042980	91043651	+	1376	NA	promoter-TSS (NM_001347149)	promoter-TSS (NM_001347149)	-128	NM_001177883	15569	Mm.318042	NM_010486	ENSMUSG00000008489	Elavl2	Hub|mel-N1	ELAV like RNA binding protein 1	protein-coding
SJMMNORM066768_C2-YD16-ATACSEQ_WT.rmdupq1.mm9-frag-free_peak_18532	chr16	13109589	13110136	+	1376	NA	promoter-TSS (NM_015769)	promoter-TSS (NM_015769)	33	NM_015769	50505	Mm.287837	NM_015769	ENSMUSG00000022545	Ercc4	AI606920|Xpf	excision repair cross-complementing rodent repair deficiency, complementation group 4	protein-coding
SJMMNORM066768_C2-YD16-ATACSEQ_WT.rmdupq1.mm9-frag-free_peak_33090	chr4	33976665	33977394	+	1376	NA	Intergenic	Intergenic	-34305	NM_001355020	12801	Mm.7992	NM_007726	ENSMUSG00000044288	Cnr1	CB-R|CB1|CB1R	cannabinoid receptor 1 (brain)	protein-coding
SJMMNORM066768_C2-YD16-ATACSEQ_WT.rmdupq1.mm9-frag-free_peak_12850	chr13	91946699	91948026	+	1376	NA	promoter-TSS (NM_145453)	promoter-TSS (NM_145453)	-61	NM_145453	69085	Mm.52356	NM_145453	ENSMUSG00000021621	Zcchc9	1810019C21Rik	zinc finger, CCHC domain containing 9	protein-coding
SJMMNORM066768_C2-YD16-ATACSEQ_WT.rmdupq1.mm9-frag-free_peak_3989	chr10	16712854	16714012	+	1376	NA	intron (NR_038020, intron 1 of 8)	intron (NR_038020, intron 1 of 8)	102155	NR_038020	100504235	Mm.84044	NR_038020	ENSMUSG00000101969	Gm20125	-	predicted gene, 20125	ncRNA
SJMMNORM066768_C2-YD16-ATACSEQ_WT.rmdupq1.mm9-frag-free_peak_44966	chr8	71612296	71612775	+	1376	NA	promoter-TSS (NM_007509)	promoter-TSS (NM_007509)	-100	NM_007509	11966	Mm.249096	NM_007509	ENSMUSG00000006273	Atp6v1b2	AI194269|AI790362|Atp6b2|HO57|R74844	ATPase, H+ transporting, lysosomal V1 subunit B2	protein-coding
SJMMNORM066768_C2-YD16-ATACSEQ_WT.rmdupq1.mm9-frag-free_peak_38968	chr6	44247328	44248030	+	1376	NA	Intergenic	Intergenic	-631402	NM_001311111	29807	Mm.320979	NM_013861	ENSMUSG00000029735	Tpk1	-	thiamine pyrophosphokinase	protein-coding
SJMMNORM066768_C2-YD16-ATACSEQ_WT.rmdupq1.mm9-frag-free_peak_21514	chr17	66233705	66234781	+	1376	NA	promoter-TSS (NM_001198949)	promoter-TSS (NM_001198949)	20	NM_001198949	19765	Mm.17009	NM_009067	ENSMUSG00000024096	Ralbp1	RLIP76|Rip1	ralA binding protein 1	protein-coding
SJMMNORM066768_C2-YD16-ATACSEQ_WT.rmdupq1.mm9-frag-free_peak_3989-2	chr10	16712854	16714012	+	1376	NA	intron (NR_038020, intron 1 of 8)	intron (NR_038020, intron 1 of 8)	102155	NR_038020	100504235	Mm.84044	NR_038020	ENSMUSG00000101969	Gm20125	-	predicted gene, 20125	ncRNA
SJMMNORM066768_C2-YD16-ATACSEQ_WT.rmdupq1.mm9-frag-free_peak_28712	chr2	148557766	148558399	+	1376	NA	promoter-TSS (NM_019632)	promoter-TSS (NM_019632)	74	NM_019632	17957	Mm.274308	NM_019632	ENSMUSG00000027438	Napb	Brp14|E161|I47|SNARE|b-SNAP	N-ethylmaleimide sensitive fusion protein attachment protein beta	protein-coding
SJMMNORM066768_C2-YD16-ATACSEQ_WT.rmdupq1.mm9-frag-free_peak_31544	chr3	113332470	113333215	+	1376	NA	exon (NM_026043, exon 1 of 15)	exon (NM_026043, exon 1 of 15)	225	NM_001038696	67225	Mm.316928	NM_026043	ENSMUSG00000027981	Rnpc3	2810441O16Rik|AI447568|C030014B17Rik	RNA-binding region (RNP1, RRM) containing 3	protein-coding
SJMMNORM066768_C2-YD16-ATACSEQ_WT.rmdupq1.mm9-frag-free_peak_8208	chr11	94071998	94072891	+	1376	NA	promoter-TSS (NM_009427)	promoter-TSS (NM_009427)	-324	NM_009427	22057	Mm.259673	NM_009427	ENSMUSG00000037573	Tob1	Tob|Trob	transducer of ErbB-2.1	protein-coding
SJMMNORM066768_C2-YD16-ATACSEQ_WT.rmdupq1.mm9-frag-free_peak_28685	chr2	146681237	146681747	+	1376	NA	promoter-TSS (NM_001033298)	promoter-TSS (NM_001033298)	-133	NM_001033298	228730	Mm.292352	NM_001033298	ENSMUSG00000074749	Kiz	Gm114|Ncrna00153|Plk1s1	kizuna centrosomal protein	protein-coding
SJMMNORM066768_C2-YD16-ATACSEQ_WT.rmdupq1.mm9-frag-free_peak_40243	chr6	108405565	108407998	+	1376	NA	intron (NM_010585, intron 44 of 61)	intron (NM_010585, intron 44 of 61)	-32956	NR_106121	102465766		NR_106121	ENSMUSG00000105697	Mir7661	mmu-mir-7661	microRNA 7661	ncRNA
SJMMNORM066768_C2-YD16-ATACSEQ_WT.rmdupq1.mm9-frag-free_peak_1082	chr1	64737069	64737747	+	1356	NA	promoter-TSS (NM_001097644)	promoter-TSS (NM_001097644)	-175	NR_038009	69941	Mm.69044	NR_038009	ENSMUSG00000087213	2810408I11Rik	-	RIKEN cDNA 2810408I11 gene	ncRNA
SJMMNORM066768_C2-YD16-ATACSEQ_WT.rmdupq1.mm9-frag-free_peak_28763	chr2	150730160	150730656	+	1356	NA	promoter-TSS (NM_024465)	promoter-TSS (NM_024465)	59	NR_151505	76192	Mm.112632	NM_024465	ENSMUSG00000032046	Abhd12	1500011G07Rik|6330583M11Rik|AI431047|AW547313	abhydrolase domain containing 12	protein-coding
SJMMNORM066768_C2-YD16-ATACSEQ_WT.rmdupq1.mm9-frag-free_peak_19873	chr16	77643183	77644988	+	1356	NA	Intergenic	Intergenic	-2433	NR_029540	723952		NR_029540	ENSMUSG00000065472	Mir125b-2	Mirn125b-2|mir-125b-2	microRNA 125b-2	ncRNA
SJMMNORM066768_C2-YD16-ATACSEQ_WT.rmdupq1.mm9-frag-free_peak_1936	chr1	120285267	120286062	+	1356	NA	promoter-TSS (NM_001359328)	promoter-TSS (NM_001359328)	29	NM_001359341	76707	Mm.138740	NM_029709	ENSMUSG00000064302	Clasp1	1700030C23Rik|5730583A19Rik|B130045P17Rik|CLASP1alpha	CLIP associating protein 1	protein-coding
SJMMNORM066768_C2-YD16-ATACSEQ_WT.rmdupq1.mm9-frag-free_peak_47859	chr9	88417335	88418175	+	1356	NA	promoter-TSS (NR_040721)	promoter-TSS (NR_040721)	-20	NR_040721	72655	Mm.21798	NR_040721	ENSMUSG00000097195	Snhg5	2810026P18Rik|4933428I09Rik|mU50HG-b	small nucleolar RNA host gene 5	ncRNA
SJMMNORM066768_C2-YD16-ATACSEQ_WT.rmdupq1.mm9-frag-free_peak_28224	chr2	132576464	132577764	+	1356	NA	TTS (NM_001358260)	TTS (NM_001358260)	-29900	NM_007694	12653	Mm.255241	NM_007694	ENSMUSG00000027350	Chgb	Scg-1|cgB|sgI	chromogranin B	protein-coding
SJMMNORM066768_C2-YD16-ATACSEQ_WT.rmdupq1.mm9-frag-free_peak_6227	chr10	114456002	114456851	+	1356	NA	Intergenic	Intergenic	165652	NM_173391	216343	Mm.31597	NM_173391	ENSMUSG00000006764	Tph2	AU043594|Ntph	tryptophan hydroxylase 2	protein-coding
SJMMNORM066768_C2-YD16-ATACSEQ_WT.rmdupq1.mm9-frag-free_peak_13104	chr13	101602947	101603655	+	1356	NA	promoter-TSS (NM_022885)	promoter-TSS (NM_022885)	81	NM_022885	69048	Mm.402215	NM_022885	ENSMUSG00000021629	Slc30a5	1810010K08Rik|AF233321|ZNT5|ZTL1|ZnT-5|Zntl1	solute carrier family 30 (zinc transporter), member 5	protein-coding
SJMMNORM066768_C2-YD16-ATACSEQ_WT.rmdupq1.mm9-frag-free_peak_29720	chr3	19527760	19529058	+	1356	NA	Intergenic	tRNA-Tyr-TAC|tRNA|tRNA	-16051	NM_001081281	381485	Mm.35419	NM_001081281	ENSMUSG00000060913	Trim55	D830041C10Rik|Murf2|Rnf29	tripartite motif-containing 55	protein-coding
SJMMNORM066768_C2-YD16-ATACSEQ_WT.rmdupq1.mm9-frag-free_peak_35855	chr5	20457058	20457916	+	1356	NA	non-coding (NR_030699, exon 1 of 1)	non-coding (NR_030699, exon 1 of 1)	153	NM_001080977	242860	Mm.254286	NM_001080977	ENSMUSG00000039968	Rsbn1l	8430412F05Rik|AI447441|C330002G24Rik	round spermatid basic protein 1-like	protein-coding
SJMMNORM066768_C2-YD16-ATACSEQ_WT.rmdupq1.mm9-frag-free_peak_1140	chr1	66863235	66864646	+	1356	NA	intron (NM_001357156, intron 1 of 14)	CpG	229	NM_001357156	68691	Mm.240912	NM_177645	ENSMUSG00000026004	Kansl1l	1110028C15Rik|1190030G24|AI427598|C430010P07Rik|mKIAA4189	KAT8 regulatory NSL complex subunit 1-like	protein-coding
SJMMNORM066768_C2-YD16-ATACSEQ_WT.rmdupq1.mm9-frag-free_peak_3056	chr1	172104670	172105460	+	1356	NA	promoter-TSS (NM_001305045)	promoter-TSS (NM_001305045)	30	NM_133806	107652	Mm.27969	NM_133806	ENSMUSG00000026670	Uap1	AA420407|AA437972|AGX-1|AGX-2|AGX1|AgX|ESTM38|SPAG2	UDP-N-acetylglucosamine pyrophosphorylase 1	protein-coding
SJMMNORM066768_C2-YD16-ATACSEQ_WT.rmdupq1.mm9-frag-free_peak_26402	chr2	57481808	57482160	+	1356	NA	Intergenic	(TTAGGG)n|Simple_repeat|Simple_repeat	-368582	NM_172855	241391	Mm.484118	NM_172855	ENSMUSG00000026828	Galnt5	4832424J23	polypeptide N-acetylgalactosaminyltransferase 5	protein-coding
SJMMNORM066768_C2-YD16-ATACSEQ_WT.rmdupq1.mm9-frag-free_peak_38494	chr6	21899022	21900132	+	1356	NA	promoter-TSS (NM_001311061)	promoter-TSS (NM_001311061)	6	NM_001311061	71777	Mm.39999	NM_023626	ENSMUSG00000029670	Ing3	1300013A07Rik|P47ING3	inhibitor of growth family, member 3	protein-coding
SJMMNORM066768_C2-YD16-ATACSEQ_WT.rmdupq1.mm9-frag-free_peak_20401	chr17	6429008	6429514	+	1356	NA	promoter-TSS (NM_009342)	promoter-TSS (NM_009342)	1	NM_009342	21648	Mm.1948	NM_009342	ENSMUSG00000096255	Dynlt1b	AGS2|Dynlt1|Tctex-1|Tctex1	dynein light chain Tctex-type 1B	protein-coding
SJMMNORM066768_C2-YD16-ATACSEQ_WT.rmdupq1.mm9-frag-free_peak_17081	chr15	51696833	51697334	+	1356	NA	promoter-TSS (NM_080635)	promoter-TSS (NM_080635)	-76	NM_080635	68135	Mm.289800	NM_080635	ENSMUSG00000022312	Eif3h	1110008A16Rik|40kD|9430017H16Rik|EIF3-P40|EIF3-gamma|Eif3s3	eukaryotic translation initiation factor 3, subunit H	protein-coding
SJMMNORM066768_C2-YD16-ATACSEQ_WT.rmdupq1.mm9-frag-free_peak_6243	chr10	114799098	114799854	+	1356	NA	promoter-TSS (NM_001359470)	promoter-TSS (NM_001359470)	81	NM_001359472	67226	Mm.29647	NM_133683	ENSMUSG00000069520	Tmem19	2810428F02Rik|AW125171	transmembrane protein 19	protein-coding
SJMMNORM066768_C2-YD16-ATACSEQ_WT.rmdupq1.mm9-frag-free_peak_761	chr1	52175997	52176445	+	1356	NA	promoter-TSS (NM_001205314)	promoter-TSS (NM_001205314)	-61	NM_001357627	20846	Mm.277406	NM_009283	ENSMUSG00000026104	Stat1	2010005J02Rik|AA408197	signal transducer and activator of transcription 1	protein-coding
SJMMNORM066768_C2-YD16-ATACSEQ_WT.rmdupq1.mm9-frag-free_peak_25503	chr2	17977986	17978852	+	1356	NA	intron (NR_149308, intron 1 of 9)	CpG	-1054	NR_106115	102466840		NR_106115	ENSMUSG00000099050	Mir7655	Gm27794|mmu-mir-7655	microRNA 7655	ncRNA
SJMMNORM066768_C2-YD16-ATACSEQ_WT.rmdupq1.mm9-frag-free_peak_19849	chr16	77151966	77154478	+	1356	NA	Intergenic	Intergenic	138908	NM_013918	30940	Mm.40986	NM_013918	ENSMUSG00000022867	Usp25	-	ubiquitin specific peptidase 25	protein-coding
SJMMNORM066768_C2-YD16-ATACSEQ_WT.rmdupq1.mm9-frag-free_peak_43669	chr8	3621166	3621664	+	1356	NA	promoter-TSS (NM_001195244)	promoter-TSS (NM_001195244)	-119	NM_026156	67439	Mm.23739	NM_026156	ENSMUSG00000019470	Xab2	0610041O14Rik|AV025587	XPA binding protein 2	protein-coding
SJMMNORM066768_C2-YD16-ATACSEQ_WT.rmdupq1.mm9-frag-free_peak_20145	chr16	91044455	91045100	+	1356	NA	promoter-TSS (NM_026110)	promoter-TSS (NM_026110)	-153	NR_152264	67367	Mm.347	NM_026110	ENSMUSG00000022974	Paxbp1	1810007M14Rik|C21orf66|Gcfc|Gcfc1|Pax3/7bp	PAX3 and PAX7 binding protein 1	protein-coding
SJMMNORM066768_C2-YD16-ATACSEQ_WT.rmdupq1.mm9-frag-free_peak_4711	chr10	57909116	57910085	+	1356	NA	promoter-TSS (NM_011240)	promoter-TSS (NM_011240)	0	NM_011240	19386	Mm.431695	NM_011240	ENSMUSG00000003226	Ranbp2	A430087B05Rik|AI256741|NUP358	RAN binding protein 2	protein-coding
SJMMNORM066768_C2-YD16-ATACSEQ_WT.rmdupq1.mm9-frag-free_peak_44213	chr8	34842069	34842744	+	1356	NA	promoter-TSS (NM_026584)	promoter-TSS (NM_026584)	20	NM_001167921	68153	Mm.286104	NM_026584	ENSMUSG00000031585	Gtf2e2	34kDa|AI462509|C330006J08Rik	general transcription factor II E, polypeptide 2 (beta subunit)	protein-coding
SJMMNORM066768_C2-YD16-ATACSEQ_WT.rmdupq1.mm9-frag-free_peak_42951	chr7	116077522	116078034	+	1356	NA	promoter-TSS (NM_025344)	promoter-TSS (NM_025344)	-151	NM_025344	66085	Mm.182962	NM_025344	ENSMUSG00000031029	Eif3f	0610037M02Rik|AA409853|Eif3s5	eukaryotic translation initiation factor 3, subunit F	protein-coding
SJMMNORM066768_C2-YD16-ATACSEQ_WT.rmdupq1.mm9-frag-free_peak_17271	chr15	59025890	59026561	+	1356	NA	Intergenic	Intergenic	-112278	NR_045613	100416830	Mm.490788	NR_045613	ENSMUSG00000098528	Zfp572	4930472F24Rik	zinc finger protein 572	pseudo
SJMMNORM066768_C2-YD16-ATACSEQ_WT.rmdupq1.mm9-frag-free_peak_33925	chr4	73897452	73898155	+	1356	NA	promoter-TSS (NM_001356561)	promoter-TSS (NM_001356561)	20	NM_001356561	76804	Mm.209059	NM_144787	ENSMUSG00000028397	Kdm4c	2410141F18Rik|AA517467|Gasc1|Jmjd2c	lysine (K)-specific demethylase 4C	protein-coding
SJMMNORM066768_C2-YD16-ATACSEQ_WT.rmdupq1.mm9-frag-free_peak_22090	chr18	6515896	6516673	+	1356	NA	promoter-TSS (NM_007935)	promoter-TSS (NM_007935)	-178	NM_007935	13831	Mm.312133	NM_007935	ENSMUSG00000024240	Epc1	2400007E14Rik|5730566F07Rik|A930032N02Rik|mir-1893	enhancer of polycomb homolog 1	protein-coding
SJMMNORM066768_C2-YD16-ATACSEQ_WT.rmdupq1.mm9-frag-free_peak_44538	chr8	46019283	46020970	+	1336	NA	Intergenic	Intergenic	-15436	NM_001081286	14107	Mm.27365	NM_001081286	ENSMUSG00000070047	Fat1	2310038E12Rik|AU023433|Fath|mFat1	FAT atypical cadherin 1	protein-coding
SJMMNORM066768_C2-YD16-ATACSEQ_WT.rmdupq1.mm9-frag-free_peak_19436	chr16	50736838	50737191	+	1336	NA	Intergenic	Intergenic	-4128	NR_028300	68190	Mm.139089	NR_028300		Dubr	5330426P16Rik|Dum	Dppa2 upstream binding RNA	ncRNA
SJMMNORM066768_C2-YD16-ATACSEQ_WT.rmdupq1.mm9-frag-free_peak_13386	chr13	110856763	110858013	+	1336	NA	intron (NM_001360099, intron 4 of 4)	intron (NM_001360099, intron 4 of 4)	163371	NR_035442	100316683		NR_035442	ENSMUSG00000084651	Mir1904	Mirn1904|mmu-mir-1904	microRNA 1904	ncRNA
SJMMNORM066768_C2-YD16-ATACSEQ_WT.rmdupq1.mm9-frag-free_peak_15885	chr14	119336612	119337355	+	1336	NA	promoter-TSS (NM_008929)	promoter-TSS (NM_008929)	-171	NM_008929	100037258	Mm.12616	NM_008929	ENSMUSG00000022136	Dnajc3	AA408985|AU067833|Dnajc3a|Dnajc3b|Prkri|mp58|p58|p58IPK	DnaJ heat shock protein family (Hsp40) member C3	protein-coding
SJMMNORM066768_C2-YD16-ATACSEQ_WT.rmdupq1.mm9-frag-free_peak_2464-2	chr1	151517208	151519875	+	1336	NA	Intergenic	Intergenic	251028	NM_001305632	18783	Mm.4186	NM_008869	ENSMUSG00000056220	Pla2g4a	Pla2g4|cPLA2|cPLA2-alpha|cPLA2alpha	phospholipase A2, group IVA (cytosolic, calcium-dependent)	protein-coding
SJMMNORM066768_C2-YD16-ATACSEQ_WT.rmdupq1.mm9-frag-free_peak_2464-3	chr1	151517208	151519875	+	1336	NA	Intergenic	Intergenic	251028	NM_001305632	18783	Mm.4186	NM_008869	ENSMUSG00000056220	Pla2g4a	Pla2g4|cPLA2|cPLA2-alpha|cPLA2alpha	phospholipase A2, group IVA (cytosolic, calcium-dependent)	protein-coding
SJMMNORM066768_C2-YD16-ATACSEQ_WT.rmdupq1.mm9-frag-free_peak_17547	chr15	74916363	74917460	+	1336	NA	Intergenic	B1_Mur4|SINE|Alu	25456	NM_001357693	100041546	Mm.482110	NM_001099217	ENSMUSG00000022584	Ly6c2	Ly-6C.2|Ly-6C2	lymphocyte antigen 6 complex, locus C2	protein-coding
SJMMNORM066768_C2-YD16-ATACSEQ_WT.rmdupq1.mm9-frag-free_peak_44710	chr8	55614725	55615619	+	1336	NA	exon (NM_029701, exon 1 of 6)	exon (NM_029701, exon 1 of 6)	179	NM_029701	76687	Mm.86437	NM_029701	ENSMUSG00000054408	Spcs3	1810011E08Rik|SPC22/23	signal peptidase complex subunit 3 homolog (S. cerevisiae)	protein-coding
SJMMNORM066768_C2-YD16-ATACSEQ_WT.rmdupq1.mm9-frag-free_peak_15782-2	chr14	106129922	106132012	+	1336	NA	Intergenic	Intergenic	-107980	NR_105814	102465207		NR_105814	ENSMUSG00000098780	Mir6390	Gm27562|mmu-mir-6390	microRNA 6390	ncRNA
SJMMNORM066768_C2-YD16-ATACSEQ_WT.rmdupq1.mm9-frag-free_peak_2464	chr1	151517208	151519875	+	1336	NA	Intergenic	Intergenic	251028	NM_001305632	18783	Mm.4186	NM_008869	ENSMUSG00000056220	Pla2g4a	Pla2g4|cPLA2|cPLA2-alpha|cPLA2alpha	phospholipase A2, group IVA (cytosolic, calcium-dependent)	protein-coding
SJMMNORM066768_C2-YD16-ATACSEQ_WT.rmdupq1.mm9-frag-free_peak_971	chr1	60236859	60237794	+	1336	NA	promoter-TSS (NM_173444)	promoter-TSS (NM_173444)	-117	NM_173444	269198	Mm.205224	NM_173444	ENSMUSG00000073664	Nbeal1	2310076G13Rik|A530050O19Rik|A530083I02Rik|AI662228|ALS2CR17	neurobeachin like 1	protein-coding
SJMMNORM066768_C2-YD16-ATACSEQ_WT.rmdupq1.mm9-frag-free_peak_25582	chr2	22600224	22600487	+	1336	NA	Intergenic	LSU-rRNA_Hsa|rRNA|rRNA	-29492	NM_019456	54519	Mm.14255	NM_019456	ENSMUSG00000026786	Apbb1ip	9930118P07Rik|Prp48	amyloid beta (A4) precursor protein-binding, family B, member 1 interacting protein	protein-coding
SJMMNORM066768_C2-YD16-ATACSEQ_WT.rmdupq1.mm9-frag-free_peak_15782	chr14	106129922	106132012	+	1336	NA	Intergenic	Intergenic	-107980	NR_105814	102465207		NR_105814	ENSMUSG00000098780	Mir6390	Gm27562|mmu-mir-6390	microRNA 6390	ncRNA
SJMMNORM066768_C2-YD16-ATACSEQ_WT.rmdupq1.mm9-frag-free_peak_12985	chr13	96945422	96945943	+	1336	NA	Intergenic	Intergenic	-43150	NM_029210	75209	Mm.40436	NM_029210	ENSMUSG00000051111	Sv2c	4930527L09Rik|AI841971	synaptic vesicle glycoprotein 2c	protein-coding
SJMMNORM066768_C2-YD16-ATACSEQ_WT.rmdupq1.mm9-frag-free_peak_49487	chrX	98835004	98835732	+	1336	NA	promoter-TSS (NM_139144)	promoter-TSS (NM_139144)	-22	NM_139144	108155	Mm.487332	NM_139144	ENSMUSG00000034160	Ogt	1110038P24Rik|4831420N21Rik|AI115525|Ogtl	O-linked N-acetylglucosamine (GlcNAc) transferase (UDP-N-acetylglucosamine:polypeptide-N-acetylglucosaminyl transferase)	protein-coding
SJMMNORM066768_C2-YD16-ATACSEQ_WT.rmdupq1.mm9-frag-free_peak_43738	chr8	8488263	8489482	+	1336	NA	Intergenic	Intergenic	171901	NM_010111	13642	Mm.209813	NM_010111	ENSMUSG00000001300	Efnb2	ELF-2|Epl5|Eplg5|Htk-L|LERK-5|Lerk5|NLERK-1	ephrin B2	protein-coding
SJMMNORM066768_C2-YD16-ATACSEQ_WT.rmdupq1.mm9-frag-free_peak_26994	chr2	79475086	79476080	+	1336	NA	promoter-TSS (NM_080558)	promoter-TSS (NM_080558)	1	NM_080558	70599	Mm.272881	NM_080558	ENSMUSG00000027007	Ssfa2	5730488C15Rik|CS-1|CS1|KRAP|SPAG13|mKIAA1927	sperm specific antigen 2	protein-coding
SJMMNORM066768_C2-YD16-ATACSEQ_WT.rmdupq1.mm9-frag-free_peak_43938	chr8	18845941	18847148	+	1336	NA	5' UTR (NM_026792, exon 1 of 8)	5' UTR (NM_026792, exon 1 of 8)	265	NM_026792	52123	Mm.24117	NM_026792	ENSMUSG00000031467	Agpat5	1110013A05Rik|D8Ertd319e	1-acylglycerol-3-phosphate O-acyltransferase 5 (lysophosphatidic acid acyltransferase, epsilon)	protein-coding
SJMMNORM066768_C2-YD16-ATACSEQ_WT.rmdupq1.mm9-frag-free_peak_16168	chr15	12250908	12251454	+	1336	NA	promoter-TSS (NM_025673)	promoter-TSS (NM_025673)	-70	NM_025673	66629	Mm.157655	NM_025673	ENSMUSG00000022200	Golph3	4733401N08Rik|5730410D03Rik|AW413496	golgi phosphoprotein 3	protein-coding
SJMMNORM066768_C2-YD16-ATACSEQ_WT.rmdupq1.mm9-frag-free_peak_13157	chr13	102537943	102538396	+	1336	NA	promoter-TSS (NM_001077495)	promoter-TSS (NM_001077495)	3	NM_001077495	18708	Mm.259333	NM_001024955	ENSMUSG00000041417	Pik3r1	PI3K|p50alpha|p55alpha|p85alpha	phosphoinositide-3-kinase regulatory subunit 1	protein-coding
SJMMNORM066768_C2-YD16-ATACSEQ_WT.rmdupq1.mm9-frag-free_peak_14928	chr14	58690452	58691227	+	1336	NA	promoter-TSS (NM_013518)	promoter-TSS (NM_013518)	-684	NM_013518	14180	Mm.8846	NM_013518	ENSMUSG00000021974	Fgf9	Eks	fibroblast growth factor 9	protein-coding
SJMMNORM066768_C2-YD16-ATACSEQ_WT.rmdupq1.mm9-frag-free_peak_40012	chr6	97756604	97757193	+	1336	NA	promoter-TSS (NM_001113198)	promoter-TSS (NM_001113198)	-154	NM_001113198	17342	Mm.333284	NM_008601	ENSMUSG00000035158	Mitf	BCC2|Bhlhe32|Gsfbcc2|Vitiligo|Wh|bw|mi|vit	melanogenesis associated transcription factor	protein-coding
SJMMNORM066768_C2-YD16-ATACSEQ_WT.rmdupq1.mm9-frag-free_peak_22047	chr18	3506923	3508125	+	1336	NA	promoter-TSS (NM_026505)	promoter-TSS (NM_026505)	-431	NM_026505	68010	Mm.284863	NM_026505	ENSMUSG00000024232	Bambi	2610003H06Rik	BMP and activin membrane-bound inhibitor	protein-coding
SJMMNORM066768_C2-YD16-ATACSEQ_WT.rmdupq1.mm9-frag-free_peak_26380	chr2	56966753	56968073	+	1336	NA	promoter-TSS (NM_013613)	promoter-TSS (NM_013613)	36	NM_013613	18227	Mm.3507	NM_013613	ENSMUSG00000026826	Nr4a2	HZF-3|NOT|Nurr1|RNR-1|TINOR|TINUR	nuclear receptor subfamily 4, group A, member 2	protein-coding
SJMMNORM066768_C2-YD16-ATACSEQ_WT.rmdupq1.mm9-frag-free_peak_7625	chr11	62416005	62416491	+	1336	NA	promoter-TSS (NR_028526)	promoter-TSS (NR_028526)	-131	NR_030738	69221	Mm.270874	NR_030738	ENSMUSG00000086841	2410006H16Rik	-	RIKEN cDNA 2410006H16 gene	ncRNA
SJMMNORM066768_C2-YD16-ATACSEQ_WT.rmdupq1.mm9-frag-free_peak_25258	chr2	3249543	3250509	+	1336	NA	promoter-TSS (NM_001013376)	promoter-TSS (NM_001013376)	-126	NM_001013376	227522	Mm.293948	NM_001013376	ENSMUSG00000049950	Rpp38	C330006A15Rik	ribonuclease P/MRP 38 subunit	protein-coding
SJMMNORM066768_C2-YD16-ATACSEQ_WT.rmdupq1.mm9-frag-free_peak_28414	chr2	138107128	138108018	+	1336	NA	intron (NM_001025431, intron 4 of 4)	intron (NM_001025431, intron 4 of 4)	3344	NM_145534	228662	Mm.153405	NM_145534	ENSMUSG00000062098	Btbd3	mKIAA0952	BTB (POZ) domain containing 3	protein-coding
SJMMNORM066768_C2-YD16-ATACSEQ_WT.rmdupq1.mm9-frag-free_peak_21744	chr17	79315596	79316242	+	1336	NA	promoter-TSS (NM_001177403)	promoter-TSS (NM_001177403)	80	NM_001177402	68554	Mm.391820	NM_001177402	ENSMUSG00000062691	Cebpzos	1110001A16Rik	CCAAT/enhancer binding protein (C/EBP), zeta, opposite strand	protein-coding
SJMMNORM066768_C2-YD16-ATACSEQ_WT.rmdupq1.mm9-frag-free_peak_19589	chr16	62786045	62787005	+	1336	NA	promoter-TSS (NM_178925)	promoter-TSS (NM_178925)	17	NM_178925	106338	Mm.26321	NM_178925	ENSMUSG00000050312	Nsun3	6720484A09Rik|AU022521	NOL1/NOP2/Sun domain family member 3	protein-coding
SJMMNORM066768_C2-YD16-ATACSEQ_WT.rmdupq1.mm9-frag-free_peak_4542	chr10	43987900	43988554	+	1336	NA	promoter-TSS (NM_001314013)	promoter-TSS (NM_001314013)	82	NM_053069	11793	Mm.22264	NM_053069	ENSMUSG00000038160	Atg5	2010107M05Rik|3110067M24Rik|AW319544|Apg5l|Atg5l|C88337|Paddy	autophagy related 5	protein-coding
SJMMNORM066768_C2-YD16-ATACSEQ_WT.rmdupq1.mm9-frag-free_peak_49470	chrX	98417645	98418188	+	1336	NA	promoter-TSS (NM_001110310)	promoter-TSS (NM_001110310)	-14	NM_001110310	55988	Mm.206949	NM_018875	ENSMUSG00000046032	Snx12	2610001F05Rik|AW045757|SDP8	sorting nexin 12	protein-coding
SJMMNORM066768_C2-YD16-ATACSEQ_WT.rmdupq1.mm9-frag-free_peak_21231	chr17	48548684	48549658	+	1336	NA	promoter-TSS (NM_010913)	promoter-TSS (NM_010913)	-26	NM_001110832	18044	Mm.4929	NM_010913	ENSMUSG00000023994	Nfya	AA407810|Cbf-b|SEZ-10|SEZ10	nuclear transcription factor-Y alpha	protein-coding
SJMMNORM066768_C2-YD16-ATACSEQ_WT.rmdupq1.mm9-frag-free_peak_40904	chr6	140571655	140572730	+	1336	NA	5' UTR (NM_009637, exon 1 of 9)	5' UTR (NM_009637, exon 1 of 9)	169	NM_009637	11569	Mm.86453	NM_009637	ENSMUSG00000030232	Aebp2	AU023766|B230313N05Rik	AE binding protein 2	protein-coding
SJMMNORM066768_C2-YD16-ATACSEQ_WT.rmdupq1.mm9-frag-free_peak_27529	chr2	105515190	105516371	+	1336	NA	promoter-TSS (NM_001310144)	promoter-TSS (NM_001310144)	-121	NM_001244200	18508	Mm.3608	NM_013627	ENSMUSG00000027168	Pax6	1500038E17Rik|AEY11|Dey|Gsfaey11|Pax-6|Sey	paired box 6	protein-coding
SJMMNORM066768_C2-YD16-ATACSEQ_WT.rmdupq1.mm9-frag-free_peak_22156	chr18	12326910	12327345	+	1336	NA	promoter-TSS (NM_029623)	promoter-TSS (NM_029623)	-112	NM_029623	76482	Mm.196596	NM_029623	ENSMUSG00000024410	3110002H16Rik	2400010D15Rik|Mic-1|Mic1|Rmc1|Wdr98	RIKEN cDNA 3110002H16 gene	protein-coding
SJMMNORM066768_C2-YD16-ATACSEQ_WT.rmdupq1.mm9-frag-free_peak_28185	chr2	131735285	131736012	+	1336	NA	promoter-TSS (NM_011170)	promoter-TSS (NM_011170)	-16	NM_001278258	111368		NM_001278258	ENSMUSG00000098754	Prn	Gm28045|Gm44637|Prnp-Prnd	prion protein readthrough transcript	protein-coding
SJMMNORM066768_C2-YD16-ATACSEQ_WT.rmdupq1.mm9-frag-free_peak_30504	chr3	68376049	68376561	+	1336	NA	promoter-TSS (NM_013928)	promoter-TSS (NM_013928)	15	NM_013928	30953	Mm.331064	NM_013928	ENSMUSG00000027777	Schip1	Nf2ip|Schip-1	schwannomin interacting protein 1	protein-coding
SJMMNORM066768_C2-YD16-ATACSEQ_WT.rmdupq1.mm9-frag-free_peak_6614	chr11	3050563	3051603	+	1336	NA	intron (NM_030207, intron 14 of 32)	ID_B1|SINE|B4	27053	NR_003518	66776	Mm.247625	NR_003518		Pisd-ps3	4933439C20Rik	phosphatidylserine decarboxylase, pseudogene 3	pseudo
SJMMNORM066768_C2-YD16-ATACSEQ_WT.rmdupq1.mm9-frag-free_peak_4867	chr10	62845128	62845702	+	1336	NA	intron (NM_001253685, intron 1 of 4)	intron (NM_001253685, intron 1 of 4)	224	NM_001253685	30045	Mm.32550	NM_013888	ENSMUSG00000036764	Dnajc12	Jdp1|mJDP1	DnaJ heat shock protein family (Hsp40) member C12	protein-coding
SJMMNORM066768_C2-YD16-ATACSEQ_WT.rmdupq1.mm9-frag-free_peak_16371	chr15	23387001	23387613	+	1336	NA	intron (NM_001081299, intron 10 of 11)	intron (NM_001081299, intron 10 of 11)	421089	NM_001081299	320865	Mm.241965	NM_001081299	ENSMUSG00000040420	Cdh18	B230220E17Rik|Cdh14l|Tg(GFAP-APOE_i4)1Hol	cadherin 18	protein-coding
SJMMNORM066768_C2-YD16-ATACSEQ_WT.rmdupq1.mm9-frag-free_peak_31756	chr3	123088715	123089064	+	1336	NA	promoter-TSS (NM_201638)	promoter-TSS (NM_201638)	19	NM_201638	210529	Mm.260039	NM_201638	ENSMUSG00000028114	Mettl14	G430022H21Rik|mKIAA1627	methyltransferase like 14	protein-coding
SJMMNORM066768_C2-YD16-ATACSEQ_WT.rmdupq1.mm9-frag-free_peak_32060	chr3	137654142	137654476	+	1336	NA	Intergenic	Intergenic	-9796	NM_001310753	26377	Mm.254835	NM_011932	ENSMUSG00000028159	Dapp1	Bam32	dual adaptor for phosphotyrosine and 3-phosphoinositides 1	protein-coding
SJMMNORM066768_C2-YD16-ATACSEQ_WT.rmdupq1.mm9-frag-free_peak_1541	chr1	88422323	88423475	+	1336	NA	promoter-TSS (NR_153833)	promoter-TSS (NR_153833)	-233	NM_001360831	19231	Mm.19187	NM_008972	ENSMUSG00000026238	Ptma	Thym	prothymosin alpha	protein-coding
SJMMNORM066768_C2-YD16-ATACSEQ_WT.rmdupq1.mm9-frag-free_peak_15620	chr14	94289472	94290376	+	1316	NA	promoter-TSS (NM_001271798)	promoter-TSS (NM_001271798)	-26	NM_001346722	211712	Mm.37126	NM_001081377	ENSMUSG00000055421	Pcdh9	-	protocadherin 9	protein-coding
SJMMNORM066768_C2-YD16-ATACSEQ_WT.rmdupq1.mm9-frag-free_peak_25557	chr2	20890994	20891540	+	1316	NA	non-coding (NR_033225, exon 2 of 2)	non-coding (NR_033225, exon 2 of 2)	766	NR_033225	433408	Mm.386941	NR_033225		Gm13375	-	predicted gene 13375	ncRNA
SJMMNORM066768_C2-YD16-ATACSEQ_WT.rmdupq1.mm9-frag-free_peak_9792	chr12	48263052	48264648	+	1316	NA	Intergenic	Intergenic	-344088	NM_021361	664883	Mm.247195	NM_021361	ENSMUSG00000021047	Nova1	9430099M15Rik|G630039L02|Nova-1	neuro-oncological ventral antigen 1	protein-coding
SJMMNORM066768_C2-YD16-ATACSEQ_WT.rmdupq1.mm9-frag-free_peak_27369	chr2	101302455	101303136	+	1316	NA	Intergenic	Intergenic	-162110	NM_009020	19374	Mm.4988	NM_009020	ENSMUSG00000032864	Rag2	Rag-2	recombination activating gene 2	protein-coding
SJMMNORM066768_C2-YD16-ATACSEQ_WT.rmdupq1.mm9-frag-free_peak_13705	chr14	7119283	7119954	+	1316	NA	intron (NM_001270812, intron 1 of 5).2	CpG	106	NM_001270812	100861615	Mm.488431	NM_001270812	ENSMUSG00000079396	LOC100861615	-	alpha takusan-like	protein-coding
SJMMNORM066768_C2-YD16-ATACSEQ_WT.rmdupq1.mm9-frag-free_peak_244	chr1	20880408	20880816	+	1316	NA	promoter-TSS (NM_028829)	promoter-TSS (NM_028829)	-17	NM_028829	74229	Mm.40780	NM_028829	ENSMUSG00000025931	Paqr8	1700019B16Rik|3110001D06Rik	progestin and adipoQ receptor family member VIII	protein-coding
SJMMNORM066768_C2-YD16-ATACSEQ_WT.rmdupq1.mm9-frag-free_peak_12107	chr13	52625509	52626346	+	1316	NA	5' UTR (NM_001024474, exon 1 of 2)	5' UTR (NM_001024474, exon 1 of 2)	278	NM_001024474	68203	Mm.29362	NM_001024474	ENSMUSG00000047842	Diras2	2900052J15Rik|AI414999	DIRAS family, GTP-binding RAS-like 2	protein-coding
SJMMNORM066768_C2-YD16-ATACSEQ_WT.rmdupq1.mm9-frag-free_peak_44749	chr8	59966240	59966885	+	1316	NA	promoter-TSS (NM_021788)	promoter-TSS (NM_021788)	95	NM_021788	60406	Mm.118	NM_021788	ENSMUSG00000031609	Sap30	30kDa	sin3 associated polypeptide	protein-coding
SJMMNORM066768_C2-YD16-ATACSEQ_WT.rmdupq1.mm9-frag-free_peak_6882	chr11	18918641	18919830	+	1316	NA	promoter-TSS (NM_001193271)	promoter-TSS (NM_001193271)	-263	NM_001193271	17268	Mm.356578	NM_010789	ENSMUSG00000020160	Meis1	C530044H18Rik|Evi8	Meis homeobox 1	protein-coding
SJMMNORM066768_C2-YD16-ATACSEQ_WT.rmdupq1.mm9-frag-free_peak_15636	chr14	99498394	99499268	+	1316	NA	exon (NM_028315, exon 1 of 21)	exon (NM_028315, exon 1 of 21)	158	NM_001360051	72662	Mm.163339	NM_028315	ENSMUSG00000033166	Dis3	2810028N01Rik	DIS3 homolog, exosome endoribonuclease and 3'-5' exoribonuclease	protein-coding
SJMMNORM066768_C2-YD16-ATACSEQ_WT.rmdupq1.mm9-frag-free_peak_16953	chr15	41863761	41864365	+	1316	NA	Intergenic	Intergenic	-162797	NM_175456	223513	Mm.148913	NM_175456	ENSMUSG00000042895	Abra	C130068O12Rik|STARS	actin-binding Rho activating protein	protein-coding
SJMMNORM066768_C2-YD16-ATACSEQ_WT.rmdupq1.mm9-frag-free_peak_88	chr1	9535122	9536081	+	1316	NA	5' UTR (NM_021511, exon 1 of 1)	5' UTR (NM_021511, exon 1 of 1)	112	NM_021511	59014	Mm.29061	NM_021511	ENSMUSG00000061024	Rrs1	5730466A07Rik|AA415037|D1Ertd701e|Rrr	ribosome biogenesis regulator 1	protein-coding
SJMMNORM066768_C2-YD16-ATACSEQ_WT.rmdupq1.mm9-frag-free_peak_42972	chr7	116662265	116662844	+	1316	NA	promoter-TSS (NM_011975)	promoter-TSS (NM_011975)	-155	NM_011975	26451	Mm.305750	NM_011975	ENSMUSG00000046364	Rpl27a	L27'|L27A|L29	ribosomal protein L27A	protein-coding
SJMMNORM066768_C2-YD16-ATACSEQ_WT.rmdupq1.mm9-frag-free_peak_5361	chr10	80392478	80392992	+	1316	NA	promoter-TSS (NM_008655)	promoter-TSS (NM_008655)	-101	NM_008655	17873	Mm.1360	NM_008655	ENSMUSG00000015312	Gadd45b	AI323528|Myd118	growth arrest and DNA-damage-inducible 45 beta	protein-coding
SJMMNORM066768_C2-YD16-ATACSEQ_WT.rmdupq1.mm9-frag-free_peak_19500	chr16	56029588	56030103	+	1316	NA	promoter-TSS (NM_001024622)	promoter-TSS (NM_001024622)	-15	NM_001356449	76302	Mm.310642	NM_001024622	ENSMUSG00000071533	Pcnp	1110018D06Rik|AI647035	PEST proteolytic signal containing nuclear protein	protein-coding
SJMMNORM066768_C2-YD16-ATACSEQ_WT.rmdupq1.mm9-frag-free_peak_16566	chr15	31531229	31532033	+	1316	NA	promoter-TSS (NM_007637)	promoter-TSS (NM_007637)	-30	NM_007637	12465	Mm.282158	NM_007637	ENSMUSG00000022234	Cct5	CCT-epsilon|Ccte|TCP-1-epsilon|TCPE|mKIAA0098	chaperonin containing Tcp1, subunit 5 (epsilon)	protein-coding
SJMMNORM066768_C2-YD16-ATACSEQ_WT.rmdupq1.mm9-frag-free_peak_27682	chr2	112219022	112219740	+	1316	NA	promoter-TSS (NM_024254)	promoter-TSS (NM_024254)	13	NM_024254	72425	Mm.425091	NM_024254	ENSMUSG00000027132	Katnbl1	2410042D21Rik|AA166487|AA473307|AI467442	katanin p80 subunit B like 1	protein-coding
SJMMNORM066768_C2-YD16-ATACSEQ_WT.rmdupq1.mm9-frag-free_peak_46666	chr9	18096176	18096868	+	1316	NA	promoter-TSS (NM_025844)	promoter-TSS (NM_025844)	-189	NM_025844	66917	Mm.103534	NM_025844	ENSMUSG00000001774	Chordc1	1110001O09Rik|AA409036|Chp-1|morgana	cysteine and histidine-rich domain (CHORD)-containing, zinc-binding protein 1	protein-coding
SJMMNORM066768_C2-YD16-ATACSEQ_WT.rmdupq1.mm9-frag-free_peak_40956	chr6	142335421	142335950	+	1316	NA	promoter-TSS (NM_023042)	promoter-TSS (NM_023042)	-78	NM_001204906	19691	Mm.27407	NM_023042	ENSMUSG00000030243	Recql	RecQ1	RecQ protein-like	protein-coding
SJMMNORM066768_C2-YD16-ATACSEQ_WT.rmdupq1.mm9-frag-free_peak_31398	chr3	106350313	106351020	+	1316	NA	promoter-TSS (NM_001293694)	promoter-TSS (NM_001293694)	-50	NM_001286986	67171	Mm.290488	NM_026013	ENSMUSG00000027900	Dram2	2010305N14Rik|2610318G18Rik|AI647667|Tmem77	DNA-damage regulated autophagy modulator 2	protein-coding
SJMMNORM066768_C2-YD16-ATACSEQ_WT.rmdupq1.mm9-frag-free_peak_39936	chr6	93769805	93770410	+	1316	NA	intron (NM_001029850, intron 2 of 23)	intron (NM_001029850, intron 2 of 23)	92850	NR_104594	14924	Mm.217216	NM_010367	ENSMUSG00000045095	Magi1	AIP3|BAP1|Baiap1|Gukmi1|MAGI1c|Magi-1|TNRC19|WWP3|mKIAA4129	membrane associated guanylate kinase, WW and PDZ domain containing 1	protein-coding
SJMMNORM066768_C2-YD16-ATACSEQ_WT.rmdupq1.mm9-frag-free_peak_10101	chr12	72931649	72932255	+	1316	NA	promoter-TSS (NM_026102)	promoter-TSS (NM_026102)	-103	NM_026102	208846	Mm.87417	NM_026102	ENSMUSG00000034574	Daam1	-	dishevelled associated activator of morphogenesis 1	protein-coding
SJMMNORM066768_C2-YD16-ATACSEQ_WT.rmdupq1.mm9-frag-free_peak_38326	chr6	11857042	11857935	+	1316	NA	promoter-TSS (NM_001362123)	promoter-TSS (NM_001362123)	-38	NM_010886	17992	Mm.415865	NM_010886	ENSMUSG00000029632	Ndufa4	MLRQ	NADH dehydrogenase (ubiquinone) 1 alpha subcomplex, 4	protein-coding
SJMMNORM066768_C2-YD16-ATACSEQ_WT.rmdupq1.mm9-frag-free_peak_3051	chr1	171899121	171899665	+	1316	NA	promoter-TSS (NR_040438)	promoter-TSS (NR_040438)	-57	NM_010476	15490	Mm.12882	NM_010476	ENSMUSG00000026675	Hsd17b7	AI266814|ERG27	hydroxysteroid (17-beta) dehydrogenase 7	protein-coding
SJMMNORM066768_C2-YD16-ATACSEQ_WT.rmdupq1.mm9-frag-free_peak_185	chr1	16646699	16647578	+	1316	NA	promoter-TSS (NM_001310470)	promoter-TSS (NM_001310470)	62	NM_001310470	67923	Mm.289248	NM_026456	ENSMUSG00000079658	Eloc	2610043E24Rik|2610301I15Rik|AA407206|AI987979|AW049146|Tceb1	elongin C	protein-coding
SJMMNORM066768_C2-YD16-ATACSEQ_WT.rmdupq1.mm9-frag-free_peak_33390	chr4	48055514	48056871	+	1316	NA	Intergenic	CpG	-1985	NM_015743	18124	Mm.247261	NM_015743	ENSMUSG00000028341	Nr4a3	AI573420|CHN|CSMF|MINOR|NOR-1|Nor1|TEC	nuclear receptor subfamily 4, group A, member 3	protein-coding
SJMMNORM066768_C2-YD16-ATACSEQ_WT.rmdupq1.mm9-frag-free_peak_5854	chr10	96622829	96623215	+	1316	NA	Intergenic	Intergenic	124620	NR_045358	75301	Mm.108650	NR_045358	ENSMUSG00000111924	4930556N09Rik	-	RIKEN cDNA 4930556N09 gene	ncRNA
SJMMNORM066768_C2-YD16-ATACSEQ_WT.rmdupq1.mm9-frag-free_peak_32807	chr4	15192595	15194096	+	1316	NA	exon (NM_181401, exon 1 of 3)	exon (NM_181401, exon 1 of 3)	378	NM_181401	100201	Mm.394111	NM_181401	ENSMUSG00000043252	Tmem64	9630015D15Rik|AI790744|AV300874	transmembrane protein 64	protein-coding
SJMMNORM066768_C2-YD16-ATACSEQ_WT.rmdupq1.mm9-frag-free_peak_6883	chr11	18920246	18921186	+	1316	NA	Intergenic	CpG	-1744	NM_001193271	17268	Mm.356578	NM_010789	ENSMUSG00000020160	Meis1	C530044H18Rik|Evi8	Meis homeobox 1	protein-coding
SJMMNORM066768_C2-YD16-ATACSEQ_WT.rmdupq1.mm9-frag-free_peak_44578	chr8	47248659	47249257	+	1316	NA	promoter-TSS (NM_001357216)	promoter-TSS (NM_001357216)	-47	NM_025747	66756	Mm.133623	NM_025747	ENSMUSG00000031631	Cfap97	1110068E21Rik|4933411K20Rik|AW049273|Kiaa1430	cilia and flagella associated protein 97	protein-coding
SJMMNORM066768_C2-YD16-ATACSEQ_WT.rmdupq1.mm9-frag-free_peak_191	chr1	17049906	17051227	+	1316	NA	intron (NM_020604, intron 2 of 4)	L2c|LINE|L2	37404	NM_020604	57339	Mm.143761	NM_020604	ENSMUSG00000042686	Jph1	JP-1|Jp1	junctophilin 1	protein-coding
SJMMNORM066768_C2-YD16-ATACSEQ_WT.rmdupq1.mm9-frag-free_peak_13056	chr13	100122991	100123681	+	1316	NA	intron (NM_173757, intron 2 of 10)	intron (NM_173757, intron 2 of 10)	8595	NM_173757	218506	Mm.30208	NM_173757	ENSMUSG00000041632	Mrps27	2610028H14Rik	mitochondrial ribosomal protein S27	protein-coding
SJMMNORM066768_C2-YD16-ATACSEQ_WT.rmdupq1.mm9-frag-free_peak_11097	chr12	119231912	119232276	+	1316	NA	intron (NM_010060, intron 55 of 81)	intron (NM_010060, intron 55 of 81)	149760	NM_146040	217946	Mm.281149	NM_146040	ENSMUSG00000021175	Cdca7l	BC006933|JPO2	cell division cycle associated 7 like	protein-coding
SJMMNORM066768_C2-YD16-ATACSEQ_WT.rmdupq1.mm9-frag-free_peak_17432	chr15	68194244	68195238	+	1316	NA	Intergenic	Intergenic	-21890	NR_029718	387228		NR_029718	ENSMUSG00000065437	Mir30d	Mirn30d|mir-30d|mmu-mir-30d	microRNA 30d	ncRNA
SJMMNORM066768_C2-YD16-ATACSEQ_WT.rmdupq1.mm9-frag-free_peak_23923	chr18	78134832	78135311	+	1316	NA	promoter-TSS (NM_001195633)	promoter-TSS (NM_001195633)	-135	NM_001195633	100502841	Mm.297782	NM_001195633	ENSMUSG00000039840	Epg5	4732475F16|5430411K18Rik|AI661957|AW456499|mKIAA1632	ectopic P-granules autophagy protein 5 homolog (C. elegans)	protein-coding
SJMMNORM066768_C2-YD16-ATACSEQ_WT.rmdupq1.mm9-frag-free_peak_22264	chr18	14130768	14131687	+	1316	NA	promoter-TSS (NM_145492)	promoter-TSS (NM_145492)	15	NM_145492	225207	Mm.40325	NM_145492	ENSMUSG00000024420	Zfp521	B930086A16Rik|Evi3|Znf521	zinc finger protein 521	protein-coding
SJMMNORM066768_C2-YD16-ATACSEQ_WT.rmdupq1.mm9-frag-free_peak_3493	chr1	189901276	189902053	+	1316	NA	intron (NM_001357534, intron 4 of 7)	intron (NM_001357534, intron 4 of 7)	-68795	NR_038007	320272	Mm.446274	NR_038007	ENSMUSG00000103577	9330162B11Rik	-	RIKEN cDNA 9330162B11 gene	ncRNA
SJMMNORM066768_C2-YD16-ATACSEQ_WT.rmdupq1.mm9-frag-free_peak_36024	chr5	28397402	28398012	+	1316	NA	promoter-TSS (NM_153526)	promoter-TSS (NM_153526)	-245	NM_153526	231070	Mm.30221	NM_153526	ENSMUSG00000045294	Insig1	1810013C12Rik|Insig-1	insulin induced gene 1	protein-coding
SJMMNORM066768_C2-YD16-ATACSEQ_WT.rmdupq1.mm9-frag-free_peak_26724	chr2	68699246	68699878	+	1316	NA	promoter-TSS (NM_001347161)	promoter-TSS (NM_001347161)	64	NM_172856	241447	Mm.222222	NM_172856	ENSMUSG00000027035	Cers6	4732462C07Rik|AW544719|Lass6|T1L	ceramide synthase 6	protein-coding
SJMMNORM066768_C2-YD16-ATACSEQ_WT.rmdupq1.mm9-frag-free_peak_11676	chr13	32893507	32894370	+	1316	NA	promoter-TSS (NM_030215)	promoter-TSS (NM_030215)	39	NM_030215	78903	Mm.286680	NM_030215	ENSMUSG00000021400	Wrnip1	4833444L21Rik|WHIP|Wrnip	Werner helicase interacting protein 1	protein-coding
SJMMNORM066768_C2-YD16-ATACSEQ_WT.rmdupq1.mm9-frag-free_peak_42288	chr7	80703141	80703856	+	1296	NA	promoter-TSS (NR_037569)	promoter-TSS (NR_037569)	-217	NR_037569	69170	Mm.34539	NR_037569	ENSMUSG00000101970	1810026B05Rik	-	RIKEN cDNA 1810026B05 gene	ncRNA
SJMMNORM066768_C2-YD16-ATACSEQ_WT.rmdupq1.mm9-frag-free_peak_26967	chr2	79212472	79213318	+	1296	NA	intron (NM_001048176, intron 2 of 12)	L2|LINE|L2	56250	NM_001048176	228094	Mm.440704	NM_001033295	ENSMUSG00000075256	Cerkl	Gm1958|Rp26	ceramide kinase-like	protein-coding
SJMMNORM066768_C2-YD16-ATACSEQ_WT.rmdupq1.mm9-frag-free_peak_40085-2	chr6	103462041	103464579	+	1296	NA	intron (NM_007697, intron 1 of 26)	intron (NM_007697, intron 1 of 26)	2440	NM_007697	12661	Mm.251288	NM_007697	ENSMUSG00000030077	Chl1	A530023M13Rik|AI465420|CALL|LICAM2	cell adhesion molecule L1-like	protein-coding
SJMMNORM066768_C2-YD16-ATACSEQ_WT.rmdupq1.mm9-frag-free_peak_13073	chr13	100285545	100286990	+	1296	NA	exon (NM_008634, exon 1 of 7)	exon (NM_008634, exon 1 of 7)	290	NM_008634	17755	Mm.4173	NM_008634	ENSMUSG00000052727	Map1b	A230055D22|AI843217|LC1|MAP5|Mtap-5|Mtap1b|Mtap5	microtubule-associated protein 1B	protein-coding
SJMMNORM066768_C2-YD16-ATACSEQ_WT.rmdupq1.mm9-frag-free_peak_47796	chr9	85642369	85643160	+	1296	NA	5' UTR (NM_001081282, exon 1 of 29)	5' UTR (NM_001081282, exon 1 of 29)	177	NM_175371	108837	Mm.22315	NM_175371	ENSMUSG00000035941	Ibtk	5430411K16Rik|AA409502|BTKI|mKIAA1417	inhibitor of Bruton agammaglobulinemia tyrosine kinase	protein-coding
SJMMNORM066768_C2-YD16-ATACSEQ_WT.rmdupq1.mm9-frag-free_peak_28228	chr2	132606871	132607955	+	1296	NA	5' UTR (NM_007694, exon 1 of 5)	5' UTR (NM_007694, exon 1 of 5)	399	NM_007694	12653	Mm.255241	NM_007694	ENSMUSG00000027350	Chgb	Scg-1|cgB|sgI	chromogranin B	protein-coding
SJMMNORM066768_C2-YD16-ATACSEQ_WT.rmdupq1.mm9-frag-free_peak_5589	chr10	86167672	86169333	+	1296	NA	promoter-TSS (NM_001003939)	promoter-TSS (NM_001003939)	-54	NM_001003939	103220	Mm.440762	NM_153595	ENSMUSG00000044937	Ttc41	AI449705|AU041509|Gnn	tetratricopeptide repeat domain 41	protein-coding
SJMMNORM066768_C2-YD16-ATACSEQ_WT.rmdupq1.mm9-frag-free_peak_25380	chr2	7541433	7542149	+	1296	NA	Intergenic	Intergenic	-223966	NM_001110231	14007	Mm.398543	NM_010160	ENSMUSG00000002107	Celf2	B230218O03|B230345P09Rik|C88023|CELF-2|CUG-BP2|Cugbp2|D230046B21Rik|Etr-3|Napor|Napor-2|mETR-3	CUGBP, Elav-like family member 2	protein-coding
SJMMNORM066768_C2-YD16-ATACSEQ_WT.rmdupq1.mm9-frag-free_peak_38941	chr6	43287239	43287920	+	1296	NA	Intergenic	Intergenic	-28026	NM_130869	18291	Mm.17715	NM_130869	ENSMUSG00000029736	Nobox	OG2|Og2x	NOBOX oogenesis homeobox	protein-coding
SJMMNORM066768_C2-YD16-ATACSEQ_WT.rmdupq1.mm9-frag-free_peak_34284	chr4	87464867	87465478	+	1296	NA	intron (NM_027326, intron 5 of 10)	intron (NM_027326, intron 5 of 10)	-12945	NM_001286158	70122	Mm.288898	NM_027326	ENSMUSG00000028496	Mllt3	2210011H10Rik|2610012I03Rik|3830408D16Rik|Af9|D4Ertd321e	myeloid/lymphoid or mixed-lineage leukemia; translocated to, 3	protein-coding
SJMMNORM066768_C2-YD16-ATACSEQ_WT.rmdupq1.mm9-frag-free_peak_2901	chr1	166828729	166829834	+	1296	NA	Intergenic	Intergenic	36029	NR_040303	433374	Mm.251149	NR_040303	ENSMUSG00000104117	Gm20743	-	predicted gene, 20743	ncRNA
SJMMNORM066768_C2-YD16-ATACSEQ_WT.rmdupq1.mm9-frag-free_peak_21956	chr17	87846015	87846845	+	1296	NA	promoter-TSS (NM_007589)	promoter-TSS (NM_007589)	-155	NM_007589	12314	Mm.329243	NM_007589	ENSMUSG00000036438	Calm2	1500001E21Rik|AL024017|Cam2|CamC	calmodulin 2	protein-coding
SJMMNORM066768_C2-YD16-ATACSEQ_WT.rmdupq1.mm9-frag-free_peak_31493	chr3	108642752	108643697	+	1296	NA	intron (NM_011504, intron 1 of 18)	CpG	196	NM_011504	20912	Mm.316894	NM_011504	ENSMUSG00000027882	Stxbp3	Munc-18c|Stxbp3a|Sxtbp3|Unc18-3	syntaxin binding protein 3	protein-coding
SJMMNORM066768_C2-YD16-ATACSEQ_WT.rmdupq1.mm9-frag-free_peak_6005	chr10	105277832	105278875	+	1296	NA	promoter-TSS (NM_001359642)	promoter-TSS (NM_001359642)	83	NM_001359642	216292	Mm.250875	NM_207522	ENSMUSG00000036009	Mettl25	-	methyltransferase like 25	protein-coding
SJMMNORM066768_C2-YD16-ATACSEQ_WT.rmdupq1.mm9-frag-free_peak_1454	chr1	82312851	82313380	+	1296	NA	promoter-TSS (NM_029777)	promoter-TSS (NM_029777)	-39	NM_029777	76867	Mm.226994	NM_029777	ENSMUSG00000026142	Rhbdd1	4930418P06Rik|RRP4|mRHBDD1	rhomboid domain containing 1	protein-coding
SJMMNORM066768_C2-YD16-ATACSEQ_WT.rmdupq1.mm9-frag-free_peak_3475	chr1	187940971	187941349	+	1296	NA	promoter-TSS (NM_146106)	promoter-TSS (NM_146106)	29	NM_146106	226791	Mm.257116	NM_146106	ENSMUSG00000039246	Lyplal1	BC027340|Q96AVO	lysophospholipase-like 1	protein-coding
SJMMNORM066768_C2-YD16-ATACSEQ_WT.rmdupq1.mm9-frag-free_peak_22111	chr18	7868366	7869765	+	1296	NA	promoter-TSS (NM_001146298)	promoter-TSS (NM_001146298)	-130	NM_153085	225131	Mm.204524	NM_153085	ENSMUSG00000024283	Wac	1110067P07Rik|A230035H12Rik|AI256735|AI256776|Wwp4	WW domain containing adaptor with coiled-coil	protein-coding
SJMMNORM066768_C2-YD16-ATACSEQ_WT.rmdupq1.mm9-frag-free_peak_14613	chr14	47896120	47896984	+	1296	NA	promoter-TSS (NM_080843)	promoter-TSS (NM_080843)	-20	NM_172598	218973	Mm.265615	NM_172598	ENSMUSG00000037572	Wdhd1	A630092E18|AND-1|D630024B06Rik	WD repeat and HMG-box DNA binding protein 1	protein-coding
SJMMNORM066768_C2-YD16-ATACSEQ_WT.rmdupq1.mm9-frag-free_peak_19811-2	chr16	76251733	76252505	+	1296	NA	Intergenic	Intergenic	121175	NM_173440	268903	Mm.74711	NM_173440	ENSMUSG00000048490	Nrip1	6030458L20Rik|8430438I05Rik|9630050P12|AA959574|AW456757|RIP140	nuclear receptor interacting protein 1	protein-coding
SJMMNORM066768_C2-YD16-ATACSEQ_WT.rmdupq1.mm9-frag-free_peak_2815	chr1	163806593	163807186	+	1296	NA	promoter-TSS (NR_151684)	promoter-TSS (NR_151684)	-76	NM_001357401	226551	Mm.170002	NM_172645	ENSMUSG00000040297	Suco	4732491B11|AI848100|AU016931|Opt	SUN domain containing ossification factor	protein-coding
SJMMNORM066768_C2-YD16-ATACSEQ_WT.rmdupq1.mm9-frag-free_peak_18520	chr16	11422652	11423657	+	1296	NA	intron (NM_001290148, intron 4 of 13)	intron (NM_001290148, intron 4 of 13)	17413	NM_001290148	74478	Mm.325831	NM_028964	ENSMUSG00000071669	Snx29	4933437K13Rik|Gm11170|Gm1737|Gm930|Rundc2a	sorting nexin 29	protein-coding
SJMMNORM066768_C2-YD16-ATACSEQ_WT.rmdupq1.mm9-frag-free_peak_47318	chr9	56071282	56071488	+	1296	NA	intron (NM_172924, intron 6 of 6)	LSU-rRNA_Hsa|rRNA|rRNA	-62508	NM_019793	56434	Mm.28484	NM_019793	ENSMUSG00000032324	Tspan3	1700055K04Rik|TM4-A|Tm4sf8	tetraspanin 3	protein-coding
SJMMNORM066768_C2-YD16-ATACSEQ_WT.rmdupq1.mm9-frag-free_peak_40085	chr6	103462041	103464579	+	1296	NA	intron (NM_007697, intron 1 of 26)	intron (NM_007697, intron 1 of 26)	2440	NM_007697	12661	Mm.251288	NM_007697	ENSMUSG00000030077	Chl1	A530023M13Rik|AI465420|CALL|LICAM2	cell adhesion molecule L1-like	protein-coding
SJMMNORM066768_C2-YD16-ATACSEQ_WT.rmdupq1.mm9-frag-free_peak_12361	chr13	64262850	64263317	+	1296	NA	promoter-TSS (NM_019986)	promoter-TSS (NM_019986)	-91	NM_019986	56541	Mm.40989	NM_019986	ENSMUSG00000021476	Habp4	4933413D03Rik|4933428J01Rik	hyaluronic acid binding protein 4	protein-coding
SJMMNORM066768_C2-YD16-ATACSEQ_WT.rmdupq1.mm9-frag-free_peak_44581	chr8	47295737	47296768	+	1296	NA	exon (NM_007450, exon 1 of 4)	exon (NM_007450, exon 1 of 4)	164	NM_007450	11739	Mm.16228	NM_007450	ENSMUSG00000031633	Slc25a4	AU019225|Ant1|mANC1	solute carrier family 25 (mitochondrial carrier, adenine nucleotide translocator), member 4	protein-coding
SJMMNORM066768_C2-YD16-ATACSEQ_WT.rmdupq1.mm9-frag-free_peak_14946	chr14	59557677	59558489	+	1296	NA	Intergenic	Intergenic	203647	NM_026461	67932	Mm.65550	NM_026461	ENSMUSG00000021977	1700129C05Rik	-	RIKEN cDNA 1700129C05 gene	protein-coding
SJMMNORM066768_C2-YD16-ATACSEQ_WT.rmdupq1.mm9-frag-free_peak_20053	chr16	87495888	87496380	+	1296	NA	promoter-TSS (NR_040375)	promoter-TSS (NR_040375)	-20	NM_009840	12469	Mm.328673	NM_009840	ENSMUSG00000025613	Cct8	AI132397|Cctq|Tcpq	chaperonin containing Tcp1, subunit 8 (theta)	protein-coding
SJMMNORM066768_C2-YD16-ATACSEQ_WT.rmdupq1.mm9-frag-free_peak_13763	chr14	8650174	8650589	+	1296	NA	promoter-TSS (NM_134080)	promoter-TSS (NM_134080)	-90	NM_001081427	286940	Mm.489652	NM_134080	ENSMUSG00000025278	Flnb	AL024016|Fln-b	filamin, beta	protein-coding
SJMMNORM066768_C2-YD16-ATACSEQ_WT.rmdupq1.mm9-frag-free_peak_43703	chr8	4677125	4679370	+	1296	NA	Intergenic	CpG	65077	NM_145591	233987	Mm.102799	NM_145591	ENSMUSG00000058748	Zfp958	-	zinc finger protein 958	protein-coding
SJMMNORM066768_C2-YD16-ATACSEQ_WT.rmdupq1.mm9-frag-free_peak_18106	chr15	94420023	94420608	+	1296	NA	promoter-TSS (NM_008971)	promoter-TSS (NM_008971)	-60	NM_008971	19230	Mm.490250	NM_008971	ENSMUSG00000022451	Twf1	A6|Ptk9|twinfilin	twinfilin actin binding protein 1	protein-coding
SJMMNORM066768_C2-YD16-ATACSEQ_WT.rmdupq1.mm9-frag-free_peak_19811	chr16	76251733	76252505	+	1296	NA	Intergenic	Intergenic	121175	NM_173440	268903	Mm.74711	NM_173440	ENSMUSG00000048490	Nrip1	6030458L20Rik|8430438I05Rik|9630050P12|AA959574|AW456757|RIP140	nuclear receptor interacting protein 1	protein-coding
SJMMNORM066768_C2-YD16-ATACSEQ_WT.rmdupq1.mm9-frag-free_peak_11359	chr13	20564311	20565138	+	1296	NA	promoter-TSS (NM_198093)	promoter-TSS (NM_198093)	-135	NM_198093	140580	Mm.342392	NM_080288	ENSMUSG00000041112	Elmo1	6330578D22Rik|C230095H21Rik|CED-12	engulfment and cell motility 1	protein-coding
SJMMNORM066768_C2-YD16-ATACSEQ_WT.rmdupq1.mm9-frag-free_peak_21781	chr17	80881940	80882618	+	1296	NA	Intergenic	CpG	-2486	NM_009231	20662	Mm.60975	NM_009231	ENSMUSG00000024241	Sos1	4430401P03Rik|9630010N06|AI449023	SOS Ras/Rac guanine nucleotide exchange factor 1	protein-coding
SJMMNORM066768_C2-YD16-ATACSEQ_WT.rmdupq1.mm9-frag-free_peak_22577	chr18	30689441	30690159	+	1296	NA	Intergenic	Intergenic	257281	NM_181414	225326	Mm.194127	NM_181414	ENSMUSG00000033628	Pik3c3	5330434F23Rik|Vps34	phosphatidylinositol 3-kinase catalytic subunit type 3	protein-coding
SJMMNORM066768_C2-YD16-ATACSEQ_WT.rmdupq1.mm9-frag-free_peak_1064	chr1	64272454	64273340	+	1296	NA	Intergenic	Intergenic	-104934	NM_033563	93691	Mm.29466	NM_033563	ENSMUSG00000025959	Klf7	9830124P08Rik	Kruppel-like factor 7 (ubiquitous)	protein-coding
SJMMNORM066768_C2-YD16-ATACSEQ_WT.rmdupq1.mm9-frag-free_peak_41086	chr6	146991014	146991697	+	1296	NA	promoter-TSS (NM_145573)	promoter-TSS (NM_145573)	63	NM_145573	232536	Mm.46656	NM_145573	ENSMUSG00000040112	Mrps35	MDSO23|MRP-S28|MRPS28	mitochondrial ribosomal protein S35	protein-coding
SJMMNORM066768_C2-YD16-ATACSEQ_WT.rmdupq1.mm9-frag-free_peak_33080	chr4	33880029	33880827	+	1296	NA	Intergenic	Intergenic	-130906	NM_001355020	12801	Mm.7992	NM_007726	ENSMUSG00000044288	Cnr1	CB-R|CB1|CB1R	cannabinoid receptor 1 (brain)	protein-coding
SJMMNORM066768_C2-YD16-ATACSEQ_WT.rmdupq1.mm9-frag-free_peak_25458	chr2	14216974	14217373	+	1296	NA	intron (NM_008625, intron 15 of 29)	intron (NM_008625, intron 15 of 29)	34543	NR_030609	100124488		NR_030609	ENSMUSG00000077897	Mir511	Mirn511|mir-511|mmu-mir-511	microRNA 511	ncRNA
SJMMNORM066768_C2-YD16-ATACSEQ_WT.rmdupq1.mm9-frag-free_peak_42040	chr7	63305159	63305788	+	1296	NA	promoter-TSS (NM_010418)	promoter-TSS (NM_010418)	-52	NM_010418	15204	Mm.20929	NM_010418	ENSMUSG00000030451	Herc2	D15F32S1h|D7H15F32S1|D7H15F37S1|jdf2|mKIAA0393|rjs	HECT and RLD domain containing E3 ubiquitin protein ligase 2	protein-coding
SJMMNORM066768_C2-YD16-ATACSEQ_WT.rmdupq1.mm9-frag-free_peak_47960	chr9	91693057	91693803	+	1296	NA	Intergenic	Intergenic	-394344	NM_001195693	100504689	Mm.464262	NM_001195693	ENSMUSG00000095654	Plscr5	331000	phospholipid scramblase family, member 5	protein-coding
SJMMNORM066768_C2-YD16-ATACSEQ_WT.rmdupq1.mm9-frag-free_peak_15864	chr14	118535936	118536643	+	1276	NA	promoter-TSS (NM_021434)	promoter-TSS (NM_021434)	-60	NM_021434	58245	Mm.275411	NM_021434	ENSMUSG00000022131	Gpr180	AB041545|E130016I23Rik|Itr	G protein-coupled receptor 180	protein-coding
SJMMNORM066768_C2-YD16-ATACSEQ_WT.rmdupq1.mm9-frag-free_peak_35981	chr5	25005222	25005792	+	1276	NA	promoter-TSS (NR_030700)	promoter-TSS (NR_030700)	-108	NR_030700	320965	Mm.32025	NR_030700		4831440E17Rik	-	RIKEN cDNA 4831440E17 gene	ncRNA
SJMMNORM066768_C2-YD16-ATACSEQ_WT.rmdupq1.mm9-frag-free_peak_24261	chr19	6057601	6058064	+	1276	NA	promoter-TSS (NM_026246)	promoter-TSS (NM_026246)	-56	NM_001160239	14109	Mm.329631	NM_007990	ENSMUSG00000038274	Fau	MNSFbeta	Finkel-Biskis-Reilly murine sarcoma virus (FBR-MuSV) ubiquitously expressed (fox derived)	protein-coding
SJMMNORM066768_C2-YD16-ATACSEQ_WT.rmdupq1.mm9-frag-free_peak_36099	chr5	31494952	31495843	+	1276	NA	promoter-TSS (NM_153680)	promoter-TSS (NM_153680)	115	NM_010122	13667	Mm.29394	NM_010122	ENSMUSG00000029145	Eif2b4	Eif2b	eukaryotic translation initiation factor 2B, subunit 4 delta	protein-coding
SJMMNORM066768_C2-YD16-ATACSEQ_WT.rmdupq1.mm9-frag-free_peak_6449	chr10	126415141	126416086	+	1276	NA	promoter-TSS (NM_001113470)	promoter-TSS (NM_001113470)	-160	NM_001113470	52468	Mm.29490	NM_146012	ENSMUSG00000078429	Ctdsp2	AI586070|D10Ertd73e|OS-4|OS4|SCP2	CTD (carboxy-terminal domain, RNA polymerase II, polypeptide A) small phosphatase 2	protein-coding
SJMMNORM066768_C2-YD16-ATACSEQ_WT.rmdupq1.mm9-frag-free_peak_4838	chr10	62040982	62041391	+	1276	NA	promoter-TSS (NM_028197)	promoter-TSS (NM_028197)	19	NM_028197	72320	Mm.258955	NM_028197	ENSMUSG00000036955	Kif1bp	0710007C18Rik|2510003E04Rik|KBP|mKIAA1279	KIF1 binding protein	protein-coding
SJMMNORM066768_C2-YD16-ATACSEQ_WT.rmdupq1.mm9-frag-free_peak_5413	chr10	80841032	80841606	+	1276	NA	promoter-TSS (NM_019757)	promoter-TSS (NM_019757)	-204	NM_019757	56371	Mm.24202	NM_019757	ENSMUSG00000020235	Fzr1	AW108046|Cdh1|FZR|FZR2|Fyr|HCDH|HCDH1	fizzy and cell division cycle 20 related 1	protein-coding
SJMMNORM066768_C2-YD16-ATACSEQ_WT.rmdupq1.mm9-frag-free_peak_48934	chrX	34137841	34138335	+	1276	NA	promoter-TSS (NM_016783)	promoter-TSS (NM_016783)	-100	NM_016783	53328	Mm.9052	NM_016783	ENSMUSG00000006373	Pgrmc1	AA415812|HPR6.6|PPMR|Vema|mPR	progesterone receptor membrane component 1	protein-coding
SJMMNORM066768_C2-YD16-ATACSEQ_WT.rmdupq1.mm9-frag-free_peak_7768	chr11	69571590	69573159	+	1276	NA	promoter-TSS (NM_001291068)	promoter-TSS (NM_001291068)	-239	NM_001291068	20020	Mm.16533	NM_009089	ENSMUSG00000005198	Polr2a	220kDa|Rpb1|Rpo2-1	polymerase (RNA) II (DNA directed) polypeptide A	protein-coding
SJMMNORM066768_C2-YD16-ATACSEQ_WT.rmdupq1.mm9-frag-free_peak_6155	chr10	110446455	110447499	+	1276	NA	promoter-TSS (NM_001359622)	promoter-TSS (NM_001359622)	88	NM_001359622	320150	Mm.339281	NM_172554	ENSMUSG00000035798	Zdhhc17	A230053P19Rik|BB187739|D130071N24Rik|DHHC-17|Hip14	zinc finger, DHHC domain containing 17	protein-coding
SJMMNORM066768_C2-YD16-ATACSEQ_WT.rmdupq1.mm9-frag-free_peak_13850	chr14	12505087	12506402	+	1276	NA	intron (NM_008981, intron 1 of 29)	intron (NM_008981, intron 1 of 29)	119677	NM_008981	19270	Mm.431266	NM_008981	ENSMUSG00000021745	Ptprg	5430405N12Rik|AW046354|AW549872|RPTPgamma	protein tyrosine phosphatase, receptor type, G	protein-coding
SJMMNORM066768_C2-YD16-ATACSEQ_WT.rmdupq1.mm9-frag-free_peak_38899	chr6	40385496	40386589	+	1276	NA	promoter-TSS (NM_001356375)	promoter-TSS (NM_001356375)	92	NM_001356375	243780	Mm.333006	NM_175528	ENSMUSG00000037172	E330009J07Rik	AI841796|Lchn|mKIAA1147	RIKEN cDNA E330009J07 gene	protein-coding
SJMMNORM066768_C2-YD16-ATACSEQ_WT.rmdupq1.mm9-frag-free_peak_16352	chr15	22965680	22966685	+	1276	NA	promoter-TSS (NM_001081299)	promoter-TSS (NM_001081299)	-36	NM_001081299	320865	Mm.241965	NM_001081299	ENSMUSG00000040420	Cdh18	B230220E17Rik|Cdh14l|Tg(GFAP-APOE_i4)1Hol	cadherin 18	protein-coding
SJMMNORM066768_C2-YD16-ATACSEQ_WT.rmdupq1.mm9-frag-free_peak_5860	chr10	96775325	96775938	+	1276	NA	Intergenic	Intergenic	-110481	NR_039547	100628616		NR_039547	ENSMUSG00000105557	Mir3966	mmu-mir-3966|mu-mir-3966	microRNA 3966	ncRNA
SJMMNORM066768_C2-YD16-ATACSEQ_WT.rmdupq1.mm9-frag-free_peak_11457	chr13	21923845	21924127	+	1276	NA	promoter-TSS (NM_175657).2	promoter-TSS (NM_175657).2	41	NM_175657	319161	Mm.261664	NM_175657	ENSMUSG00000069305	Hist1h4n	-	histone cluster 1, H4n	protein-coding
SJMMNORM066768_C2-YD16-ATACSEQ_WT.rmdupq1.mm9-frag-free_peak_11	chr1	4775496	4775983	+	1276	NA	promoter-TSS (NR_033530)	promoter-TSS (NR_033530)	68	NR_033530	27395	Mm.182927	NM_025300	ENSMUSG00000033845	Mrpl15	HSPC145|MRP-L7|Rpml7	mitochondrial ribosomal protein L15	protein-coding
SJMMNORM066768_C2-YD16-ATACSEQ_WT.rmdupq1.mm9-frag-free_peak_42807	chr7	106331013	106331373	+	1276	NA	promoter-TSS (NM_026384)	promoter-TSS (NM_026384)	30	NM_026384	67800	Mm.180189	NM_026384	ENSMUSG00000030747	Dgat2	0610010B06Rik|ARAT|DGAT-2	diacylglycerol O-acyltransferase 2	protein-coding
SJMMNORM066768_C2-YD16-ATACSEQ_WT.rmdupq1.mm9-frag-free_peak_39504	chr6	71581960	71583578	+	1276	NA	promoter-TSS (NM_173001)	promoter-TSS (NM_173001)	-89	NM_173001	104263	Mm.260479	NM_173001	ENSMUSG00000053470	Kdm3a	1700105C21Rik|C230043E16Rik|JHDM2a|Jmjd1|Jmjd1a|KDM2A|TGSA|Tsga	lysine (K)-specific demethylase 3A	protein-coding
SJMMNORM066768_C2-YD16-ATACSEQ_WT.rmdupq1.mm9-frag-free_peak_18721	chr16	22439471	22440105	+	1276	NA	promoter-TSS (NM_023794)	promoter-TSS (NM_023794)	-145	NM_023794	104156	Mm.155708	NM_023794	ENSMUSG00000013089	Etv5	1110005E01Rik|8430401F14Rik|ERM	ets variant 5	protein-coding
SJMMNORM066768_C2-YD16-ATACSEQ_WT.rmdupq1.mm9-frag-free_peak_35725	chr5	9161371	9162162	+	1276	NA	promoter-TSS (NM_001110327)	promoter-TSS (NM_001110327)	10	NR_152859	23857	Mm.22480	NM_011806	ENSMUSG00000042508	Dmtf1	Dimp|Dmp1	cyclin D binding myb-like transcription factor 1	protein-coding
SJMMNORM066768_C2-YD16-ATACSEQ_WT.rmdupq1.mm9-frag-free_peak_44300	chr8	36996225	36997160	+	1276	NA	Intergenic	Intergenic	-50681	NR_046181	330737	Mm.381743	NR_046181	ENSMUSG00000109761	5430403N17Rik	5430403N17	RIKEN cDNA 5430403N17 gene	ncRNA
SJMMNORM066768_C2-YD16-ATACSEQ_WT.rmdupq1.mm9-frag-free_peak_35982	chr5	25035102	25036139	+	1276	NA	promoter-TSS (NR_027388)	promoter-TSS (NR_027388)	-216	NR_027388	73571	Mm.105263	NR_027388	ENSMUSG00000101856	1700096K18Rik	-	RIKEN cDNA 1700096K18 gene	ncRNA
SJMMNORM066768_C2-YD16-ATACSEQ_WT.rmdupq1.mm9-frag-free_peak_26142	chr2	44782165	44783142	+	1276	NA	Intergenic	CpG	-65511	NM_172662	227835	Mm.314312	NM_172662	ENSMUSG00000036890	Gtdc1	E330008O22Rik	glycosyltransferase-like domain containing 1	protein-coding
SJMMNORM066768_C2-YD16-ATACSEQ_WT.rmdupq1.mm9-frag-free_peak_46471	chr8	129190048	129190914	+	1276	NA	Intergenic	Intergenic	-73145	NM_001164598	270110	Mm.334918	NM_001164598	ENSMUSG00000051495	Irf2bp2	E130305N23Rik|IRF-2BP2	interferon regulatory factor 2 binding protein 2	protein-coding
SJMMNORM066768_C2-YD16-ATACSEQ_WT.rmdupq1.mm9-frag-free_peak_27922	chr2	121943910	121944356	+	1276	NA	promoter-TSS (NM_145531)	promoter-TSS (NM_145531)	-11	NM_145531	214585	Mm.222303	NM_145531	ENSMUSG00000033396	Spg11	6030465E24Rik|A330015I11|C530005A01Rik	SPG11, spatacsin vesicle trafficking associated	protein-coding
SJMMNORM066768_C2-YD16-ATACSEQ_WT.rmdupq1.mm9-frag-free_peak_366	chr1	24684490	24686057	+	1276	NA	promoter-TSS (NM_026719)	promoter-TSS (NM_026719)	-110	NM_026719	68421	Mm.336563	NM_026719	ENSMUSG00000073725	Lmbrd1	0910001K20Rik|AV347960	LMBR1 domain containing 1	protein-coding
SJMMNORM066768_C2-YD16-ATACSEQ_WT.rmdupq1.mm9-frag-free_peak_17283	chr15	59478868	59480633	+	1276	NA	promoter-TSS (NM_144549)	promoter-TSS (NM_144549)	-459	NM_144549	211770	Mm.40298	NM_144549	ENSMUSG00000032501	Trib1	A530090O15Rik|TRB-1|Trb1	tribbles pseudokinase 1	protein-coding
SJMMNORM066768_C2-YD16-ATACSEQ_WT.rmdupq1.mm9-frag-free_peak_25124	chr19	53464933	53465582	+	1276	NA	promoter-TSS (NM_001356986)	promoter-TSS (NM_001356986)	-133	NM_172429	76479	Mm.313687	NM_172429	ENSMUSG00000025024	Smndc1	-	survival motor neuron domain containing 1	protein-coding
SJMMNORM066768_C2-YD16-ATACSEQ_WT.rmdupq1.mm9-frag-free_peak_105	chr1	9933849	9934591	+	1276	NA	promoter-TSS (NR_024067)	promoter-TSS (NR_024067)	-21	NR_024067	73824	Mm.28311	NR_024067	ENSMUSG00000098234	Snhg6	1110008H02Rik	small nucleolar RNA host gene 6	ncRNA
SJMMNORM066768_C2-YD16-ATACSEQ_WT.rmdupq1.mm9-frag-free_peak_45787	chr8	101385037	101386782	+	1276	NA	Intergenic	(TCTCTG)n|Simple_repeat|Simple_repeat	-149878	NR_110579	100873092	Mm.414599	NR_110579	ENSMUSG00000089819	Gm15679	-	predicted gene 15679	ncRNA
SJMMNORM066768_C2-YD16-ATACSEQ_WT.rmdupq1.mm9-frag-free_peak_45263	chr8	81818355	81819277	+	1276	NA	promoter-TSS (NM_133823)	promoter-TSS (NM_133823)	39	NM_133823	109136	Mm.26510	NM_133823	ENSMUSG00000037022	Mmaa	2810018E08Rik|AI840684	methylmalonic aciduria (cobalamin deficiency) type A	protein-coding
SJMMNORM066768_C2-YD16-ATACSEQ_WT.rmdupq1.mm9-frag-free_peak_11186	chr13	8869907	8870668	+	1256	NA	promoter-TSS (NM_172445)	promoter-TSS (NM_172445)	3	NM_001039389	207615	Mm.284654	NM_172445	ENSMUSG00000021147	Wdr37	-	WD repeat domain 37	protein-coding
SJMMNORM066768_C2-YD16-ATACSEQ_WT.rmdupq1.mm9-frag-free_peak_12431	chr13	69672306	69674381	+	1256	NA	promoter-TSS (NM_001169131)	promoter-TSS (NM_001169131)	-601	NM_198600	210106	Mm.315959	NM_198600	ENSMUSG00000034575	Papd7	LAK-1|POLK|Pols|TRF4|TRF4-1	PAP associated domain containing 7	protein-coding
SJMMNORM066768_C2-YD16-ATACSEQ_WT.rmdupq1.mm9-frag-free_peak_10139	chr12	73861636	73862800	+	1256	NA	promoter-TSS (NM_008910)	promoter-TSS (NM_008910)	20	NM_008910	19042	Mm.261045	NM_008910	ENSMUSG00000021096	Ppm1a	2310003C21Rik|2900017D14Rik|AI427932|AU017636|MMPa-2|MPPa-1	protein phosphatase 1A, magnesium dependent, alpha isoform	protein-coding
SJMMNORM066768_C2-YD16-ATACSEQ_WT.rmdupq1.mm9-frag-free_peak_18990	chr16	34322644	34323219	+	1256	NA	intron (NM_177357, intron 6 of 59)	intron (NM_177357, intron 6 of 59)	191182	NM_001164268	545156	Mm.82274	NM_177357	ENSMUSG00000061751	Kalrn	2210407G14Rik|AV235988|DUET|E530005C20Rik|Gm539|Hapip|TRAD	kalirin, RhoGEF kinase	protein-coding
SJMMNORM066768_C2-YD16-ATACSEQ_WT.rmdupq1.mm9-frag-free_peak_24964	chr19	44368178	44368901	+	1256	NA	5' UTR (NM_009128, exon 1 of 6)	5' UTR (NM_009128, exon 1 of 6)	373	NM_009128	20250	Mm.487021	NM_009128	ENSMUSG00000025203	Scd2	Mir5114|Scd-2|mir-5114|swty	stearoyl-Coenzyme A desaturase 2	protein-coding
SJMMNORM066768_C2-YD16-ATACSEQ_WT.rmdupq1.mm9-frag-free_peak_33821	chr4	67548910	67549422	+	1256	NA	Intergenic	Intergenic	433829	NR_151548	102633975		NR_151548		Gm12911	-	predicted gene 12911	ncRNA
SJMMNORM066768_C2-YD16-ATACSEQ_WT.rmdupq1.mm9-frag-free_peak_24090	chr18	85020183	85021391	+	1256	NA	promoter-TSS (NM_001348159)	promoter-TSS (NM_001348159)	57	NM_001348159	109672	Mm.31018	NM_025797	ENSMUSG00000024646	Cyb5a	0610009N12Rik|Cyb5	cytochrome b5 type A (microsomal)	protein-coding
SJMMNORM066768_C2-YD16-ATACSEQ_WT.rmdupq1.mm9-frag-free_peak_9436	chr12	32634916	32635821	+	1256	NA	promoter-TSS (NM_001361928)	promoter-TSS (NM_001361928)	-258	NM_001361928	73389	Mm.390461	NM_153198	ENSMUSG00000002996	Hbp1	1700058O05Rik|BE629963|C330012F01Rik|C86454	high mobility group box transcription factor 1	protein-coding
SJMMNORM066768_C2-YD16-ATACSEQ_WT.rmdupq1.mm9-frag-free_peak_13398	chr13	111070033	111070611	+	1256	NA	promoter-TSS (NM_023852)	promoter-TSS (NM_023852)	92	NM_023852	67295	Mm.151600	NM_023852	ENSMUSG00000021700	Rab3c	2700062I01Rik|3110015B08Rik|3110037E15Rik|AI850886	RAB3C, member RAS oncogene family	protein-coding
SJMMNORM066768_C2-YD16-ATACSEQ_WT.rmdupq1.mm9-frag-free_peak_13416	chr13	111758283	111758643	+	1256	NA	Intergenic	Intergenic	-64409	NR_131194	102636142	Mm.417611	NR_131194		4930526H09Rik	-	RIKEN cDNA 4930526H09 gene	ncRNA
SJMMNORM066768_C2-YD16-ATACSEQ_WT.rmdupq1.mm9-frag-free_peak_27048	chr2	84554504	84556121	+	1256	NA	promoter-TSS (NM_144887)	promoter-TSS (NM_144887)	9	NM_144887	228136	Mm.288508	NM_144887	ENSMUSG00000034075	Zdhhc5	1110032A17Rik|AI451382|Zisp	zinc finger, DHHC domain containing 5	protein-coding
SJMMNORM066768_C2-YD16-ATACSEQ_WT.rmdupq1.mm9-frag-free_peak_33415	chr4	49533721	49534251	+	1256	NA	promoter-TSS (NM_145547)	promoter-TSS (NM_145547)	-31	NM_178603	28028	Mm.30052	NM_178603	ENSMUSG00000044018	Mrpl50	AA408971|AI317351|D4Wsu125e	mitochondrial ribosomal protein L50	protein-coding
SJMMNORM066768_C2-YD16-ATACSEQ_WT.rmdupq1.mm9-frag-free_peak_600	chr1	39592261	39593042	+	1256	NA	5' UTR (NM_028043, exon 1 of 7)	5' UTR (NM_028043, exon 1 of 7)	105	NM_028043	52846	Mm.259421	NM_028043	ENSMUSG00000003135	Cnot11	2410015L18Rik|C40|D1Bwg0212e	CCR4-NOT transcription complex, subunit 11	protein-coding
SJMMNORM066768_C2-YD16-ATACSEQ_WT.rmdupq1.mm9-frag-free_peak_40220	chr6	107948956	107949939	+	1256	NA	Intergenic	Intergenic	-65592	NM_001276356	74729	Mm.56539	NM_178391	ENSMUSG00000034639	Setmar	5830404F24Rik|Etet2	SET domain without mariner transposase fusion	protein-coding
SJMMNORM066768_C2-YD16-ATACSEQ_WT.rmdupq1.mm9-frag-free_peak_39641	chr6	77929124	77930022	+	1256	NA	promoter-TSS (NM_145732)	promoter-TSS (NM_145732)	88	NM_145732	12386	Mm.34637	NM_009819	ENSMUSG00000063063	Ctnna2	AI481747|Catna|Catna2|cdf|chp	catenin (cadherin associated protein), alpha 2	protein-coding
SJMMNORM066768_C2-YD16-ATACSEQ_WT.rmdupq1.mm9-frag-free_peak_12484	chr13	73741123	73741568	+	1256	NA	promoter-TSS (NM_146047)	promoter-TSS (NM_146047)	-105	NM_146047	218335	Mm.30099	NM_146047	ENSMUSG00000021610	Clptm1l	C130052I12Rik|Crr9	CLPTM1-like	protein-coding
SJMMNORM066768_C2-YD16-ATACSEQ_WT.rmdupq1.mm9-frag-free_peak_18943	chr16	32608698	32609165	+	1256	NA	promoter-TSS (NM_011638)	promoter-TSS (NM_011638)	-51	NM_011638	22042	Mm.28683	NM_011638	ENSMUSG00000022797	Tfrc	2610028K12Rik|CD71|E430033M20Rik|Mtvr1|TFR|TFR1|TR|Trfr|p90	transferrin receptor	protein-coding
SJMMNORM066768_C2-YD16-ATACSEQ_WT.rmdupq1.mm9-frag-free_peak_10974	chr12	112910281	112910781	+	1256	NA	promoter-TSS (NM_021273)	promoter-TSS (NM_021273)	18	NM_021273	12709	Mm.16831	NM_021273	ENSMUSG00000001270	Ckb	B-CK|Bck|CPK-B|Ck-3|Ck3|Ckbb	creatine kinase, brain	protein-coding
SJMMNORM066768_C2-YD16-ATACSEQ_WT.rmdupq1.mm9-frag-free_peak_44895	chr8	67171040	67172077	+	1256	NA	exon (NM_013494, exon 1 of 9)	exon (NM_013494, exon 1 of 9)	348	NM_013494	12876	Mm.31395	NM_013494	ENSMUSG00000037852	Cpe	CPH|Cph-1|Cph1|NF-alpha1|R74677|fat	carboxypeptidase E	protein-coding
SJMMNORM066768_C2-YD16-ATACSEQ_WT.rmdupq1.mm9-frag-free_peak_4028	chr10	17775089	17775489	+	1256	NA	promoter-TSS (NM_001111065)	promoter-TSS (NM_001111065)	-457	NM_001111065	19707	Mm.4479	NM_009048	ENSMUSG00000019854	Reps1	BB161292	RalBP1 associated Eps domain containing protein	protein-coding
SJMMNORM066768_C2-YD16-ATACSEQ_WT.rmdupq1.mm9-frag-free_peak_16098	chr15	8393609	8394810	+	1256	NA	5' UTR (NM_201232, exon 1 of 46)	5' UTR (NM_201232, exon 1 of 46)	254	NM_027707	71175	Mm.240329	NM_027707	ENSMUSG00000022141	Nipbl	Idn3	NIPBL cohesin loading factor	protein-coding
SJMMNORM066768_C2-YD16-ATACSEQ_WT.rmdupq1.mm9-frag-free_peak_30536	chr3	69120160	69121037	+	1256	NA	promoter-TSS (NM_178726)	promoter-TSS (NM_178726)	-242	NM_178726	242083	Mm.40577	NM_178726	ENSMUSG00000027784	Ppm1l	3222401G13|5930404J21Rik|AI481720|AW045850|PP2C|PP2Cepsilon|Pp2ce|Ppp2ce|mKIAA4175	protein phosphatase 1 (formerly 2C)-like	protein-coding
SJMMNORM066768_C2-YD16-ATACSEQ_WT.rmdupq1.mm9-frag-free_peak_36438	chr5	44617672	44618549	+	1256	NA	promoter-TSS (NM_173764)	promoter-TSS (NM_173764)	-265	NM_173764	231225	Mm.30688	NM_173764	ENSMUSG00000046985	Tapt1	4932414K18Rik	transmembrane anterior posterior transformation 1	protein-coding
SJMMNORM066768_C2-YD16-ATACSEQ_WT.rmdupq1.mm9-frag-free_peak_16805	chr15	38228369	38229503	+	1256	NA	intron (NM_001289471, intron 1 of 4)	CpG	719	NM_001357677	21847	Mm.4292	NM_013692	ENSMUSG00000037465	Klf10	AI115143|EGR[a]|Egral|Gdnfif|TIEG-1|Tieg|Tieg1|mGIF	Kruppel-like factor 10	protein-coding
SJMMNORM066768_C2-YD16-ATACSEQ_WT.rmdupq1.mm9-frag-free_peak_28112	chr2	129370565	129371109	+	1256	NA	Intergenic	Intergenic	-8499	NM_177653	228592	Mm.452175	NM_177653	ENSMUSG00000043727	F830045P16Rik	Sirpb3	RIKEN cDNA F830045P16 gene	protein-coding
SJMMNORM066768_C2-YD16-ATACSEQ_WT.rmdupq1.mm9-frag-free_peak_19578	chr16	61545582	61546216	+	1256	NA	Intergenic	Intergenic	-940542	NM_007938	13840	Mm.455790	NM_007938	ENSMUSG00000055540	Epha6	Ehk2|Hek12|m-ehk2	Eph receptor A6	protein-coding
SJMMNORM066768_C2-YD16-ATACSEQ_WT.rmdupq1.mm9-frag-free_peak_33109	chr4	34497434	34498305	+	1256	NA	promoter-TSS (NM_001007589)	promoter-TSS (NM_001007589)	5	NM_001007589	433693	Mm.389532	NM_026019	ENSMUSG00000028291	Akirin2	2700059D21Rik|AA114675|AA522011|AU019887|Akirin-2	akirin 2	protein-coding
SJMMNORM066768_C2-YD16-ATACSEQ_WT.rmdupq1.mm9-frag-free_peak_36548	chr5	53980088	53980942	+	1256	NA	intron (NM_001080928, intron 1 of 10)	CpG	-1070	NM_001277116	19664	Mm.209292	NM_009035	ENSMUSG00000039191	Rbpj	AI843960|CBF1|Igkjrb|Igkrsbp|RBP-J|RBP-J kappa|RBP-Jkappa|RBPjk|Rbpsuh	recombination signal binding protein for immunoglobulin kappa J region	protein-coding
SJMMNORM066768_C2-YD16-ATACSEQ_WT.rmdupq1.mm9-frag-free_peak_32247	chr3	142427879	142428431	+	1256	NA	promoter-TSS (NM_145546)	promoter-TSS (NM_145546)	-56	NM_145546	229906	Mm.271756	NM_145546	ENSMUSG00000028271	Gtf2b	-	general transcription factor IIB	protein-coding
SJMMNORM066768_C2-YD16-ATACSEQ_WT.rmdupq1.mm9-frag-free_peak_28321	chr2	135974724	135975049	+	1256	NA	intron (NM_001360384, intron 4 of 10)	intron (NM_001360384, intron 4 of 10)	91402	NM_029530	76161	Mm.41638	NM_029530	ENSMUSG00000027270	Lamp5	3110035N03Rik|6330527O06Rik|BAD-LAMP|LAMP-5	lysosomal-associated membrane protein family, member 5	protein-coding
SJMMNORM066768_C2-YD16-ATACSEQ_WT.rmdupq1.mm9-frag-free_peak_33229	chr4	43454814	43455297	+	1256	NA	promoter-TSS (NM_011571)	promoter-TSS (NM_011571)	-94	NM_011571	21754	Mm.485441	NM_011571	ENSMUSG00000028458	Tesk1	AI326901	testis specific protein kinase 1	protein-coding
SJMMNORM066768_C2-YD16-ATACSEQ_WT.rmdupq1.mm9-frag-free_peak_32124	chr3	138737925	138738807	+	1236	NA	promoter-TSS (NM_001040690)	promoter-TSS (NM_001040690)	-201	NM_001356388	229877	Mm.28893	NM_145544	ENSMUSG00000028149	Rap1gds1	BC011279|GDS1	RAP1, GTP-GDP dissociation stimulator 1	protein-coding
SJMMNORM066768_C2-YD16-ATACSEQ_WT.rmdupq1.mm9-frag-free_peak_33095	chr4	34009870	34012398	+	1236	NA	promoter-TSS (NM_001355021)	promoter-TSS (NM_001355021)	-200	NM_001355020	12801	Mm.7992	NM_007726	ENSMUSG00000044288	Cnr1	CB-R|CB1|CB1R	cannabinoid receptor 1 (brain)	protein-coding
SJMMNORM066768_C2-YD16-ATACSEQ_WT.rmdupq1.mm9-frag-free_peak_14017	chr14	16767132	16767579	+	1236	NA	Intergenic	Intergenic	308490	NM_001359883	71147	Mm.197960	NM_027695	ENSMUSG00000021786	Oxsm	4933425A18Rik|C80494	3-oxoacyl-ACP synthase, mitochondrial	protein-coding
SJMMNORM066768_C2-YD16-ATACSEQ_WT.rmdupq1.mm9-frag-free_peak_45378	chr8	86422743	86424114	+	1236	NA	promoter-TSS (NM_181039)	promoter-TSS (NM_181039)	-569	NM_181039	330814	Mm.260733	NM_181039	ENSMUSG00000013033	Adgrl1	2900070I05Rik|AI182398|CLIBA|Lec2|Lphn1|mKIAA0821	adhesion G protein-coupled receptor L1	protein-coding
SJMMNORM066768_C2-YD16-ATACSEQ_WT.rmdupq1.mm9-frag-free_peak_49698	chrX	132276768	132277377	+	1236	NA	promoter-TSS (NM_026081)	promoter-TSS (NM_026081)	-159	NM_001005385	67298	Mm.271980	NM_026081	ENSMUSG00000043384	Gprasp1	2210415K24Rik|3110031O14Rik|C87852|GASP|GASP1	G protein-coupled receptor associated sorting protein 1	protein-coding
SJMMNORM066768_C2-YD16-ATACSEQ_WT.rmdupq1.mm9-frag-free_peak_17005	chr15	44259009	44259960	+	1236	NA	promoter-TSS (NM_175009)	promoter-TSS (NM_175009)	-173	NM_175009	223527	Mm.291828	NM_175009	ENSMUSG00000022338	Eny2	1810057B09Rik|6720481I12|DC6|Ey2	ENY2 transcription and export complex 2 subunit	protein-coding
SJMMNORM066768_C2-YD16-ATACSEQ_WT.rmdupq1.mm9-frag-free_peak_44570	chr8	47060406	47061062	+	1236	NA	promoter-TSS (NM_001033148)	promoter-TSS (NM_001033148)	-128	NM_001033148	69479	Mm.158282	NM_001033148	ENSMUSG00000071103	1700029J07Rik	-	RIKEN cDNA 1700029J07 gene	protein-coding
SJMMNORM066768_C2-YD16-ATACSEQ_WT.rmdupq1.mm9-frag-free_peak_9577	chr12	39504797	39507882	+	1236	NA	promoter-TSS (NM_001347379)	promoter-TSS (NM_001347379)	-330	NM_007960	14009	Mm.4866	NM_007960	ENSMUSG00000004151	Etv1	ER81|Etsrp81	ets variant 1	protein-coding
SJMMNORM066768_C2-YD16-ATACSEQ_WT.rmdupq1.mm9-frag-free_peak_14968	chr14	60870067	60870798	+	1236	NA	promoter-TSS (NM_001362440)	promoter-TSS (NM_001362440)	-116	NM_001362440	71844	Mm.258051	NM_170591	ENSMUSG00000114797	Nupl1	1700017F11Rik|Nup58|mKIAA0410	nucleoporin like 1	protein-coding
SJMMNORM066768_C2-YD16-ATACSEQ_WT.rmdupq1.mm9-frag-free_peak_25352	chr2	6326226	6326621	+	1236	NA	intron (NM_001080548, intron 5 of 14)	intron (NM_001080548, intron 5 of 14)	52641	NM_181399	98910	Mm.40673	NM_181399	ENSMUSG00000039046	Usp6nl	AI316785|RNTRE|TRE2NL|mKIAA0019	USP6 N-terminal like	protein-coding
SJMMNORM066768_C2-YD16-ATACSEQ_WT.rmdupq1.mm9-frag-free_peak_13323	chr13	109623944	109625078	+	1236	NA	intron (NM_011056, intron 1 of 16)	intron (NM_011056, intron 1 of 16)	180140	NM_011056	238871	Mm.434429	NM_011056	ENSMUSG00000021699	Pde4d	9630011N22Rik|Dpde3	phosphodiesterase 4D, cAMP specific	protein-coding
SJMMNORM066768_C2-YD16-ATACSEQ_WT.rmdupq1.mm9-frag-free_peak_3184	chr1	174562564	174563502	+	1236	NA	promoter-TSS (NM_026725)	promoter-TSS (NM_026725)	72	NM_026725	68440	Mm.33024	NM_026725	ENSMUSG00000026544	Dusp23	1300005N15Rik|LDP-3	dual specificity phosphatase 23	protein-coding
SJMMNORM066768_C2-YD16-ATACSEQ_WT.rmdupq1.mm9-frag-free_peak_41228	chr7	7252068	7252479	+	1236	NA	promoter-TSS (NM_011334)	promoter-TSS (NM_011334)	-5	NM_011334	12727	Mm.297883	NM_011334	ENSMUSG00000000605	Clcn4	Clc4-2|Clcn4-2|clC-4	chloride channel, voltage-sensitive 4	protein-coding
SJMMNORM066768_C2-YD16-ATACSEQ_WT.rmdupq1.mm9-frag-free_peak_19484	chr16	55821840	55823005	+	1236	NA	promoter-TSS (NM_001159394)	promoter-TSS (NM_001159394)	-171	NM_001159394	80859	Mm.247272	NM_030612	ENSMUSG00000035356	Nfkbiz	AA408868|INAP|Mail	nuclear factor of kappa light polypeptide gene enhancer in B cells inhibitor, zeta	protein-coding
SJMMNORM066768_C2-YD16-ATACSEQ_WT.rmdupq1.mm9-frag-free_peak_13323-2	chr13	109623944	109625078	+	1236	NA	intron (NM_011056, intron 1 of 16)	intron (NM_011056, intron 1 of 16)	180140	NM_011056	238871	Mm.434429	NM_011056	ENSMUSG00000021699	Pde4d	9630011N22Rik|Dpde3	phosphodiesterase 4D, cAMP specific	protein-coding
SJMMNORM066768_C2-YD16-ATACSEQ_WT.rmdupq1.mm9-frag-free_peak_36656	chr5	65928126	65928654	+	1236	NA	promoter-TSS (NM_001310619)	promoter-TSS (NM_001310619)	-94	NM_001310619	53323	Mm.319512	NM_016786	ENSMUSG00000029203	Ube2k	AW492011|D5Ertd601e|E2-25k|HIP-2|Hip2|Hypg|Lig	ubiquitin-conjugating enzyme E2K	protein-coding
SJMMNORM066768_C2-YD16-ATACSEQ_WT.rmdupq1.mm9-frag-free_peak_27394	chr2	101747419	101748527	+	1236	NA	Intergenic	Intergenic	21554	NM_029635	76501	Mm.330424	NM_029635	ENSMUSG00000027163	Commd9	1810029F08Rik|AA409293	COMM domain containing 9	protein-coding
SJMMNORM066768_C2-YD16-ATACSEQ_WT.rmdupq1.mm9-frag-free_peak_5945	chr10	100051535	100052069	+	1236	NA	promoter-TSS (NM_175128)	promoter-TSS (NM_175128)	91	NM_175128	68281	Mm.268474	NM_175128	ENSMUSG00000046567	4930430F08Rik	4930571E09Rik|A730088G13Rik|AW551239|C430008C19Rik	RIKEN cDNA 4930430F08 gene	protein-coding
SJMMNORM066768_C2-YD16-ATACSEQ_WT.rmdupq1.mm9-frag-free_peak_30413	chr3	63767808	63768910	+	1236	NA	5' UTR (NM_015728, exon 1 of 6)	5' UTR (NM_015728, exon 1 of 6)	296	NM_001272035	11416	Mm.135619	NM_015728	ENSMUSG00000027822	Slc33a1	AI315656|AI788741|Acatn|D630022N01Rik	solute carrier family 33 (acetyl-CoA transporter), member 1	protein-coding
SJMMNORM066768_C2-YD16-ATACSEQ_WT.rmdupq1.mm9-frag-free_peak_1395	chr1	78654099	78654789	+	1236	NA	promoter-TSS (NM_001136226)	promoter-TSS (NM_001136226)	44	NM_001136222	74205	Mm.276016	NM_028817	ENSMUSG00000032883	Acsl3	2610510B12Rik|Acs3|C85929|Facl3|Pro2194	acyl-CoA synthetase long-chain family member 3	protein-coding
SJMMNORM066768_C2-YD16-ATACSEQ_WT.rmdupq1.mm9-frag-free_peak_13314	chr13	109004250	109004930	+	1236	NA	promoter-TSS (NM_029001)	promoter-TSS (NM_029001)	-8	NM_029001	74559	Mm.286127	NM_029001	ENSMUSG00000021696	Elovl7	9130013K24Rik|AI840082	ELOVL family member 7, elongation of long chain fatty acids (yeast)	protein-coding
SJMMNORM066768_C2-YD16-ATACSEQ_WT.rmdupq1.mm9-frag-free_peak_1402	chr1	79436430	79436839	+	1236	NA	promoter-TSS (NM_009129)	promoter-TSS (NM_009129)	31	NM_009129	20254	Mm.5038	NM_009129	ENSMUSG00000050711	Scg2	Chgc|SgII	secretogranin II	protein-coding
SJMMNORM066768_C2-YD16-ATACSEQ_WT.rmdupq1.mm9-frag-free_peak_44828	chr8	63111140	63112027	+	1236	NA	promoter-TSS (NM_027756)	promoter-TSS (NM_027756)	-39	NM_027756	71306	Mm.23242	NM_027756	ENSMUSG00000031647	Mfap3l	4933428A15Rik|5430405D20Rik|AI461995|AW125052|NYD-sp9|mKIAA0626	microfibrillar-associated protein 3-like	protein-coding
SJMMNORM066768_C2-YD16-ATACSEQ_WT.rmdupq1.mm9-frag-free_peak_40103	chr6	103623625	103624762	+	1236	NA	intron (NM_007697, intron 8 of 26)	intron (NM_007697, intron 8 of 26)	163323	NM_007697	12661	Mm.251288	NM_007697	ENSMUSG00000030077	Chl1	A530023M13Rik|AI465420|CALL|LICAM2	cell adhesion molecule L1-like	protein-coding
SJMMNORM066768_C2-YD16-ATACSEQ_WT.rmdupq1.mm9-frag-free_peak_13309	chr13	108954089	108955326	+	1236	NA	intron (NR_155552, intron 2 of 11)	intron (NR_155552, intron 2 of 11)	5775	NM_028042	71991	Mm.212208	NM_028042	ENSMUSG00000021694	Ercc8	2410022P04Rik|2810431L23Rik|4631412O06Rik|B130065P18Rik|Ckn1|Csa	excision repaiross-complementing rodent repair deficiency, complementation group 8	protein-coding
SJMMNORM066768_C2-YD16-ATACSEQ_WT.rmdupq1.mm9-frag-free_peak_19428	chr16	50432192	50432822	+	1236	NA	promoter-TSS (NM_001347240)	promoter-TSS (NM_001347240)	-5	NM_027444	70508	Mm.28940	NM_027444	ENSMUSG00000022641	Bbx	5530401J07Rik|5730403O13Rik	bobby sox HMG box containing	protein-coding
SJMMNORM066768_C2-YD16-ATACSEQ_WT.rmdupq1.mm9-frag-free_peak_22130	chr18	10609842	10610624	+	1236	NA	5' UTR (NM_001081222, exon 1 of 11)	5' UTR (NM_001081222, exon 1 of 11)	117	NM_001081222	77805	Mm.210996	NM_144542	ENSMUSG00000024293	Esco1	A930014I12Rik	establishment of sister chromatid cohesion N-acetyltransferase 1	protein-coding
SJMMNORM066768_C2-YD16-ATACSEQ_WT.rmdupq1.mm9-frag-free_peak_20413	chr17	8475906	8476905	+	1236	NA	promoter-TSS (NM_018819)	promoter-TSS (NM_018819)	-273	NM_018819	55951	Mm.288510	NM_018819	ENSMUSG00000023861	Mpc1	0610006G08Rik|3830411I18Rik|Brp44l	mitochondrial pyruvate carrier 1	protein-coding
SJMMNORM066768_C2-YD16-ATACSEQ_WT.rmdupq1.mm9-frag-free_peak_33673	chr4	62951745	62952566	+	1236	NA	intron (NM_025685, intron 24 of 60)	intron (NM_025685, intron 24 of 60)	34270	NR_030477	735262		NR_030477	ENSMUSG00000070102	Mir455	Mirn455|mir-455|mmu-mir-455	microRNA 455	ncRNA
SJMMNORM066768_C2-YD16-ATACSEQ_WT.rmdupq1.mm9-frag-free_peak_48004	chr9	94438014	94439867	+	1236	NA	promoter-TSS (NM_001033145)	promoter-TSS (NM_001033145)	-440	NM_001033145	68861	Mm.258746	NM_001033145	ENSMUSG00000045414	1190002N15Rik	GoPro49|HASF	RIKEN cDNA 1190002N15 gene	protein-coding
SJMMNORM066768_C2-YD16-ATACSEQ_WT.rmdupq1.mm9-frag-free_peak_19498	chr16	55973563	55974085	+	1236	NA	promoter-TSS (NM_173026)	promoter-TSS (NM_173026)	-93	NM_173026	271377	Mm.282814	NM_173026	ENSMUSG00000022601	Zbtb11	9230110G02Rik|ZNF-U69274	zinc finger and BTB domain containing 11	protein-coding
SJMMNORM066768_C2-YD16-ATACSEQ_WT.rmdupq1.mm9-frag-free_peak_4318	chr10	33739137	33739773	+	1236	NA	promoter-TSS (NM_025614)	promoter-TSS (NM_025614)	-33	NM_025614	66521	Mm.28528	NM_025614	ENSMUSG00000019782	Rwdd1	0710001K08Rik|2610002D06Rik|2700069A07Rik|IH1	RWD domain containing 1	protein-coding
SJMMNORM066768_C2-YD16-ATACSEQ_WT.rmdupq1.mm9-frag-free_peak_8395	chr11	100180825	100181888	+	1236	NA	promoter-TSS (NM_011508)	promoter-TSS (NM_011508)	93	NM_011508	20918	Mm.13886	NM_011508	ENSMUSG00000035530	Eif1	Sui1-rs1	eukaryotic translation initiation factor 1	protein-coding
SJMMNORM066768_C2-YD16-ATACSEQ_WT.rmdupq1.mm9-frag-free_peak_30230	chr3	54611480	54612199	+	1236	NA	promoter-TSS (NM_133231)	promoter-TSS (NM_133231)	-126	NM_133231	170767	Mm.185735	NM_133231	ENSMUSG00000036615	Rfxap	5730495K23Rik	regulatory factor X-associated protein	protein-coding
SJMMNORM066768_C2-YD16-ATACSEQ_WT.rmdupq1.mm9-frag-free_peak_16849	chr15	39566213	39567160	+	1236	NA	Intergenic	Intergenic	-10790	NM_029422	75766	Mm.159563	NM_029422	ENSMUSG00000022303	Dcstamp	4833414I07Rik|DC-STAMP|FIND|Tm7sf4|mDC-STAMP	dendrocyte expressed seven transmembrane protein	protein-coding
SJMMNORM066768_C2-YD16-ATACSEQ_WT.rmdupq1.mm9-frag-free_peak_2124	chr1	133422926	133424591	+	1236	NA	promoter-TSS (NM_175382)	promoter-TSS (NM_175382)	180	NM_001081011	14270	Mm.276259	NM_019520	ENSMUSG00000026425	Srgap2	9930124L22Rik|AI448945|FBP2|Fnbp2|srGAP3	SLIT-ROBO Rho GTPase activating protein 2	protein-coding
SJMMNORM066768_C2-YD16-ATACSEQ_WT.rmdupq1.mm9-frag-free_peak_6108	chr10	109178523	109179142	+	1236	NA	intron (NM_001081035, intron 22 of 38)	intron (NM_001081035, intron 22 of 38)	258443	NM_001081035	260315	Mm.225050	NM_177797	ENSMUSG00000020181	Nav3	4732483H20Rik|9630020C08Rik|POMFIL1|Pomfil1p|mKIAA0938|unc53H3	neuron navigator 3	protein-coding
SJMMNORM066768_C2-YD16-ATACSEQ_WT.rmdupq1.mm9-frag-free_peak_32144	chr3	139549263	139549901	+	1236	NA	Intergenic	Intergenic	-105859	NR_153353	102635321	Mm.121751	NR_153353	ENSMUSG00000106505	Gm32693	-	predicted gene, 32693	ncRNA
SJMMNORM066768_C2-YD16-ATACSEQ_WT.rmdupq1.mm9-frag-free_peak_32525	chr4	3865336	3866466	+	1236	NA	promoter-TSS (NM_001190324)	promoter-TSS (NM_001190324)	-134	NR_104357	66433	Mm.27406	NM_181391	ENSMUSG00000042198	Chchd7	1810049H20Rik	coiled-coil-helix-coiled-coil-helix domain containing 7	protein-coding
SJMMNORM066768_C2-YD16-ATACSEQ_WT.rmdupq1.mm9-frag-free_peak_9397	chr12	32184207	32184960	+	1236	NA	promoter-TSS (NM_134048)	promoter-TSS (NM_134048)	-102	NM_001253848	104836	Mm.273270	NM_134048	ENSMUSG00000020659	Cbll1	AI467391|Hakai|c-Cbl-like	Casitas B-lineage lymphoma-like 1	protein-coding
SJMMNORM066768_C2-YD16-ATACSEQ_WT.rmdupq1.mm9-frag-free_peak_13271	chr13	107811876	107812802	+	1236	NA	promoter-TSS (NM_008442)	promoter-TSS (NM_008442)	-145	NM_001145779	16563	Mm.355686	NM_008442	ENSMUSG00000021693	Kif2a	C530030B14Rik|Kif2|Kns2|M-kinesin	kinesin family member 2A	protein-coding
SJMMNORM066768_C2-YD16-ATACSEQ_WT.rmdupq1.mm9-frag-free_peak_17727	chr15	79376820	79377419	+	1236	NA	promoter-TSS (NM_199079)	promoter-TSS (NM_199079)	52	NM_001040187	67040	Mm.29644	NM_152806	ENSMUSG00000055065	Ddx17	2610007K22Rik|A430025E01Rik|AI047725|C80929|Gm926|p72	DEAD (Asp-Glu-Ala-Asp) box polypeptide 17	protein-coding
SJMMNORM066768_C2-YD16-ATACSEQ_WT.rmdupq1.mm9-frag-free_peak_15561	chr14	87815477	87817277	+	1236	NA	promoter-TSS (NM_001253755)	promoter-TSS (NM_001253755)	-13	NM_172605	219249	Mm.35168	NM_172605	ENSMUSG00000022019	Tdrd3	4732418C03Rik|6720468N18	tudor domain containing 3	protein-coding
SJMMNORM066768_C2-YD16-ATACSEQ_WT.rmdupq1.mm9-frag-free_peak_12285	chr13	59870822	59871721	+	1236	NA	promoter-TSS (NR_015349)	promoter-TSS (NR_015349)	-56	NR_015349	13996	Mm.490435	NR_015349		Etohd2	AW491659	ethanol decreased 2	ncRNA
SJMMNORM066768_C2-YD16-ATACSEQ_WT.rmdupq1.mm9-frag-free_peak_16657	chr15	34011928	34012778	+	1236	NA	promoter-TSS (NM_026002)	promoter-TSS (NM_026002)	-121	NM_026002	67154	Mm.130883	NM_026002	ENSMUSG00000022255	Mtdh	2610103J23Rik|3D3|3D3/Lyric|AEG-1|AV353288|D8Bwg1112e|Lyric	metadherin	protein-coding
SJMMNORM066768_C2-YD16-ATACSEQ_WT.rmdupq1.mm9-frag-free_peak_46466	chr8	129117677	129118969	+	1217	NA	promoter-TSS (NM_001164598)	promoter-TSS (NM_001164598)	-987	NM_001164598	270110	Mm.334918	NM_001164598	ENSMUSG00000051495	Irf2bp2	E130305N23Rik|IRF-2BP2	interferon regulatory factor 2 binding protein 2	protein-coding
SJMMNORM066768_C2-YD16-ATACSEQ_WT.rmdupq1.mm9-frag-free_peak_48139	chr9	100977587	100979348	+	1217	NA	promoter-TSS (NM_001100451)	promoter-TSS (NM_001100451)	-19	NM_001100451	77853	Mm.326206	NM_001100451	ENSMUSG00000066415	Msl2	E130103E02Rik|Msl2l1|Rnf184	MSL complex subunit 2	protein-coding
SJMMNORM066768_C2-YD16-ATACSEQ_WT.rmdupq1.mm9-frag-free_peak_29298	chr2	173562705	173563434	+	1217	NA	promoter-TSS (NM_019806)	promoter-TSS (NM_019806)	-3	NM_019806	56491	Mm.260456	NM_019806	ENSMUSG00000054455	Vapb	AI225786|AI840687|AI848259|D2Abb2e|R75548|VAP33b|Vamp33b	vesicle-associated membrane protein, associated protein B and C	protein-coding
SJMMNORM066768_C2-YD16-ATACSEQ_WT.rmdupq1.mm9-frag-free_peak_47969	chr9	91882910	91883421	+	1217	NA	Intergenic	Intergenic	-204609	NM_001195693	100504689	Mm.464262	NM_001195693	ENSMUSG00000095654	Plscr5	331000	phospholipid scramblase family, member 5	protein-coding
SJMMNORM066768_C2-YD16-ATACSEQ_WT.rmdupq1.mm9-frag-free_peak_12775	chr13	86186226	86186692	+	1217	NA	promoter-TSS (NM_007749)	promoter-TSS (NM_007749)	-59	NM_007749	12867	Mm.378898	NM_007749	ENSMUSG00000017778	Cox7c	COXVIIc|Cox7c1	cytochrome c oxidase subunit VIIc	protein-coding
SJMMNORM066768_C2-YD16-ATACSEQ_WT.rmdupq1.mm9-frag-free_peak_17462	chr15	72190345	72191559	+	1217	NA	Intergenic	Intergenic	185757	NM_001033876	223604	Mm.386856	NM_001033876	ENSMUSG00000036760	Kcnk9	Task3	potassium channel, subfamily K, member 9	protein-coding
SJMMNORM066768_C2-YD16-ATACSEQ_WT.rmdupq1.mm9-frag-free_peak_33365	chr4	47486729	47487616	+	1217	NA	promoter-TSS (NM_001355496)	promoter-TSS (NM_001355496)	67	NM_019998	56737	Mm.22218	NM_019998	ENSMUSG00000039740	Alg2	1110018A23Rik|1300013N08Rik|ALPG2|CDGIi|MNCb-5081	asparagine-linked glycosylation 2 (alpha-1,3-mannosyltransferase)	protein-coding
SJMMNORM066768_C2-YD16-ATACSEQ_WT.rmdupq1.mm9-frag-free_peak_4187	chr10	22465734	22466551	+	1217	NA	Intergenic	ERVL-E-int|LTR|ERVL	-14889	NM_011603	237336	Mm.86670	NM_011603	ENSMUSG00000071359	Tbpl1	4732475G08|AW011832|AW491032|D18347|STD|TLF|TRF2|TRP|Tlp	TATA box binding protein-like 1	protein-coding
SJMMNORM066768_C2-YD16-ATACSEQ_WT.rmdupq1.mm9-frag-free_peak_4485	chr10	41606846	41607465	+	1217	NA	promoter-TSS (NM_001013370)	promoter-TSS (NM_001013370)	-90	NM_001013370	140742	Mm.139418	NM_001013370	ENSMUSG00000038332	Sesn1	1110002G11Rik|AU044290|Pa26|Sest1	sestrin 1	protein-coding
SJMMNORM066768_C2-YD16-ATACSEQ_WT.rmdupq1.mm9-frag-free_peak_3664	chr1	196404290	196404913	+	1217	NA	Intergenic	Intergenic	-41422	NM_008882	18845	Mm.2251	NM_008882	ENSMUSG00000026640	Plxna2	2810428A13Rik|AA589422|AW457381|OCT|PlexA2|Plxn2|mKIAA0463	plexin A2	protein-coding
SJMMNORM066768_C2-YD16-ATACSEQ_WT.rmdupq1.mm9-frag-free_peak_5655	chr10	90586534	90587071	+	1217	NA	promoter-TSS (NM_133668)	promoter-TSS (NM_133668)	-94	NM_133668	18674	Mm.298	NM_133668	ENSMUSG00000061904	Slc25a3	5730556H19Rik|PTP|Phc	solute carrier family 25 (mitochondrial carrier, phosphate carrier), member 3	protein-coding
SJMMNORM066768_C2-YD16-ATACSEQ_WT.rmdupq1.mm9-frag-free_peak_43013	chr7	118266038	118266630	+	1217	NA	promoter-TSS (NR_015573)	promoter-TSS (NR_015573)	-145	NR_015573	75479	Mm.381620	NR_015573	ENSMUSG00000110424	1700012D14Rik	-	RIKEN cDNA 1700012D14 gene	ncRNA
SJMMNORM066768_C2-YD16-ATACSEQ_WT.rmdupq1.mm9-frag-free_peak_53	chr1	6809894	6810376	+	1217	NA	exon (NM_001244693, exon 12 of 23)	exon (NM_001244693, exon 12 of 23)	90003	NR_045189	240690	Mm.234612	NM_173868	ENSMUSG00000033740	St18	AV348974|Myt3|NZF-3|Nzf3|mKIAA0535	suppression of tumorigenicity 18	protein-coding
SJMMNORM066768_C2-YD16-ATACSEQ_WT.rmdupq1.mm9-frag-free_peak_2026	chr1	126044815	126045594	+	1217	NA	Intergenic	Intergenic	-103068	NM_199021	269109	Mm.417716	NM_199021	ENSMUSG00000036815	Dpp10	6430601K09Rik|DPP X|Dprp3	dipeptidylpeptidase 10	protein-coding
SJMMNORM066768_C2-YD16-ATACSEQ_WT.rmdupq1.mm9-frag-free_peak_9634	chr12	39799976	39800614	+	1217	NA	Intergenic	Intergenic	289997	NM_001163154	14009	Mm.4866	NM_007960	ENSMUSG00000004151	Etv1	ER81|Etsrp81	ets variant 1	protein-coding
SJMMNORM066768_C2-YD16-ATACSEQ_WT.rmdupq1.mm9-frag-free_peak_4512	chr10	41997223	41998143	+	1217	NA	Intergenic	CpG-998	-1135	NM_019740	56484	Mm.338613	NM_019740	ENSMUSG00000048756	Foxo3	1110048B16Rik|2010203A17Rik|C76856|FKHRL1|Fkhr2|Foxo3a	forkhead box O3	protein-coding
SJMMNORM066768_C2-YD16-ATACSEQ_WT.rmdupq1.mm9-frag-free_peak_44799	chr8	60440846	60443353	+	1217	NA	intron (NM_175032, intron 4 of 11)	intron (NM_175032, intron 4 of 11)	-310247	NM_144731	108150	Mm.62886	NM_144731	ENSMUSG00000031608	Galnt7	AI225872	polypeptide N-acetylgalactosaminyltransferase 7	protein-coding
SJMMNORM066768_C2-YD16-ATACSEQ_WT.rmdupq1.mm9-frag-free_peak_11066	chr12	117519019	117519809	+	1217	NA	promoter-TSS (NM_028731)	promoter-TSS (NM_028731)	-281	NM_028731	52635	Mm.273755	NM_028731	ENSMUSG00000021171	Esyt2	2410017M09Rik|4921504I16Rik|CHR2SYT|D12Ertd551e|Fam62b	extended synaptotagmin-like protein 2	protein-coding
SJMMNORM066768_C2-YD16-ATACSEQ_WT.rmdupq1.mm9-frag-free_peak_25256	chr2	3200680	3201628	+	1217	NA	promoter-TSS (NM_008708)	promoter-TSS (NM_008708)	-330	NM_001290368	18108	Mm.65021	NM_008708	ENSMUSG00000026643	Nmt2	A930001K02Rik|AI605445|AU044698|hNMT-2	N-myristoyltransferase 2	protein-coding
SJMMNORM066768_C2-YD16-ATACSEQ_WT.rmdupq1.mm9-frag-free_peak_37007	chr5	87232801	87233820	+	1217	NA	promoter-TSS (NM_001347376)	promoter-TSS (NM_001347376)	19	NM_177680	231386	Mm.196325	NM_177680	ENSMUSG00000035851	Ythdc1	A730098D12Rik|C80342|mKIAA1966	YTH domain containing 1	protein-coding
SJMMNORM066768_C2-YD16-ATACSEQ_WT.rmdupq1.mm9-frag-free_peak_44799-2	chr8	60440846	60443353	+	1217	NA	intron (NM_175032, intron 4 of 11)	intron (NM_175032, intron 4 of 11)	-310247	NM_144731	108150	Mm.62886	NM_144731	ENSMUSG00000031608	Galnt7	AI225872	polypeptide N-acetylgalactosaminyltransferase 7	protein-coding
SJMMNORM066768_C2-YD16-ATACSEQ_WT.rmdupq1.mm9-frag-free_peak_43960	chr8	19926893	19927525	+	1217	NA	Intergenic	Intergenic	31571	NM_001177408	100040599	Mm.491087	NM_001177408	ENSMUSG00000074449	Gm15319	-	predicted gene 15319	protein-coding
SJMMNORM066768_C2-YD16-ATACSEQ_WT.rmdupq1.mm9-frag-free_peak_29844	chr3	27081481	27082053	+	1217	NA	promoter-TSS (NM_178772)	promoter-TSS (NM_178772)	-159	NM_178772	320024	Mm.24576	NM_178772	ENSMUSG00000027698	Nceh1	Aadacl1|B230106I24Rik|CPO-BP|Nceh	neutral cholesterol ester hydrolase 1	protein-coding
SJMMNORM066768_C2-YD16-ATACSEQ_WT.rmdupq1.mm9-frag-free_peak_9691	chr12	41224987	41225956	+	1217	NA	intron (NM_172803, intron 1 of 52)	intron (NM_172803, intron 1 of 52)	52831	NM_172803	238130	Mm.341423	NM_172803	ENSMUSG00000035954	Dock4	5330406C03|6330411N01Rik|AF263288|C030023J22|mKIAA0716	dedicator of cytokinesis 4	protein-coding
SJMMNORM066768_C2-YD16-ATACSEQ_WT.rmdupq1.mm9-frag-free_peak_34155	chr4	83170717	83171567	+	1217	NA	promoter-TSS (NM_001355378)	promoter-TSS (NM_001355378)	-307	NM_001355378	320226	Mm.180032	NM_029117	ENSMUSG00000052407	Ccdc171	4930418J05Rik|4930473A06Rik|A330015D16Rik	coiled-coil domain containing 171	protein-coding
SJMMNORM066768_C2-YD16-ATACSEQ_WT.rmdupq1.mm9-frag-free_peak_29	chr1	6204248	6205075	+	1217	NA	promoter-TSS (NM_009826)	promoter-TSS (NM_009826)	-82	NM_009826	12421	Mm.293811	NM_009826	ENSMUSG00000025907	Rb1cc1	2900055E04Rik|5930404L04Rik|Cc1|FIP200|LaXp180	RB1-inducible coiled-coil 1	protein-coding
SJMMNORM066768_C2-YD16-ATACSEQ_WT.rmdupq1.mm9-frag-free_peak_13242	chr13	105752747	105753475	+	1217	NA	intron (NM_029879, intron 5 of 5)	intron (NM_029879, intron 5 of 5)	91899	NM_029879	52882	Mm.100348	NM_029879	ENSMUSG00000021719	Rgs7bp	A930030I01Rik|AI842293|D13Bwg1146e|R7bp	regulator of G-protein signalling 7 binding protein	protein-coding
SJMMNORM066768_C2-YD16-ATACSEQ_WT.rmdupq1.mm9-frag-free_peak_34121	chr4	82591325	82592532	+	1217	NA	intron (NR_154662, intron 23 of 35)	intron (NR_154662, intron 23 of 35)	-60873	NM_009887	12622	Mm.6780	NM_009887	ENSMUSG00000038192	Cer1	Cerl|Cerl1|Cerr1|cer-1	cerberus 1, DAN family BMP antagonist	protein-coding
SJMMNORM066768_C2-YD16-ATACSEQ_WT.rmdupq1.mm9-frag-free_peak_4303	chr10	30530671	30531084	+	1217	NA	Intergenic	Intergenic	-7745	NM_001358841	211329	Mm.297903	NM_172495	ENSMUSG00000039697	Ncoa7	9030406N13Rik	nuclear receptor coactivator 7	protein-coding
SJMMNORM066768_C2-YD16-ATACSEQ_WT.rmdupq1.mm9-frag-free_peak_19455	chr16	52031045	52031838	+	1217	NA	promoter-TSS (NM_001033238)	promoter-TSS (NM_001033238)	-221	NM_001033238	208650	Mm.328206	NM_001033238	ENSMUSG00000022637	Cblb	AI429560|AI851073|Cbl-b	Casitas B-lineage lymphoma b	protein-coding
SJMMNORM066768_C2-YD16-ATACSEQ_WT.rmdupq1.mm9-frag-free_peak_27382	chr2	101468741	101469355	+	1217	NA	promoter-TSS (NM_026592)	promoter-TSS (NM_026592)	95	NM_026592	68170	Mm.31263	NM_026592	ENSMUSG00000027165	B230118H07Rik	NWC	RIKEN cDNA B230118H07 gene	protein-coding
SJMMNORM066768_C2-YD16-ATACSEQ_WT.rmdupq1.mm9-frag-free_peak_36549	chr5	53981300	53982242	+	1217	NA	promoter-TSS (NM_001080927)	promoter-TSS (NM_001080927)	46	NM_001080927	19664	Mm.209292	NM_009035	ENSMUSG00000039191	Rbpj	AI843960|CBF1|Igkjrb|Igkrsbp|RBP-J|RBP-J kappa|RBP-Jkappa|RBPjk|Rbpsuh	recombination signal binding protein for immunoglobulin kappa J region	protein-coding
SJMMNORM066768_C2-YD16-ATACSEQ_WT.rmdupq1.mm9-frag-free_peak_14572	chr14	45838821	45839528	+	1217	NA	promoter-TSS (NM_001310534)	promoter-TSS (NM_001310534)	-74	NM_172597	70561	Mm.28129	NM_172597	ENSMUSG00000021830	Txndc16	5730420B22Rik|C77647	thioredoxin domain containing 16	protein-coding
SJMMNORM066768_C2-YD16-ATACSEQ_WT.rmdupq1.mm9-frag-free_peak_783	chr1	52556383	52557796	+	1217	NA	5' UTR (NM_008667, exon 1 of 8)	5' UTR (NM_008667, exon 1 of 8)	203	NM_008667	17936	Mm.25903	NM_008667	ENSMUSG00000002881	Nab1	-	Ngfi-A binding protein 1	protein-coding
SJMMNORM066768_C2-YD16-ATACSEQ_WT.rmdupq1.mm9-frag-free_peak_48364	chr9	108208127	108208811	+	1217	NA	promoter-TSS (NM_133986)	promoter-TSS (NM_133986)	21	NM_133986	102791	Mm.24670	NM_133986	ENSMUSG00000039461	Tcta	9130410M22Rik|AW553637|C85065|Tctal	T cell leukemia translocation altered gene	protein-coding
SJMMNORM066768_C2-YD16-ATACSEQ_WT.rmdupq1.mm9-frag-free_peak_3995	chr10	16849166	16850268	+	1217	NA	Intergenic	Intergenic	-34129	NR_038020	100504235	Mm.84044	NR_038020	ENSMUSG00000101969	Gm20125	-	predicted gene, 20125	ncRNA
SJMMNORM066768_C2-YD16-ATACSEQ_WT.rmdupq1.mm9-frag-free_peak_12614	chr13	81020908	81021346	+	1217	NA	Intergenic	Intergenic	-1518	NR_153410	105171	Mm.423137	NM_001042591	ENSMUSG00000074794	Arrdc3	AI450344|mKIAA1376	arrestin domain containing 3	protein-coding
SJMMNORM066768_C2-YD16-ATACSEQ_WT.rmdupq1.mm9-frag-free_peak_30000	chr3	37318327	37319326	+	1217	NA	promoter-TSS (NM_001163511)	promoter-TSS (NM_001163511)	-46	NM_001163511	57815	Mm.172679	NM_021343	ENSMUSG00000027722	Spata5	2510048F20Rik|C78064|Spaf	spermatogenesis associated 5	protein-coding
SJMMNORM066768_C2-YD16-ATACSEQ_WT.rmdupq1.mm9-frag-free_peak_4894	chr10	64349573	64350139	+	1217	NA	intron (NM_177612, intron 15 of 17)	intron (NM_177612, intron 15 of 17)	233259	NR_152621	102632700		NR_152621	ENSMUSG00000100528	Gm28881	-	predicted gene 28881	ncRNA
SJMMNORM066768_C2-YD16-ATACSEQ_WT.rmdupq1.mm9-frag-free_peak_4393	chr10	38853261	38853915	+	1217	NA	promoter-TSS (NM_028006)	promoter-TSS (NM_028006)	118	NM_001359442	66337	Mm.45187	NM_183254	ENSMUSG00000051736	Fam229b	1700025K23Rik	family with sequence similarity 229, member B	protein-coding
SJMMNORM066768_C2-YD16-ATACSEQ_WT.rmdupq1.mm9-frag-free_peak_11548	chr13	23854064	23855052	+	1217	NA	promoter-TSS (NM_030609)	promoter-TSS (NM_030609)	-303	NM_013550	360198	Mm.221301	NM_013550	ENSMUSG00000069265	Hist1h3a	-	histone cluster 1, H3a	protein-coding
SJMMNORM066768_C2-YD16-ATACSEQ_WT.rmdupq1.mm9-frag-free_peak_11548-2	chr13	23854064	23855052	+	1217	NA	promoter-TSS (NM_030609)	promoter-TSS (NM_030609)	-303	NM_013550	360198	Mm.221301	NM_013550	ENSMUSG00000069265	Hist1h3a	-	histone cluster 1, H3a	protein-coding
SJMMNORM066768_C2-YD16-ATACSEQ_WT.rmdupq1.mm9-frag-free_peak_28163	chr2	130985606	130986052	+	1197	NA	promoter-TSS (NM_026091)	promoter-TSS (NM_026091)	-12	NR_154887	67326	Mm.27711	NM_026091	ENSMUSG00000027327	1700037H04Rik	-	RIKEN cDNA 1700037H04 gene	protein-coding
SJMMNORM066768_C2-YD16-ATACSEQ_WT.rmdupq1.mm9-frag-free_peak_16134	chr15	9069881	9070845	+	1197	NA	promoter-TSS (NM_013787)	promoter-TSS (NM_013787)	37	NM_177178	320506	Mm.259886	NM_177178	ENSMUSG00000039704	Lmbrd2	9930036E21Rik	LMBR1 domain containing 2	protein-coding
SJMMNORM066768_C2-YD16-ATACSEQ_WT.rmdupq1.mm9-frag-free_peak_12060	chr13	49747996	49748454	+	1197	NA	promoter-TSS (NM_025495)	promoter-TSS (NM_025495)	-125	NM_025495	66336	Mm.440323	NM_025495	ENSMUSG00000021391	Cenpp	1700022C02Rik|4921518G09Rik	centromere protein P	protein-coding
SJMMNORM066768_C2-YD16-ATACSEQ_WT.rmdupq1.mm9-frag-free_peak_30700	chr3	79371390	79372251	+	1197	NA	promoter-TSS (NM_001162999)	promoter-TSS (NM_001162999)	-219	NM_001162999	329679	Mm.244005	NM_001162999	ENSMUSG00000061175	Fnip2	D630023B12Rik|mKIAA1450	folliculin interacting protein 2	protein-coding
SJMMNORM066768_C2-YD16-ATACSEQ_WT.rmdupq1.mm9-frag-free_peak_21741	chr17	79135717	79136253	+	1197	NA	promoter-TSS (NM_011500)	promoter-TSS (NM_011500)	-85	NM_011500	268980	Mm.311915	NM_011500	ENSMUSG00000024077	Strn	AU022939|D130055P19	striatin, calmodulin binding protein	protein-coding
SJMMNORM066768_C2-YD16-ATACSEQ_WT.rmdupq1.mm9-frag-free_peak_9687	chr12	41190568	41191775	+	1197	NA	intron (NM_172803, intron 1 of 52)	intron (NM_172803, intron 1 of 52)	18531	NM_172803	238130	Mm.341423	NM_172803	ENSMUSG00000035954	Dock4	5330406C03|6330411N01Rik|AF263288|C030023J22|mKIAA0716	dedicator of cytokinesis 4	protein-coding
SJMMNORM066768_C2-YD16-ATACSEQ_WT.rmdupq1.mm9-frag-free_peak_19542	chr16	58408095	58409114	+	1197	NA	promoter-TSS (NM_028523)	promoter-TSS (NM_028523)	-44	NM_001356484	73379	Mm.373589	NM_028523	ENSMUSG00000035107	Dcbld2	1700055P21Rik|AW146002|CLCP1|Esdn	discoidin, CUB and LCCL domain containing 2	protein-coding
SJMMNORM066768_C2-YD16-ATACSEQ_WT.rmdupq1.mm9-frag-free_peak_7287	chr11	43495107	43495656	+	1197	NA	promoter-TSS (NM_001164231)	promoter-TSS (NM_001164231)	-119	NM_001164231	70802	Mm.397449	NM_027557	ENSMUSG00000044950	Pwwp2a	4631424J17Rik|AI891583|AU024105|D930040F23Rik	PWWP domain containing 2A	protein-coding
SJMMNORM066768_C2-YD16-ATACSEQ_WT.rmdupq1.mm9-frag-free_peak_45958	chr8	112089398	112090082	+	1197	NA	promoter-TSS (NM_175646)	promoter-TSS (NM_175646)	21	NR_151644	64340	Mm.23705	NM_178380	ENSMUSG00000037993	Dhx38	5730550P09Rik|AI325984|AW540902|Ddx38|KIAA0224|Prp16	DEAH (Asp-Glu-Ala-His) box polypeptide 38	protein-coding
SJMMNORM066768_C2-YD16-ATACSEQ_WT.rmdupq1.mm9-frag-free_peak_3896	chr10	10868773	10869786	+	1197	NA	promoter-TSS (NM_001284354)	promoter-TSS (NM_001284354)	51	NM_001284354	268281	Mm.133101	NM_172937	ENSMUSG00000090112	Shprh	2610103K11Rik|AA450458|AU024614|BC006883|D230017O13Rik|E130018M05	SNF2 histone linker PHD RING helicase	protein-coding
SJMMNORM066768_C2-YD16-ATACSEQ_WT.rmdupq1.mm9-frag-free_peak_19952	chr16	82711319	82712038	+	1197	NA	Intergenic	Intergenic	1510736	NM_001113208	17968	Mm.433941	NM_010954	ENSMUSG00000022762	Ncam2	Ncam-2|Ocam|RNCAM	neural cell adhesion molecule 2	protein-coding
SJMMNORM066768_C2-YD16-ATACSEQ_WT.rmdupq1.mm9-frag-free_peak_30277	chr3	55987453	55988260	+	1197	NA	promoter-TSS (NM_030595)	promoter-TSS (NM_030595)	-233	NM_030595	26422	Mm.384353	NM_030595	ENSMUSG00000027799	Nbea	Lyst2|mKIAA1544	neurobeachin	protein-coding
SJMMNORM066768_C2-YD16-ATACSEQ_WT.rmdupq1.mm9-frag-free_peak_25263	chr2	3429832	3430542	+	1197	NA	promoter-TSS (NM_001355397)	promoter-TSS (NM_001355397)	-101	NR_103465	50497	Mm.89341	NM_015765	ENSMUSG00000051396	Hspa14	70kDa|HSP70L1|Hsp70-4|NST-1|hsr.1	heat shock protein 14	protein-coding
SJMMNORM066768_C2-YD16-ATACSEQ_WT.rmdupq1.mm9-frag-free_peak_35870	chr5	21206983	21207816	+	1197	NA	promoter-TSS (NM_001359963)	promoter-TSS (NM_001359963)	41	NM_001359965	242864	Mm.153292	NM_178728	ENSMUSG00000044968	Napepld	A530089G06|Mbldc1|NAPE-PLD	N-acyl phosphatidylethanolamine phospholipase D	protein-coding
SJMMNORM066768_C2-YD16-ATACSEQ_WT.rmdupq1.mm9-frag-free_peak_4519	chr10	42481004	42481593	+	1197	NA	promoter-TSS (NM_153055)	promoter-TSS (NM_153055)	-4	NM_001359286	140740	Mm.214344	NM_153055	ENSMUSG00000019802	Sec63	5730478J10Rik|AI649014|AW319215	SEC63-like (S. cerevisiae)	protein-coding
SJMMNORM066768_C2-YD16-ATACSEQ_WT.rmdupq1.mm9-frag-free_peak_30474	chr3	65778222	65779005	+	1197	NA	Intergenic	CpG	-16442	NM_001355432	56706	Mm.175612	NM_019937	ENSMUSG00000027829	Ccnl1	2610030E23Rik|AU018493|Ccnl|ania-6a	cyclin L1	protein-coding
SJMMNORM066768_C2-YD16-ATACSEQ_WT.rmdupq1.mm9-frag-free_peak_32037	chr3	137030614	137031357	+	1197	NA	intron (NM_001163522, intron 1 of 11)	intron (NM_001163522, intron 1 of 11)	26943	NM_001163522	59308	Mm.27343	NM_016885	ENSMUSG00000054690	Emcn	0610012K22Rik|AI315669|Muc14	endomucin	protein-coding
SJMMNORM066768_C2-YD16-ATACSEQ_WT.rmdupq1.mm9-frag-free_peak_40246	chr6	108611184	108611836	+	1197	NA	promoter-TSS (NR_104577)	promoter-TSS (NR_104577)	-582	NR_104577	75394	Mm.395061	NR_040757	ENSMUSG00000087341	0610040F04Rik	-	RIKEN cDNA 0610040F04 gene	ncRNA
SJMMNORM066768_C2-YD16-ATACSEQ_WT.rmdupq1.mm9-frag-free_peak_23318	chr18	56964309	56964909	+	1197	NA	intron (NM_177115, intron 3 of 4)	intron (NM_177115, intron 3 of 4)	97142	NM_010721	16906	Mm.4105	NM_010721	ENSMUSG00000024590	Lmnb1	-	lamin B1	protein-coding
SJMMNORM066768_C2-YD16-ATACSEQ_WT.rmdupq1.mm9-frag-free_peak_24526	chr19	18744946	18745506	+	1197	NA	promoter-TSS (NM_026120)	promoter-TSS (NM_026120)	-44	NM_026120	67383	Mm.306602	NM_026120	ENSMUSG00000024726	Carnmt1	2410127L17Rik	carnosine N-methyltransferase 1	protein-coding
SJMMNORM066768_C2-YD16-ATACSEQ_WT.rmdupq1.mm9-frag-free_peak_33849	chr4	68614945	68615863	+	1197	NA	promoter-TSS (NM_019967)	promoter-TSS (NM_019967)	27	NM_019967	56710	Mm.248788	NM_019967	ENSMUSG00000028351	Brinp1	BRINP|Dbc1|Dbccr1|Fam5a	bone morphogenic protein/retinoic acid inducible neural specific 1	protein-coding
SJMMNORM066768_C2-YD16-ATACSEQ_WT.rmdupq1.mm9-frag-free_peak_6484	chr10	126726926	126727956	+	1197	NA	promoter-TSS (NM_007837)	promoter-TSS (NM_007837)	-408	NM_001290183	13198	Mm.110220	NM_007837	ENSMUSG00000025408	Ddit3	CHOP-10|CHOP10|chop|gadd153	DNA-damage inducible transcript 3	protein-coding
SJMMNORM066768_C2-YD16-ATACSEQ_WT.rmdupq1.mm9-frag-free_peak_32542	chr4	5651161	5651962	+	1197	NA	5' UTR (NM_001355716, exon 1 of 3)	5' UTR (NM_001355716, exon 1 of 3)	102	NM_001355716	242297	Mm.331470	NM_173426	ENSMUSG00000049119	Fam110b	1700012H17Rik|5031405P22|AW049855	family with sequence similarity 110, member B	protein-coding
SJMMNORM066768_C2-YD16-ATACSEQ_WT.rmdupq1.mm9-frag-free_peak_29978	chr3	35899036	35899777	+	1197	NA	non-coding (NR_029456, exon 1 of 3)	non-coding (NR_029456, exon 1 of 3)	194	NM_023644	72039	Mm.249016	NM_023644	ENSMUSG00000027709	Mccc1	1810045E08Rik|2310058B18Rik|MCCalpha|Mcca|R75106	methylcrotonoyl-Coenzyme A carboxylase 1 (alpha)	protein-coding
SJMMNORM066768_C2-YD16-ATACSEQ_WT.rmdupq1.mm9-frag-free_peak_3623	chr1	195068424	195068918	+	1197	NA	promoter-TSS (NM_001044751)	promoter-TSS (NM_001044751)	-117	NM_001044751	15483	Mm.28328	NM_008288	ENSMUSG00000016194	Hsd11b1	-	hydroxysteroid 11-beta dehydrogenase 1	protein-coding
SJMMNORM066768_C2-YD16-ATACSEQ_WT.rmdupq1.mm9-frag-free_peak_9922	chr12	57446616	57447078	+	1197	NA	promoter-TSS (NM_145442)	promoter-TSS (NM_145442)	34	NM_145442	217588	Mm.25656	NM_145442	ENSMUSG00000021028	Mbip	4933408E06Rik	MAP3K12 binding inhibitory protein 1	protein-coding
SJMMNORM066768_C2-YD16-ATACSEQ_WT.rmdupq1.mm9-frag-free_peak_29801	chr3	24213583	24214194	+	1197	NA	intron (NM_001326288, intron 5 of 13)	intron (NM_001326288, intron 5 of 13)	469040	NM_001326288	635702	Mm.448351	NM_001326288	ENSMUSG00000102758	Naaladl2	2810043G22Rik|EG635702|Gm1021	N-acetylated alpha-linked acidic dipeptidase-like 2	protein-coding
SJMMNORM066768_C2-YD16-ATACSEQ_WT.rmdupq1.mm9-frag-free_peak_25960	chr2	34627166	34627747	+	1197	NA	promoter-TSS (NM_001163434)	promoter-TSS (NM_001163434)	-154	NM_001163434	14828	Mm.330160	NM_022310	ENSMUSG00000026864	Hspa5	AL022860|AU019543|Bip|D2Wsu141e|D2Wsu17e|Grp78|Hsce70|SEZ-7|Sez7|baffled|mBiP	heat shock protein 5	protein-coding
SJMMNORM066768_C2-YD16-ATACSEQ_WT.rmdupq1.mm9-frag-free_peak_23082	chr18	46568954	46569624	+	1197	NA	Intergenic	Intergenic	56181	NR_045438	72076	Mm.82766	NM_028086		Mospd4	2010013H21Rik	motile sperm domain containing 4	pseudo
SJMMNORM066768_C2-YD16-ATACSEQ_WT.rmdupq1.mm9-frag-free_peak_22956	chr18	40378843	40379366	+	1197	NA	promoter-TSS (NM_023311)	promoter-TSS (NM_023311)	-51	NM_023311	67180	Mm.270382	NM_023311	ENSMUSG00000024487	Yipf5	2610311I19Rik|AA408236|Yip1a	Yip1 domain family, member 5	protein-coding
SJMMNORM066768_C2-YD16-ATACSEQ_WT.rmdupq1.mm9-frag-free_peak_15159	chr14	67487291	67488118	+	1197	NA	promoter-TSS (NM_001034881)	promoter-TSS (NM_001034881)	17	NM_001034881	432870	Mm.425890	NM_001034881	ENSMUSG00000075553	Gm5464	EG432870	predicted gene 5464	protein-coding
SJMMNORM066768_C2-YD16-ATACSEQ_WT.rmdupq1.mm9-frag-free_peak_18278	chr15	100325506	100325869	+	1177	NA	promoter-TSS (NM_153407)	promoter-TSS (NM_153407)	-17	NM_153407	207785	Mm.294969	NM_153407	ENSMUSG00000044636	Csrnp2	CSRNP-2|Csnrp2|taip-12	cysteine-serine-rich nuclear protein 2	protein-coding
SJMMNORM066768_C2-YD16-ATACSEQ_WT.rmdupq1.mm9-frag-free_peak_26975	chr2	79282558	79283871	+	1177	NA	Intergenic	Intergenic	13579	NM_010894	18012	Mm.4636	NM_010894	ENSMUSG00000034701	Neurod1	BETA2|BHF-1|Nd1|Neurod|bHLHa3	neurogenic differentiation 1	protein-coding
SJMMNORM066768_C2-YD16-ATACSEQ_WT.rmdupq1.mm9-frag-free_peak_19529	chr16	57231182	57231878	+	1177	NA	promoter-TSS (NM_026254)	promoter-TSS (NM_026254)	49	NM_001358433	67581	Mm.257819	NM_026254	ENSMUSG00000022749	Tbc1d23	4930451A13Rik|AU015720|AU043671|AU043778|D030022P07Rik|W51689	TBC1 domain family, member 23	protein-coding
SJMMNORM066768_C2-YD16-ATACSEQ_WT.rmdupq1.mm9-frag-free_peak_7068	chr11	31770241	31771024	+	1177	NA	promoter-TSS (NM_001290676)	promoter-TSS (NM_001290676)	-308	NM_001290678	67579	Mm.339792	NM_026252	ENSMUSG00000020300	Cpeb4	Cpe-bp4|Cpeb-4|mCPEB-4	cytoplasmic polyadenylation element binding protein 4	protein-coding
SJMMNORM066768_C2-YD16-ATACSEQ_WT.rmdupq1.mm9-frag-free_peak_22337	chr18	20828964	20830048	+	1177	NA	intron (NM_013697, intron 3 of 3)	MTD|LTR|MaLR	-5745	NR_155534	102633478		NR_155534	ENSMUSG00000085595	Gm16090	-	predicted gene 16090	ncRNA
SJMMNORM066768_C2-YD16-ATACSEQ_WT.rmdupq1.mm9-frag-free_peak_14956	chr14	60216376	60216971	+	1177	NA	exon (NM_001168536, exon 1 of 10)	exon (NM_001168536, exon 1 of 10)	123	NM_001168536	71891	Mm.439850	NM_027986	ENSMUSG00000021982	Cdadc1	2310010M10Rik|AI449174|AI463398|BB130816|NYD-SP15	cytidine and dCMP deaminase domain containing 1	protein-coding
SJMMNORM066768_C2-YD16-ATACSEQ_WT.rmdupq1.mm9-frag-free_peak_4652	chr10	53316144	53316957	+	1177	NA	promoter-TSS (NM_025541)	promoter-TSS (NM_025541)	-217	NM_025541	66403	Mm.272989	NM_025541	ENSMUSG00000019857	Asf1a	2310079C17Rik|C79052	anti-silencing function 1A histone chaperone	protein-coding
SJMMNORM066768_C2-YD16-ATACSEQ_WT.rmdupq1.mm9-frag-free_peak_26420	chr2	57759039	57759773	+	1177	NA	Intergenic	Intergenic	-91160	NM_172855	241391	Mm.484118	NM_172855	ENSMUSG00000026828	Galnt5	4832424J23	polypeptide N-acetylgalactosaminyltransferase 5	protein-coding
SJMMNORM066768_C2-YD16-ATACSEQ_WT.rmdupq1.mm9-frag-free_peak_4221	chr10	24589439	24590123	+	1177	NA	promoter-TSS (NM_001166416)	promoter-TSS (NM_001166416)	-11	NM_001166416	70208	Mm.28020	NM_027347	ENSMUSG00000019984	Med23	130kDa|3000002A17Rik|Crsp3|ESTM7|Sur2|X83317|mKIAA1216	mediator complex subunit 23	protein-coding
SJMMNORM066768_C2-YD16-ATACSEQ_WT.rmdupq1.mm9-frag-free_peak_38710	chr6	33010115	33010504	+	1177	NA	promoter-TSS (NM_025336)	promoter-TSS (NM_025336)	-49	NM_025336	66075	Mm.21501	NM_025336	ENSMUSG00000053768	Chchd3	0610041L09Rik|1700039J09Rik|AW558177	coiled-coil-helix-coiled-coil-helix domain containing 3	protein-coding
SJMMNORM066768_C2-YD16-ATACSEQ_WT.rmdupq1.mm9-frag-free_peak_28618	chr2	143836753	143837354	+	1177	NA	promoter-TSS (NM_024281)	promoter-TSS (NM_024281)	-54	NM_133626	81910	Mm.13705	NM_024281	ENSMUSG00000027422	Rrbp1	1700087N07Rik|5730465C04Rik|ES/130|mKIAA1398|mRRp0|mRRp1.8|mRRp10|mRRp15a|mRRp15b|mRRp16.8|mRRp2|mRRp41|mRRp47|mRRp5.4|p180	ribosome binding protein 1	protein-coding
SJMMNORM066768_C2-YD16-ATACSEQ_WT.rmdupq1.mm9-frag-free_peak_6301	chr10	116813824	116814289	+	1177	NA	promoter-TSS (NM_001310609)	promoter-TSS (NM_001310609)	-27	NM_001013391	432508	Mm.478881	NM_001013391	ENSMUSG00000055531	Cpsf6	4733401N12Rik|AI256641|CFIM|CFIM68|HPBRII-4|HPBRII-7	cleavage and polyadenylation specific factor 6	protein-coding
SJMMNORM066768_C2-YD16-ATACSEQ_WT.rmdupq1.mm9-frag-free_peak_19962	chr16	83420640	83421312	+	1177	NA	Intergenic	Intergenic	-950412	NR_040567	75247	Mm.417813	NR_040567		4930553E22Rik	-	RIKEN cDNA 4930553E22 gene	ncRNA
SJMMNORM066768_C2-YD16-ATACSEQ_WT.rmdupq1.mm9-frag-free_peak_44520	chr8	45127642	45128251	+	1177	NA	Intergenic	Intergenic	-343101	NM_001079931	384814	Mm.491652	NM_001079931		Gm5347	EG384814	predicted gene 5347	protein-coding
SJMMNORM066768_C2-YD16-ATACSEQ_WT.rmdupq1.mm9-frag-free_peak_44437	chr8	41596511	41597288	+	1177	NA	promoter-TSS (NM_033560)	promoter-TSS (NM_033560)	209	NM_001271543	18983	Mm.272551	NM_011135	ENSMUSG00000031601	Cnot7	AU022737|CAF-1|Caf1|Pop2	CCR4-NOT transcription complex, subunit 7	protein-coding
SJMMNORM066768_C2-YD16-ATACSEQ_WT.rmdupq1.mm9-frag-free_peak_36034	chr5	28491772	28492363	+	1177	NA	promoter-TSS (NM_010134)	promoter-TSS (NM_010134)	-169	NM_010134	13799	Mm.4298	NM_010134	ENSMUSG00000039095	En2	BB131122|En-2	engrailed 2	protein-coding
SJMMNORM066768_C2-YD16-ATACSEQ_WT.rmdupq1.mm9-frag-free_peak_44170	chr8	32231076	32232114	+	1177	NA	intron (NM_175136, intron 2 of 5)	intron (NM_175136, intron 2 of 5)	9277	NM_175136	68867	Mm.29532	NM_175136	ENSMUSG00000039328	Rnf122	1110063C11Rik	ring finger protein 122	protein-coding
SJMMNORM066768_C2-YD16-ATACSEQ_WT.rmdupq1.mm9-frag-free_peak_2482	chr1	152719942	152720861	+	1177	NA	intron (NM_001024720, intron 2 of 106)	intron (NM_001024720, intron 2 of 106)	120164	NM_001024720	545370	Mm.379425	NM_001024720	ENSMUSG00000066842	Hmcn1	EG545370|FIBL-6|Gm201	hemicentin 1	protein-coding
SJMMNORM066768_C2-YD16-ATACSEQ_WT.rmdupq1.mm9-frag-free_peak_18475	chr16	8829632	8830327	+	1177	NA	promoter-TSS (NM_001081400)	promoter-TSS (NM_001081400)	-214	NM_001081400	69053	Mm.390868	NM_001081400	ENSMUSG00000022507	1810013L24Rik	1110017P05Rik|3010002C02Rik|AA792997|AW124177|Gm19906|R74903	RIKEN cDNA 1810013L24 gene	protein-coding
SJMMNORM066768_C2-YD16-ATACSEQ_WT.rmdupq1.mm9-frag-free_peak_17063	chr15	48624236	48624554	+	1177	NA	promoter-TSS (NM_001081391)	promoter-TSS (NM_001081391)	-860	NM_001081391	239420	Mm.309363	NM_001081391	ENSMUSG00000022311	Csmd3	4930500N14Rik|mKIAA1894	CUB and Sushi multiple domains 3	protein-coding
SJMMNORM066768_C2-YD16-ATACSEQ_WT.rmdupq1.mm9-frag-free_peak_39538	chr6	72389364	72390108	+	1177	NA	promoter-TSS (NM_145569)	promoter-TSS (NM_145569)	-184	NM_145569	232087	Mm.29815	NM_145569	ENSMUSG00000053907	Mat2a	D630045P18Rik	methionine adenosyltransferase II, alpha	protein-coding
SJMMNORM066768_C2-YD16-ATACSEQ_WT.rmdupq1.mm9-frag-free_peak_3203	chr1	175296943	175298359	+	1177	NA	5' UTR (NM_053199, exon 1 of 9)	5' UTR (NM_053199, exon 1 of 9)	175	NM_053199	94332	Mm.330524	NM_053199	ENSMUSG00000005338	Cadm3	BIgR|Igsf4b|Necl-1|Necl1|SynCAM3|Tsll1	cell adhesion molecule 3	protein-coding
SJMMNORM066768_C2-YD16-ATACSEQ_WT.rmdupq1.mm9-frag-free_peak_10721	chr12	101425510	101426049	+	1177	NA	promoter-TSS (NR_045282)	promoter-TSS (NR_045282)	-399	NR_045282	100038378	Mm.387075	NR_045282	ENSMUSG00000072884	Gm10433	-	predicted gene 10433	ncRNA
SJMMNORM066768_C2-YD16-ATACSEQ_WT.rmdupq1.mm9-frag-free_peak_700	chr1	48973212	48973714	+	1177	NA	Intergenic	RLTR31B_Mm|LTR|ERVK	-327997	NR_151585	442837	Mm.337149	NM_001002792	ENSMUSG00000051616	C230029F24Rik	-	RIKEN cDNA C230029F24 gene	ncRNA
SJMMNORM066768_C2-YD16-ATACSEQ_WT.rmdupq1.mm9-frag-free_peak_6287	chr10	116308169	116308988	+	1177	NA	intron (NM_001033333, intron 1 of 24)	intron (NM_001033333, intron 1 of 24)	25357	NM_001033333	237558	Mm.336386	NM_001033333	ENSMUSG00000034057	Myrfl	Gm239	myelin regulatory factor-like	protein-coding
SJMMNORM066768_C2-YD16-ATACSEQ_WT.rmdupq1.mm9-frag-free_peak_22073	chr18	5591516	5592745	+	1177	NA	promoter-TSS (NM_001360981)	promoter-TSS (NM_001360981)	272	NM_011546	21417	Mm.3929	NM_011546	ENSMUSG00000024238	Zeb1	3110032K11Rik|AREB6|BZP|MEB1|Nil2|TCF-8|Tcf18|Tcf8|Tw|ZEB|Zfhep|Zfhx1a|Zfx1a|Zfx1ha|[delta]EF1	zinc finger E-box binding homeobox 1	protein-coding
SJMMNORM066768_C2-YD16-ATACSEQ_WT.rmdupq1.mm9-frag-free_peak_41131	chr6	149357213	149357776	+	1177	NA	promoter-TSS (NM_009753)	promoter-TSS (NM_009753)	-12	NM_001112796	12121	Mm.177181	NM_009753	ENSMUSG00000003452	Bicd1	B830009D06Rik|bic-D 1	BICD cargo adaptor 1	protein-coding
SJMMNORM066768_C2-YD16-ATACSEQ_WT.rmdupq1.mm9-frag-free_peak_16517	chr15	29182528	29183304	+	1177	NA	Intergenic	RLTR31A_Mm|LTR|ERVK	460243	NR_039542	100628607		NR_039542	ENSMUSG00000092639	Mir3964	mmu-mir-3964|mu-mir-3964	microRNA 3964	ncRNA
SJMMNORM066768_C2-YD16-ATACSEQ_WT.rmdupq1.mm9-frag-free_peak_15458	chr14	79790314	79790733	+	1177	NA	promoter-TSS (NM_025832)	promoter-TSS (NM_025832)	-48	NM_025832	66897	Mm.24425	NM_025832	ENSMUSG00000022020	Naa16	1300019C06Rik|Narg1l	N(alpha)-acetyltransferase 16, NatA auxiliary subunit	protein-coding
SJMMNORM066768_C2-YD16-ATACSEQ_WT.rmdupq1.mm9-frag-free_peak_38399	chr6	17586580	17587172	+	1177	NA	promoter-TSS (NM_007604)	promoter-TSS (NM_007604)	-134	NM_007604	12343	Mm.392504	NM_007604	ENSMUSG00000015733	Capza2	1110053K06Rik|AW208808|Cappa2	capping protein (actin filament) muscle Z-line, alpha 2	protein-coding
SJMMNORM066768_C2-YD16-ATACSEQ_WT.rmdupq1.mm9-frag-free_peak_41128	chr6	149137031	149137510	+	1158	NA	promoter-TSS (NM_001113424)	promoter-TSS (NM_001113424)	-36	NM_001113424	232566	Mm.209147	NM_001113424	ENSMUSG00000068250	Amn1	5830467E07Rik|A230083D09|C730024G19Rik	antagonist of mitotic exit network 1	protein-coding
SJMMNORM066768_C2-YD16-ATACSEQ_WT.rmdupq1.mm9-frag-free_peak_40135	chr6	104638150	104639168	+	1158	NA	intron (NM_017383, intron 4 of 22)	intron (NM_017383, intron 4 of 22)	195621	NM_017383	53870	Mm.321671	NM_017383	ENSMUSG00000030092	Cntn6	NB-3	contactin 6	protein-coding
SJMMNORM066768_C2-YD16-ATACSEQ_WT.rmdupq1.mm9-frag-free_peak_4841	chr10	62113763	62114573	+	1158	NA	promoter-TSS (NM_053183)	promoter-TSS (NM_053183)	-202	NM_053183	94213	Mm.114116	NM_053183	ENSMUSG00000020076	Ddx50	4933429B04Rik|8430408E17Rik|GU2|RH-II	DEAD (Asp-Glu-Ala-Asp) box polypeptide 50	protein-coding
SJMMNORM066768_C2-YD16-ATACSEQ_WT.rmdupq1.mm9-frag-free_peak_22102	chr18	7626585	7627238	+	1158	NA	promoter-TSS (NM_001161620)	promoter-TSS (NM_001161620)	-50	NM_001081287	75739	Mm.133293	NM_001081287	ENSMUSG00000057440	Mpp7	1110068J02Rik|2810038M04Rik|5430426E14Rik|AI415104|Gm955	membrane protein, palmitoylated 7 (MAGUK p55 subfamily member 7)	protein-coding
SJMMNORM066768_C2-YD16-ATACSEQ_WT.rmdupq1.mm9-frag-free_peak_894	chr1	58026727	58027162	+	1158	NA	promoter-TSS (NR_027630)	promoter-TSS (NR_027630)	-16	NM_001159865	51960	Mm.339711	NM_030211	ENSMUSG00000054770	Kctd18	4932411A20Rik|6530404F10Rik	potassium channel tetramerisation domain containing 18	protein-coding
SJMMNORM066768_C2-YD16-ATACSEQ_WT.rmdupq1.mm9-frag-free_peak_17425	chr15	68089771	68090808	+	1158	NA	non-coding (NR_152182, exon 1 of 14)	non-coding (NR_152182, exon 1 of 14)	129	NM_001145888	380993	Mm.309526	NM_198644	ENSMUSG00000022335	Zfat	Gm922|Zfat1|Zfp406	zinc finger and AT hook domain containing	protein-coding
SJMMNORM066768_C2-YD16-ATACSEQ_WT.rmdupq1.mm9-frag-free_peak_10012	chr12	70462289	70462946	+	1158	NA	Intergenic	CpG	-4454	NM_025441	66244	Mm.46705	NM_025441	ENSMUSG00000020982	Nemf	1500011I12Rik|4933405E14Rik|Sdccag1	nuclear export mediator factor	protein-coding
SJMMNORM066768_C2-YD16-ATACSEQ_WT.rmdupq1.mm9-frag-free_peak_32029	chr3	136773297	136773854	+	1158	NA	Intergenic	Intergenic	-230467	NM_016885	59308	Mm.27343	NM_016885	ENSMUSG00000054690	Emcn	0610012K22Rik|AI315669|Muc14	endomucin	protein-coding
SJMMNORM066768_C2-YD16-ATACSEQ_WT.rmdupq1.mm9-frag-free_peak_12900	chr13	94169541	94170193	+	1158	NA	intron (NM_147176, intron 9 of 9)	intron (NM_147176, intron 9 of 9)	91878	NM_152134	26556	Mm.37533	NM_011982	ENSMUSG00000007617	Homer1	PSD-Zip45|SYN47|Ves-1|homer-1|vesl-1	homer scaffolding protein 1	protein-coding
SJMMNORM066768_C2-YD16-ATACSEQ_WT.rmdupq1.mm9-frag-free_peak_11529	chr13	23712576	23713687	+	1158	NA	promoter-TSS (NM_178194)	promoter-TSS (NM_178194)	-138	NM_178194	319179	Mm.440391	NM_178194	ENSMUSG00000047246	Hist1h2be	-	histone cluster 1, H2be	protein-coding
SJMMNORM066768_C2-YD16-ATACSEQ_WT.rmdupq1.mm9-frag-free_peak_22069	chr18	5333941	5335106	+	1158	NA	promoter-TSS (NM_178722)	promoter-TSS (NM_178722)	-86	NM_178722	240186	Mm.118257	NM_178722	ENSMUSG00000050945	Zfp438	9430031G09|9430091M14Rik|B830013J05Rik	zinc finger protein 438	protein-coding
SJMMNORM066768_C2-YD16-ATACSEQ_WT.rmdupq1.mm9-frag-free_peak_23018	chr18	44539794	44540396	+	1158	NA	promoter-TSS (NM_027490)	promoter-TSS (NM_027490)	-59	NM_027490	70640	Mm.87629	NM_027490	ENSMUSG00000024472	Dcp2	2410015D23Rik|5730537H01Rik|AL118268	decapping mRNA 2	protein-coding
SJMMNORM066768_C2-YD16-ATACSEQ_WT.rmdupq1.mm9-frag-free_peak_23730	chr18	69735470	69736448	+	1158	NA	intron (NM_001361128, intron 8 of 19)	intron (NM_001361128, intron 8 of 19)	230145	NM_001361126	21413	Mm.4269	NM_013685	ENSMUSG00000053477	Tcf4	5730422P05Rik|ASP-I2|E2-2|E2.2|ITF-2|ITF-2b|ITF2|ME2|MITF-2A|MITF-2B|SEF-2|SEF2|SEF2-1|TFE|Tcf-4|bHLHb19	transcription factor 4	protein-coding
SJMMNORM066768_C2-YD16-ATACSEQ_WT.rmdupq1.mm9-frag-free_peak_44896	chr8	67212148	67212769	+	1158	NA	promoter-TSS (NM_025436)	promoter-TSS (NM_025436)	-83	NM_025436	66234	Mm.30119	NM_025436	ENSMUSG00000031604	Msmo1	1500001G16Rik|C78600|DESP4|ERG25|Sc4mol	methylsterol monoxygenase 1	protein-coding
SJMMNORM066768_C2-YD16-ATACSEQ_WT.rmdupq1.mm9-frag-free_peak_10581	chr12	91324242	91324675	+	1158	NA	intron (NM_001198587, intron 15 of 19)	intron (NM_001198587, intron 15 of 19)	273535	NM_001252074	18191	Mm.425766	NM_172544	ENSMUSG00000066392	Nrxn3	-	neurexin III	protein-coding
SJMMNORM066768_C2-YD16-ATACSEQ_WT.rmdupq1.mm9-frag-free_peak_10917	chr12	110030679	110031670	+	1158	NA	promoter-TSS (NM_009537)	promoter-TSS (NM_009537)	-347	NM_009537	22632	Mm.3868	NM_009537	ENSMUSG00000021264	Yy1	AW488674|NF-E1	YY1 transcription factor	protein-coding
SJMMNORM066768_C2-YD16-ATACSEQ_WT.rmdupq1.mm9-frag-free_peak_1162	chr1	68933302	68933784	+	1158	NA	intron (NM_010154, intron 1 of 26)	intron (NM_010154, intron 1 of 26)	221090	NM_010154	13869	Mm.442420	NM_010154	ENSMUSG00000062209	Erbb4	Her4|c-erbB-4	erb-b2 receptor tyrosine kinase 4	protein-coding
SJMMNORM066768_C2-YD16-ATACSEQ_WT.rmdupq1.mm9-frag-free_peak_6366	chr10	121063099	121063790	+	1158	NA	promoter-TSS (NM_001081056)	promoter-TSS (NM_001081056)	-56	NM_001081056	73192	Mm.25042	NM_001081056	ENSMUSG00000034667	Xpot	1110004L07Rik|3110065H13Rik|AI452076|C79645|EXPORTIN-T	exportin, tRNA (nuclear export receptor for tRNAs)	protein-coding
SJMMNORM066768_C2-YD16-ATACSEQ_WT.rmdupq1.mm9-frag-free_peak_29245	chr2	168502836	168503678	+	1158	NA	intron (NM_001354977, intron 9 of 27)	intron (NM_001354977, intron 9 of 27)	34078	NM_001354978	11981	Mm.330819	NM_015731	ENSMUSG00000027546	Atp9a	IIa	ATPase, class II, type 9A	protein-coding
SJMMNORM066768_C2-YD16-ATACSEQ_WT.rmdupq1.mm9-frag-free_peak_40842	chr6	136752609	136753123	+	1158	NA	promoter-TSS (NM_175652)	promoter-TSS (NM_175652)	86	NM_175652	320332	Mm.246720	NM_175652	ENSMUSG00000096010	Hist4h4	B130044J01Rik	histone cluster 4, H4	protein-coding
SJMMNORM066768_C2-YD16-ATACSEQ_WT.rmdupq1.mm9-frag-free_peak_39767	chr6	86421992	86422832	+	1158	NA	non-coding (NR_131125, exon 5 of 5)	non-coding (NR_131125, exon 5 of 5)	8412	NR_131125	320486	Mm.391625	NR_131125	ENSMUSG00000085589	A430078I02Rik	T25621	RIKEN cDNA A430078I02 gene	ncRNA
SJMMNORM066768_C2-YD16-ATACSEQ_WT.rmdupq1.mm9-frag-free_peak_42988	chr7	117204688	117205733	+	1158	NA	promoter-TSS (NM_009281)	promoter-TSS (NM_009281)	-6	NM_009281	20841	Mm.10815	NM_009281	ENSMUSG00000061079	Zfp143	AA959806|AU015869|D7Ertd805e|KRAB14|SBF|Staf|Zfp79|Zfp80-rs1|Znf143|pHZ-1	zinc finger protein 143	protein-coding
SJMMNORM066768_C2-YD16-ATACSEQ_WT.rmdupq1.mm9-frag-free_peak_12973	chr13	96681862	96682538	+	1158	NA	Intergenic	Intergenic	-20323	NM_027711	544963	Mm.38878	NM_027711	ENSMUSG00000021676	Iqgap2	4933417J23Rik|A630053O10|AI788777	IQ motif containing GTPase activating protein 2	protein-coding
SJMMNORM066768_C2-YD16-ATACSEQ_WT.rmdupq1.mm9-frag-free_peak_31602	chr3	116297610	116298035	+	1158	NA	promoter-TSS (NM_028349)	promoter-TSS (NM_028349)	-17	NR_152258	229780	Mm.259648	NM_030016	ENSMUSG00000033439	Trmt13	4631408H19Rik|A330067P21|A930028L21Rik|Ccdc76	tRNA methyltransferase 13	protein-coding
SJMMNORM066768_C2-YD16-ATACSEQ_WT.rmdupq1.mm9-frag-free_peak_6623	chr11	3059365	3060692	+	1158	NA	exon (NM_030207, exon 10 of 33)	exon (NM_030207, exon 10 of 33)	33438	NM_030207	78887	Mm.394071	NM_030207	ENSMUSG00000023764	Sfi1	-	Sfi1 homolog, spindle assembly associated (yeast)	protein-coding
SJMMNORM066768_C2-YD16-ATACSEQ_WT.rmdupq1.mm9-frag-free_peak_41249	chr7	13619744	13620382	+	1158	NA	promoter-TSS (NM_026885)	promoter-TSS (NM_026885)	63	NM_001360731	68953	Mm.295670	NM_026885	ENSMUSG00000033916	Chmp2a	1500016L11Rik|mVps2	charged multivesicular body protein 2A	protein-coding
SJMMNORM066768_C2-YD16-ATACSEQ_WT.rmdupq1.mm9-frag-free_peak_15180	chr14	68333333	68334667	+	1158	NA	promoter-TSS (NM_001285933)	promoter-TSS (NM_001285933)	-102	NM_175384	108912	Mm.33831	NM_175384	ENSMUSG00000048922	Cdca2	2610311M19Rik|AI586158	cell division cycle associated 2	protein-coding
SJMMNORM066768_C2-YD16-ATACSEQ_WT.rmdupq1.mm9-frag-free_peak_2659	chr1	157819940	157820919	+	1158	NA	promoter-TSS (NM_001039184)	promoter-TSS (NM_001039184)	-44	NM_001039184	74081	Mm.260247	NM_001039184	ENSMUSG00000033671	Cep350	4933409L06Rik|6430546F08Rik	centrosomal protein 350	protein-coding
SJMMNORM066768_C2-YD16-ATACSEQ_WT.rmdupq1.mm9-frag-free_peak_28341	chr2	136499729	136500411	+	1158	NA	Intergenic	Intergenic	-39116	NM_001291056	20614	Mm.45953	NM_011428	ENSMUSG00000027273	Snap25	Bdr|GENA70|SNAP-25|SUP|sp	synaptosomal-associated protein 25	protein-coding
SJMMNORM066768_C2-YD16-ATACSEQ_WT.rmdupq1.mm9-frag-free_peak_30449	chr3	65196312	65196741	+	1158	NA	promoter-TSS (NM_026155)	promoter-TSS (NM_026155)	-51	NM_026155	67437	Mm.232728	NM_026155	ENSMUSG00000027828	Ssr3	0610038P07Rik|AL022999|AU022074|AW553833|TRAPG	signal sequence receptor, gamma	protein-coding
SJMMNORM066768_C2-YD16-ATACSEQ_WT.rmdupq1.mm9-frag-free_peak_45960	chr8	112217030	112217501	+	1158	NA	promoter-TSS (NM_028018)	promoter-TSS (NM_028018)	-71	NM_028018	71955	Mm.290036	NM_028018	ENSMUSG00000031729	Ist1	2400003C14Rik|AW536298|mKIAA0174	increased sodium tolerance 1 homolog (yeast)	protein-coding
SJMMNORM066768_C2-YD16-ATACSEQ_WT.rmdupq1.mm9-frag-free_peak_23135	chr18	48649244	48650081	+	1158	NA	Intergenic	Intergenic	444673	NM_001025388	433182	Mm.70666	NM_001025388	ENSMUSG00000059040	Eno1b	EG433182|Eno1|Gm5506	enolase 1B, retrotransposed	protein-coding
SJMMNORM066768_C2-YD16-ATACSEQ_WT.rmdupq1.mm9-frag-free_peak_43747	chr8	8689869	8690692	+	1158	NA	promoter-TSS (NR_106114)	promoter-TSS (NR_106114)	-118	NR_106114	102465762		NR_106114	ENSMUSG00000098917	Mir7654	Gm27748|mmu-mir-7654	microRNA 7654	ncRNA
SJMMNORM066768_C2-YD16-ATACSEQ_WT.rmdupq1.mm9-frag-free_peak_7010	chr11	29072551	29073102	+	1158	NA	promoter-TSS (NM_134034)	promoter-TSS (NM_134034)	-81	NM_134034	104570	Mm.276386	NM_134034	ENSMUSG00000020463	Ppp4r3b	AW011752|AW557776|Smek2|mKIAA1387	protein phosphatase 4 regulatory subunit 3B	protein-coding
SJMMNORM066768_C2-YD16-ATACSEQ_WT.rmdupq1.mm9-frag-free_peak_31604	chr3	116364866	116365741	+	1158	NA	intron (NM_008246, intron 1 of 11)	CpG	292	NM_008246	15247	Mm.280077	NM_008246	ENSMUSG00000089911	Mfsd14a	Hiat1	major facilitator superfamily domain containing 14A	protein-coding
SJMMNORM066768_C2-YD16-ATACSEQ_WT.rmdupq1.mm9-frag-free_peak_14601	chr14	47451518	47452018	+	1158	NA	promoter-TSS (NM_026832)	promoter-TSS (NM_026832)	-41	NM_026832	68755	Mm.343809	NM_026832	ENSMUSG00000055128	Cgrrf1	1110038G02Rik|1810009H17Rik|CGR19	cell growth regulator with ring finger domain 1	protein-coding
SJMMNORM066768_C2-YD16-ATACSEQ_WT.rmdupq1.mm9-frag-free_peak_15022	chr14	62174897	62176014	+	1158	NA	exon (NM_025697, exon 1 of 5)	exon (NM_025697, exon 1 of 5)	268	NM_025697	66674	Mm.282706	NM_025697	ENSMUSG00000021930	Spryd7	6330409N04Rik|Clld6	SPRY domain containing 7	protein-coding
SJMMNORM066768_C2-YD16-ATACSEQ_WT.rmdupq1.mm9-frag-free_peak_3984	chr10	16657440	16657925	+	1158	NA	Intergenic	Intergenic	157906	NR_038020	100504235	Mm.84044	NR_038020	ENSMUSG00000101969	Gm20125	-	predicted gene, 20125	ncRNA
SJMMNORM066768_C2-YD16-ATACSEQ_WT.rmdupq1.mm9-frag-free_peak_46939	chr9	35018335	35018907	+	1158	NA	promoter-TSS (NM_026130)	promoter-TSS (NM_026130)	19	NM_001359815	235169	Mm.138512	NM_172291	ENSMUSG00000039048	Foxred1	BC024806|TEG-23|Tex23	FAD-dependent oxidoreductase domain containing 1	protein-coding
SJMMNORM066768_C2-YD16-ATACSEQ_WT.rmdupq1.mm9-frag-free_peak_44162	chr8	32221645	32222473	+	1158	NA	promoter-TSS (NM_175136)	promoter-TSS (NM_175136)	-259	NM_175136	68867	Mm.29532	NM_175136	ENSMUSG00000039328	Rnf122	1110063C11Rik	ring finger protein 122	protein-coding
SJMMNORM066768_C2-YD16-ATACSEQ_WT.rmdupq1.mm9-frag-free_peak_21519	chr17	66300297	66300733	+	1138	NA	promoter-TSS (NM_023053)	promoter-TSS (NM_023053)	12	NM_023053	65960	Mm.10153	NM_023053	ENSMUSG00000024098	Twsg1	1810013J15Rik|9030422N06Rik|AW552143|D17Ertd403e|Tsg|Twg	twisted gastrulation BMP signaling modulator 1	protein-coding
SJMMNORM066768_C2-YD16-ATACSEQ_WT.rmdupq1.mm9-frag-free_peak_1463	chr1	82835764	82836162	+	1138	NA	promoter-TSS (NM_001347077)	promoter-TSS (NM_001347077)	-72	NM_001347077	15463	Mm.392569	NM_010472	ENSMUSG00000026159	Agfg1	AU045498|C130049H11Rik|C85612|D730048C23Rik|Hrb|RAB|Rip	ArfGAP with FG repeats 1	protein-coding
SJMMNORM066768_C2-YD16-ATACSEQ_WT.rmdupq1.mm9-frag-free_peak_9644	chr12	40052604	40053381	+	1138	NA	Intergenic	Intergenic	542694	NM_001163154	14009	Mm.4866	NM_007960	ENSMUSG00000004151	Etv1	ER81|Etsrp81	ets variant 1	protein-coding
SJMMNORM066768_C2-YD16-ATACSEQ_WT.rmdupq1.mm9-frag-free_peak_42495	chr7	90014312	90015211	+	1138	NA	Intergenic	CpG	-1082	NM_175366	108797	Mm.306789	NM_175366	ENSMUSG00000057706	Mex3b	4931439A04Rik|M-04814|Rkhd3|mKIAA2009	mex3 RNA binding family member B	protein-coding
SJMMNORM066768_C2-YD16-ATACSEQ_WT.rmdupq1.mm9-frag-free_peak_34038	chr4	81372471	81373289	+	1138	NA	Intergenic	Intergenic	-284161	NM_001305284	17475	Mm.153039	NM_010820	ENSMUSG00000028402	Mpdz	AI225843|B930003D11Rik|MUPP1	multiple PDZ domain protein	protein-coding
SJMMNORM066768_C2-YD16-ATACSEQ_WT.rmdupq1.mm9-frag-free_peak_33997	chr4	76095092	76097104	+	1138	NA	intron (NM_011211, intron 10 of 39)	CpG	-105951	NM_001352630	19266	Mm.184021	NM_011211	ENSMUSG00000028399	Ptprd	1110002J03Rik|3000002J10Rik|B230219D21Rik|R-PTP-delta	protein tyrosine phosphatase, receptor type, D	protein-coding
SJMMNORM066768_C2-YD16-ATACSEQ_WT.rmdupq1.mm9-frag-free_peak_29707	chr3	19087791	19088585	+	1138	NA	promoter-TSS (NM_026182)	promoter-TSS (NM_026182)	78	NM_026182	67472	Mm.45125	NM_026182	ENSMUSG00000027601	Mtfr1	1300002C08Rik|1700080D04Rik|2810026O10Rik|4930579E05Rik|Chppr|Fam54a2	mitochondrial fission regulator 1	protein-coding
SJMMNORM066768_C2-YD16-ATACSEQ_WT.rmdupq1.mm9-frag-free_peak_42628	chr7	97590917	97591803	+	1138	NA	promoter-TSS (NR_073438)	promoter-TSS (NR_073438)	69	NM_145151	233490	Mm.29496	NM_145151	ENSMUSG00000051451	Crebzf	1110034C16Rik|6330417B10Rik|LAZip|LAZipII|SMILE|Zf	CREB/ATF bZIP transcription factor	protein-coding
SJMMNORM066768_C2-YD16-ATACSEQ_WT.rmdupq1.mm9-frag-free_peak_11313	chr13	19457427	19458053	+	1138	NA	intron (NM_001347485, intron 7 of 7)	intron (NM_001347485, intron 7 of 7)	29942	NM_024270	76205	Mm.41940	NM_024270	ENSMUSG00000003062	Stard3nl	0610035N01Rik|6530409L22Rik|AW124774|MENTHO	STARD3 N-terminal like	protein-coding
SJMMNORM066768_C2-YD16-ATACSEQ_WT.rmdupq1.mm9-frag-free_peak_9258	chr12	25780698	25781262	+	1138	NA	promoter-TSS (NM_010496)	promoter-TSS (NM_010496)	-23	NM_010496	15902	Mm.34871	NM_010496	ENSMUSG00000020644	Id2	AI255428|C78922|Idb2|bHLHb26	inhibitor of DNA binding 2	protein-coding
SJMMNORM066768_C2-YD16-ATACSEQ_WT.rmdupq1.mm9-frag-free_peak_4473	chr10	41169871	41170325	+	1138	NA	promoter-TSS (NM_153398)	promoter-TSS (NM_153398)	-66	NM_001277229	268294	Mm.258475	NM_153398	ENSMUSG00000019826	Zbtb24	BC055367|Bif1|Bsg1|ZNF450	zinc finger and BTB domain containing 24	protein-coding
SJMMNORM066768_C2-YD16-ATACSEQ_WT.rmdupq1.mm9-frag-free_peak_22622	chr18	32070086	32070663	+	1138	NA	exon (NM_026006, exon 1 of 1)	exon (NM_026006, exon 1 of 1)	1183	NM_026006	67158	Mm.31537	NM_026006	ENSMUSG00000044982	Sft2d3	2610206C24Rik|AI847965|AW046173	SFT2 domain containing 3	protein-coding
SJMMNORM066768_C2-YD16-ATACSEQ_WT.rmdupq1.mm9-frag-free_peak_25425	chr2	11698849	11699577	+	1138	NA	promoter-TSS (NM_177268)	promoter-TSS (NM_177268)	-1	NM_001348234	50755	Mm.24088	NM_015792	ENSMUSG00000058594	Fbxo18	AU015756|Fbh1|Fbx18	F-box protein 18	protein-coding
SJMMNORM066768_C2-YD16-ATACSEQ_WT.rmdupq1.mm9-frag-free_peak_33144	chr4	40226253	40226662	+	1138	NA	promoter-TSS (NM_001033305)	promoter-TSS (NM_001033305)	-3	NM_001033305	230075	Mm.1103	NM_001033305	ENSMUSG00000071014	Ndufb6	CI-B17|Gm137	NADH dehydrogenase (ubiquinone) 1 beta subcomplex, 6	protein-coding
SJMMNORM066768_C2-YD16-ATACSEQ_WT.rmdupq1.mm9-frag-free_peak_46668	chr9	19425943	19426818	+	1138	NA	promoter-TSS (NM_172918)	promoter-TSS (NM_172918)	-155	NM_172918	244713	Mm.67366	NM_172918	ENSMUSG00000057551	Zfp317	4932416G03|D230022C05Rik|KRAB9|Zfp67|Zfp75|mszf40	zinc finger protein 317	protein-coding
SJMMNORM066768_C2-YD16-ATACSEQ_WT.rmdupq1.mm9-frag-free_peak_5334	chr10	80138876	80139623	+	1138	NA	promoter-TSS (NM_021462)	promoter-TSS (NM_021462)	-211	NM_021462	17347	Mm.42126	NM_021462	ENSMUSG00000020190	Mknk2	2010016G11Rik|Gprk7|Mnk2	MAP kinase-interacting serine/threonine kinase 2	protein-coding
SJMMNORM066768_C2-YD16-ATACSEQ_WT.rmdupq1.mm9-frag-free_peak_32441	chr3	154259384	154260193	+	1138	NA	promoter-TSS (NM_001357676)	promoter-TSS (NM_001357676)	113	NM_009968	12972	Mm.374855	NM_009968	ENSMUSG00000028199	Cryz	Sez9	crystallin, zeta	protein-coding
SJMMNORM066768_C2-YD16-ATACSEQ_WT.rmdupq1.mm9-frag-free_peak_50046	chrX	163646859	163647426	+	1138	NA	promoter-TSS (NM_021278)	promoter-TSS (NM_021278)	8	NM_021278	19241	Mm.142729	NM_021278	ENSMUSG00000049775	Tmsb4x	Ptmb4|Tb4|Tbeta4	thymosin, beta 4, X chromosome	protein-coding
SJMMNORM066768_C2-YD16-ATACSEQ_WT.rmdupq1.mm9-frag-free_peak_42113	chr7	71041407	71042417	+	1138	NA	intron (NM_021366, intron 1 of 1)	CpG	-19831	NM_001256311	381994	Mm.425466	NM_001256311	ENSMUSG00000095061	E030018B13Rik	Gm1697	RIKEN cDNA E030018B13 gene	protein-coding
SJMMNORM066768_C2-YD16-ATACSEQ_WT.rmdupq1.mm9-frag-free_peak_28250	chr2	134611595	134612480	+	1138	NA	5' UTR (NM_001145830, exon 1 of 32)	5' UTR (NM_001145830, exon 1 of 32)	137	NM_019677	18795	Mm.330607	NM_019677	ENSMUSG00000051177	Plcb1	3110043I21Rik|AI132408|Plcb|mKIAA0581	phospholipase C, beta 1	protein-coding
SJMMNORM066768_C2-YD16-ATACSEQ_WT.rmdupq1.mm9-frag-free_peak_48790	chrX	12647600	12648732	+	1138	NA	promoter-TSS (NM_009481)	promoter-TSS (NM_009481)	-458	NM_009481	22284	Mm.242646	NM_009481	ENSMUSG00000031010	Usp9x	5730589N07Rik|AA407302|AA407699|AL022658|AL022749|Dffrx|FAF-X|Fafl	ubiquitin specific peptidase 9, X chromosome	protein-coding
SJMMNORM066768_C2-YD16-ATACSEQ_WT.rmdupq1.mm9-frag-free_peak_47773	chr9	83699508	83700140	+	1138	NA	promoter-TSS (NM_148941)	promoter-TSS (NM_148941)	88	NM_148941	83603	Mm.83949	NM_148941	ENSMUSG00000032262	Elovl4	-	elongation of very long chain fatty acids (FEN1/Elo2, SUR4/Elo3, yeast)-like 4	protein-coding
SJMMNORM066768_C2-YD16-ATACSEQ_WT.rmdupq1.mm9-frag-free_peak_33490	chr4	55362322	55363255	+	1138	NA	promoter-TSS (NM_009011)	promoter-TSS (NM_009011)	-126	NM_009011	19359	Mm.196846	NM_009011	ENSMUSG00000028426	Rad23b	0610007D13Rik|AV001138|HR23B|mHR23B|p58	RAD23 homolog B, nucleotide excision repair protein	protein-coding
SJMMNORM066768_C2-YD16-ATACSEQ_WT.rmdupq1.mm9-frag-free_peak_44242	chr8	35742903	35743368	+	1138	NA	Intergenic	Intergenic	-39765	NR_040706	330734	Mm.149998	NR_040706	ENSMUSG00000109819	B930018H19Rik	B930018H19	RIKEN cDNA B930018H19 gene	ncRNA
SJMMNORM066768_C2-YD16-ATACSEQ_WT.rmdupq1.mm9-frag-free_peak_45551	chr8	89757499	89759073	+	1138	NA	Intergenic	Intergenic	-34537	NR_040697	100038706	Mm.334690	NR_040697	ENSMUSG00000099207	Gm10637	-	predicted gene 10637	ncRNA
SJMMNORM066768_C2-YD16-ATACSEQ_WT.rmdupq1.mm9-frag-free_peak_8500	chr11	102977169	102977873	+	1138	NA	promoter-TSS (NM_138753)	promoter-TSS (NM_138753)	-118	NM_138753	192231	Mm.8763	NM_138753	ENSMUSG00000048878	Hexim1	7330426E13Rik|CLP-1|Clp1|HIS1	hexamethylene bis-acetamide inducible 1	protein-coding
SJMMNORM066768_C2-YD16-ATACSEQ_WT.rmdupq1.mm9-frag-free_peak_11519	chr13	23653939	23654635	+	1138	NA	promoter-TSS (NM_178205)	promoter-TSS (NM_178205)	-53	NM_178205	319151	Mm.261658	NM_178205	ENSMUSG00000069273	Hist1h3e	H3-f|H3.1	histone cluster 1, H3e	protein-coding
SJMMNORM066768_C2-YD16-ATACSEQ_WT.rmdupq1.mm9-frag-free_peak_28707	chr2	148497996	148498499	+	1138	NA	promoter-TSS (NM_019761)	promoter-TSS (NM_019761)	-104	NM_019761	56488	Mm.34663	NM_019761	ENSMUSG00000036992	Nxt1	1110001N02Rik	NTF2-related export protein 1	protein-coding
SJMMNORM066768_C2-YD16-ATACSEQ_WT.rmdupq1.mm9-frag-free_peak_35674	chr5	5513884	5515181	+	1138	NA	intron (NM_001193660, intron 1 of 4)	CpG	257	NM_001193660	64945	Mm.40132	NM_022890	ENSMUSG00000046798	Cldn12	-	claudin 12	protein-coding
SJMMNORM066768_C2-YD16-ATACSEQ_WT.rmdupq1.mm9-frag-free_peak_12954	chr13	96145052	96145496	+	1138	NA	promoter-TSS (NM_025630)	promoter-TSS (NM_025630)	38	NM_025630	66549	Mm.36785	NM_025630	ENSMUSG00000021681	Aggf1	2010009L17Rik|2310029P06Rik|AW112072|Peg3|VG5Q	angiogenic factor with G patch and FHA domains 1	protein-coding
SJMMNORM066768_C2-YD16-ATACSEQ_WT.rmdupq1.mm9-frag-free_peak_2499	chr1	153275250	153276103	+	1138	NA	promoter-TSS (NM_001357569)	promoter-TSS (NM_001357569)	4	NM_001357569	98685	Mm.289373	NM_026876	ENSMUSG00000053286	Trmt1l	1190005F20Rik|AW226554|C1orf25|Trm1-like|Trm1l	tRNA methyltransferase 1 like	protein-coding
SJMMNORM066768_C2-YD16-ATACSEQ_WT.rmdupq1.mm9-frag-free_peak_25422	chr2	11524646	11525117	+	1138	NA	promoter-TSS (NM_152824)	promoter-TSS (NM_152824)	-55	NM_152824	76938	Mm.182769	NM_152824	ENSMUSG00000037197	Rbm17	2700027J02Rik	RNA binding motif protein 17	protein-coding
SJMMNORM066768_C2-YD16-ATACSEQ_WT.rmdupq1.mm9-frag-free_peak_9423	chr12	32581554	32582653	+	1138	NA	intron (NM_001163126, intron 18 of 22)	intron (NM_001163126, intron 18 of 22)	53007	NM_153198	73389	Mm.390461	NM_153198	ENSMUSG00000002996	Hbp1	1700058O05Rik|BE629963|C330012F01Rik|C86454	high mobility group box transcription factor 1	protein-coding
SJMMNORM066768_C2-YD16-ATACSEQ_WT.rmdupq1.mm9-frag-free_peak_29929	chr3	32295622	32296291	+	1138	NA	Intergenic	CpG	-31369	NM_009517	22401	Mm.35705	NM_009517	ENSMUSG00000027663	Zmat3	Wig1	zinc finger matrin type 3	protein-coding
SJMMNORM066768_C2-YD16-ATACSEQ_WT.rmdupq1.mm9-frag-free_peak_38648	chr6	30253965	30254717	+	1138	NA	5' UTR (NM_001169576, exon 1 of 5)	5' UTR (NM_001169576, exon 1 of 5)	198	NM_009459	22214	Mm.332967	NM_009459	ENSMUSG00000039159	Ube2h	1500009C23Rik|AI181839|AI326965|AI462483|AW227540|E2-20K|Gid3|N28148|Ubc8	ubiquitin-conjugating enzyme E2H	protein-coding
SJMMNORM066768_C2-YD16-ATACSEQ_WT.rmdupq1.mm9-frag-free_peak_42126	chr7	71083455	71084607	+	1138	NA	promoter-TSS (NM_021366)	promoter-TSS (NM_021366)	-230	NM_021366	50794	Mm.240473	NM_021366	ENSMUSG00000052040	Klf13	0610043C13Rik|9430029L20Rik|Bteb3|FKLF-2|FKLF2|NSLP1|RFLAT-1|RFLAT1	Kruppel-like factor 13	protein-coding
SJMMNORM066768_C2-YD16-ATACSEQ_WT.rmdupq1.mm9-frag-free_peak_12369	chr13	64413318	64414368	+	1138	NA	exon (NM_025370, exon 1 of 6)	exon (NM_025370, exon 1 of 6)	175	NM_025370	66129	Mm.491110	NM_025370	ENSMUSG00000021482	Aaed1	1110018J18Rik|AI849003	AhpC/TSA antioxidant enzyme domain containing 1	protein-coding
SJMMNORM066768_C2-YD16-ATACSEQ_WT.rmdupq1.mm9-frag-free_peak_14	chr1	4847440	4847944	+	1138	NA	promoter-TSS (NM_011541)	promoter-TSS (NM_011541)	-83	NM_001159750	21399	Mm.207263	NM_011541	ENSMUSG00000033813	Tcea1	S-II	transcription elongation factor A (SII) 1	protein-coding
SJMMNORM066768_C2-YD16-ATACSEQ_WT.rmdupq1.mm9-frag-free_peak_41156	chr7	4088276	4089104	+	1138	NA	promoter-TSS (NR_033548)	promoter-TSS (NR_033548)	32	NM_172736	232798	Mm.22831	NM_172736	ENSMUSG00000035545	Leng8	AW049671	leukocyte receptor cluster (LRC) member 8	protein-coding
SJMMNORM066768_C2-YD16-ATACSEQ_WT.rmdupq1.mm9-frag-free_peak_34350	chr4	90762710	90763349	+	1138	NA	Intergenic	Intergenic	275717	NM_010486	15569	Mm.318042	NM_010486	ENSMUSG00000008489	Elavl2	Hub|mel-N1	ELAV like RNA binding protein 1	protein-coding
SJMMNORM066768_C2-YD16-ATACSEQ_WT.rmdupq1.mm9-frag-free_peak_16965	chr15	42141113	42141844	+	1138	NA	Intergenic	Intergenic	367045	NM_001286062	11600	Mm.309336	NM_009640	ENSMUSG00000022309	Angpt1	1110046O21Rik|Ang-1|Ang1	angiopoietin 1	protein-coding
SJMMNORM066768_C2-YD16-ATACSEQ_WT.rmdupq1.mm9-frag-free_peak_32860	chr4	19501714	19502457	+	1138	NA	promoter-TSS (NM_025476)	promoter-TSS (NM_025476)	-128	NM_025476	66302	Mm.440686	NM_025476	ENSMUSG00000028229	Rmdn1	Fam82b|RMD-1	regulator of microtubule dynamics 1	protein-coding
SJMMNORM066768_C2-YD16-ATACSEQ_WT.rmdupq1.mm9-frag-free_peak_16498	chr15	27955442	27956122	+	1138	NA	promoter-TSS (NM_001081302)	promoter-TSS (NM_001081302)	-179	NM_001081302	223435	Mm.485422	NM_001081302	ENSMUSG00000022263	Trio	6720464I07Rik|AA408740|Solo	triple functional domain (PTPRF interacting)	protein-coding
SJMMNORM066768_C2-YD16-ATACSEQ_WT.rmdupq1.mm9-frag-free_peak_3003	chr1	169238374	169238968	+	1138	NA	promoter-TSS (NM_001039483)	promoter-TSS (NM_001039483)	-130	NM_001039483	68944	Mm.330045	NM_026881	ENSMUSG00000052428	Tmco1	1190006A08Rik|4930403O06Rik|AA109065|AU022572|ESTM39	transmembrane and coiled-coil domains 1	protein-coding
SJMMNORM066768_C2-YD16-ATACSEQ_WT.rmdupq1.mm9-frag-free_peak_38908	chr6	42214511	42215144	+	1138	NA	promoter-TSS (NM_007610)	promoter-TSS (NM_007610)	-157	NM_007610	12366	Mm.3921	NM_007610	ENSMUSG00000029863	Casp2	CASP-2|ICH-1|NEDD-2|Nedd2	caspase 2	protein-coding
SJMMNORM066768_C2-YD16-ATACSEQ_WT.rmdupq1.mm9-frag-free_peak_47821	chr9	86360418	86361031	+	1138	NA	promoter-TSS (NM_177208)	promoter-TSS (NM_177208)	-37	NM_177208	320615	Mm.245500	NM_177208	ENSMUSG00000034973	Dopey1	B130005I07Rik|BC035275|C130028L17|D9Ertd809e	dopey family member 1	protein-coding
SJMMNORM066768_C2-YD16-ATACSEQ_WT.rmdupq1.mm9-frag-free_peak_10629	chr12	93087426	93087946	+	1119	NA	promoter-TSS (NM_011344)	promoter-TSS (NM_011344)	-89	NM_001039089	20338	Mm.250605	NM_011344	ENSMUSG00000020964	Sel1l	AW493766|Sel1h|mKIAA4137	sel-1 suppressor of lin-12-like (C. elegans)	protein-coding
SJMMNORM066768_C2-YD16-ATACSEQ_WT.rmdupq1.mm9-frag-free_peak_29736	chr3	20560548	20561666	+	1119	NA	Intergenic	Intergenic	-295008	NM_175086	11608	Mm.134863	NM_175086	ENSMUSG00000054988	Agtr1b	AT1B|AT2R1B|Agtr-1b|Angtr-1b	angiotensin II receptor, type 1b	protein-coding
SJMMNORM066768_C2-YD16-ATACSEQ_WT.rmdupq1.mm9-frag-free_peak_9784	chr12	47919288	47921025	+	1119	NA	promoter-TSS (NM_021361)	promoter-TSS (NM_021361)	-394	NM_021361	664883	Mm.247195	NM_021361	ENSMUSG00000021047	Nova1	9430099M15Rik|G630039L02|Nova-1	neuro-oncological ventral antigen 1	protein-coding
SJMMNORM066768_C2-YD16-ATACSEQ_WT.rmdupq1.mm9-frag-free_peak_22108	chr18	7756748	7757102	+	1119	NA	Intergenic	Intergenic	-111905	NM_001282093	225131	Mm.204524	NM_153085	ENSMUSG00000024283	Wac	1110067P07Rik|A230035H12Rik|AI256735|AI256776|Wwp4	WW domain containing adaptor with coiled-coil	protein-coding
SJMMNORM066768_C2-YD16-ATACSEQ_WT.rmdupq1.mm9-frag-free_peak_25397	chr2	10001631	10002297	+	1119	NA	promoter-TSS (NM_025280)	promoter-TSS (NM_025280)	173	NM_020615	11949	Mm.12677	NM_020615	ENSMUSG00000025781	Atp5c1	1700094F02Rik|Atp5f1c	ATP synthase, H+ transporting, mitochondrial F1 complex, gamma polypeptide 1	protein-coding
SJMMNORM066768_C2-YD16-ATACSEQ_WT.rmdupq1.mm9-frag-free_peak_13603	chr13	118447219	118447976	+	1119	NA	intron (NM_010408, intron 2 of 7)	intron (NM_010408, intron 2 of 7)	56470	NM_010408	15165	Mm.343429	NM_010408	ENSMUSG00000021730	Hcn1	Bcng1|C630013B14Rik|HAC2	hyperpolarization-activated, cyclic nucleotide-gated K+ 1	protein-coding
SJMMNORM066768_C2-YD16-ATACSEQ_WT.rmdupq1.mm9-frag-free_peak_34697	chr4	109348672	109349453	+	1119	NA	promoter-TSS (NM_007983)	promoter-TSS (NM_007983)	-170	NM_007983	14084	Mm.318259	NM_007983	ENSMUSG00000010517	Faf1	AA408698|Dffrx|Fam	Fas-associated factor 1	protein-coding
SJMMNORM066768_C2-YD16-ATACSEQ_WT.rmdupq1.mm9-frag-free_peak_33555	chr4	58187244	58188038	+	1119	NA	intron (NM_022814, intron 3 of 47)	intron (NM_022814, intron 3 of 47)	31827	NM_022814	64817	Mm.261024	NM_022814	ENSMUSG00000028369	Svep1	1110021D17Rik|4833413O10Rik|AA387071|D430029O09Rik|Polydom	sushi, von Willebrand factor type A, EGF and pentraxin domain containing 1	protein-coding
SJMMNORM066768_C2-YD16-ATACSEQ_WT.rmdupq1.mm9-frag-free_peak_19031	chr16	36874768	36875338	+	1119	NA	promoter-TSS (NM_134111)	promoter-TSS (NM_134111)	-141	NM_134111	106389	Mm.432078	NM_134111	ENSMUSG00000022838	Eaf2	AW048865|FESTA-L|FESTA-S|Festa|Traits|U19	ELL associated factor 2	protein-coding
SJMMNORM066768_C2-YD16-ATACSEQ_WT.rmdupq1.mm9-frag-free_peak_39547	chr6	72566587	72566973	+	1119	NA	promoter-TSS (NM_009444)	promoter-TSS (NM_009444)	-38	NM_009444	22135	Mm.246563	NM_009444		Tgoln2	TGN38B|TGN41|TGN46|Ttgn2	trans-golgi network protein 2	protein-coding
[truncated: 40,582 more rows]

## Sheet: Purkinje_Pks_Overlap_WholeCB_Pk
Purkinje Cell Peaks overlapping Whole Cerbellum Peaks
This table lists peaks called by Macs2 that are found in purkinje cells and overlap at least a region of a peak appearing in whole cerebellum
[truncated: 41,560 more rows]
