# Supplementary material for: Chromatin architecture at susceptible gene loci in cerebellar Purkinje cells characterizes DNA damage–induced neurodegeneration
Source: Sci Adv. 2021 Dec 15;7(51):eabg6363. doi: 10.1126/sciadv.abg6363 (PMC11323782; doi:10.1126/sciadv.abg6363)
Supplement: Supplementary file 2 — Tables S1 to S6 [file sciadv.abg6363_tables_s1_to_s6.zip › sciadv.abg6363_table_s5.xlsx]

## Sheet: PeakCoverage_by_BP_over_Gene_WT
Peak Coverage (WT) by base pairs over gene length
This table looks at the Genomic length and lists the ratio of coverage to length, the number of base pairs covered by peaks, total number of peaks, along with the average length in base pairs of each peak annotated to specific genes. Peaks are called by Macs2 and annotation is done with Homer
Gene_Name	Chr	Genomic_Length	Whole_CB_Ratio	Granule_Ratio	Purkinje_Ratio	WholeCB_base_in_peak	Granule_base_in_peak	Purkinkje_base_in_peak	WholeCB_Peak_Count	Granule_Peak_Count	Purkinje_Peak_Count	WholeCB_Avg_Peak	Granule_Avg_Peak	Purkinje_Avg_Peak
Anks1b	10	1099792	0.0740567	0.00797514	0.526006	81447	8771	578497	140	23	763	581.764	381.348	758.187
Grid2	6	1448316	0.00509419	0.00438164	0.236884	7378	6346	343083	14	15	639	527	423.067	536.906
Atoh1	6	2121	0.996228	0.958982	88.5031	2113	2034	187715	5	7	441	422.6	290.571	425.658
Itpr1	6	338014	0.0211973	0.00921264	0.409421	7165	3114	138390	8	6	10	895.625	519	13839
Atp2b2	6	298783	0.4305	0.024071	0.461954	128626	7192	138024	134	21	222	959.896	342.476	621.73
Kcnma1	14	712823	0.000655142	0.000597624	0.191593	467	426	136572	2	2	322	233.5	213	424.137
Shank2	7	422567	0.004901	0.00173227	0.270946	2071	732	114493	5	3	205	414.2	244	558.502
Car8	4	95680	0.00951087	0.00813127	1.13447	910	778	108546	2	3	45	455	259.333	2412.13
Inpp5a	7	190544	0.501002	0.0181428	0.491299	95463	3457	93614	63	9	67	1515.29	384.111	1397.22
Arhgap26	18	774669	0.110356	0.00921813	0.119198	85489	7141	92339	115	21	188	743.383	340.048	491.165
Myo10	15	191124	0.0766204	0.0415856	0.439008	14644	7948	83905	21	18	146	697.333	441.556	574.692
Auts2	5	1105888	0.0199758	0.00147574	0.0735038	22091	1632	81287	37	5	208	597.054	326.4	390.803
Nkx6-2	7	3422	3.1765	0.159556	23.4483	10870	546	80240	22	2	80	494.091	273	1003
Ier2	8	1522	49.7076	3.85874	51.1498	75655	5873	77850	81	15	91	934.012	391.533	855.495
Cacna1a	8	301608	0.310144	0.0204371	0.250958	93542	6164	75691	90	17	102	1039.36	362.588	742.069
Fam107b	2	77331	0.445281	0.0508334	0.959977	34434	3931	74236	44	10	46	782.591	393.1	1613.83
Sorl1	9	159578	0.476281	0.0284876	0.428079	76004	4546	68312	84	14	135	904.81	324.714	506.015
Mtss1	15	140772	0.0816356	0.0220214	0.461704	11492	3100	64995	17	9	68	676	344.444	955.809
Tgfb3	12	22297	0.625017	0.0772301	2.88711	13936	1722	64374	11	5	93	1266.91	344.4	692.194
Sec13	6	12630	0.503642	0.0168646	4.862	6361	213	61407	14	1	63	454.357	213	974.714
Dlg2	7	1972576	0.0228579	0.00597696	0.0309174	45089	11790	60987	81	36	171	556.654	327.5	356.649
Ndufb9	15	5716	1.52222	0.401679	10.4878	8701	2296	59948	13	6	43	669.308	382.667	1394.14
Ttll5	12	229068	0.0143975	0.00157595	0.250982	3298	361	57492	9	1	111	366.444	361	517.946
Nr3c1	18	108877	0.623364	0.0702077	0.519853	67870	7644	56600	95	20	109	714.421	382.2	519.266
Ksr2	5	353995	0.0814447	0.0027458	0.154064	28831	972	54538	38	3	127	758.711	324	429.433
Gabbr2	4	329397	0.226065	0.0122254	0.159813	74465	4027	52642	102	12	108	730.049	335.583	487.426
Tbc1d2	4	45820	0.950655	0.0544304	1.14821	43559	2494	52611	67	7	123	650.134	356.286	427.732
Celf2	2	856648	0.0318836	0.0102049	0.0595519	27313	8742	51015	45	22	138	606.956	397.364	369.674
Pcp4	16	58188	0.0643432	0.0206916	0.866897	3744	1204	50443	6	4	86	624	301	586.547
Atl2	17	47734	0.127352	0.0498596	1.04393	6079	2380	49831	10	4	63	607.9	595	790.968
Rgs8	1	44711	0.886829	0.154705	1.08776	39651	6917	48635	22	13	21	1802.32	532.077	2315.95
Hpcal1	12	101078	0.745899	0.056125	0.474525	75394	5673	47964	69	17	107	1092.67	333.706	448.262
Syndig1	2	173610	0.0781119	0.0469789	0.275975	13561	8156	47912	22	16	106	616.409	509.75	452
Trio	15	295198	0.324287	0.0318701	0.16141	95729	9408	47648	87	23	116	1100.33	409.043	410.759
Elmo1	13	517758	0.0693876	0.0395416	0.0918093	35926	20473	47535	65	51	125	552.708	401.431	380.28
Zdhhc14	17	261255	0.185382	0.0165011	0.17739	48432	4311	46344	79	11	93	613.063	391.909	498.323
Gpr63	4	42827	0.0386205	0.0428935	1.08172	1654	1837	46327	2	3	79	827	612.333	586.418
Mtcl1	17	112769	0.97995	0.0940152	0.409882	110508	10602	46222	92	31	92	1201.17	342	502.413
Ntm	9	968392	0.242585	0.0139974	0.0474787	234917	13555	45978	400	40	130	587.293	338.875	353.677
Ppp1r16b	2	99602	0.0091966	0.00254011	0.457651	916	253	45583	3	1	35	305.333	253	1302.37
Ank1	8	175654	0.728893	0.0284252	0.254916	128033	4993	44777	88	16	100	1454.92	312.062	447.77
Garnl3	2	145431	0.174083	0.0112493	0.303257	25317	1636	44103	39	3	67	649.154	545.333	658.254
Gm20172	1	1551	9.71954	3.81173	27.7041	15075	5912	42969	33	18	124	456.818	328.444	346.524
Arhgap32	9	152311	0.0165911	0.00134593	0.279133	2527	205	42515	5	1	105	505.4	205	404.905
Inpp4a	1	110872	0.36718	0.0195902	0.376948	40710	2172	41793	61	6	83	667.377	362	503.53
Pde9a	17	90101	0.420073	0.0103994	0.460306	37849	937	41474	48	4	56	788.521	234.25	740.607
Slc2a8	2	9094	3.22872	0.123818	4.53508	29362	1126	41242	33	3	39	889.758	375.333	1057.49
Prkg1	19	1200545	0	0	0.0333732	0	0	40066	0	0	103	0	0	388.99
Lrrn2	1	59651	0.43602	0.0136293	0.656116	26009	813	39138	36	3	74	722.472	271	528.892
Grm1	10	396298	0.062887	0.0140727	0.0942649	24922	5577	37357	49	11	86	508.612	507	434.384
Shisa6	11	314240	0.00119654	0.000636456	0.11721	376	200	36832	1	1	81	376	200	454.716
Trim9	12	103082	0.0759589	0.0178693	0.351933	7830	1842	36278	10	3	53	783	614	684.491
Fam83d	2	18539	0.0474675	0.0887319	1.93139	880	1645	35806	2	4	53	440	411.25	675.585
Psd2	18	49886	1.15574	0.103917	0.704546	57655	5184	35147	42	17	66	1372.74	304.941	532.53
Cacna1g	11	65808	0.180723	0.00303914	0.534008	11893	200	35142	5	1	28	2378.6	200	1255.07
Cttnbp2	6	148366	0.0203618	0.0115727	0.235452	3021	1717	34933	5	5	78	604.2	343.4	447.859
Fam222a	5	44970	0.277607	0.0255726	0.768357	12484	1150	34553	11	3	50	1134.91	383.333	691.06
Sfi1	11	61614	0.517577	0.256646	0.557097	31890	15813	34325	21	32	19	1518.57	494.156	1806.58
Dgkh	14	173381	0.019933	0.0126081	0.197075	3456	2186	34169	6	6	80	576	364.333	427.113
Fam105a	15	26511	1.11078	0.0814002	1.26781	29448	2158	33611	46	7	81	640.174	308.286	414.951
Bcar1	8	33336	1.02688	0.0794636	0.972402	34232	2649	32416	20	8	39	1711.6	331.125	831.179
Zfand4	6	66081	0.0231231	0.00802046	0.482922	1528	530	31912	3	2	52	509.333	265	613.692
Atp2a2	5	48713	0.484655	0.0240593	0.620635	23609	1172	30233	27	3	36	874.407	390.667	839.806
Kitl	10	84787	0.00816163	0.0080201	0.352778	692	680	29911	2	2	67	346	340	446.433
Cttn	7	35277	0.118944	0.0169232	0.84446	4196	597	29790	6	2	56	699.333	298.5	531.964
Pid1	1	303550	0.0182573	0.00386427	0.095299	5542	1173	28928	6	4	74	923.667	293.25	390.919
Umps	16	12257	2.53798	0.195154	2.35547	31108	2392	28871	35	8	83	888.8	299	347.843
Calb1	4	25446	0.196023	0.212686	1.12878	4988	5412	28723	7	10	25	712.571	541.2	1148.92
Dlgap4	2	150659	0.149795	0.0024957	0.19045	22568	376	28693	30	1	61	752.267	376	470.377
Abr	11	206593	0.0512554	0.0033883	0.137981	10589	700	28506	24	3	77	441.208	233.333	370.208
Aff1	5	162949	0.10086	0.0107027	0.173496	16435	1744	28271	25	5	62	657.4	348.8	455.984
Asph	4	220260	0.241328	0.0272542	0.127958	53155	6003	28184	65	16	71	817.769	375.188	396.958
Ebf1	11	389997	0.0557568	0.0080334	0.0722057	21745	3133	28160	33	10	80	658.939	313.3	352
Rora	9	734461	0.0577199	0.00233232	0.0382947	42393	1713	28126	64	5	68	662.391	342.6	413.618
Arid1b	17	353325	0.306435	0.0151872	0.078616	108271	5366	27777	158	11	82	685.259	487.818	338.744
Clmn	12	101960	0.0413005	0.0157611	0.27039	4211	1607	27569	12	5	53	350.917	321.4	520.17
Adgrb3	1	762232	0.0403368	0.00819698	0.0356217	30746	6248	27152	61	15	81	504.033	416.533	335.21
Pcsk6	7	188251	0.0339122	0.00686849	0.14419	6384	1293	27144	9	3	51	709.333	431	532.235
Pgbd5	8	65414	1.02402	0.0527716	0.408124	66985	3452	26697	62	13	60	1080.4	265.538	444.95
Dab1	4	1125345	0.0621818	0.00363266	0.0236719	69976	4088	26639	92	10	80	760.609	408.8	332.988
Ptprm	17	687511	0.00242614	0.0010298	0.0387281	1668	708	26626	3	2	67	556	354	397.403
Dpp10	1	1513678	0.00786165	0.006105	0.0172903	11900	9241	26172	19	20	70	626.316	462.05	373.886
Hunk	16	113541	0.0131935	0.0096529	0.221524	1498	1096	25152	4	4	60	374.5	274	419.2
Nos1	5	92002	0.330015	0.0107824	0.270385	30362	992	24876	40	3	59	759.05	330.667	421.627
Dgkz	2	43041	0.665459	0.0751609	0.577612	28642	3235	24861	12	10	17	2386.83	323.5	1462.41
Shank1	7	50320	0.258009	0.0169913	0.477166	12983	855	24011	15	2	25	865.533	427.5	960.44
Abcc3	11	49703	0.338571	0.00527131	0.48154	16828	262	23934	21	1	26	801.333	262	920.538
Sbk1	7	46155	1.0075	0.0568736	0.517539	46501	2625	23887	27	7	24	1722.26	375	995.292
Apaf1	10	93433	0.087057	0.0154335	0.254396	8134	1442	23769	12	4	21	677.833	360.5	1131.86
Kalrn	16	604205	0.0172359	0.00267624	0.0393277	10414	1617	23762	15	5	72	694.267	323.4	330.028
Nsg1	5	22551	0.636158	0.093344	1.04253	14346	2105	23510	9	6	38	1594	350.833	618.684
Frmd4a	2	596327	0.0294402	0.0112287	0.0387355	17556	6696	23099	27	18	70	650.222	372	329.986
Wdr4	17	25659	0.776141	0.0190187	0.897385	19915	488	23026	24	2	28	829.792	244	822.357
Dnah9	11	337258	0.000702726	0.000593018	0.0681496	237	200	22984	1	1	56	237	200	410.429
Snrpa1	7	14252	2.22404	0.151768	1.61002	31697	2163	22946	42	8	53	754.69	270.375	432.943
Nrxn3	12	1612060	0.0473698	0.00849596	0.0141552	76363	13696	22819	170	35	67	449.194	391.314	340.582
Kcnip1	11	363814	0.0163655	0.0062477	0.0626254	5954	2273	22784	14	9	67	425.286	252.556	340.06
Rtn1	12	197303	0.210549	0.0317937	0.113729	41542	6273	22439	61	17	50	681.016	369	448.78
Mbnl2	14	156029	0.399971	0.0389671	0.142679	62407	6080	22262	90	19	51	693.411	320	436.51
Cacnb4	2	248290	0.332261	0.0318821	0.0896331	82497	7916	22255	105	19	59	785.686	416.632	377.203
Prmt8	6	80459	0.0526479	0.00643806	0.272984	4236	518	21964	4	2	47	1059	259	467.319
Fam78b	1	89886	0.207708	0.0668291	0.244076	18670	6007	21939	19	12	48	982.632	500.583	457.062
Nfasc	1	177108	0.183634	0.00680376	0.123185	32523	1205	21817	55	5	62	591.327	241	351.887
Itm2b	14	23064	1.41203	0.191988	0.944416	32567	4428	21782	30	6	29	1085.57	738	751.103
Ywhah	5	9151	1.58147	0.162933	2.36925	14472	1491	21681	16	3	30	904.5	497	722.7
Clvs1	4	182399	0.396735	0.0691999	0.118729	72364	12622	21656	115	33	57	629.252	382.485	379.93
Mdfi	17	19364	0.464264	0.026854	1.11098	8990	520	21513	10	2	20	899	260	1075.65
Dagla	19	59613	0.112727	0.00525053	0.360861	6720	313	21512	10	1	32	672	313	672.25
Tspan5	3	162586	0.714336	0.0731182	0.131475	116141	11888	21376	103	31	59	1127.58	383.484	362.305
Coro2b	9	117553	0.894635	0.0464131	0.181391	105167	5456	21323	30	14	52	3505.57	389.714	410.058
Srgap2	1	242102	0.0802306	0.0111275	0.0831674	19424	2694	20135	32	2	40	607	1347	503.375
Wnk2	13	111712	0.420402	0.0143763	0.179426	46964	1606	20044	46	5	44	1020.96	321.2	455.545
1190002N15Rik	9	20218	1.84331	0.624988	0.985508	37268	12636	19925	59	27	43	631.661	468	463.372
Mtus2	5	358746	0.127029	0.00753737	0.0555295	45571	2704	19921	81	4	56	562.605	676	355.732
Kcnc3	7	14091	3.09126	0.350153	1.4082	43559	4934	19843	16	12	10	2722.44	411.167	1984.3
Tbc1d7	13	19762	1.91129	0.116183	0.99833	37771	2296	19729	36	6	42	1049.19	382.667	469.738
Tanc1	2	234108	0.268483	0.0258769	0.0839954	62854	6058	19664	91	16	44	690.703	378.625	446.909
Kcnd3	3	221673	0.216698	0.0236159	0.0885223	48036	5235	19623	65	11	51	739.015	475.909	384.765
Foxp4	17	57500	0.0480522	0	0.34113	2763	0	19615	4	0	35	690.75	0	560.429
Arhgef33	17	92675	0	0	0.211265	0	0	19579	0	0	23	0	0	851.261
Arap1	7	64520	0.17593	0.00319281	0.303363	11351	206	19573	18	1	41	630.611	206	477.39
Astn2	4	1023735	0.0376689	0.012387	0.0190352	38563	12681	19487	67	28	49	575.567	452.893	397.694
Atp1b1	1	21247	0.481056	0.231139	0.914011	10221	4911	19420	9	7	29	1135.67	701.571	669.655
Sybu	15	116208	0.371807	0.0782993	0.166951	43207	9099	19401	70	21	52	617.243	433.286	373.096
Trim32	4	11253	4.09731	1.04914	1.72372	46107	11806	19397	71	29	54	649.394	407.103	359.204
Akap6	12	456217	0.0429708	0.013099	0.0424075	19604	5976	19347	36	17	56	544.556	351.529	345.482
Pde2a	7	91137	0.0233275	0.00466331	0.211703	2126	425	19294	4	2	30	531.5	212.5	643.133
Afap1	5	110605	0.195244	0.0137426	0.174251	21595	1520	19273	29	4	48	744.655	380	401.521
Kcnab1	3	429014	0.04484	0.0123469	0.0449053	19237	5297	19265	31	14	52	620.548	378.357	370.481
Kcna6	6	32346	0.149756	0.0454152	0.594417	4844	1469	19227	5	5	35	968.8	293.8	549.343
Tspan11	6	65523	0.8222	0.0643591	0.293439	53873	4217	19227	17	11	51	3169	383.364	377
Crmp1	5	50106	0.404223	0.0535664	0.382968	20254	2684	19189	14	7	42	1446.71	383.429	456.881
Slc9a3	13	47986	0.0182345	0.0086692	0.399533	875	416	19172	3	1	36	291.667	416	532.556
Akap2	4	328737	0.00317275	0.000690522	0.0581103	1043	227	19103	4	1	47	260.75	227	406.447
Zfp608	18	104508	0.282744	0.150687	0.182512	29549	15748	19074	51	36	50	579.392	437.444	381.48
Cep76	18	23537	0.305137	0.0853975	0.807622	7182	2010	19009	14	4	26	513	502.5	731.115
Ank2	3	577739	0.0414807	0.0080867	0.0323364	23965	4672	18682	53	17	57	452.17	274.824	327.754
Zfp385c	11	64913	0.011138	0	0.279882	723	0	18168	2	0	27	361.5	0	672.889
Ptprr	10	256720	0.0473434	0.0169835	0.0706801	12154	4360	18145	15	11	42	810.267	396.364	432.024
Clstn3	6	34029	0.408358	0.0333539	0.527286	13896	1135	17943	12	2	24	1158	567.5	747.625
Arntl	7	106662	0.128546	0.0244042	0.165739	13711	2603	17678	19	8	39	721.632	325.375	453.282
Elovl5	9	67155	0.13509	0.0282034	0.258179	9072	1894	17338	13	5	40	697.846	378.8	433.45
Ndel1	11	31713	0.536373	0.0236811	0.543909	17010	751	17249	25	2	41	680.4	375.5	420.707
Rbm4b	19	9495	1.34534	0.0822538	1.81222	12774	781	17207	18	2	24	709.667	390.5	716.958
Dgki	6	454163	0.03807	0.008083	0.0372708	17290	3671	16927	24	11	46	720.417	333.727	367.978
Ccdc85c	12	71824	0.780115	0.0440243	0.234392	56031	3162	16835	12	8	38	4669.25	395.25	443.026
Zfp120	2	22272	0.0970277	0.0573366	0.755612	2161	1277	16829	4	4	32	540.25	319.25	525.906
Cystm1	18	54356	0.613787	0.0386342	0.308595	33363	2100	16774	46	6	32	725.283	350	524.188
Myrf	19	32477	0.0770391	0.0174893	0.516458	2502	568	16773	6	2	25	417	284	670.92
1700008O03Rik	7	25652	0.99848	0.0704818	0.651138	25613	1808	16703	21	5	17	1219.67	361.6	982.529
Plcb4	2	355583	0.315389	0.0369084	0.046608	112147	13124	16573	178	27	49	630.039	486.074	338.224
Stac	9	128912	0	0	0.128436	0	0	16557	0	0	42	0	0	394.214
Cacnb2	2	384821	0.00117197	0.00129411	0.0429005	451	498	16509	2	2	39	225.5	249	423.308
Ikbke	1	25002	1.29614	0.133389	0.659547	32406	3335	16490	41	10	39	790.39	333.5	422.821
Apbb2	5	320082	0.0851313	0.0106004	0.0513743	27249	3393	16444	47	10	48	579.766	339.3	342.583
Bcl11a	11	96068	0.00239414	0.00255028	0.170993	230	245	16427	1	1	48	230	245	342.229
Mapt	11	100701	0.756507	0.0281129	0.162332	76181	2831	16347	68	9	40	1120.31	314.556	408.675
Clec2l	6	17797	0.291229	0.104793	0.911277	5183	1865	16218	10	7	35	518.3	266.429	463.371
Unc5d	8	572920	0.000764505	0.00434267	0.0282151	438	2488	16165	1	10	45	438	248.8	359.222
Klhl8	5	49210	0.155903	0.0141231	0.326255	7672	695	16055	15	2	32	511.467	347.5	501.719
Ubash3b	9	150600	0.48338	0.0158699	0.106096	72797	2390	15978	87	7	40	836.747	341.429	399.45
Gm13090	4	1880	42.3612	1.65319	8.44894	79639	3108	15884	71	9	44	1121.68	345.333	361
Sh3gl2	4	183925	0.641647	0.0938698	0.0854316	118015	17265	15713	171	37	43	690.146	466.622	365.419
Pde10a	17	461277	0.297494	0.0184314	0.0340013	137227	8502	15684	176	16	42	779.699	531.375	373.429
Cacng2	15	128281	0.335989	0.00750696	0.122076	43101	963	15660	48	2	35	897.938	481.5	447.429
Grid2ip	5	34450	0.00580552	0	0.45434	200	0	15652	1	0	19	200	0	823.789
Gria2	3	121386	0.067273	0.0451617	0.128351	8166	5482	15580	11	9	42	742.364	609.111	370.952
Ptchd4	17	189131	0.0664407	0.0558237	0.0823556	12566	10558	15576	23	21	38	546.348	502.762	409.895
Nkiras2	11	8364	0.385462	0.0453132	1.86059	3224	379	15562	5	1	8	644.8	379	1945.25
Baiap2	11	64020	0.343846	0.00718525	0.242065	22013	460	15497	18	1	27	1222.94	460	573.963
Ank3	10	493951	0.23029	0.0201113	0.0313412	113752	9934	15481	162	28	47	702.173	354.786	329.383
Washc2	6	54649	0.0285092	0	0.283171	1558	0	15475	2	0	18	779	0	859.722
Large1	8	538942	0.0134467	0.00896015	0.0286302	7247	4829	15430	7	13	41	1035.29	371.462	376.341
Trpc3	3	69686	0.0210229	0.00417587	0.221364	1465	291	15426	3	1	28	488.333	291	550.929
Tlnrd1	7	3847	1.44814	0.291136	3.99662	5571	1120	15375	5	3	21	1114.2	373.333	732.143
Grik4	9	426359	0.0071794	0	0.0360236	3061	0	15359	7	0	39	437.286	0	393.821
Hipk2	6	181776	0.0345975	0.00823541	0.0837349	6289	1497	15221	12	5	41	524.083	299.4	371.244
Ttc7b	12	220053	0.159907	0.00524419	0.068588	35188	1154	15093	51	4	46	689.961	288.5	328.109
Trib1	15	8446	1.92387	0.612006	1.77812	16249	5169	15018	19	9	21	855.211	574.333	715.143
Arhgap20	9	87709	0.0555359	0.00632774	0.170359	4871	555	14942	2	2	33	2435.5	277.5	452.788
Tmem178b	6	383690	0.0366754	0.00869452	0.0387787	14072	3336	14879	28	8	41	502.571	417	362.902
Gramd1b	9	238151	0.483009	0.0293763	0.0623386	115029	6996	14846	113	20	35	1017.96	349.8	424.171
Syt2	1	106616	0.756115	0.0270879	0.138535	80614	2888	14770	70	9	43	1151.63	320.889	343.488
Rbfox2	15	228015	0.213683	0.0138193	0.064658	48723	3151	14743	73	8	38	667.438	393.875	387.974
Pex5	6	18252	0.249178	0.0322704	0.80709	4548	589	14731	4	2	14	1137	294.5	1052.21
Ppp1r12b	1	201285	0.0926199	0.00544998	0.0730705	18643	1097	14708	28	3	29	665.821	365.667	507.172
Srgap1	10	266325	0.00769361	0.00290998	0.0550042	2049	775	14649	6	3	37	341.5	258.333	395.919
Rbms1	2	213000	0.00822535	0.00415493	0.0681925	1752	885	14525	3	3	42	584	295	345.833
Amfr	8	41053	1.12669	0.124887	0.352155	46254	5127	14457	42	11	39	1101.29	466.091	370.692
Btbd10	7	53767	0.0763107	0.0240482	0.267023	4103	1293	14357	4	4	29	1025.75	323.25	495.069
Wwc1	11	142128	0.119456	0.0247875	0.100881	16978	3523	14338	28	14	41	606.357	251.643	349.707
Osbp2	11	160173	0.607543	0.0201595	0.0884668	97312	3229	14170	97	11	39	1003.22	293.545	363.333
Dusp10	1	41256	0.166473	0.0571796	0.343174	6868	2359	14158	7	6	36	981.143	393.167	393.278
Wdr76	2	38138	0.179847	0.0168598	0.370025	6859	643	14112	14	2	36	489.929	321.5	392
Sema7a	9	22754	1.21236	0.15171	0.616111	27586	3452	14019	16	8	28	1724.12	431.5	500.679
Ablim2	5	127094	0.213401	0.0117551	0.108864	27122	1494	13836	32	3	32	847.562	498	432.375
Sos1	17	86702	0.076538	0.022191	0.15935	6636	1924	13816	9	4	17	737.333	481	812.706
Lrrc4c	2	1313498	0.016115	0.0154884	0.0104652	21167	20344	13746	43	53	43	492.256	383.849	319.674
Syne1	10	530501	0.211132	0.0153892	0.0259038	112006	8164	13742	189	23	34	592.624	354.957	404.176
Ptprb	10	114013	0.0260497	0.00389429	0.12039	2970	444	13726	5	2	33	594	222	415.939
Gabbr1	17	28340	0.445095	0.0881793	0.482463	12614	2499	13673	7	5	25	1802	499.8	546.92
Cpeb4	11	63424	0.262204	0.0161295	0.215439	16630	1023	13664	21	2	33	791.905	511.5	414.061
Sestd1	2	100253	0.218128	0.0372557	0.135966	21868	3735	13631	30	10	28	728.933	373.5	486.821
Prelid3a	18	14970	1.266	0.102672	0.90815	18952	1537	13595	20	5	32	947.6	307.4	424.844
Gfod1	13	108928	0.59958	0.0338297	0.123944	65311	3685	13501	17	8	34	3841.82	460.625	397.088
Paxbp1	16	30343	0.0979139	0.0212899	0.443859	2971	646	13468	2	1	16	1485.5	646	841.75
Arhgap5	12	68004	0.0605259	0.0201165	0.197577	4116	1368	13436	5	2	30	823.2	684	447.867
Ldhal6b	17	1445	42.8042	1.26021	9.25813	61852	1821	13378	83	7	39	745.205	260.143	343.026
Eml1	12	168575	0.20961	0.0124574	0.0790034	35335	2100	13318	33	7	32	1070.76	300	416.188
Lhx5	5	9525	0.0565879	0.023937	1.39769	539	228	13313	2	1	26	269.5	228	512.038
Nrg2	18	179729	0.231003	0.0106049	0.0738946	41518	1906	13281	32	4	32	1297.44	476.5	415.031
Fyn	10	195639	0.275206	0.0198018	0.067829	53841	3874	13270	85	9	36	633.424	430.444	368.611
Fam117a	11	44855	0.0122171	0.00604169	0.29446	548	271	13208	1	1	26	548	271	508
Dhx58	11	9388	0.215701	0.0222625	1.40136	2025	209	13156	5	1	16	405	209	822.25
Aatf	11	90668	0.0589844	0.00683813	0.14509	5348	620	13155	5	2	31	1069.6	310	424.355
Cntnap5b	1	713178	0.00056087	0.00481226	0.01844	400	3432	13151	2	13	38	200	264	346.079
Kif1a	1	86488	0.436858	0.038514	0.150044	37783	3331	12977	33	10	30	1144.94	333.1	432.567
Kif3c	12	41363	0.341344	0.0168266	0.313638	14119	696	12973	16	2	27	882.438	348	480.481
Tmem115	9	4712	6.07385	0.34826	2.74958	28620	1641	12956	32	6	29	894.375	273.5	446.759
Plekhd1	12	31616	0.102195	0.00787576	0.409318	3231	249	12941	4	1	24	807.75	249	539.208
Camta1	4	802246	0.0302401	0.00288191	0.0160474	24260	2312	12874	47	5	37	516.17	462.4	347.946
Retreg1	15	130399	0.0554145	0.0272855	0.0973167	7226	3558	12690	14	6	25	516.143	593	507.6
Fam53b	7	101805	1.05065	0.0620991	0.123471	106961	6322	12570	40	14	32	2674.03	451.571	392.812
Cadps	14	450517	0.0176775	0.0121638	0.0278524	7964	5480	12548	14	13	36	568.857	421.538	348.556
Evl	12	133797	0.0591867	0.00559056	0.0937017	7919	748	12537	12	3	29	659.917	249.333	432.31
Frmd5	2	261559	0.024893	0.00535634	0.0478821	6511	1401	12524	11	4	36	591.909	350.25	347.889
Ajap1	4	109591	0.0567382	0.00563002	0.113394	6218	617	12427	14	2	33	444.143	308.5	376.576
App	16	222590	0.232908	0.0399614	0.0557213	51843	8895	12403	73	18	30	710.178	494.167	413.433
Rbfox1	16	1526172	0.0440239	0.00215244	0.0081	67188	3285	12362	152	12	39	442.026	273.75	316.974
Ppargc1a	5	113477	0.0588754	0.0145404	0.108559	6681	1650	12319	18	3	37	371.167	550	332.946
Cstf2t	19	3752	0.987473	0.145522	3.26946	3705	546	12267	3	1	32	1235	546	383.344
Ablim1	19	282187	0.43097	0.0284244	0.0431912	121614	8021	12188	128	21	30	950.109	381.952	406.267
Coch	12	12431	0.0204328	0.0662055	0.976269	254	823	12136	1	3	25	254	274.333	485.44
Syt7	19	64091	0.6617	0.0437659	0.188934	42409	2805	12109	10	8	23	4240.9	350.625	526.478
Ppp3ca	3	267604	0.326426	0.0434747	0.0450255	87353	11634	12049	179	29	32	488.006	401.172	376.531
Pde5a	3	130217	0	0	0.0924764	0	0	12042	0	0	26	0	0	463.154
Nt5dc3	10	59385	0.154921	0.0243159	0.202408	9200	1444	12020	15	3	27	613.333	481.333	445.185
Zfp462	4	138516	0.0757385	0.0220263	0.0864304	10491	3051	11972	16	11	37	655.688	277.364	323.568
Tenm2	11	1229309	0.00790851	0.00262261	0.00973636	9722	3224	11969	13	11	39	747.846	293.091	306.897
Loxhd1	18	160973	0.14067	0.0285886	0.0738323	22644	4602	11885	17	12	23	1332	383.5	516.739
Lrrfip1	1	130208	0.0073037	0	0.0911388	951	0	11867	2	0	30	475.5	0	395.567
Slc20a1	2	12843	0.34073	0.164915	0.918399	4376	2118	11795	5	1	13	875.2	2118	907.308
Scn8a	15	176076	0.303363	0.0141132	0.0669427	53415	2485	11787	68	7	33	785.515	355	357.182
Hspa8	9	3927	8.61013	0.98905	2.99643	33812	3884	11767	43	9	19	786.326	431.556	619.316
A930018P22Rik	2	1978	12.6431	1.87968	5.94388	25008	3718	11757	33	9	35	757.818	413.111	335.914
Trim8	19	15147	2.66429	0.176207	0.775599	40356	2669	11748	33	6	29	1222.91	444.833	405.103
Magi2	5	1477757	0.0126807	0.005103	0.00794109	18739	7541	11735	36	17	33	520.528	443.588	355.606
Spire1	18	122582	0.0688437	0.00163156	0.0950139	8439	200	11647	16	1	28	527.438	200	415.964
Kcna1	6	5988	7.63611	0.992318	1.94255	45725	5942	11632	40	14	26	1143.12	424.429	447.385
Trabd2b	4	208375	0.00964127	0.00225075	0.0558224	2009	469	11632	4	2	37	502.25	234.5	314.378
Olfr90	17	1046	0.352772	0	11.1166	369	0	11628	1	0	19	369	0	612
Mdk	2	2493	5.01003	0.854793	4.65824	12490	2131	11613	1	5	7	12490	426.2	1659
Anp32a	9	37462	1.6142	0.101142	0.309514	60471	3789	11595	31	10	26	1950.68	378.9	445.962
Svil	18	198760	0.0195613	0.00857818	0.0582411	3888	1705	11576	6	4	33	648	426.25	350.788
Col18a1	10	114353	0.0282634	0.00425	0.10116	3232	486	11568	7	2	34	461.714	243	340.235
Dclk1	3	296705	0.219369	0.0308117	0.0389511	65088	9142	11557	81	26	36	803.556	351.615	321.028
Adam23	1	150386	0.0738965	0.0197093	0.0764765	11113	2964	11501	13	7	30	854.846	423.429	383.367
Adgrl2	3	173511	0.0207134	0.0160509	0.0659267	3594	2785	11439	6	9	33	599	309.444	346.636
Pvalb	15	15287	0.01655	0	0.748152	253	0	11437	1	0	11	253	0	1039.73
Slc6a6	6	75014	0.247087	0.0274082	0.152065	18535	2056	11407	26	6	30	712.885	342.667	380.233
Ift27	15	14622	0.655177	0.0512926	0.778963	9580	750	11390	10	1	17	958	750	670
Kazn	4	137012	0.502058	0.0118092	0.0824599	68788	1618	11298	104	6	35	661.423	269.667	322.8
Vav3	3	345046	0.0177686	0.0123723	0.0327348	6131	4269	11295	10	12	35	613.1	355.75	322.714
Rgs7bp	13	109027	0.161208	0.0849606	0.103479	17576	9263	11282	23	18	24	764.174	514.611	470.083
Ptpn1	2	47329	0.282702	0.0133745	0.23793	13380	633	11261	20	2	29	669	316.5	388.31
Zmynd8	2	114830	0.72144	0.0471828	0.0978925	82843	5418	11241	51	17	28	1624.37	318.706	401.464
Phactr3	2	219518	0.564141	0.0392633	0.0509343	123839	8619	11181	101	27	32	1226.13	319.222	349.406
Irf2bpl	12	4098	16.8275	1.78673	2.72694	68959	7322	11175	49	15	22	1407.33	488.133	507.955
Tmem200b	4	1941	1.00979	0.133436	5.68985	1960	259	11044	5	1	8	392	259	1380.5
Sh3pxd2a	19	204228	0.00532738	0	0.0539348	1088	0	11015	2	0	33	544	0	333.788
Rps17	7	2502	1.66667	0.272582	4.39808	4170	682	11004	6	2	22	695	341	500.182
C8b	4	38232	0.307622	0.0170799	0.287403	11761	653	10988	21	2	35	560.048	326.5	313.943
Foxk1	5	60515	0.482343	0.0308519	0.180848	29189	1867	10944	52	5	29	561.327	373.4	377.379
Mab21l1	3	2492	11.1112	1.70706	4.37761	27689	4254	10909	41	11	29	675.341	386.727	376.172
Lrrc10b	19	2077	5.46654	0.243621	5.24795	11354	506	10900	8	2	26	1419.25	253	419.231
Fry	5	379109	0.0888188	0.00509352	0.0287041	33672	1931	10882	54	5	32	623.556	386.2	340.062
Kcna5	6	2862	14.6999	1.78896	3.79804	42071	5120	10870	25	14	27	1682.84	365.714	402.593
Tspan14	14	60363	0.158607	0.0515548	0.179945	9574	3112	10862	13	9	23	736.462	345.778	472.261
Synj1	16	75217	0.0621934	0.00631506	0.143771	4678	475	10814	6	1	22	779.667	475	491.545
Cacna2d2	9	129614	0.376919	0.00445939	0.0830697	48854	578	10767	63	2	29	775.46	289	371.276
Sptbn2	19	41194	0.162427	0	0.260208	6691	0	10719	12	0	17	557.583	0	630.529
Akain1	17	49908	0.114511	0.0243047	0.214234	5715	1213	10692	9	4	25	635	303.25	427.68
Timm22	11	9341	0.789744	0.0589873	1.14356	7377	551	10682	14	1	20	526.929	551	534.1
Agfg1	1	61700	0.0410535	0.00646677	0.172577	2533	399	10648	3	1	26	844.333	399	409.538
Epb41l3	17	214307	0.139697	0.0111429	0.0496064	29938	2388	10631	48	7	31	623.708	341.143	342.935
Myh10	11	124712	0.314148	0.0106646	0.0850199	39178	1330	10603	60	3	30	652.967	443.333	353.433
Tspan9	6	182199	0.439838	0.047245	0.0581781	80138	8608	10600	34	18	27	2357	478.222	392.593
Rasl11b	5	4152	9.32153	0.793112	2.54504	38703	3293	10567	39	10	21	992.385	329.3	503.19
Lypd6b	2	161162	0.15387	0.0179509	0.0655552	24798	2893	10565	35	8	27	708.514	361.625	391.296
Cntnap2	6	2241333	0.00748215	0.0053196	0.00471104	16770	11923	10559	34	36	41	493.235	331.194	257.537
Cacng7	7	35267	0.2284	0.0253495	0.298069	8055	894	10512	8	2	19	1006.88	447	553.263
Tex35	1	9540	0.324319	0.125367	1.10178	3094	1196	10511	8	5	31	386.75	239.2	339.065
Slc1a6	10	34270	0.142399	0.026087	0.305252	4880	894	10461	4	2	15	1220	447	697.4
Nell1	7	887940	0.00316688	0.000807487	0.0117643	2812	717	10446	2	2	30	1406	358.5	348.2
B3gat1	9	27628	0.168995	0.0725713	0.377516	4669	2005	10430	6	6	30	778.167	334.167	347.667
Gipc2	3	72062	0.167606	0.040479	0.144084	12078	2917	10383	17	7	19	710.471	416.714	546.474
Daam1	12	161256	0.0756003	0.0133452	0.0642767	12191	2152	10365	27	8	29	451.519	269	357.414
Dpysl2	14	65825	0.429654	0.0298063	0.157448	28282	1962	10364	41	8	29	689.805	245.25	357.379
Nup93	8	102664	0.0993922	0.0139582	0.100902	10204	1433	10359	10	4	25	1020.4	358.25	414.36
Tenm3	8	616270	0.000373213	0.00246321	0.0167394	230	1518	10316	1	7	33	230	216.857	312.606
Gprc5b	7	23165	1.02422	0.188474	0.444636	23726	4366	10300	25	12	34	949.04	363.833	302.941
Atp1a3	7	27792	0.707362	0.035118	0.369423	19659	976	10267	20	3	13	982.95	325.333	789.769
Ccni	5	24563	0.278549	0.0448235	0.417742	6842	1101	10261	8	3	21	855.25	367	488.619
Irf2bp2	8	5691	7.0608	1.60394	1.80127	40183	9128	10251	32	19	23	1255.72	480.421	445.696
Atp2a3	11	31875	0.0127686	0	0.321035	407	0	10233	1	0	18	407	0	568.5
Kdelr2	5	18064	0.141884	0.0195416	0.565988	2563	353	10224	6	1	11	427.167	353	929.455
Pcdh9	14	877270	0.0400481	0.0211725	0.0116372	35133	18574	10209	67	46	23	524.373	403.783	443.87
Slc31a2	4	18020	0.317037	0.0193119	0.566204	5713	348	10203	9	1	18	634.778	348	566.833
Trak1	9	177417	0.708258	0.0275396	0.0573846	125657	4886	10181	58	14	28	2166.5	349	363.607
Got1	19	24854	0.585379	0.0419651	0.409109	14549	1043	10168	18	3	28	808.278	347.667	363.143
Tmeff2	1	286588	0.0639559	0.0279774	0.0354132	18329	8018	10149	28	13	26	654.607	616.769	390.346
Icmt	4	9895	0.964932	0.0459828	1.01486	9548	455	10042	11	1	6	868	455	1673.67
Ubc	5	4053	5.48187	0.788552	2.47446	22218	3196	10029	17	7	20	1306.94	456.571	501.45
Ptprg	14	688510	0.0713802	0.0179329	0.0145648	49146	12347	10028	88	33	35	558.477	374.152	286.514
Prkcg	7	27568	0.174478	0	0.363284	4810	0	10015	6	0	16	801.667	0	625.938
Slc23a2	2	92613	0.226826	0.0117262	0.108073	21007	1086	10009	29	4	29	724.379	271.5	345.138
Dock9	14	255792	0.450405	0.0253839	0.0390747	115210	6493	9995	162	11	29	711.173	590.273	344.655
Slc24a2	4	247354	0.0140123	0.0166239	0.0403592	3466	4112	9983	7	12	27	495.143	342.667	369.741
Pld6	11	3749	0.375567	0	2.65671	1408	0	9960	4	0	20	352	0	498
Nptx1	11	9035	3.16646	0.308356	1.09209	28609	2786	9867	12	6	10	2384.08	464.333	986.7
Camk2b	11	96719	0.606541	0.0166151	0.101686	58664	1607	9835	39	5	23	1504.21	321.4	427.609
Hes3	4	5691	1.91513	0.072395	1.72746	10899	412	9831	4	2	8	2724.75	206	1228.88
Pbx1	1	312907	0.122023	0.0159696	0.0313959	38182	4997	9824	58	15	33	658.31	333.133	297.697
Nr2f2	7	14792	0.640008	0.229719	0.664008	9467	3398	9822	8	9	30	1183.38	377.556	327.4
Cyth3	5	87804	0.0187349	0	0.111783	1645	0	9815	2	0	29	822.5	0	338.448
Schip1	3	561680	0.0885807	0.0231039	0.0173907	49754	12977	9768	60	33	30	829.233	393.242	325.6
Foxk2	11	49907	0.0765223	0.00925722	0.194321	3819	462	9698	4	1	20	954.75	462	484.9
Thsd7a	6	437646	0.00140982	0.00271909	0.0221138	617	1190	9678	2	4	25	308.5	297.5	387.12
Mdga2	12	756490	0.0023609	0.00715277	0.0127708	1786	5411	9661	6	9	24	297.667	601.222	402.542
Ywhaz	15	26160	1.82183	0.264106	0.368731	47659	6909	9646	61	16	30	781.295	431.812	321.533
St8sia5	18	69604	0.816519	0.0904977	0.13857	56833	6299	9645	23	15	24	2471	419.933	401.875
Kcnj3	2	162176	0.0963089	0.0825276	0.0594046	15619	13384	9634	30	36	28	520.633	371.778	344.071
Mapre2	18	141529	0.434823	0.078952	0.0674632	61540	11174	9548	58	27	21	1061.03	413.852	454.667
Ldlrad3	2	236183	0.380743	0.0423993	0.0401511	89925	10014	9483	82	29	29	1096.65	345.31	327
Rgs3	4	143185	0.543863	0.0584977	0.066222	77873	8376	9482	66	23	20	1179.89	364.174	474.1
Foxp2	6	540629	0.000702885	0.00100809	0.0174648	380	545	9442	1	1	27	380	545	349.704
Dgkg	16	188761	0.132591	0.00755453	0.0499468	25028	1426	9428	32	2	23	782.125	713	409.913
Hs3st1	5	31658	0.66912	0.25965	0.297334	21183	8220	9413	19	20	31	1114.89	411	303.645
6030419C18Rik	9	11178	0.808463	0.0178923	0.841922	9037	200	9411	12	1	15	753.083	200	627.4
Dolpp1	2	8276	1.89596	0.14246	1.13267	15691	1179	9374	8	2	16	1961.38	589.5	585.875
Zbtb46	2	71665	0.374199	0.0328752	0.130524	26817	2356	9354	35	5	18	766.2	471.2	519.667
Cntnap5a	1	902568	0.00289729	0.00662332	0.0103527	2615	5978	9344	6	13	34	435.833	459.846	274.824
Anapc7	5	22469	0.462237	0	0.415372	10386	0	9333	13	0	14	798.923	0	666.643
Jarid2	13	190870	0.164861	0.020087	0.0488081	31467	3834	9316	59	9	23	533.339	426	405.043
Aebp2	6	55810	0.624673	0.202419	0.166798	34863	11297	9309	55	29	30	633.873	389.552	310.3
Efna5	17	277134	0.0115107	0.0115323	0.0335506	3190	3196	9298	7	9	27	455.714	355.111	344.37
Eif4g3	4	215308	0.274421	0.00795604	0.0431614	59085	1713	9293	90	5	21	656.5	342.6	442.524
Coa5	1	13019	0.147477	0.0624472	0.71219	1920	813	9272	6	3	20	320	271	463.6
Rbms3	9	1299839	0.0017633	0.000793175	0.00712627	2292	1031	9263	5	4	32	458.4	257.75	289.469
Cry2	2	30398	0.717712	0.130535	0.304428	21817	3968	9254	10	9	18	2181.7	440.889	514.111
Osbpl6	2	194140	0.0801947	0.008123	0.0476615	15569	1577	9253	29	4	28	536.862	394.25	330.464
Vwa8	14	353253	0.00941818	0.00315921	0.0260069	3327	1116	9187	7	3	25	475.286	372	367.48
Erg28	12	9103	0.524772	0.106778	1.00802	4777	972	9176	5	2	13	955.4	486	705.846
Tenm4	7	739848	0.00359398	0.00229236	0.0123917	2659	1696	9168	5	8	24	531.8	212	382
Pcdhac2	18	43986	0.174101	0.017551	0.207316	7658	772	9119	10	1	21	765.8	772	434.238
Map1a	2	21233	1.12768	0.198135	0.428908	23944	4207	9107	12	9	13	1995.33	467.444	700.538
Kcnmb1	11	10629	0	0.0195691	0.856525	0	208	9104	0	1	22	0	208	413.818
Ppp1r17	6	15193	0.293622	0.14816	0.59896	4461	2251	9100	8	10	27	557.625	225.1	337.037
Opcml	9	1134636	0.0302203	0.00258673	0.00801138	34289	2935	9090	55	10	33	623.436	293.5	275.455
Flnb	14	133632	0.135581	0.0204292	0.0679777	18118	2730	9084	28	9	24	647.071	303.333	378.5
Ldlrad4	18	328277	0.245594	0.0265325	0.0276626	80623	8710	9081	127	23	29	634.827	378.696	313.138
Tob1	11	4042	12.5547	1.28105	2.23825	50746	5178	9047	38	11	13	1335.42	470.727	695.923
Rap1gap2	11	227560	0.0898444	0.00178414	0.0397522	20445	406	9046	31	2	25	659.516	203	361.84
Cdh18	15	925397	0.0418545	0.0147493	0.00974176	38732	13649	9015	86	39	27	450.372	349.974	333.889
Bbs7	3	40336	0.0483439	0.012743	0.223398	1950	514	9011	2	1	21	975	514	429.095
BC048403	10	12936	0.25773	0.0737477	0.696119	3334	954	9005	3	2	25	1111.33	477	360.2
Map3k4	17	91176	0.233603	0.0243156	0.0985786	21299	2217	8988	35	5	23	608.543	443.4	390.783
Trim2	3	146439	0.213516	0.0284828	0.0613156	31267	4171	8979	40	11	22	781.675	379.182	408.136
Calm2	17	13524	1.49076	0.129178	0.663191	20161	1747	8969	26	4	20	775.423	436.75	448.45
Cdh11	8	153399	0.0112713	0.0128619	0.0583055	1729	1973	8944	5	6	27	345.8	328.833	331.259
Nol4	18	348473	0.0267596	0.0208309	0.0256261	9325	7259	8930	10	13	23	932.5	558.385	388.261
Cdh2	18	220370	0.125453	0.0425012	0.0404865	27646	9366	8922	40	18	24	691.15	520.333	371.75
Stox2	8	233800	0.104474	0.0167879	0.038118	24426	3925	8912	44	12	22	555.136	327.083	405.091
D830031N03Rik	4	8311	0.423535	0	1.07159	3520	0	8906	7	0	24	502.857	0	371.083
Nedd4	9	87507	0.20099	0.0185471	0.101763	17588	1623	8905	27	5	21	651.407	324.6	424.048
Stk17b	1	29719	0.0204919	0.00861402	0.298866	609	256	8882	1	1	23	609	256	386.174
Tmcc3	10	279008	0.0367337	0.0122864	0.0318342	10249	3428	8882	23	10	28	445.609	342.8	317.214
Caln1	5	476922	0.244778	0.00506372	0.0185544	116740	2415	8849	200	9	29	583.7	268.333	305.138
Lsamp	16	2197319	0.0316845	0.00677052	0.00402673	69621	14877	8848	143	49	33	486.86	303.612	268.121
Ubl3	5	48155	0.509687	0.0332883	0.183553	24544	1603	8839	36	4	23	681.778	400.75	384.304
Id2	12	2294	3.81909	0.739756	3.8483	8761	1697	8828	6	4	7	1460.17	424.25	1261.14
Spock2	10	28942	0.46068	0.115611	0.303884	13333	3346	8795	12	6	16	1111.08	557.667	549.688
Gabrb2	11	209272	0.19802	0.0275957	0.0420219	41440	5775	8794	74	12	25	560	481.25	351.76
Olfm4	14	22840	0.231305	0.448205	0.384676	5283	10237	8786	14	30	24	377.357	341.233	366.083
Ntrk3	7	401049	0.204621	0.0260916	0.0218278	82063	10464	8754	128	29	28	641.117	360.828	312.643
Nfil3	13	13865	0.527587	0.173819	0.630941	7315	2410	8748	5	6	21	1463	401.667	416.571
Trim27	13	15274	0.96314	0.485596	0.572673	14711	7417	8747	11	13	10	1337.36	570.538	874.7
Coq8a	1	30783	0.780236	0.0301465	0.283468	24018	928	8726	27	3	22	889.556	309.333	396.636
Dap	15	49954	0.149858	0.042359	0.174561	7486	2116	8720	13	7	21	575.846	302.286	415.238
Fam135b	15	289484	0.12952	0.0122528	0.0299809	37494	3547	8679	65	9	26	576.831	394.111	333.808
Spock1	13	487138	0.143331	0.00666136	0.0178081	69822	3245	8675	100	12	29	698.22	270.417	299.138
Pou2f1	1	137525	0.0799273	0.0280022	0.0630431	10992	3851	8670	18	6	18	610.667	641.833	481.667
Grm7	6	921650	0.000295123	0.000681387	0.00940704	272	628	8670	1	3	27	272	209.333	321.111
Galnt7	8	129205	0.214411	0.129856	0.0670098	27703	16778	8658	41	28	26	675.683	599.214	333
Dnajc3	14	43722	0.343397	0.0800512	0.196995	15014	3500	8613	18	7	19	834.111	500	453.316
Mprip	11	118393	0.0859595	0.00393604	0.0726141	10177	466	8597	18	1	19	565.389	466	452.474
Brinp2	1	111058	0.0622287	0.0255542	0.077401	6911	2838	8596	9	7	21	767.889	405.429	409.333
Rnf19b	4	26383	0.679491	0.0484403	0.324679	17927	1278	8566	22	3	20	814.864	426	428.3
Prickle2	6	335248	0.00899036	0.00272037	0.0255453	3014	912	8564	9	2	32	334.889	456	267.625
Ankrd33b	15	76249	0.00363283	0.00320004	0.112303	277	244	8563	1	1	22	277	244	389.227
Pitpnm3	11	88251	0.321175	0.00818121	0.0969961	28344	722	8560	26	3	23	1090.15	240.667	372.174
Kcnip4	5	1135406	0.030309	0.00483616	0.00753651	34413	5491	8557	71	16	27	484.69	343.188	316.926
Dst	1	400437	0.15544	0.00895771	0.0213492	62244	3587	8549	104	13	30	598.5	275.923	284.967
Homer3	8	11482	0.105121	0.0199443	0.74447	1207	229	8548	2	1	13	603.5	229	657.538
Efr3a	15	86783	0.0877706	0.0416556	0.0983027	7617	3615	8531	14	11	25	544.071	328.636	341.24
Cnnm2	19	118597	0.105121	0.00763088	0.0719242	12467	905	8530	24	2	22	519.458	452.5	387.727
Rnf207	4	11975	0.160919	0	0.711232	1927	0	8517	6	0	6	321.167	0	1419.5
Itgb6	2	124312	0.00484265	0.00556664	0.0684246	602	692	8506	2	3	25	301	230.667	340.24
Chn1	2	164687	0.017093	0.00275067	0.0516313	2815	453	8503	7	2	22	402.143	226.5	386.5
2310022B05Rik	8	27614	0.468494	0.0403419	0.307851	12937	1114	8501	20	4	20	646.85	278.5	425.05
Arl5a	2	26926	1.1028	0.059645	0.315346	29694	1606	8491	43	4	17	690.558	401.5	499.471
Prkcz	4	101233	0.627878	0.0202898	0.0837573	63562	2054	8479	39	6	22	1629.79	342.333	385.409
Mef2c	13	163047	0.0358056	0.0389888	0.051985	5838	6357	8476	10	15	21	583.8	423.8	403.619
Gria3	X	277748	0	0.000720077	0.0304773	0	200	8465	0	1	25	0	200	338.6
Kif5c	2	155481	0.363504	0.0593256	0.0543282	56518	9224	8447	66	21	25	856.333	439.238	337.88
Tbc1d9	8	107583	0.326706	0.0419583	0.0777446	35148	4514	8364	42	13	25	836.857	347.231	334.56
Bicdl1	5	83447	0.184884	0.0132779	0.0998119	15428	1108	8329	16	2	21	964.25	554	396.619
Map4k4	1	125398	0.362542	0.0211168	0.0661813	45462	2648	8299	57	8	27	797.579	331	307.37
Ext1	15	277923	0.0719768	0.0187678	0.0297924	20004	5216	8280	33	14	24	606.182	372.571	345
Eepd1	9	122564	0.0878235	0.011137	0.0674423	10764	1365	8266	15	4	23	717.6	341.25	359.391
Nrcam	12	273080	0.160466	0.0335286	0.0302439	43820	9156	8259	84	24	22	521.667	381.5	375.409
Snap25	2	68976	0.942763	0.291203	0.119708	65028	20086	8257	87	44	23	747.448	456.5	359
Mfap3l	8	43903	0.118147	0.0621142	0.187664	5187	2727	8239	7	7	20	741	389.571	411.95
4933405O20Rik	7	1339	0	0.448096	6.15011	0	600	8235	0	3	22	0	200	374.318
Ube2ql1	13	37058	0.31958	0.0929624	0.222219	11843	3445	8235	15	8	17	789.533	430.625	484.412
Dpf1	7	13641	3.38619	0.157613	0.602962	46191	2150	8225	28	7	25	1649.68	307.143	329
Tmem64	4	20923	0.724179	0.491708	0.392535	15152	10288	8213	22	21	17	688.727	489.905	483.118
Dscam	16	579913	0.00239864	0.00339189	0.014128	1391	1967	8193	5	8	23	278.2	245.875	356.217
Plxdc1	11	63207	0.125524	0.0112646	0.129369	7934	712	8177	9	3	17	881.556	237.333	481
Fgf12	16	592971	0.062541	0.0139804	0.0137764	37085	8290	8169	63	18	25	588.651	460.556	326.76
Pwwp2b	7	18775	1.39297	0.0486818	0.43478	26153	914	8163	27	4	14	968.63	228.5	583.071
Tbl1xr1	3	139943	0.213937	0.0923162	0.0583023	29939	12919	8159	55	28	22	544.345	461.393	370.864
Kctd1	18	182762	0.0405062	0.0218754	0.044599	7403	3998	8151	6	10	17	1233.83	399.8	479.471
Ski	4	68461	1.07566	0.0327924	0.118272	73641	2245	8097	35	6	23	2104.03	374.167	352.043
Klf9	19	26904	2.02007	0.357345	0.30081	54348	9614	8093	75	16	15	724.64	600.875	539.533
Pfkfb3	2	82642	0.0840735	0.0310254	0.09788	6948	2564	8089	9	5	14	772	512.8	577.786
Cds1	5	58729	0.43132	0.0436752	0.1377	25331	2565	8087	40	8	22	633.275	320.625	367.591
Strn3	12	82266	0.0725573	0.0232417	0.0981572	5969	1912	8075	9	2	17	663.222	956	475
Mpzl1	1	42299	0.451335	0.124471	0.190856	19091	5265	8073	22	12	21	867.773	438.75	384.429
Cxxc5	18	32292	2.39998	0.336957	0.249969	77500	10881	8072	30	26	21	2583.33	418.5	384.381
D430041D05Rik	2	267941	0.157643	0.0138202	0.0301148	42239	3703	8069	58	9	23	728.259	411.444	350.826
Lamp5	2	17679	1.79139	0.351434	0.456248	31670	6213	8066	57	20	27	555.614	310.65	298.741
Rictor	15	92023	0.0437717	0.0113885	0.0876303	4028	1048	8064	6	3	22	671.333	349.333	366.545
Gm21119	8	25785	0.15222	0.180376	0.312624	3925	4651	8061	5	12	22	785	387.583	366.409
Olfr1423	19	933	13.2915	3.46517	8.63023	12401	3233	8052	4	10	12	3100.25	323.3	671
Pfkp	13	69010	0.119287	0.0460223	0.116389	8232	3176	8032	14	9	18	588	352.889	446.222
Arl4a	12	4697	1.43475	1.27251	1.70875	6739	5977	8026	12	16	23	561.583	373.562	348.957
Hsph1	5	19656	0.220391	0.0384615	0.406899	4332	756	7998	8	1	19	541.5	756	420.947
Nav3	10	774463	0.0352438	0.0172532	0.0103246	27295	13362	7996	48	41	27	568.646	325.902	296.148
Unc5c	3	369361	0.084232	0.0313839	0.0216401	31112	11592	7993	42	22	25	740.762	526.909	319.72
Ece1	4	102993	0.703232	0.0125543	0.0775198	72428	1293	7984	37	4	23	1957.51	323.25	347.13
Klf12	14	414048	0.0342714	0.0161286	0.0192828	14190	6678	7984	26	15	23	545.769	445.2	347.13
Akap11	14	44563	0.165249	0.0417162	0.178534	7364	1859	7956	9	4	21	818.222	464.75	378.857
Rag2	2	7812	1.85753	1.0055	1.01715	14511	7855	7946	21	28	28	691	280.536	283.786
Nr2f1	13	9903	2.72574	1.16056	0.800969	26993	11493	7932	31	16	17	870.742	718.312	466.588
Ptprj	2	150894	0.415066	0.035177	0.0525534	62631	5308	7930	81	13	22	773.222	408.308	360.455
Ctrb1	8	4492	0.437667	0	1.76069	1966	0	7909	2	0	6	983	0	1318.17
Angptl2	2	31649	1.49379	0.0154823	0.249866	47277	490	7908	76	2	25	622.066	245	316.32
Pqlc1	18	37484	0.244931	0.0391634	0.210863	9181	1468	7904	9	4	18	1020.11	367	439.111
Ift57	16	65833	0.152279	0.0840004	0.120016	10025	5530	7901	17	16	23	589.706	345.625	343.522
Stpg4	17	38171	0.171963	0	0.206937	6564	0	7899	14	0	10	468.857	0	789.9
Mgat5	1	283322	0.0290623	0.00514609	0.0277846	8234	1458	7872	15	5	24	548.933	291.6	328
Psd3	8	522946	0.100704	0.023685	0.015036	52663	12386	7863	94	28	28	560.245	442.357	280.821
Tmx1	12	14471	0.466174	0.209453	0.542879	6746	3031	7856	13	9	23	518.923	336.778	341.565
Gfra2	14	89719	0.0135423	0.00998674	0.0874843	1215	896	7849	3	3	25	405	298.667	313.96
Slc25a25	2	36959	0.554479	0.0331448	0.211586	20493	1225	7820	19	3	22	1078.58	408.333	355.455
Cdk5r1	11	4162	4.6223	0.317155	1.87746	19238	1320	7814	8	3	12	2404.75	440	651.167
Gria1	11	318674	0.00480742	0.00129913	0.0244796	1532	414	7801	4	2	24	383	207	325.042
Samd4	14	222853	0.0419424	0.0189138	0.0349648	9347	4215	7792	11	11	20	849.727	383.182	389.6
Dyrk1a	16	125508	0.309574	0.0276795	0.0620359	38854	3474	7786	71	7	18	547.239	496.286	432.556
Phtf2	5	123462	0.0419157	0.0240155	0.0629505	5175	2965	7772	11	6	25	470.455	494.167	310.88
Nell2	15	309357	0.0687749	0.0138966	0.0249905	21276	4299	7731	27	10	23	788	429.9	336.13
Cited2	10	2447	4.8725	3.36821	3.15407	11923	8242	7718	10	8	16	1192.3	1030.25	482.375
Mapkapk2	1	44127	0.184037	0.0131892	0.174406	8121	582	7696	15	2	19	541.4	291	405.053
Papd7	13	36285	0.748767	0.171586	0.212016	27169	6226	7693	28	15	19	970.321	415.067	404.895
Relt	7	17600	0.760852	0.0676705	0.436705	13391	1191	7686	24	3	20	557.958	397	384.3
Stxbp6	12	222226	0.00622789	0.00778037	0.0345774	1384	1729	7684	4	7	29	346	247	264.966
Slc12a5	2	38886	0.969681	0.0440261	0.197578	37707	1712	7683	25	3	16	1508.28	570.667	480.188
Tbc1d22a	15	284045	0.178475	0.00968509	0.0269887	50695	2751	7666	68	9	28	745.515	305.667	273.786
Rapgef2	3	224002	0.102111	0.0434818	0.0340934	22873	9740	7637	39	35	30	586.487	278.286	254.567
Grip1	10	633432	0.00394202	0.00425144	0.0120565	2497	2693	7637	4	7	23	624.25	384.714	332.043
Cdh6	15	144975	0.00380755	0.0680117	0.0525608	552	9860	7620	2	31	29	276	318.065	262.759
Nek2	1	11601	0.469184	0.275752	0.655116	5443	3199	7600	9	8	21	604.778	399.875	361.905
Xylt1	7	286652	0.0170102	0.00227453	0.026513	4876	652	7600	15	3	23	325.067	217.333	330.435
Myo5c	9	73432	0.0578631	0.00276446	0.103375	4249	203	7591	11	1	18	386.273	203	421.722
Pde4dip	3	198880	0.0937399	0.00888978	0.0380682	18643	1768	7571	25	4	20	745.72	442	378.55
Tecr	8	22794	0.644029	0.0550583	0.331052	14680	1255	7546	12	3	17	1223.33	418.333	443.882
Tbc1d14	5	95668	0.111636	0.0118117	0.0788665	10680	1130	7545	19	2	18	562.105	565	419.167
Pimreg	11	4945	3.31304	0.13731	1.52396	16383	679	7536	20	3	22	819.15	226.333	342.545
Ccdc141	2	160735	0.00906461	0.00392572	0.0467789	1457	631	7519	4	1	23	364.25	631	326.913
Opn5	17	54613	0.0261842	0.0270632	0.13711	1430	1478	7488	5	6	18	286	246.333	416
Dlgap1	17	852341	0.104327	0.011276	0.00877818	88922	9611	7482	159	25	24	559.258	384.44	311.75
Tnrc18	5	93002	0.373648	0.0617836	0.0802348	34750	5746	7462	41	9	15	847.561	638.444	497.467
Itpka	2	8917	0.0976786	0	0.835258	871	0	7448	3	0	5	290.333	0	1489.6
Agtpbp1	13	107837	0.333865	0.0266328	0.0690579	36003	2872	7447	51	9	24	705.941	319.111	310.292
Mis18a	16	8060	0.817742	0.286725	0.920596	6591	2311	7420	10	9	20	659.1	256.778	371
Gtf2ird1	5	99061	0.0931648	0.0100746	0.0745702	9229	998	7387	15	4	20	615.267	249.5	369.35
Erc2	14	856110	0.00966581	0.00357548	0.00862039	8275	3061	7380	14	10	24	591.071	306.1	307.5
Trim42	9	20397	0.0816297	0.0264255	0.360641	1665	539	7356	3	1	25	555	539	294.24
Nova1	12	121586	0.132828	0.128428	0.0604346	16150	15615	7348	27	32	21	598.148	487.969	349.905
Slc6a17	3	50471	0.669374	0.0450754	0.145311	33784	2275	7334	28	6	16	1206.57	379.167	458.375
Mbnl1	3	156921	0.232678	0.0531032	0.0466604	36512	8333	7322	62	19	16	588.903	438.579	457.625
Sptan1	2	65892	0.116994	0.0087264	0.109604	7709	575	7222	12	1	10	642.417	575	722.2
Ldhd	8	4726	2.45916	0.151291	1.52645	11622	715	7214	13	3	20	894	238.333	360.7
Midn	10	10097	3.5151	0.301971	0.714073	35492	3049	7210	1	6	12	35492	508.167	600.833
Mllt3	4	263440	0.0928219	0.0289781	0.0273573	24453	7634	7207	44	19	16	555.75	401.789	450.438
Trafd1	5	13908	1.38841	0.0614035	0.516106	19310	854	7178	36	2	17	536.389	427	422.235
Atp2c1	9	109896	0.0524678	0.00780738	0.0651434	5766	858	7159	10	3	17	576.6	286	421.118
Nwd2	5	161444	0	0	0.0441144	0	0	7122	0	0	18	0	0	395.667
Calm1	12	10380	1.73671	0.27052	0.685934	18027	2808	7120	26	6	13	693.346	468	547.692
Pebp1	5	4914	2.21795	0.167684	1.44831	10899	824	7117	13	2	19	838.385	412	374.579
Hivep3	4	404262	0.173209	0.0116855	0.0175926	70022	4724	7112	98	15	24	714.51	314.933	296.333
Nr1d1	11	7402	4.13564	0.621319	0.955012	30612	4599	7069	6	9	12	5102	511	589.083
Rhobtb2	14	20647	0.300867	0.0309488	0.342326	6212	639	7068	6	1	13	1035.33	639	543.692
Elfn2	15	51439	0.0106923	0	0.137289	550	0	7062	2	0	17	275	0	415.412
Klhl29	12	298211	0.0582809	0.00821231	0.0235873	17380	2449	7034	26	7	20	668.462	349.857	351.7
Gpc6	14	1051230	0.00273679	0.00185877	0.00667218	2877	1954	7014	4	5	21	719.25	390.8	334
Rasgef1a	6	80042	0.378589	0.0301842	0.0874291	30303	2416	6998	21	8	17	1443	302	411.647
Zzef1	11	130895	0.0207953	0.00152794	0.0533328	2722	200	6981	2	1	17	1361	200	410.647
Fos	12	3384	6.42583	1.52098	2.05792	21745	5147	6964	21	10	15	1035.48	514.7	464.267
Casq2	3	60100	0.0320133	0.00836938	0.115824	1924	503	6961	4	2	20	481	251.5	348.05
Ccdc50	16	63350	0.066835	0.0423678	0.109724	4234	2684	6951	7	6	16	604.857	447.333	434.438
Mycn	12	5744	1.21501	0.499478	1.20996	6979	2869	6950	6	7	18	1163.17	409.857	386.111
Smad5	13	39368	0.436014	0.0457478	0.176006	17165	1801	6929	20	4	12	858.25	450.25	577.417
Fbxo47	11	30329	0.124073	0.0157275	0.228329	3763	477	6925	4	2	11	940.75	238.5	629.545
Setmar	6	12078	0.600762	0.239609	0.572611	7256	2894	6916	8	5	17	907	578.8	406.824
Got2	8	24269	0.185628	0.154683	0.284973	4505	3754	6916	8	9	20	563.125	417.111	345.8
Sgk1	10	117720	0.435245	0.107085	0.0587411	51237	12606	6915	72	26	17	711.625	484.846	406.765
Tuba8	6	15365	0.140514	0	0.449723	2159	0	6910	2	0	13	1079.5	0	531.538
Fem1c	18	21366	0.306421	0.137789	0.323364	6547	2944	6909	7	7	16	935.286	420.571	431.812
Cpeb1	7	108440	0.0264755	0	0.0634452	2871	0	6880	4	0	19	717.75	0	362.105
Rpia	6	26456	0.499282	0.0966888	0.259979	13209	2558	6878	17	10	22	777	255.8	312.636
Ndrg4	8	38135	0.344198	0.0442638	0.180359	13126	1688	6878	9	4	15	1458.44	422	458.533
Osbpl1a	18	186528	0.228604	0.0386323	0.036772	42641	7206	6859	61	17	20	699.033	423.882	342.95
Mapk4	18	136874	0.143636	0.0337098	0.0501045	19660	4614	6858	20	11	19	983	419.455	360.947
Lrch1	14	193202	0.0679237	0.00775872	0.0354137	13123	1499	6842	26	6	21	504.731	249.833	325.81
Zfp706	15	10376	4.14659	0.613628	0.658539	43025	6367	6833	49	13	17	878.061	489.769	401.941
Fam174b	7	36613	0.0173436	0	0.186464	635	0	6827	2	0	14	317.5	0	487.643
Rfc5	5	9879	0.218443	0.0209535	0.690252	2158	207	6819	2	1	11	1079	207	619.909
Kdm6b	11	15168	1.58393	0.307819	0.449499	24025	4669	6818	7	9	12	3432.14	518.778	568.167
Cluh	11	21353	0.745282	0.058212	0.318972	15914	1243	6811	10	3	15	1591.4	414.333	454.067
Bod1	11	6705	3.2513	0.330947	1.01447	21800	2219	6802	35	6	20	622.857	369.833	340.1
Dtx1	5	31665	0.678857	0.0108321	0.21459	21496	343	6795	10	1	15	2149.6	343	453
Cdc42bpa	1	205132	0.143956	0.00596201	0.0331055	29530	1223	6791	60	4	19	492.167	305.75	357.421
Grik1	16	394366	0.00198039	0.00233286	0.0172175	781	920	6790	3	4	15	260.333	230	452.667
Coro1c	5	66268	0.370571	0.0141546	0.102433	24557	938	6788	42	3	16	584.69	312.667	424.25
Skor2	18	43938	0.0301106	0.0421048	0.154217	1323	1850	6776	4	3	18	330.75	616.667	376.444
Sez6l	5	158035	0.234834	0.00699212	0.0428513	37112	1105	6772	41	4	15	905.171	276.25	451.467
Clec16a	16	199540	0.0585447	0.00379373	0.033903	11682	757	6765	20	2	17	584.1	378.5	397.941
Smarca2	19	173249	0.32242	0.0488603	0.0390421	55859	8465	6764	73	14	17	765.192	604.643	397.882
Esd	14	18469	0.134658	0.0421788	0.366181	2487	779	6763	3	2	21	829	389.5	322.048
Zfp219	14	14657	0.392304	0.379068	0.461281	5750	5556	6761	5	7	13	1150	793.714	520.077
Hlf	11	54360	0.276895	0.0536608	0.124025	15052	2917	6742	17	5	16	885.412	583.4	421.375
Slc3a1	17	35861	0.0417724	0.00560497	0.187948	1498	201	6740	4	1	15	374.5	201	449.333
Atxn7l1	12	225493	0.135636	0.0233666	0.0298368	30585	5269	6728	41	13	22	745.976	405.308	305.818
Gapdh	6	4616	3.19172	0.388865	1.45451	14733	1795	6714	7	4	10	2104.71	448.75	671.4
Sphkap	1	152970	0.278244	0.0448258	0.043819	42563	6857	6703	86	20	22	494.919	342.85	304.682
Lrp8	4	74641	0.140606	0.013853	0.0897764	10495	1034	6701	11	3	11	954.091	344.667	609.182
Celf4	18	276526	0.819254	0.103589	0.0242292	226545	28645	6700	148	71	23	1530.71	403.451	291.304
Ripor2	13	232283	0.00212241	0.00111932	0.0288269	493	260	6696	2	1	18	246.5	260	372
Kcnn2	18	417138	0.0233304	0.0145539	0.0160355	9732	6071	6689	15	12	20	648.8	505.917	334.45
Ndufb7	8	4866	2.69359	0.116112	1.37197	13107	565	6676	7	1	11	1872.43	565	606.909
Dkk1	19	3621	0	0	1.84314	0	0	6674	0	0	21	0	0	317.81
Ptn	6	95256	0.0921412	0.0503695	0.0700323	8777	4798	6671	24	18	25	365.708	266.556	266.84
Prkd1	12	307868	0.00448894	0.00394	0.0216262	1382	1213	6658	3	5	19	460.667	242.6	350.421
Ncoa7	10	162119	0.101123	0.0246486	0.0410316	16394	3996	6652	29	7	20	565.31	570.857	332.6
Thy1	9	5196	1.10624	0.0856428	1.27829	5748	445	6642	8	2	17	718.5	222.5	390.706
Nav1	1	253526	0.0109417	0.00316338	0.0261946	2774	802	6641	8	3	18	346.75	267.333	368.944
Slc22a12	19	7188	12.2273	0.721202	0.922092	87890	5184	6628	27	14	18	3255.19	370.286	368.222
Cd276	9	30734	0.899655	0.0439253	0.215559	27650	1350	6625	24	5	16	1152.08	270	414.062
Btbd3	2	30841	1.29214	0.793327	0.214584	39851	24467	6618	61	43	20	653.295	569	330.9
Hlcs	16	184690	0.160231	0.0163463	0.0358222	29593	3019	6616	28	5	17	1056.89	603.8	389.176
Traf3ip2	10	42374	0.649219	0.0308208	0.155945	27510	1306	6608	28	4	20	982.5	326.5	330.4
Loxl2	14	86767	0	0.00254705	0.0761119	0	221	6604	0	1	17	0	221	388.471
Ppp4r4	12	81549	0.0483513	0.0054691	0.0809329	3943	446	6600	3	1	19	1314.33	446	347.368
Kat6b	14	173263	0.113648	0.0205814	0.0380751	19691	3566	6597	36	7	16	546.972	509.429	412.312
Fhod3	18	424879	0.0137004	0.00573104	0.0155079	5821	2435	6589	6	5	19	970.167	487	346.789
Tsc22d1	14	92805	0.237541	0.0575077	0.0708044	22045	5337	6571	28	8	14	787.321	667.125	469.357
Rmdn3	2	20034	0.07058	0.01767	0.327643	1414	354	6564	1	1	10	1414	354	656.4
Ap1b1	11	55968	0.121784	0.0116852	0.117192	6816	654	6559	13	3	16	524.308	218	409.938
Rcvrn	11	8008	3.99788	0.546204	0.818432	32015	4374	6554	14	10	16	2286.79	437.4	409.625
Scrt1	15	5927	0.353805	0.722625	1.10224	2097	4283	6533	5	8	5	419.4	535.375	1306.6
Zbtb2	10	21034	0.817486	0.109157	0.309879	17195	2296	6518	21	5	21	818.81	459.2	310.381
Ctnnd2	15	856749	0.0231643	0.00590955	0.00760433	19846	5063	6515	39	13	21	508.872	389.462	310.238
Man1a2	3	123271	0.0449011	0.0124441	0.0528348	5535	1534	6513	8	3	19	691.875	511.333	342.789
Fmnl2	2	275945	0.0919386	0.00984254	0.0235699	25370	2716	6504	37	8	20	685.676	339.5	325.2
Ppm1b	17	67251	0.191254	0.0155537	0.0966677	12862	1046	6501	21	3	21	612.476	348.667	309.571
Auh	13	94563	0.18539	0.0125736	0.0687478	17531	1189	6501	26	3	17	674.269	396.333	382.412
Rims4	2	58933	0.657085	0.052653	0.110295	38724	3103	6500	35	8	16	1106.4	387.875	406.25
Apol7a	15	10892	1.34934	0.0903415	0.596676	14697	984	6499	12	3	10	1224.75	328	649.9
Scn4b	9	15532	0.112349	0	0.417525	1745	0	6485	2	0	9	872.5	0	720.556
Faap100	11	9185	0.503647	0.0414807	0.705498	4626	381	6480	4	1	13	1156.5	381	498.462
Maml3	3	418000	0.0860072	0.016933	0.0155	35951	7078	6479	47	12	17	764.915	589.833	381.118
Ccdc90b	7	21146	0.41308	0.128015	0.306346	8735	2707	6478	14	7	16	623.929	386.714	404.875
Ipo5	14	36776	0.13604	0.044404	0.175658	5003	1633	6460	3	4	13	1667.67	408.25	496.923
Agap3	5	49871	0.599005	0.0426099	0.129514	29873	2125	6459	20	6	15	1493.65	354.167	430.6
Pofut2	10	10358	2.64095	0.0304113	0.62319	27355	315	6455	31	1	17	882.419	315	379.706
Dicer1	12	64211	0.0719036	0.00915731	0.100403	4617	588	6447	5	1	21	923.4	588	307
Pmm1	15	9823	1.22305	0.0472361	0.65591	12014	464	6443	7	1	12	1716.29	464	536.917
Fam49a	12	118827	0.0890033	0.0284279	0.0542217	10576	3378	6443	15	10	21	705.067	337.8	306.81
Rap1gap	4	65136	1.09433	0.0529507	0.0988394	71280	3449	6438	27	12	21	2640	287.417	306.571
Wapl	14	74056	0.0523253	0.00911472	0.0869342	3875	675	6438	5	2	12	775	337.5	536.5
Fam155a	8	565260	0.0262109	0.00426883	0.0113841	14816	2413	6435	27	6	19	548.741	402.167	338.684
Slc10a2	8	22069	0.217182	0.355612	0.29154	4793	7848	6434	8	25	24	599.125	313.92	268.083
Lrrn3	12	34390	0.250741	0.176243	0.186682	8623	6061	6420	14	15	19	615.929	404.067	337.895
Dym	18	268184	0.101065	0.00799451	0.0239351	27104	2144	6419	32	6	17	847	357.333	377.588
Tmem184b	15	42620	0.0981464	0.00797748	0.150446	4183	340	6412	5	1	13	836.6	340	493.231
Iqsec3	6	100746	0.00771247	0.0022929	0.0635956	777	231	6407	1	1	20	777	231	320.35
Kif26b	1	403733	0.196605	0.0118123	0.0158273	79376	4769	6390	121	13	22	656	366.846	290.455
Hspb1	5	1645	13.5611	0.548936	3.87477	22308	903	6374	24	2	17	929.5	451.5	374.941
C1qtnf4	2	4666	3.41427	0.336691	1.36562	15931	1571	6372	15	5	12	1062.07	314.2	531
Dach1	14	382913	0.0014912	0.00306075	0.0166174	571	1172	6363	2	3	18	285.5	390.667	353.5
Inpp5e	2	12955	0.715168	0.0285604	0.490621	9265	370	6356	10	1	11	926.5	370	577.818
Fzd1	5	4197	5.75149	3.13581	1.51346	24139	13161	6352	27	24	19	894.037	548.375	334.316
Cnnm1	19	56775	0.611924	0.0548129	0.111775	34742	3112	6346	31	6	13	1120.71	518.667	488.154
B3galt2	1	9241	0.296829	0.143491	0.685748	2743	1326	6337	7	5	22	391.857	265.2	288.045
Csrnp3	2	185780	0.0260739	0.0130908	0.0340726	4844	2432	6330	10	8	19	484.4	304	333.158
Mcf2l	8	146697	0.590994	0.0393737	0.0430343	86697	5776	6313	36	14	19	2408.25	412.571	332.263
Rb1	14	133094	0.0282958	0.00789667	0.0474026	3766	1051	6309	4	3	11	941.5	350.333	573.545
Sec14l1	11	44101	1.19111	0.0535362	0.142967	52529	2361	6305	24	6	14	2188.71	393.5	450.357
Etl4	2	900329	0.000264348	0.000222141	0.00699411	238	200	6297	1	1	22	238	200	286.227
Ahcyl2	6	143932	0.0552692	0.0090251	0.0436665	7955	1299	6285	10	2	17	795.5	649.5	369.706
Myo18a	11	102735	0.373836	0.0134716	0.0611281	38406	1384	6280	48	5	18	800.125	276.8	348.889
Bcl6	16	23801	0.800092	0.273308	0.263644	19043	6505	6275	13	11	18	1464.85	591.364	348.611
Nol4l	2	122510	0.487079	0.0386907	0.051204	59672	4740	6273	45	13	18	1326.04	364.615	348.5
Fat1	8	116811	0.36119	0.155268	0.0536251	42191	18137	6264	67	28	17	629.716	647.75	368.471
Pgrmc2	3	16721	0.849889	0.326177	0.37432	14211	5454	6259	15	11	16	947.4	495.818	391.188
Exoc3	13	39245	0.0589629	0.018754	0.159409	2314	736	6256	2	2	10	1157	368	625.6
Rgs7	1	433414	0.0457023	0.00823924	0.0144319	19808	3571	6255	36	11	18	550.222	324.636	347.5
Per1	11	14744	1.91257	0.197301	0.423494	28199	2909	6244	1	5	9	28199	581.8	693.778
Map6	7	69691	0.0720466	0.0124406	0.0895955	5021	867	6244	7	3	16	717.286	289	390.25
Hsp90ab1	17	5484	2.64861	0.41922	1.13822	14525	2299	6242	6	5	6	2420.83	459.8	1040.33
E030018B13Rik	7	3683	23.0472	1.66603	1.69291	84883	6136	6235	62	16	16	1369.08	383.5	389.688
Slc4a3	1	13388	1.64252	0.39147	0.465641	21990	5241	6234	25	14	18	879.6	374.357	346.333
Cyth2	7	7686	1.9503	0.104866	0.810955	14990	806	6233	8	2	10	1873.75	403	623.3
Tle3	9	46132	0.333521	0.0431588	0.135091	15386	1991	6232	17	6	15	905.059	331.833	415.467
Jade1	3	61131	0.343099	0.0478481	0.101945	20974	2925	6232	28	7	16	749.071	417.857	389.5
Apba1	19	190710	0.213518	0.0181427	0.032615	40720	3460	6220	51	7	18	798.431	494.286	345.556
Eef1a2	2	9362	1.1348	0.232856	0.664174	10624	2180	6218	3	5	14	3541.33	436	444.143
Usp6nl	2	123724	0.0703178	0.0224855	0.0502489	8700	2782	6217	13	8	19	669.231	347.75	327.211
Trim67	8	41622	0.299025	0.0330594	0.1492	12446	1376	6210	13	5	18	957.385	275.2	345
Bcl2l1	2	51061	0.80631	0.0808836	0.121521	41171	4130	6205	20	11	12	2058.55	375.455	517.083
Slc35f1	10	421090	0.00146287	0.00219193	0.0146691	616	923	6177	2	3	17	308	307.667	363.353
Wdsub1	2	30228	0.626406	0.0738057	0.204148	18935	2231	6171	31	7	16	610.806	318.714	385.688
Ptma	1	3987	8.31026	1.44821	1.54728	33133	5774	6169	17	11	13	1949	524.909	474.538
Spns2	11	38267	0.0167507	0.00870201	0.161183	641	333	6168	2	1	17	320.5	333	362.824
Ddx49	8	9606	0.0421611	0.0519467	0.641162	405	499	6159	1	1	3	405	499	2053
Nr4a3	4	41295	0.461291	0.190701	0.149146	19049	7875	6159	19	10	11	1002.58	787.5	559.909
Adamts3	5	206248	0.00513944	0.00618188	0.0298573	1060	1275	6158	3	4	16	353.333	318.75	384.875
Fezf2	14	6096	0.883858	0.322835	1.00755	5388	1968	6142	14	7	20	384.857	281.143	307.1
Strip2	6	42670	0.0933911	0.0124678	0.143918	3985	532	6141	4	2	21	996.25	266	292.429
Tox3	8	101304	0.0402946	0.0184099	0.06058	4082	1865	6137	9	7	20	453.556	266.429	306.85
Csdc2	15	14183	0.586124	0.0222802	0.432067	8313	316	6128	8	1	10	1039.12	316	612.8
Ppp2r2b	18	414251	0.0261122	0.0117127	0.014793	10817	4852	6128	16	14	16	676.062	346.571	383
Pard3	8	548394	0.0241925	0.00528999	0.0111744	13267	2901	6128	25	8	24	530.68	362.625	255.333
Maf	8	3642	14.7545	1.62273	1.68149	53736	5910	6124	81	16	20	663.407	369.375	306.2
Selenos	7	9757	0.364661	0.0423286	0.626935	3558	413	6117	6	1	14	593	413	436.929
Zzz3	3	67354	0.0934169	0.0260415	0.090789	6292	1754	6115	9	3	13	699.111	584.667	470.385
Noct	3	27198	0.500331	0.250313	0.224759	13608	6808	6113	21	17	19	648	400.471	321.737
Fbrsl1	5	86753	0.724332	0.0161724	0.0702685	62838	1403	6096	47	5	15	1336.98	280.6	406.4
Sh2d4b	14	79478	0.0161806	0.00582551	0.0765998	1286	463	6088	2	2	19	643	231.5	320.421
Pigk	3	128842	0.0657084	0.0128297	0.0471896	8466	1653	6080	17	6	18	498	275.5	337.778
Tm6sf1	7	25362	0.140841	0.0162842	0.239453	3572	413	6073	5	1	16	714.4	413	379.562
Synj2	17	103011	0.253274	0.0214734	0.0589355	26090	2212	6071	31	6	19	841.613	368.667	319.526
Ptprd	4	2270506	0.0221585	0.00923671	0.00267209	50311	20972	6067	104	59	27	483.76	355.458	224.704
Sgip1	4	232332	0.0557048	0.00651654	0.0261092	12942	1514	6066	24	3	17	539.25	504.667	356.824
Nrxn1	17	1059441	0.0735982	0.00676772	0.00572472	77973	7170	6065	155	19	16	503.052	377.368	379.062
Nt5c2	19	129800	0.217643	0.0134592	0.0466641	28250	1747	6057	44	7	18	642.045	249.571	336.5
Wwox	8	913054	0.121642	0.00993479	0.00662173	111066	9071	6046	166	21	20	669.072	431.952	302.3
Fam220a	5	15812	0.358082	0.0241589	0.381735	5662	382	6036	6	1	16	943.667	382	377.25
Agbl1	7	894812	0.00129413	0.00221834	0.00674555	1158	1985	6036	3	8	19	386	248.125	317.684
Lingo3	10	11239	1.35662	0.0233117	0.536792	15247	262	6033	4	1	9	3811.75	262	670.333
Mnt	11	14806	1.5387	0.179252	0.407402	22782	2654	6032	8	4	15	2847.75	663.5	402.133
Brinp1	4	192884	0.126459	0.0412217	0.0312468	24392	7951	6027	41	22	17	594.927	361.409	354.529
Chd9	8	226165	0.0771163	0.0283421	0.0266266	17441	6410	6022	26	18	16	670.808	356.111	376.375
Tob2	15	10057	2.87203	0.536939	0.59829	28884	5400	6017	9	8	9	3209.33	675	668.556
Nav2	7	651028	0.153559	0.012236	0.00922695	99971	7966	6007	118	19	21	847.212	419.263	286.048
Trpv4	5	36270	0.101186	0.0143369	0.165536	3670	520	6004	9	2	10	407.778	260	600.4
Ncam1	9	296790	0.0892752	0.00901985	0.0202197	26496	2677	6001	53	6	15	499.925	446.167	400.067
Map4	9	152496	0.125669	0.0194038	0.0393387	19164	2959	5999	23	7	16	833.217	422.714	374.938
Mybbp1a	11	10414	0.220568	0.0521413	0.575955	2297	543	5998	4	2	14	574.25	271.5	428.429
Setd6	8	3130	2.85559	0.111182	1.91597	8938	348	5997	3	1	8	2979.33	348	749.625
Brinp3	1	406844	0.0250858	0.0396073	0.0147133	10206	16114	5986	18	43	20	567	374.744	299.3
Mmd	11	29134	0.122778	0.033775	0.20543	3577	984	5985	6	3	18	596.167	328	332.5
Adgrl3	5	804996	0.0127479	0.0183181	0.00742861	10262	14746	5980	14	37	17	733	398.541	351.765
Rcan1	16	74219	0.140786	0.0196041	0.0805589	10449	1455	5979	15	4	14	696.6	363.75	427.071
Rtn4rl1	11	73777	1.05149	0.0356886	0.0809873	77576	2633	5975	27	8	17	2873.19	329.125	351.471
Ube2r2	4	57350	0.142546	0.028265	0.10408	8175	1621	5969	11	3	14	743.182	540.333	426.357
Olfr412	11	939	2.76038	0.219382	6.35357	2592	206	5966	8	1	19	324	206	314
Ttc7	17	98884	0.398538	0.0509284	0.0603232	39409	5036	5965	17	11	13	2318.18	457.818	458.846
Adcy1	11	115018	0.711854	0.0459146	0.051818	81876	5281	5960	101	13	15	810.653	406.231	397.333
Tbc1d1	5	195182	0.0885174	0.0119581	0.0305305	17277	2334	5959	21	8	20	822.714	291.75	297.95
Tacc1	8	101873	0.0585337	0.00535961	0.0584748	5963	546	5957	9	1	15	662.556	546	397.133
Bmpr1b	3	332290	0.0164344	0.0109061	0.0179211	5461	3624	5955	15	9	20	364.067	402.667	297.75
Cdh26	2	56836	0.12661	0.0254768	0.104758	7196	1448	5954	12	6	21	599.667	241.333	283.524
Siah3	14	70160	0.039638	0.0045325	0.0844213	2781	318	5923	4	1	12	695.25	318	493.583
Gabrp	11	28179	0.0168565	0.00812662	0.210121	475	229	5921	2	1	17	237.5	229	348.294
Lrrtm1	6	15103	0.73588	0.579554	0.391843	11114	8753	5918	21	24	20	529.238	364.708	295.9
Arap2	5	163715	0.00505146	0.0085148	0.036136	827	1394	5916	2	5	21	413.5	278.8	281.714
Ube2e2	14	320693	0.0135301	0.00867808	0.0184226	4339	2783	5908	6	9	16	723.167	309.222	369.25
Irs1	1	58316	0.281707	0.127581	0.101276	16428	7440	5906	13	12	12	1263.69	620	492.167
Cntn4	6	1021651	0.00579063	0.00651299	0.00577105	5916	6654	5896	13	16	20	455.077	415.875	294.8
Fbxw7	3	163931	0.0776607	0.0199413	0.035942	12731	3269	5892	26	8	21	489.654	408.625	280.571
Pde1c	6	582684	0.0326318	0.0140488	0.0101118	19014	8186	5892	31	24	20	613.355	341.083	294.6
Pkm	9	23008	0.684631	0.100704	0.255911	15752	2317	5888	15	4	12	1050.13	579.25	490.667
Nsun6	2	59939	0.0289795	0.00809156	0.0982332	1737	485	5888	1	1	17	1737	485	346.353
Grin2a	16	427663	0.198067	0.00969455	0.0137562	84706	4146	5883	134	9	21	632.134	460.667	280.143
Cdk14	5	576868	0.00366635	0.00215821	0.010186	2115	1245	5876	4	5	19	528.75	249	309.263
Prkag2	5	237899	0.329442	0.0185667	0.0246954	78374	4417	5875	82	12	20	955.78	368.083	293.75
Sgms1	19	266988	0.144302	0.0183079	0.0219486	38527	4888	5860	61	10	20	631.59	488.8	293
Cdk5rap2	4	193581	0.133045	0.0402054	0.0301786	25755	7783	5842	37	24	18	696.081	324.292	324.556
Polr3h	15	11218	1.2151	0.0598146	0.520681	13631	671	5841	13	2	12	1048.54	335.5	486.75
Mef2d	3	29715	0.868484	0.135453	0.196567	25807	4025	5841	8	8	13	3225.88	503.125	449.308
Slc15a4	5	37234	0.385964	0.0397486	0.156497	14371	1480	5827	18	4	18	798.389	370	323.722
Rreb1	13	173606	0.01883	0.00333514	0.0334608	3269	579	5809	7	2	16	467	289.5	363.062
Larp1	11	52971	0.25833	0.0135735	0.109626	13684	719	5807	19	2	19	720.211	359.5	305.632
Kcng4	8	11827	0.069502	0	0.490488	822	0	5801	2	0	11	411	0	527.364
Gm8439	4	20929	0.716709	0.138468	0.277175	15000	2898	5801	11	6	12	1363.64	483	483.417
Slc45a1	4	22781	2.87248	0.0474518	0.253808	65438	1081	5782	112	4	19	584.268	270.25	304.316
Fgf14	14	699221	0.0622278	0.00510282	0.0082692	43511	3568	5782	90	11	16	483.456	324.364	361.375
Snhg11	2	10514	0.87198	0.035857	0.549838	9168	377	5781	5	1	6	1833.6	377	963.5
Heatr5a	12	95451	0.037349	0.00990037	0.0605442	3565	945	5779	6	3	17	594.167	315	339.941
Nacad	11	8231	1.90779	0.135828	0.701859	15703	1118	5777	11	4	10	1427.55	279.5	577.7
AI413582	17	1960	14.9505	0.655612	2.94592	29303	1285	5774	9	3	9	3255.89	428.333	641.556
Tub	7	23580	1.27396	0.0869805	0.244826	30040	2051	5773	26	5	13	1155.38	410.2	444.077
Knop1	7	13782	0.399652	0.0800319	0.418517	5508	1103	5768	10	3	15	550.8	367.667	384.533
Far2	6	135343	0	0.00297762	0.0426176	0	403	5768	0	2	16	0	201.5	360.5
Mtmr7	8	83703	0.0736772	0.0201904	0.0688386	6167	1690	5762	13	5	17	474.385	338	338.941
Lpin1	12	111298	0.157775	0.0245018	0.0517709	17560	2727	5762	25	10	20	702.4	272.7	288.1
Rps29	12	1465	2.79044	1.21843	3.93174	4088	1785	5760	7	6	17	584	297.5	338.824
3632451O06Rik	14	101921	0.253255	0.086155	0.0564261	25812	8781	5751	32	18	17	806.625	487.833	338.294
Corin	5	204449	0.00104182	0	0.0281195	213	0	5749	1	0	16	213	0	359.312
Znrf1	8	89237	0.0965183	0.0064211	0.0643679	8613	573	5744	12	2	15	717.75	286.5	382.933
Phactr1	13	457904	0.0534741	0.0106856	0.0125245	24486	4893	5735	39	16	19	627.846	305.812	301.842
Dnajb12	10	19732	1.45885	0.129485	0.290239	28786	2555	5727	25	7	19	1151.44	365	301.421
Fgf9	14	42174	0.592925	0.20074	0.135557	25006	8466	5717	32	14	12	781.438	604.714	476.417
Tacc2	7	187348	0.194798	0.00991204	0.0304674	36495	1857	5708	39	6	16	935.769	309.5	356.75
Robo2	16	519987	0.00248468	0.00557514	0.0109734	1292	2899	5706	3	4	19	430.667	724.75	300.316
Hdac11	6	18023	1.02746	0.104589	0.316429	18518	1885	5703	14	5	12	1322.71	377	475.25
Hdac9	12	869516	0.00544326	0.00450135	0.00653812	4733	3914	5685	7	13	18	676.143	301.077	315.833
Ptch1	13	65133	0.534552	0.113092	0.0872369	34817	7366	5682	32	12	11	1088.03	613.833	516.545
Rtn4	11	51385	0.0812883	0.0422302	0.110558	4177	2170	5681	6	6	14	696.167	361.667	405.786
Wsb2	5	21297	0.218904	0.01357	0.266563	4662	289	5677	8	1	13	582.75	289	436.692
Lpp	16	599072	0.103086	0.0125978	0.00946965	61756	7547	5673	73	16	12	845.973	471.688	472.75
Adcy8	15	223262	0.0459684	0.034305	0.0254051	10263	7659	5672	14	15	18	733.071	510.6	315.111
Ccdc92	5	28007	0.892206	0.102939	0.202414	24988	2883	5669	31	7	14	806.065	411.857	404.929
Chst8	7	138244	0.016753	0.00881774	0.041	2316	1219	5668	7	4	16	330.857	304.75	354.25
Cux2	5	192454	0.0573592	0.00360606	0.0294148	11039	694	5661	19	3	14	581	231.333	404.357
Actr3	1	42823	0.134204	0.047708	0.132102	5747	2043	5657	7	5	17	821	408.6	332.765
Srrm3	5	67883	0.54999	0.0149522	0.083202	37335	1015	5648	29	3	16	1287.41	338.333	353
Tmem135	7	264509	0.0531702	0.0182867	0.0213452	14064	4837	5646	24	12	18	586	403.083	313.667
Chd7	4	177254	0.992412	0.0775779	0.0318413	175909	13751	5644	228	39	19	771.531	352.59	297.053
Mtss1l	8	19925	3.10871	0.166223	0.283061	61941	3312	5640	30	8	15	2064.7	414	376
Susd4	1	132553	0.0656115	0.00710659	0.0424962	8697	942	5633	13	2	14	669	471	402.357
Mtus1	8	142813	0.179935	0.0584681	0.0394292	25697	8350	5631	17	16	15	1511.59	521.875	375.4
Asap1	15	296063	0.0404272	0.0072113	0.0190061	11969	2135	5627	17	5	16	704.059	427	351.688
Slitrk5	14	8038	0.681762	0.758522	0.699179	5480	6097	5620	5	11	16	1096	554.273	351.25
Abt1	13	5506	1.4437	0.336724	1.01907	7949	1854	5611	6	5	12	1324.83	370.8	467.583
Ubr5	15	111527	0.0989984	0.00928923	0.0502928	11041	1036	5609	22	3	15	501.864	345.333	373.933
Ckb	12	2978	6.46911	1.02485	1.88146	19265	3052	5603	7	6	6	2752.14	508.667	933.833
Atrnl1	19	522310	0.00159101	0	0.0106948	831	0	5586	2	0	17	415.5	0	328.588
Myl9	2	6239	0.222792	0	0.894855	1390	0	5583	4	0	13	347.5	0	429.462
Afap1l2	19	95868	0.619122	0.0287166	0.0582363	59354	2753	5583	47	8	12	1262.85	344.125	465.25
Gpr153	4	11106	3.57329	0.143706	0.502431	39685	1596	5580	10	6	16	3968.5	266	348.75
Dnajb2	1	9287	1.60095	0.2791	0.599009	14868	2592	5563	5	7	9	2973.6	370.286	618.111
Itga3	11	32328	0.328941	0	0.171832	10634	0	5555	6	0	11	1772.33	0	505
Kif16b	2	283270	0.128425	0.0854662	0.0195644	36379	24210	5542	65	57	18	559.677	424.737	307.889
Fat4	3	125046	0.00498217	0.016386	0.0442877	623	2049	5538	2	6	18	311.5	341.5	307.667
Dad1	14	18445	0.312442	0.0721063	0.299756	5763	1330	5529	9	5	19	640.333	266	291
Arhgap31	16	114693	0.0154848	0.0048826	0.0481808	1776	560	5526	4	2	12	444	280	460.5
Il18bp	7	3159	3.39506	0.286483	1.74897	10725	905	5525	20	3	16	536.25	301.667	345.312
Hivep2	10	185300	0.259908	0.0398057	0.0297949	48161	7376	5521	81	14	13	594.58	526.857	424.692
Pcdh17	14	94003	0.0253822	0.0573067	0.0586683	2386	5387	5515	5	7	10	477.2	769.571	551.5
Gmpr	13	38959	0.784158	0.129315	0.141431	30550	5038	5510	43	15	20	710.465	335.867	275.5
Pdgfa	5	21357	0.704874	0.0124549	0.257901	15054	266	5508	23	1	13	654.522	266	423.692
1700122O11Rik	17	1549	0.726921	0.487411	3.55261	1126	755	5503	3	2	11	375.333	377.5	500.273
Zfp532	18	109214	0.123034	0.044042	0.050369	13437	4810	5501	20	14	18	671.85	343.571	305.611
Tnik	3	408685	0.054739	0.0117523	0.0134602	22371	4803	5501	34	7	15	657.971	686.143	366.733
Immp2l	12	931499	0.0131015	0.00376061	0.00590554	12204	3503	5501	20	9	15	610.2	389.222	366.733
Arid5b	10	186221	0.120502	0.0460421	0.0294918	22440	8574	5492	28	14	15	801.429	612.429	366.133
Api5	2	26455	0.808656	0.367757	0.207069	21393	9729	5478	21	29	20	1018.71	335.483	273.9
Capn15	17	27433	0.782342	0.0219444	0.19965	21462	602	5477	15	1	12	1430.8	602	456.417
Klf7	1	92836	0.400534	0.108611	0.0589642	37184	10083	5474	57	17	13	652.351	593.118	421.077
Atad2b	12	130042	0.11058	0.0146799	0.0420787	14380	1909	5472	18	6	16	798.889	318.167	342
Khdrbs2	1	485855	0.00215702	0.00176802	0.0112523	1048	859	5467	1	2	16	1048	429.5	341.688
Eif3d	15	11816	1.45701	0.0888626	0.462255	17216	1050	5462	24	3	16	717.333	350	341.375
Hectd1	12	85815	0.0686477	0.0164773	0.0635553	5891	1414	5454	10	3	13	589.1	471.333	419.538
Fmn2	1	320905	0.0168212	0.0089715	0.0169957	5398	2879	5454	8	9	18	674.75	319.889	303
Ccnl1	3	12099	1.3392	0.503761	0.450698	16203	6095	5453	18	16	16	900.167	380.938	340.812
Foxo3	10	94915	0.816341	0.070147	0.0574303	77483	6658	5451	78	13	12	993.372	512.154	454.25
Prss52	14	9429	9.22091	0.631562	0.577792	86944	5955	5448	83	10	14	1047.52	595.5	389.143
Magoh	4	7670	0.406128	0.0445893	0.709648	3115	342	5443	3	1	9	1038.33	342	604.778
Tnks	8	136512	0.0683603	0.0303417	0.0397694	9332	4142	5429	13	13	20	717.846	318.615	271.45
Smad2	18	69384	0.117145	0.0302952	0.0781448	8128	2102	5422	10	6	14	812.8	350.333	387.286
Rusc2	4	45110	0.389115	0.051186	0.12004	17553	2309	5415	24	6	11	731.375	384.833	492.273
Man1a	10	171825	0.00387022	0.00807799	0.0315146	665	1388	5415	2	2	21	332.5	694	257.857
Sv2c	13	173135	0.0209778	0.0292026	0.0312762	3632	5056	5415	7	9	15	518.857	561.778	361
BC029722	2	1474	16.1391	3.13026	3.66961	23789	4614	5409	5	11	10	4757.8	419.455	540.9
Igf1r	7	280842	0.0938108	0.00822527	0.0192493	26346	2310	5406	55	7	17	479.018	330	318
Cpeb2	5	56555	0.245867	0.113818	0.0954823	13905	6437	5400	19	12	12	731.842	536.417	450
Ap2b1	11	106012	0.0240067	0.0028959	0.0509188	2545	307	5398	2	1	13	1272.5	307	415.231
Manf	9	3186	2.64501	0.243566	1.69397	8427	776	5397	8	1	11	1053.38	776	490.636
Arhgap17	7	90698	0.14846	0.00936074	0.0594831	13465	849	5395	16	2	10	841.562	424.5	539.5
Fbxo33	12	19071	0.357716	0.270306	0.282576	6822	5155	5389	10	17	17	682.2	303.235	317
Alox5ap	5	23150	0.145745	0.0260475	0.232743	3374	603	5388	6	2	12	562.333	301.5	449
Cabp7	11	9887	0.156772	0	0.544857	1550	0	5387	4	0	16	387.5	0	336.688
Chchd3	6	268067	0.0201853	0.00565157	0.0200845	5411	1515	5384	9	4	17	601.222	378.75	316.706
Sphk1	11	5750	0.54087	0	0.935478	3110	0	5379	9	0	13	345.556	0	413.769
Plxna4	6	443650	0.0127781	0.0064082	0.0121041	5669	2843	5370	10	8	14	566.9	355.375	383.571
H6pd	4	29549	1.26309	0.0491049	0.180988	37323	1451	5348	20	5	12	1866.15	290.2	445.667
Rai1	11	94185	0.265212	0.00870627	0.0566545	24979	820	5336	31	3	14	805.774	273.333	381.143
Jakmip1	5	122273	0.0321657	0.00475166	0.0436237	3933	581	5334	6	2	16	655.5	290.5	333.375
Mthfr	4	20475	0.647424	0.0113309	0.260269	13256	232	5329	8	1	10	1657	232	532.9
Ctdsp2	10	21259	1.93001	0.317466	0.250576	41030	6749	5327	26	12	11	1578.08	562.417	484.273
Sorcs1	19	535348	0.00488281	0.0024881	0.00994867	2614	1332	5326	8	5	20	326.75	266.4	266.3
Gpr151	18	1772	3.42607	2.21445	3.00282	6071	3924	5321	11	11	17	551.909	356.727	313
G3bp2	5	31574	0.311712	0.0497878	0.168366	9842	1572	5316	8	4	14	1230.25	393	379.714
Plppr5	3	114901	0	0.00213227	0.0462311	0	245	5312	0	1	15	0	245	354.133
Slc8a1	17	365273	0.0518626	0.0135378	0.0145343	18944	4945	5309	33	14	15	574.061	353.214	353.933
Zbtb38	9	48909	0.725654	0.0322844	0.108446	35491	1579	5304	34	5	14	1043.85	315.8	378.857
Mapk8ip1	2	17588	0.459006	0.11542	0.300262	8073	2030	5281	1	4	10	8073	507.5	528.1
Aldoc	11	4709	1.06647	0.137396	1.12126	5022	647	5280	2	1	5	2511	647	1056
Lpcat4	2	7271	0.770183	0.213726	0.72521	5600	1554	5273	3	3	8	1866.67	518	659.125
Fam214a	9	79585	0.231941	0.0248539	0.0659923	18459	1978	5252	24	4	14	769.125	494.5	375.143
Tspoap1	11	25388	0.525524	0.0279266	0.20683	13342	709	5251	12	2	7	1111.83	354.5	750.143
Tbcel	9	59958	0.143651	0.0124921	0.0875613	8613	749	5250	13	3	18	662.538	249.667	291.667
Acot7	4	93722	0.469292	0.0302384	0.055942	43983	2834	5243	30	7	13	1466.1	404.857	403.308
Csmd1	8	1642848	0.00400524	0.00285967	0.00318837	6580	4698	5238	11	10	19	598.182	469.8	275.684
Dnajc6	4	146152	0.146341	0.017516	0.0358052	21388	2560	5233	39	7	15	548.41	365.714	348.867
Erp29	5	7722	0.240223	0.0643616	0.677545	1855	497	5232	4	1	11	463.75	497	475.636
Gm6588	5	2313	14.3394	0.49546	2.26157	33167	1146	5231	40	5	15	829.175	229.2	348.733
Ywhaq	12	27108	0.978383	0.173971	0.192821	26522	4716	5227	31	13	14	855.548	362.769	373.357
Thoc7	14	12841	0.290242	0.157231	0.406433	3727	2019	5219	6	8	20	621.167	252.375	260.95
Dip2a	10	82327	0.0423798	0.0299902	0.0633935	3489	2469	5219	6	5	12	581.5	493.8	434.917
Egln2	7	8145	1.69257	0.159116	0.640393	13786	1296	5216	3	2	8	4595.33	648	652
Olfm1	2	37644	1.28257	0.0688556	0.138482	48281	2592	5213	34	7	16	1420.03	370.286	325.812
Azi2	9	29296	0.43238	0.0729792	0.177772	12667	2138	5208	15	6	15	844.467	356.333	347.2
Zfp385a	15	26192	0.241868	0.0264966	0.198801	6335	694	5207	6	3	14	1055.83	231.333	371.929
Zfpm1	8	55111	1.03429	0.037996	0.0943913	57001	2094	5202	43	6	13	1325.6	349	400.154
Arrdc3	13	12659	0.458883	0.471443	0.410222	5809	5968	5193	3	10	13	1936.33	596.8	399.462
D1Ertd622e	1	18117	0.262571	0.2034	0.286471	4757	3685	5190	5	6	13	951.4	614.167	399.231
Chtf18	17	8405	0.10696	0.0584176	0.617133	899	491	5187	2	1	2	449.5	491	2593.5
Asic2	11	1088234	0.00405244	0.000463136	0.00475633	4410	504	5176	9	2	17	490	252	304.471
Map3k7	4	59371	0.0632127	0.0385205	0.0871132	3753	2287	5172	6	7	19	625.5	326.714	272.211
Ankrd44	1	281048	0.0243766	0.0101762	0.0183883	6851	2860	5168	11	9	19	622.818	317.778	272
Kbtbd11	8	22309	1.8571	0.245058	0.231521	41430	5467	5165	15	12	15	2762	455.583	344.333
Anxa3	5	52584	0.00380344	0.00387951	0.0981287	200	204	5160	1	1	17	200	204	303.529
Reep3	10	87757	0.561744	0.090215	0.0587418	49297	7917	5155	36	18	12	1369.36	439.833	429.583
Pip4k2c	10	14519	0.690475	0.0405675	0.354708	10025	589	5150	13	2	15	771.154	294.5	343.333
Zfp423	8	297786	0.075205	0.00914415	0.0172909	22395	2723	5149	36	8	15	622.083	340.375	343.267
Ubald1	16	5538	2.67768	0.263272	0.927411	14829	1458	5136	5	3	10	2965.8	486	513.6
Ykt6	11	12023	3.32571	0.195209	0.426682	39985	2347	5130	16	6	11	2499.06	391.167	466.364
Papss1	3	78904	0.155708	0.0543318	0.065003	12286	4287	5129	19	11	17	646.632	389.727	301.706
Dnmt3a	12	108437	0.544003	0.0410561	0.0472348	58990	4452	5122	66	12	17	893.788	371	301.294
Pja2	17	50878	0.243681	0.0774795	0.100653	12398	3942	5121	20	10	13	619.9	394.2	393.923
Dctd	8	42576	0.0540915	0.0203636	0.120256	2303	867	5120	5	2	16	460.6	433.5	320
Ddx20	3	9305	2.52918	0.263622	0.548415	23534	2453	5103	37	7	14	636.054	350.429	364.5
Exoc6b	6	451027	0.00796848	0.000705058	0.0113075	3594	318	5100	7	1	17	513.429	318	300
Lrrn1	6	40447	0.38836	0.262887	0.125967	15708	10633	5095	25	24	14	628.32	443.042	363.929
Oxr1	15	413567	0.126415	0.0267671	0.0123124	52281	11070	5092	103	31	18	507.583	357.097	282.889
Ywhag	5	26208	1.06929	0.023428	0.194216	28024	614	5090	20	2	13	1401.2	307	391.538
Gng13	17	1931	0.418436	0	2.63542	808	0	5089	3	0	8	269.333	0	636.125
Rasgrp1	2	62895	0.0129263	0.00389538	0.0808172	813	245	5083	3	1	16	271	245	317.688
Limch1	5	311271	0.0821728	0.0134127	0.0163234	25578	4175	5081	43	12	17	594.837	347.917	298.882
Zfand3	17	205785	0.118391	0.00590422	0.0246714	24363	1215	5077	48	2	13	507.562	607.5	390.538
Gpx5	13	6299	0.880457	0.320686	0.805525	5546	2020	5074	6	6	14	924.333	336.667	362.429
Bckdhb	9	199096	0.0391168	0.0131796	0.0254802	7788	2624	5073	18	11	15	432.667	238.545	338.2
Hapln4	8	7334	0.688846	0.0452686	0.691164	5052	332	5069	6	1	12	842	332	422.417
Wscd2	5	99393	0.763605	0.0270743	0.0509593	75897	2691	5065	37	9	13	2051.27	299	389.615
Serinc2	4	25711	0.456458	0.022714	0.196764	11736	584	5059	9	2	12	1304	292	421.583
Wnt3	11	43808	0.134633	0.00461103	0.115367	5898	202	5054	8	1	13	737.25	202	388.769
Nacc2	2	67277	0.356095	0.00799679	0.0750777	23957	538	5051	27	2	13	887.296	269	388.538
Usp42	5	21956	0.164374	0.0281472	0.229732	3609	618	5044	4	1	14	902.25	618	360.286
Fmnl1	11	27795	0.666235	0.00834682	0.181436	18518	232	5043	25	1	11	740.72	232	458.455
Nptn	9	70640	0.115685	0.00798414	0.0713477	8172	564	5040	15	1	15	544.8	564	336
Pitpnm2	5	131071	0.359538	0.00801855	0.0384524	47125	1051	5040	34	3	14	1386.03	350.333	360
Sacs	14	102239	0.052612	0.0167842	0.0492474	5379	1716	5035	8	5	13	672.375	343.2	387.308
Nmur2	11	15998	0.0137517	0.0203775	0.314289	220	326	5028	1	1	18	220	326	279.333
Rere	4	340321	0.12944	0.00245944	0.0147655	44051	837	5025	89	2	16	494.955	418.5	314.062
Brd2	17	10612	1.10177	0.341406	0.473144	11692	3623	5021	6	2	5	1948.67	1811.5	1004.2
Rrm1	7	28077	0.198027	0.0289917	0.178794	5560	814	5020	7	3	14	794.286	271.333	358.571
Kcnab2	4	86806	0.0343985	0.00544893	0.0578186	2986	473	5019	6	1	13	497.667	473	386.077
Tex44	1	1721	11.491	1.7362	2.91575	19776	2988	5018	12	5	12	1648	597.6	418.167
Pgpep1l	7	27624	0.330003	0.0488343	0.181581	9116	1349	5016	14	3	15	651.143	449.667	334.4
Ddx10	9	149419	0.0257397	0.0066859	0.0335299	3846	999	5010	6	3	15	641	333	334
Spsb3	17	5510	1.51724	0.117241	0.909074	8360	646	5009	1	1	5	8360	646	1001.8
Rap2a	14	28734	0.315724	0.100821	0.174253	9072	2897	5007	11	6	15	824.727	482.833	333.8
Entpd4b	14	29540	0	0.0294516	0.169499	0	870	5007	0	1	14	0	870	357.643
Palld	8	391258	0.00178654	0.000618518	0.0127844	699	242	5002	2	1	13	349.5	242	384.769
Zfp385b	2	407085	0.142609	0.014088	0.0122751	58054	5735	4997	102	14	18	569.157	409.643	277.611
Dmrtb1	4	7941	0.260798	0.0571716	0.62914	2071	454	4996	4	2	18	517.75	227	277.556
Cd47	16	61176	0.291389	0.0904113	0.081666	17826	5531	4996	33	13	15	540.182	425.462	333.067
Cntn2	1	33827	1.48801	0.111361	0.147545	50335	3767	4991	32	8	9	1572.97	470.875	554.556
Sec23a	12	53634	0.09246	0.0189246	0.0930566	4959	1015	4991	4	2	18	1239.75	507.5	277.278
Fto	8	354915	0.0550723	0.00541538	0.0140343	19546	1922	4981	31	7	18	630.516	274.571	276.722
Ncoa1	12	229821	0.0217082	0.00385953	0.0216255	4989	887	4970	5	3	11	997.8	295.667	451.818
Car10	11	503722	0.172383	0.0125089	0.00985663	86833	6301	4965	161	16	15	539.335	393.812	331
Fnip2	3	111823	0.368967	0.0378276	0.0443916	41259	4230	4964	55	8	15	750.164	528.75	330.933
Fndc9	11	4315	1.14322	0.181924	1.15017	4933	785	4963	14	3	14	352.357	261.667	354.5
Vldlr	19	37748	0.346747	0.0922433	0.131345	13089	3482	4958	15	8	13	872.6	435.25	381.385
Wdr34	2	17329	0.243349	0.0115413	0.285821	4217	200	4953	7	1	9	602.429	200	550.333
Slc22a15	3	68678	0.132371	0.0280439	0.0721192	9091	1926	4953	15	4	13	606.067	481.5	381
Fbxl3	14	19328	0.520695	0.0800393	0.256053	10064	1547	4949	15	4	13	670.933	386.75	380.692
Pde4b	4	519717	0.0816021	0.00507392	0.00952057	42410	2637	4948	91	10	15	466.044	263.7	329.867
Mgmt	7	233731	0.00291361	0	0.021114	681	0	4935	2	0	14	340.5	0	352.5
Slitrk1	14	4252	2.0174	1.19332	1.15828	8578	5074	4925	11	11	17	779.818	461.273	289.706
Plpbp	8	13578	0.38857	0.0724702	0.362498	5276	984	4922	5	2	13	1055.2	492	378.615
Fndc3b	3	295146	0.0136949	0.00666111	0.0166629	4042	1966	4918	4	5	13	1010.5	393.2	378.308
Klrb1c	6	10157	1.52082	0.515408	0.484001	15447	5235	4916	13	13	7	1188.23	402.692	702.286
Bean1	8	48681	0.00423163	0.02919	0.100943	206	1421	4914	1	1	9	206	1421	546
9030624J02Rik	7	101314	0.175445	0.0155062	0.0484632	17775	1571	4910	19	5	13	935.526	314.2	377.692
Hdac4	1	266921	0.134467	0.00729429	0.0183875	35892	1947	4908	52	5	14	690.231	389.4	350.571
Osbpl9	4	141128	0.094432	0.0099555	0.0347557	13327	1405	4905	24	4	16	555.292	351.25	306.562
Scn1b	7	10480	1.07471	0.160878	0.467939	11263	1686	4904	4	5	10	2815.75	337.2	490.4
Slc16a1	3	19795	0.813993	0.107249	0.247739	16113	2123	4904	17	7	14	947.824	303.286	350.286
Numa1	7	80854	0.087825	0.0198877	0.0605783	7101	1608	4898	11	3	11	645.545	536	445.273
Ube3a	7	82088	0.052395	0.0158367	0.0596555	4301	1300	4897	6	3	12	716.833	433.333	408.083
Slc35b1	11	6921	2.63893	0.0840919	0.707268	18264	582	4895	9	2	11	2029.33	291	445
Psap	10	24971	0.499259	0.0633535	0.195947	12467	1582	4893	14	5	13	890.5	316.4	376.385
Hnrnpll	17	32782	0.21945	0.0611311	0.149259	7194	2004	4893	10	5	12	719.4	400.8	407.75
Ttc39b	4	103956	0.206251	0.065345	0.0470199	21441	6793	4888	30	17	13	714.7	399.588	376
Ptpre	7	148471	0.0691785	0.00662082	0.0328818	10271	983	4882	19	3	12	540.579	327.667	406.833
Slc4a10	2	280269	0.0149321	0.0102937	0.0174047	4185	2885	4878	9	9	13	465	320.556	375.231
Nectin1	9	70387	0.140722	0.0099024	0.0692742	9905	697	4876	14	2	14	707.5	348.5	348.286
Ago2	15	83323	0.291936	0.0370366	0.0585193	24325	3086	4876	28	7	15	868.75	440.857	325.067
Megf9	4	103002	0.0779208	0.0509116	0.0473098	8026	5244	4873	15	15	16	535.067	349.6	304.562
Dtnbp1	13	80018	0.284411	0.0202205	0.0608863	22758	1618	4872	42	6	19	541.857	269.667	256.421
Shisa2	14	6353	0.592004	0.0854714	0.766567	3761	543	4870	10	2	15	376.1	271.5	324.667
Slc44a1	4	182066	0.289703	0.0510255	0.026743	52745	9290	4869	70	21	12	753.5	442.381	405.75
Tmem54	4	6079	1.06876	0.0891594	0.800625	6497	542	4867	7	2	11	928.143	271	442.455
Crtc3	7	102251	0.147813	0.00870407	0.0475203	15114	890	4859	28	3	14	539.786	296.667	347.071
Prkca	11	410502	0.00885501	0.0015274	0.0118343	3635	627	4858	6	2	17	605.833	313.5	285.765
Dyrk3	1	9794	0.170002	0.0288952	0.495814	1665	283	4856	2	1	13	832.5	283	373.538
Ap1ar	3	30517	0.0725497	0.0138284	0.159124	2214	422	4856	3	1	13	738	422	373.538
Ip6k2	9	22542	0.468814	0.024532	0.215376	10568	553	4855	19	2	11	556.211	276.5	441.364
Lrrc3b	14	81473	0.0507776	0.0725639	0.0595903	4137	5912	4855	9	15	13	459.667	394.133	373.462
Gadd45g	13	1791	18.78	1.95701	2.71022	33635	3505	4854	33	10	10	1019.24	350.5	485.4
Pcmtd1	1	84709	0.115135	0.0562042	0.0573021	9753	4761	4854	15	11	13	650.2	432.818	373.385
Aqp12	1	5936	1.35394	0.108659	0.817385	8037	645	4852	10	2	14	803.7	322.5	346.571
Cbx4	11	8649	1.38282	0.127529	0.560758	11960	1103	4850	5	3	11	2392	367.667	440.909
Abcg1	17	60291	0.401652	0.0251447	0.0804432	24216	1516	4850	25	5	11	968.64	303.2	440.909
Gphn	12	458394	0.0137524	0.00623045	0.0105782	6304	2856	4849	12	9	15	525.333	317.333	323.267
Prl5a1	13	9112	0.303117	0.227722	0.531607	2762	2075	4844	5	5	9	552.4	415	538.222
Npas3	12	823499	0.00751913	0.00291804	0.00587493	6192	2403	4838	16	8	19	387	300.375	254.632
Pitrm1	13	32037	0.13319	0.0396417	0.150888	4267	1270	4834	6	4	17	711.167	317.5	284.353
Sfxn5	6	120374	0.097438	0.00879758	0.0401416	11729	1059	4832	7	2	7	1675.57	529.5	690.286
Tiam2	17	193085	0.0578553	0.010094	0.0250201	11171	1949	4831	21	8	16	531.952	243.625	301.938
Fgd3	13	58758	0.00854352	0	0.0821505	502	0	4827	2	0	10	251	0	482.7
Mrps23	11	7120	2.64508	0.209691	0.676264	18833	1493	4815	24	4	11	784.708	373.25	437.727
Pim1	17	5327	2.08354	0.196546	0.903135	11099	1047	4811	10	3	13	1109.9	349	370.077
Ccdc85a	11	198640	0.00591522	0.00123842	0.0242096	1175	246	4809	3	1	13	391.667	246	369.923
Ppp2r5c	12	135932	0.308566	0.016648	0.0353338	41944	2263	4803	45	8	15	932.089	282.875	320.2
Ccnk	12	23781	1.17447	0.0466759	0.201926	27930	1110	4802	7	4	13	3990	277.5	369.385
Klf10	15	9244	1.05809	0.484098	0.519256	9781	4475	4800	5	8	12	1956.2	559.375	400
Tmem151b	17	7726	2.2067	0.440202	0.61869	17049	3401	4780	4	7	10	4262.25	485.857	478
Utp18	11	26524	1.56394	0.110956	0.180214	41482	2943	4780	75	9	12	553.093	327	398.333
Tmem232	17	284784	0.00603967	0.0029496	0.0167706	1720	840	4776	4	4	14	430	210	341.143
Plekhm3	1	167705	0.0248353	0.00941534	0.0284726	4165	1579	4775	7	4	13	595	394.75	367.308
Etv6	6	234459	0.03198	0.00493476	0.0203575	7498	1157	4773	12	2	13	624.833	578.5	367.154
Tdrd3	14	128866	0.038381	0.0365729	0.0369531	4946	4713	4762	7	11	12	706.571	428.455	396.833
Bicral	17	60363	0.20665	0.0274506	0.0788563	12474	1657	4760	16	4	8	779.625	414.25	595
Lemd2	17	14870	1.23248	0.0434432	0.319704	18327	646	4754	22	2	10	833.045	323	475.4
Ptrhd1	12	5924	1.10753	0.190074	0.80233	6561	1126	4753	8	2	13	820.125	563	365.615
Rabac1	7	2979	3.72978	0.250755	1.59517	11111	747	4752	2	2	8	5555.5	373.5	594
Znrf3	11	168519	0.052095	0.00914437	0.0281986	8779	1541	4752	14	5	13	627.071	308.2	365.538
Atxn7	14	145863	0.0196691	0.00896732	0.0325168	2869	1308	4743	2	3	12	1434.5	436	395.25
Upp2	2	225674	0.0642564	0.0324628	0.0210126	14501	7326	4742	20	16	13	725.05	457.875	364.769
Fbxl22	9	6135	2.44548	0.337408	0.770986	15003	2070	4730	10	6	9	1500.3	345	525.556
Parvb	15	83646	0.126497	0.00510485	0.0565478	10581	427	4730	14	2	13	755.786	213.5	363.846
Rps6kc1	1	140132	0.0351454	0.00820655	0.0337539	4925	1150	4730	10	4	14	492.5	287.5	337.857
1700012A03Rik	6	8676	0.557054	0.154449	0.544491	4833	1340	4724	12	4	15	402.75	335	314.933
Mreg	1	52866	0.448568	0.037491	0.0893013	23714	1982	4721	26	7	13	912.077	283.143	363.154
Suclg1	6	28403	0.263669	0.0609443	0.165968	7489	1731	4714	11	6	15	680.818	288.5	314.267
Mgst2	3	22318	1.85545	0.164845	0.211175	41410	3679	4713	58	12	14	713.966	306.583	336.643
Rad23b	4	42195	0.127977	0.027918	0.111625	5400	1178	4710	6	2	12	900	589	392.5
Cxadr	16	58286	0.0372302	0.035789	0.0808084	2170	2086	4710	1	4	13	2170	521.5	362.308
Pik3r1	13	87457	0.210824	0.108019	0.0538436	18438	9447	4709	28	18	12	658.5	524.833	392.417
Ccser2	14	93842	0.120628	0.0679866	0.0501481	11320	6380	4706	22	21	16	514.545	303.81	294.125
Mbp	18	110492	0.664365	0.118669	0.0425551	73407	13112	4702	77	35	12	953.338	374.629	391.833
Med28	5	9048	0.537467	0.174182	0.518789	4863	1576	4694	4	5	15	1215.75	315.2	312.933
Arhgef37	18	44938	0.25751	0.0555877	0.104411	11572	2498	4692	10	6	10	1157.2	416.333	469.2
Trib2	12	25196	0.146928	0.0628274	0.185823	3702	1583	4682	9	5	14	411.333	316.6	334.429
Lrrc14	15	4483	1.62257	0.0885568	1.04417	7274	397	4681	1	1	4	7274	397	1170.25
Abcc12	8	76121	0.80799	0.0923398	0.0614679	61505	7029	4679	59	19	14	1042.46	369.947	334.214
Phactr2	10	266696	0.0059131	0.00249723	0.0175293	1577	666	4675	5	3	17	315.4	222	275
Psmc1	12	13163	0.896604	0.107498	0.355086	11802	1415	4674	13	5	13	907.846	283	359.538
Ebf2	14	197627	0.0423424	0.00714983	0.0236405	8368	1413	4672	9	5	12	929.778	282.6	389.333
Cadm2	16	965488	0.0268569	0.0113383	0.004839	25930	10947	4672	41	22	13	632.439	497.591	359.385
Ptprs	17	64058	0.444925	0.0257579	0.0728715	28501	1650	4668	15	3	11	1900.07	550	424.364
Stmn2	3	52078	0.703022	0.191674	0.0896156	36612	9982	4667	41	17	15	892.976	587.176	311.133
St7	6	249123	0.0405703	0.0145832	0.0187056	10107	3633	4660	22	11	16	459.409	330.273	291.25
Trpc7	13	122871	0.0301943	0.00880598	0.0379097	3710	1082	4658	11	4	17	337.273	270.5	274
Dync1i1	6	302401	0.0353339	0.0160681	0.015367	10685	4859	4647	19	13	14	562.368	373.769	331.929
4930524B15Rik	11	14060	0.275676	0.0163585	0.330441	3876	230	4646	6	1	14	646	230	331.857
Fbxw11	11	104093	0.996196	0.0506662	0.0445659	103697	5274	4639	102	9	14	1016.64	586	331.357
Dlc1	8	385393	0.0390147	0.00937744	0.0120319	15036	3614	4637	21	7	16	716	516.286	289.812
Arl15	13	362957	0.0212174	0.0103786	0.0127508	7701	3767	4628	12	11	13	641.75	342.455	356
Isx	8	20333	0.152363	0.126396	0.227561	3098	2570	4627	8	10	16	387.25	257	289.188
Snx18	13	26386	0.841924	0.373948	0.175207	22215	9867	4623	24	15	13	925.625	657.8	355.615
Pdp2	8	7555	0.632826	0.14176	0.611648	4781	1071	4621	5	3	8	956.2	357	577.625
Gpm6a	8	106029	0.248385	0.0771298	0.0434692	26336	8178	4609	54	25	12	487.704	327.12	384.083
Zfat	15	175093	0.170875	0.0458956	0.0261975	29919	8036	4587	36	16	13	831.083	502.25	352.846
Hist1h4h	13	435	25.5885	10.1609	10.5425	11131	4420	4586	12	10	9	927.583	442	509.556
Pgm2	5	35402	0.163917	0.0484718	0.129286	5803	1716	4577	7	4	12	829	429	381.417
Zfp184	13	15686	0.171554	0.0807727	0.291598	2691	1267	4574	3	3	9	897	422.333	508.222
Acsl6	11	60952	0.33044	0.0170462	0.0750263	20141	1039	4573	17	1	11	1184.76	1039	415.727
Pakap	4	328737	0.0176889	0.00594092	0.0138926	5815	1953	4567	11	6	13	528.636	325.5	351.308
Fat3	9	591097	0.00671971	0.00430386	0.00772631	3972	2544	4567	11	7	13	361.091	363.429	351.308
Gabrg2	11	90655	0.040064	0.0144725	0.0503447	3632	1312	4564	5	5	15	726.4	262.4	304.267
Tmem65	15	41370	0.672299	0.0683829	0.110273	27813	2829	4562	37	6	12	751.703	471.5	380.167
Thrb	14	377830	0.0166768	0.0131038	0.0120742	6301	4951	4562	13	15	15	484.692	330.067	304.133
Tnpo2	8	20669	0.331656	0.0890222	0.22062	6855	1840	4560	3	3	9	2285	613.333	506.667
Pla2g4a	1	131673	0.0658222	0.095403	0.0346312	8667	12562	4560	18	27	17	481.5	465.259	268.235
Sema3f	9	28976	0.628002	0.0190502	0.157199	18197	552	4555	17	2	6	1070.41	276	759.167
Jmjd1c	10	159976	0.103003	0.0114142	0.0284293	16478	1826	4548	37	6	16	445.351	304.333	284.25
Robo1	16	737790	0.0327681	0.0264167	0.00615758	24176	19490	4543	41	42	16	589.659	464.048	283.938
Tmem144	3	40210	0.293534	0.0879135	0.112907	11803	3535	4540	17	9	10	694.294	392.778	454
Add3	19	106884	0.200573	0.0305004	0.0424479	21438	3260	4537	36	6	10	595.5	543.333	453.7
Tmcc2	1	34967	0.982183	0.112535	0.129694	34344	3935	4535	19	12	13	1807.58	327.917	348.846
Vapa	17	35229	0.13909	0.0370717	0.128701	4900	1306	4534	7	2	9	700	653	503.778
Dtd1	2	168795	0.0319263	0.00819337	0.0268551	5389	1383	4533	10	4	13	538.9	345.75	348.692
Flt3	5	69749	0.0434558	0.00612195	0.0649185	3031	427	4528	5	2	7	606.2	213.5	646.857
Dbp	7	5104	0	0.818182	0.884208	0	4176	4513	0	5	8	0	835.2	564.125
Plxdc2	2	399536	0.0142941	0.0097438	0.0112931	5711	3893	4512	8	9	11	713.875	432.556	410.182
Pcp2	8	2175	0.82023	0	2.07172	1784	0	4506	4	0	3	446	0	1502
Emb	13	53843	0.184314	0.123953	0.0836135	9924	6674	4502	17	18	15	583.765	370.778	300.133
Cmtm4	8	47617	0.376231	0.0104795	0.0943781	17915	499	4494	26	1	14	689.038	499	321
Atf7ip	6	92062	0.363125	0.0504551	0.0488041	33430	4645	4493	55	11	11	607.818	422.273	408.455
Hopx	5	28134	0.0652947	0.0239568	0.159629	1837	674	4491	4	3	13	459.25	224.667	345.462
Chmp4b	2	37758	0.997722	0.0259812	0.118809	37672	981	4486	47	4	16	801.532	245.25	280.375
Nckap5	1	917161	0.0065899	0.00376488	0.00488682	6044	3453	4482	13	12	16	464.923	287.75	280.125
Socs7	11	36108	0.931096	0.0411266	0.1241	33620	1485	4481	22	4	9	1528.18	371.25	497.889
Tex261	6	6929	0.524318	0.0834175	0.645548	3633	578	4473	5	2	9	726.6	289	497
Trim11	11	13366	0.280563	0.0184797	0.334057	3750	247	4465	6	1	10	625	247	446.5
Ap4s1	12	53754	0.0425271	0	0.083045	2286	0	4464	7	0	11	326.571	0	405.818
Map1b	13	95095	0.466554	0.0585099	0.04689	44367	5564	4459	67	11	11	662.194	505.818	405.364
Pogk	1	16244	0.275917	0.0522655	0.274378	4482	849	4457	4	2	9	1120.5	424.5	495.222
Pebp4	14	219499	0.0040638	0.00228703	0.0202826	892	502	4452	2	2	9	446	251	494.667
4930404N11Rik	10	1797	5.06233	0	2.47524	9097	0	4448	5	0	6	1819.4	0	741.333
Gabra1	11	51992	0.113325	0.0613748	0.085417	5892	3191	4441	8	9	12	736.5	354.556	370.083
Mlxip	5	63135	0.247691	0.0125921	0.0702305	15638	795	4434	20	2	12	781.9	397.5	369.5
Psapl1	5	2548	0.178571	0	1.73783	455	0	4428	2	0	18	227.5	0	246
Pdzrn3	6	228289	0.00301372	0.00582157	0.0193658	688	1329	4421	2	5	15	344	265.8	294.733
Zfp516	18	94652	0.077188	0.0251553	0.0466974	7306	2381	4420	5	5	8	1461.2	476.2	552.5
Lsm11	11	16667	0.257995	0.0277794	0.265075	4300	463	4418	3	1	11	1433.33	463	401.636
Map3k12	15	19358	0.946534	0.0741812	0.228019	18323	1436	4414	9	2	11	2035.89	718	401.273
4931440F15Rik	11	3274	0.871411	0.183262	1.34514	2853	600	4404	7	3	13	407.571	200	338.769
Gp1bb	16	2085	7.48249	0.278177	2.11031	15601	580	4400	1	2	8	15601	290	550
Chst2	9	6345	0.703704	0.248227	0.693144	4465	1575	4398	8	5	12	558.125	315	366.5
Ipo11	13	142520	0.0158013	0.0121807	0.0308518	2252	1736	4397	2	6	16	1126	289.333	274.812
Smad1	8	61034	0.260232	0.0586067	0.0719927	15883	3577	4394	27	10	11	588.259	357.7	399.455
Edil3	13	501752	0	0.00330641	0.00875731	0	1659	4394	0	5	14	0	331.8	313.857
Inpp1	1	32262	0.190472	0.0444486	0.136073	6145	1434	4390	6	2	11	1024.17	717	399.091
Gm5458	14	8443	0.160133	0.289352	0.519602	1352	2443	4387	5	6	12	270.4	407.167	365.583
Dsel	1	6217	0.350973	0.84848	0.705002	2182	5275	4383	3	18	17	727.333	293.056	257.824
Kmt2a	9	77942	0.148893	0.0224783	0.0561956	11605	1752	4380	17	2	9	682.647	876	486.667
Fam69b	2	8041	0.558388	0.0341997	0.544584	4490	275	4379	5	1	6	898	275	729.833
Mical3	6	199293	0.222321	0.00875093	0.0219677	44307	1744	4378	29	5	13	1527.83	348.8	336.769
Sowahb	5	3900	3.62205	0.889231	1.12231	14126	3468	4377	7	6	9	2018	578	486.333
Skor1	9	10792	1.01964	0.127409	0.405578	11004	1375	4377	9	4	14	1222.67	343.75	312.643
Mkl2	16	161049	0.112208	0.0149209	0.0271656	18071	2403	4375	28	6	12	645.393	400.5	364.583
4930596D02Rik	14	2491	0.0903252	0.95825	1.75592	225	2387	4374	1	9	15	225	265.222	291.6
Shf	2	20271	1.80805	0.614671	0.215678	36651	12460	4372	12	18	9	3054.25	692.222	485.778
Galnt18	7	308317	0.0567273	0.00850423	0.0141737	17490	2622	4370	20	7	14	874.5	374.571	312.143
Atp10b	11	112409	0.100134	0.0335116	0.0388581	11256	3767	4368	26	11	14	432.923	342.455	312
Slc14a2	18	450795	0.0156634	0.00543041	0.00968955	7061	2448	4368	13	9	14	543.154	272	312
Flrt3	2	13279	1.33775	0.823556	0.32879	17764	10936	4366	31	27	17	573.032	405.037	256.824
Irs2	8	23778	0.346202	0.127218	0.183489	8232	3025	4363	11	4	10	748.364	756.25	436.3
Uck2	1	62438	0.655771	0.0801755	0.0696691	40945	5006	4350	50	13	13	818.9	385.077	334.615
Chd2	7	115095	0.160311	0.0137625	0.0377254	18451	1584	4342	30	4	14	615.033	396	310.143
Gad1	2	40712	0	0.00491256	0.106308	0	200	4328	0	1	5	0	200	865.6
Tgfb2	1	83198	0.0237145	0.00604582	0.0518642	1973	503	4315	5	2	9	394.6	251.5	479.444
Adgrl1	8	41850	0.716607	0.108435	0.103059	29990	4538	4313	16	8	8	1874.38	567.25	539.125
Plcd3	11	31355	0.13749	0	0.137426	4311	0	4309	10	0	11	431.1	0	391.727
Selenow	7	5164	1.1981	0.098567	0.834237	6187	509	4308	6	1	8	1031.17	509	538.5
Cox4i2	2	10865	1.56788	0.102807	0.396503	17035	1117	4308	15	2	9	1135.67	558.5	478.667
D5Ertd579e	5	95540	0.138246	0.0166108	0.0450806	13208	1587	4307	22	3	10	600.364	529	430.7
Kank1	19	197522	0.0122923	0	0.0217748	2428	0	4301	5	0	16	485.6	0	268.812
Fggy	4	369433	0.0141568	0.00842101	0.011634	5230	3111	4298	9	7	12	581.111	444.429	358.167
Kcna4	2	7864	0.250509	0.187691	0.546033	1970	1476	4294	5	3	13	394	492	330.308
Fut8	12	238214	0.24138	0.0227862	0.0180216	57500	5428	4293	97	15	14	592.784	361.867	306.643
Gm3383	14	23177	0.017992	0.101739	0.18514	417	2358	4291	2	11	12	208.5	214.364	357.583
Adcyap1	17	7521	0	0	0.570137	0	0	4288	0	0	14	0	0	306.286
Ext2	2	126938	0.347555	0.0185996	0.0337566	44118	2361	4285	62	8	12	711.581	295.125	357.083
Dupd1	14	38012	0.0628749	0.0200463	0.112675	2390	762	4283	7	3	13	341.429	254	329.462
Msl1	11	12344	0.850859	0.167207	0.346403	10503	2064	4276	10	5	7	1050.3	412.8	610.857
Arpc5l	2	7813	0.0989377	0.0607961	0.546653	773	475	4271	2	1	10	386.5	475	427.1
Kcns2	15	6053	0.581034	0.355031	0.705435	3517	2149	4270	5	6	12	703.4	358.167	355.833
Errfi1	4	14974	0.0731935	0.0388006	0.285027	1096	581	4268	2	1	12	548	581	355.667
Cpne9	6	23289	0.109708	0	0.182919	2555	0	4260	1	0	11	2555	0	387.273
Ankrd55	13	95552	0.0389212	0.0425213	0.0445726	3719	4063	4259	13	12	14	286.077	338.583	304.214
Dhx35	2	63408	0.0725145	0.0179946	0.0671524	4598	1141	4258	6	3	13	766.333	380.333	327.538
Rnf139	15	13162	0.309375	0.0805349	0.322899	4072	1060	4250	3	1	9	1357.33	1060	472.222
Fam13b	18	64481	0.091872	0.016563	0.0659109	5924	1068	4250	6	3	9	987.333	356	472.222
Sergef	7	196654	0.415217	0.0170503	0.0216116	81654	3353	4250	76	9	13	1074.39	372.556	326.923
B3glct	5	84370	0.0175181	0	0.0503497	1478	0	4248	1	0	11	1478	0	386.182
Col4a2	8	136483	0.0726904	0.0160093	0.0311028	9921	2185	4245	11	7	12	901.909	312.143	353.75
Tex14	11	150759	0.148097	0.0202376	0.0281244	22327	3051	4240	23	7	9	970.739	435.857	471.111
Camk1d	2	421059	0.0520925	0.00904149	0.0100698	21934	3807	4240	29	10	12	756.345	380.7	353.333
Rab11fip3	17	80520	0.48311	0.00994784	0.052608	38900	801	4236	41	3	13	948.78	267	325.846
Cdk5r2	1	2704	2.69231	0.561021	1.5662	7280	1517	4235	2	4	5	3640	379.25	847
Mdm2	10	21884	0.358298	0.115198	0.19352	7841	2521	4235	9	5	9	871.222	504.2	470.556
Ikzf2	1	156032	0.0234952	0.0289492	0.0271098	3666	4517	4230	5	6	10	733.2	752.833	423
Camk2d	3	250025	0.210139	0.0261734	0.0169103	52540	6544	4228	99	20	11	530.707	327.2	384.364
Usp2	9	28607	1.15147	0.146363	0.147272	32940	4187	4213	4	8	11	8235	523.375	383
St3gal3	4	202761	0.131174	0.0126652	0.0207584	26597	2568	4209	14	7	13	1899.79	366.857	323.769
Snx21	2	7994	1.52552	0.124343	0.52602	12195	994	4205	6	3	9	2032.5	331.333	467.222
Msi2	11	378925	0.0116382	0.00162301	0.0110945	4410	615	4204	8	1	9	551.25	615	467.111
Slc45a4	15	68339	0.147441	0.0061312	0.0614291	10076	419	4198	15	1	14	671.733	419	299.857
Arhgap12	18	111651	0.0561034	0.0165247	0.0375456	6264	1845	4192	7	4	11	894.857	461.25	381.091
Slc35c1	2	7755	1.32882	0.103546	0.540426	10305	803	4191	11	2	8	936.818	401.5	523.875
Wasf3	5	88610	0.0989166	0.0106647	0.0472181	8765	945	4184	16	2	10	547.812	472.5	418.4
Zfp703	8	4127	2.27017	0.529925	1.01333	9369	2187	4182	6	6	6	1561.5	364.5	697
Slc25a4	8	3895	2.07933	0.762773	1.07343	8099	2971	4181	11	5	8	736.273	594.2	522.625
Gpr84	15	2378	7.16274	0.576955	1.75736	17033	1372	4179	7	4	8	2433.29	343	522.375
Vangl1	3	51111	0.0267848	0.0102913	0.0816067	1369	526	4171	4	2	14	342.25	263	297.929
Hfe2	3	4039	1.70215	0.552612	1.03243	6875	2232	4170	4	5	7	1718.75	446.4	595.714
Lonrf1	8	33298	0.308547	0.0899153	0.125203	10274	2994	4169	11	7	11	934	427.714	379
Rheb	5	39539	0.247705	0.0464857	0.105415	9794	1838	4168	14	4	9	699.571	459.5	463.111
Atp6v0e	17	23252	1.68115	0.0867452	0.179167	39090	2017	4166	44	5	9	888.409	403.4	462.889
Cdh20	1	226953	0.0460668	0.035395	0.018343	10455	8033	4163	17	23	18	615	349.261	231.278
Trappc5	8	4445	1.60877	0.258943	0.936333	7151	1151	4162	3	3	8	2383.67	383.667	520.25
Nmnat2	1	164269	0.500606	0.0313267	0.0253182	82234	5146	4159	90	14	14	913.711	367.571	297.071
Dbndd1	8	10746	0.190303	0	0.386562	2045	0	4154	5	0	7	409	0	593.429
Reep2	18	6875	2.14764	0.351855	0.603636	14765	2419	4150	6	5	8	2460.83	483.8	518.75
Brsk2	7	54494	0.483925	0.0165156	0.0761185	26371	900	4148	11	3	12	2397.36	300	345.667
Tmem198	1	6162	2.67089	0.0756248	0.672833	16458	466	4146	4	2	7	4114.5	233	592.286
Fez2	17	48941	0.299769	0.069594	0.0847142	14671	3406	4146	17	8	11	863	425.75	376.909
Pxdn	12	80051	0.310352	0.0484441	0.051692	24844	3878	4138	29	8	13	856.69	484.75	318.308
Arl14ep	2	11869	0.340214	0.222007	0.348555	4038	2635	4137	11	7	14	367.091	376.429	295.5
1810013L24Rik	16	28823	0.470249	0.0597093	0.143497	13554	1721	4136	24	6	13	564.75	286.833	318.154
Fbxo2	4	5804	1.33511	0.266196	0.711751	7749	1545	4131	6	4	10	1291.5	386.25	413.1
Trps1	15	235712	0.0269269	0.0153195	0.0175171	6347	3611	4129	9	9	15	705.222	401.222	275.267
Arpp19	9	22700	0.154097	0.0211894	0.181806	3498	481	4127	5	2	11	699.6	240.5	375.182
Pitpnb	5	57597	0.316822	0.01573	0.071653	18248	906	4127	31	3	12	588.645	302	343.917
Chst11	10	210403	0.156585	0.00917287	0.0195957	32946	1930	4123	56	6	14	588.321	321.667	294.5
Mpv17l2	8	2284	0	0.94965	1.80385	0	2169	4120	0	4	2	0	542.25	2060
Aurkb	11	6018	2.15985	0.267365	0.68428	12998	1609	4118	9	6	7	1444.22	268.167	588.286
Pptc7	5	39884	0.856233	0.0168238	0.103124	34150	671	4113	23	2	12	1484.78	335.5	342.75
Aven	2	138371	0.0783835	0.0564063	0.0297172	10846	7805	4112	15	18	13	723.067	433.611	316.308
Dusp6	10	4259	1.32989	1.16178	0.965015	5664	4948	4110	5	5	10	1132.8	989.6	411
Gls	1	69785	0.259096	0.0673354	0.0588952	18081	4699	4110	31	13	12	583.258	361.462	342.5
Mex3c	18	19532	0.697829	0.33417	0.21027	13630	6527	4107	12	15	13	1135.83	435.133	315.923
Pip5k1c	10	27011	0.897597	0.115249	0.152012	24245	3113	4106	1	7	8	24245	444.714	513.25
Btrc	19	166280	0.0671638	0.00985687	0.0246331	11168	1639	4096	18	4	11	620.444	409.75	372.364
Fam19a5	15	215066	0.245185	0.0164694	0.0190407	52731	3542	4095	76	9	15	693.829	393.556	273
Fam91a1	15	42273	0.108746	0.041232	0.0968467	4597	1743	4094	9	6	12	510.778	290.5	341.167
Jdp2	12	40852	0.31619	0.0204152	0.100069	12917	834	4088	16	1	10	807.312	834	408.8
Grip2	6	65742	0.0349092	0.00448724	0.0621064	2295	295	4083	4	1	11	573.75	295	371.182
Efnb2	8	43809	0.17065	0.11363	0.0931315	7476	4978	4080	14	14	12	534	355.571	340
Hnrnpl	7	13723	0.831669	0.197041	0.296655	11413	2704	4071	5	4	8	2282.6	676	508.875
Dcc	18	1097436	0.000964977	0.00327491	0.00370864	1059	3594	4070	4	10	16	264.75	359.4	254.375
Klf4	4	5324	1.83396	0.725394	0.764275	9764	3862	4069	13	9	11	751.077	429.111	369.909
Sncb	13	7736	1.90693	0.281799	0.525078	14752	2180	4062	6	5	8	2458.67	436	507.75
Tmem161b	13	73772	0.146207	0.130863	0.0550344	10786	9654	4060	11	19	12	980.545	508.105	338.333
Kdm4b	17	76809	0.47997	0.0259084	0.0528454	36866	1990	4059	23	4	12	1602.87	497.5	338.25
Col5a1	2	153090	0.0681691	0.00130642	0.0265138	10436	200	4059	20	1	14	521.8	200	289.929
Suds3	5	24316	1.65134	0.0389867	0.166763	40154	948	4055	66	3	14	608.394	316	289.643
Hs3st5	10	327584	0.0101318	0.0131691	0.0123632	3319	4314	4050	3	6	16	1106.33	719	253.125
Cpe	8	100513	0.352004	0.0800792	0.0402734	35381	8049	4048	44	18	11	804.114	447.167	368
H2afy	13	62005	0.213128	0.00559632	0.0651722	13215	347	4041	22	1	13	600.682	347	310.846
Emx1	6	16533	0.29928	0	0.244118	4948	0	4036	9	0	11	549.778	0	366.909
Phc2	4	98180	0.495549	0.0237523	0.0410776	48653	2332	4033	32	6	11	1520.41	388.667	366.636
Nefm	14	5460	2.09963	0.444139	0.738278	11464	2425	4031	12	5	11	955.333	485	366.455
Dbndd2	2	7214	0.593429	0.119767	0.558775	4281	864	4031	2	2	5	2140.5	432	806.2
Pea15a	1	10077	2.0907	0.38057	0.40002	21068	3835	4031	11	10	11	1915.27	383.5	366.455
Dirc2	16	75295	0.0690883	0.0119928	0.0534962	5202	903	4028	7	3	12	743.143	301	335.667
Phf3	1	71581	0.0509213	0.0312234	0.056244	3645	2235	4026	4	5	10	911.25	447	402.6
Ptprn	1	17463	0.685048	0.11573	0.23043	11963	2021	4024	8	5	10	1495.38	404.2	402.4
Fgf18	11	29971	0.11054	0.0140803	0.134163	3313	422	4021	5	2	12	662.6	211	335.083
9230019H11Rik	10	9706	0	0.368123	0.414177	0	3573	4020	0	9	9	0	397	446.667
Cdon	9	86125	0.144302	0.0094746	0.0466647	12428	816	4019	22	2	13	564.909	408	309.154
Plppr4	3	41732	0.0816879	0.0423416	0.0962571	3409	1767	4017	4	4	10	852.25	441.75	401.7
Tmem11	11	14587	0.404675	0.0235141	0.275314	5903	343	4016	12	1	11	491.917	343	365.091
Dnal4	15	13019	1.37246	0.069437	0.308319	17868	904	4014	10	2	9	1786.8	452	446
Lgr4	2	96611	0.169898	0.0366832	0.0415274	16414	3544	4012	30	8	8	547.133	443	501.5
Galnt13	2	681993	0.0189767	0.00828014	0.00588129	12942	5647	4011	20	17	9	647.1	332.176	445.667
Stk38l	6	53818	0.044539	0.0278903	0.0744546	2397	1501	4007	4	4	13	599.25	375.25	308.231
Cdh12	15	1140269	0	0.0019855	0.00351408	0	2264	4007	0	8	15	0	283	267.133
Rassf3	10	65901	0.109467	0.0173594	0.060773	7214	1144	4005	10	3	12	721.4	381.333	333.75
Tbc1d4	14	166832	0.0556068	0.0263319	0.0239882	9277	4393	4002	17	12	11	545.706	366.083	363.818
Iqsec1	6	328885	0.31802	0.0230689	0.0121684	104592	7587	4002	71	22	13	1473.13	344.864	307.846
Gnai1	5	95221	0.299682	0.0572878	0.041934	28536	5455	3993	42	12	13	679.429	454.583	307.154
Sox12	2	4436	2.59986	0.44229	0.89991	11533	1962	3992	9	6	7	1281.44	327	570.286
Tank	2	75587	0.0481432	0.0220011	0.0528001	3639	1663	3991	6	5	11	606.5	332.6	362.818
Fam49b	15	131382	0.559338	0.0515139	0.0303771	73487	6768	3991	57	17	12	1289.25	398.118	332.583
Nr1d2	14	35051	0.406151	0.115261	0.11372	14236	4040	3986	19	7	8	749.263	577.143	498.25
Plekhb2	1	29605	0.3595	0.0459044	0.134606	10643	1359	3985	19	5	14	560.158	271.8	284.643
Nbea	3	558507	0.0170311	0.00642606	0.00713151	9512	3589	3983	16	9	14	594.5	398.778	284.5
Nxph1	6	300602	0.00666662	0.0162407	0.0132468	2004	4882	3982	6	17	14	334	287.176	284.429
Lrfn5	12	335078	0.000731173	0.00277249	0.0118808	245	929	3981	1	3	10	245	309.667	398.1
Zbtb49	5	30723	0.0929271	0.0265925	0.129317	2855	817	3973	3	3	8	951.667	272.333	496.625
Mbd2	18	57943	0.116563	0.0316863	0.0685674	6754	1836	3973	9	5	14	750.444	367.2	283.786
Hnrnpa2b1	6	8963	0.743501	0.256499	0.443044	6664	2299	3971	10	5	6	666.4	459.8	661.833
Gsg1l	7	203992	0.093239	0.00237264	0.0194321	19020	484	3964	33	2	13	576.364	242	304.923
Pten	19	68584	0.128412	0.0492389	0.0577832	8807	3377	3963	11	5	6	800.636	675.4	660.5
Snx29	16	432565	0.056632	0.0064106	0.00915932	24497	2773	3962	35	7	11	699.914	396.143	360.182
Kcnj11	7	3830	6.17859	0.199217	1.03394	23664	763	3960	19	3	9	1245.47	254.333	440
Myo16	8	480832	0.00492272	0.00216292	0.00823572	2367	1040	3960	7	4	14	338.143	260	282.857
Lrrc73	17	3152	2.65895	0.182741	1.25603	8381	576	3959	8	2	6	1047.62	288	659.833
Dapk1	13	161245	0.0214518	0.00360941	0.0245341	3459	582	3956	8	2	9	432.375	291	439.556
Parp1	1	32109	0.332586	0.0229842	0.123174	10679	738	3955	10	2	9	1067.9	369	439.444
Cers6	2	252842	0.11152	0.0232912	0.0156382	28197	5889	3954	51	12	12	552.882	490.75	329.5
Cdkal1	13	663929	0.018877	0.0109545	0.00595395	12533	7273	3953	23	17	15	544.913	427.824	263.533
Prkar1a	11	20252	0.368902	0.0528837	0.195092	7471	1071	3951	9	3	7	830.111	357	564.429
Tmem267	13	122374	0.0158857	0.00732999	0.0322781	1944	897	3950	2	3	6	972	299	658.333
Stk39	2	261664	0.112935	0.0249098	0.0150842	29551	6518	3947	48	18	12	615.646	362.111	328.917
Ptbp2	3	65725	0.124641	0.0769874	0.0599163	8192	5060	3938	14	13	13	585.143	389.231	302.923
Atp23	10	32929	0.756172	0.0798688	0.1195	24900	2630	3935	22	7	13	1131.82	375.714	302.692
Agfg2	5	34264	0.100572	0.0155849	0.114814	3446	534	3934	3	1	8	1148.67	534	491.75
Ttc27	17	145836	0.0105187	0.00202282	0.0269755	1534	295	3934	2	1	14	767	295	281
Ofcc1	13	286130	0.0249572	0.00817461	0.0137455	7141	2339	3933	17	7	12	420.059	334.143	327.75
Lasp1	11	39761	0.640603	0.0135308	0.0987651	25471	538	3927	15	2	8	1698.07	269	490.875
Il1rap	16	148414	0.00834153	0.00400906	0.0264598	1238	595	3927	1	1	12	1238	595	327.25
Papola	12	54251	0.108275	0.00943761	0.0723305	5874	512	3924	7	1	13	839.143	512	301.846
Klhdc2	12	14007	0.314057	0.0598272	0.280074	4399	838	3923	4	2	10	1099.75	419	392.3
Hdac7	15	51839	0.462277	0.041571	0.0755609	23964	2155	3917	22	4	13	1089.27	538.75	301.308
Rhbdd1	1	128910	0.0168722	0.0080211	0.0303545	2175	1034	3913	3	3	10	725	344.667	391.3
Trim37	11	93607	0.0310661	0.00505304	0.0417811	2908	473	3911	4	1	13	727	473	300.846
Rhou	8	9952	0.347166	0.0327572	0.392685	3455	326	3908	6	1	10	575.833	326	390.8
Zbtb43	2	18273	0.474854	0.0640289	0.213649	8677	1170	3904	5	4	12	1735.4	292.5	325.333
Celf3	3	13904	0.855725	0.0838608	0.280495	11898	1166	3900	10	2	12	1189.8	583	325
Med13l	5	204760	0.446923	0.00735984	0.019032	91512	1507	3897	164	4	12	558	376.75	324.75
Lingo2	4	1245101	0	0.000524455	0.00312906	0	653	3896	0	3	13	0	217.667	299.692
Dynlrb2	8	10901	2.30355	0.360701	0.356848	25111	3932	3890	35	11	14	717.457	357.455	277.857
Tmem38b	4	35975	0.0887839	0.0592634	0.108131	3194	2132	3890	6	6	16	532.333	355.333	243.125
Eif5	12	8653	0.527332	0.127933	0.449324	4563	1107	3888	6	3	7	760.5	369	555.429
Epha7	4	154369	0.0351755	0.0218114	0.0251799	5430	3367	3887	5	3	10	1086	1122.33	388.7
Igfbp3	11	7838	1.85838	0.0361061	0.495662	14566	283	3885	16	1	10	910.375	283	388.5
Ppp1r9b	11	15687	1.8136	0.0469178	0.247657	28450	736	3885	4	2	8	7112.5	368	485.625
Slc41a3	6	41683	0.316004	0.0173452	0.0931315	13172	723	3882	16	2	11	823.25	361.5	352.909
Snph	2	42045	0.186205	0.0470686	0.0922345	7829	1979	3878	14	6	14	559.214	329.833	277
Galc	12	57166	0.0858552	0.0218487	0.0678375	4908	1249	3878	4	4	13	1227	312.25	298.308
Cyfip2	11	119010	0.244181	0.0124359	0.0325603	29060	1480	3875	20	5	11	1453	296	352.273
Kmt2e	5	69795	0.100394	0.0121642	0.0555054	7007	849	3874	18	3	7	389.278	283	553.429
Slc41a2	10	107035	0.269426	0.023553	0.0361844	28838	2521	3873	42	7	13	686.619	360.143	297.923
Golim4	3	80774	0.0587689	0.0470325	0.0479115	4747	3799	3870	8	10	11	593.375	379.9	351.818
Tbc1d30	10	87459	0.0823014	0.0119828	0.0442379	7198	1048	3869	12	3	11	599.833	349.333	351.727
Myo5a	9	152674	0.0390243	0.00514822	0.0253285	5958	786	3867	10	1	7	595.8	786	552.429
D3Ertd751e	3	60702	0.00904418	0.0219268	0.0636717	549	1331	3865	2	6	12	274.5	221.833	322.083
Tmem41a	16	13226	0.266067	0.0258582	0.292076	3519	342	3863	3	1	9	1173	342	429.222
Pknox2	9	256364	0.0614556	0.0180213	0.0150645	15755	4620	3862	26	7	9	605.962	660	429.111
Hnrnph3	10	9317	0.282709	0.105935	0.414189	2634	987	3859	8	1	5	329.25	987	771.8
Npl	1	46699	0.0482237	0.0110495	0.0826356	2252	516	3859	5	2	11	450.4	258	350.818
Btn2a2	13	11182	0.0448041	0.018333	0.345019	501	205	3858	1	1	9	501	205	428.667
2410131K14Rik	5	17888	0.633162	0.0153175	0.215675	11326	274	3858	21	1	10	539.333	274	385.8
Cetn3	13	14079	0.385752	0.262235	0.27367	5431	3692	3853	6	8	13	905.167	461.5	296.385
Nrg1	8	1084158	0.000283169	0	0.00355114	307	0	3850	1	0	15	307	0	256.667
Arid1a	4	77762	0.175934	0.0425915	0.0494972	13681	3312	3849	13	7	6	1052.38	473.143	641.5
Rab11fip5	6	39673	0.321402	0.00988078	0.0969173	12751	392	3845	12	1	11	1062.58	392	349.545
Apoa1	9	1840	18.3348	0.3375	2.0875	33736	621	3841	60	3	8	562.267	207	480.125
Mxi1	19	63166	0.682836	0.0837159	0.0607922	43132	5288	3840	31	12	9	1391.35	440.667	426.667
Nsun3	16	54375	0.0463816	0.0655448	0.0705287	2522	3564	3835	2	10	14	1261	356.4	273.929
Klhl25	7	25796	0.445728	0.162351	0.14855	11498	4188	3832	18	14	13	638.778	299.143	294.769
Pitpnm1	19	13968	0.974728	0.119559	0.274127	13615	1670	3829	3	3	5	4538.33	556.667	765.8
Soga3	10	55635	0.0935922	0.0543183	0.0688056	5207	3022	3828	5	6	7	1041.4	503.667	546.857
Scn2b	9	12195	1.09922	0.096351	0.313817	13405	1175	3827	6	4	10	2234.17	293.75	382.7
Hbp1	12	24079	1.4462	0.486025	0.158935	34823	11703	3827	41	25	11	849.341	468.12	347.909
Ddit4	10	2096	14.2996	2.44179	1.8249	29972	5118	3825	28	10	7	1070.43	511.8	546.429
Nrn1	13	8856	2.48679	1.40018	0.431685	22023	12400	3823	12	15	10	1835.25	826.667	382.3
Dytn	1	64077	0.0202725	0.0129688	0.0596626	1299	831	3823	5	3	14	259.8	277	273.071
Agap1	1	440472	0.197908	0.00511951	0.00867479	87173	2255	3821	83	5	11	1050.28	451	347.364
Sec61a1	6	15194	1.35382	0.137225	0.251218	20570	2085	3817	19	5	8	1082.63	417	477.125
Trim44	2	100782	0.0397095	0.0105277	0.0378341	4002	1061	3813	7	2	10	571.714	530.5	381.3
Pcdhgc5	18	22328	0.989475	0.0761376	0.170593	22093	1700	3809	9	5	8	2454.78	340	476.125
Esrrb	12	160512	0.0142232	0.00442958	0.0237116	2283	711	3806	6	3	12	380.5	237	317.167
Fam114a2	11	35625	0.0303719	0.00679298	0.106807	1082	242	3805	1	1	12	1082	242	317.083
Gorasp2	2	30217	0.133435	0.0389185	0.125889	4032	1176	3804	2	3	9	2016	392	422.667
Ttc8	12	62665	0.097742	0.0162611	0.0607037	6125	1019	3804	10	3	11	612.5	339.667	345.818
Mpped2	2	175088	0.0261411	0.0191389	0.0217148	4577	3351	3802	4	5	13	1144.25	670.2	292.462
Ndufa12	10	22406	0.138713	0.0274034	0.169508	3108	614	3798	4	1	10	777	614	379.8
Epha6	16	952049	0.0017331	0.001856	0.00398929	1650	1767	3798	4	6	14	412.5	294.5	271.286
Ahdc1	4	66846	0.949616	0.0301589	0.0568022	63478	2016	3797	24	7	12	2644.92	288	316.417
Sfxn3	19	8881	1.69654	0.189168	0.427429	15067	1680	3796	7	4	7	2152.43	420	542.286
Lrguk	6	104587	0.101848	0.0497002	0.0362665	10652	5198	3793	23	15	12	463.13	346.533	316.083
Csnk1g3	18	93427	0.0951866	0.0305479	0.0405664	8893	2854	3790	19	8	12	468.053	356.75	315.833
Myo6	9	146699	0.0530815	0.0116702	0.0257739	7787	1712	3781	14	6	12	556.214	285.333	315.083
Hif1a	12	46156	0.490879	0.0931407	0.0818962	22657	4299	3780	33	12	10	686.576	358.25	378
Amph	13	202717	0.131025	0.0397747	0.0186467	26561	8063	3780	45	21	12	590.244	383.952	315
Itgb1	8	47547	0.0910468	0.0316319	0.0794582	4329	1504	3778	8	3	13	541.125	501.333	290.615
Sec16b	1	61693	0.0874329	0.0574619	0.0612387	5394	3545	3778	7	12	13	770.571	295.417	290.615
Cdc42bpb	12	84743	0.292378	0.00777645	0.0445819	24777	659	3778	34	1	10	728.735	659	377.8
Arl3	19	42074	0.247088	0.018515	0.0897466	10396	779	3776	17	2	6	611.529	389.5	629.333
Brpf1	6	17724	0.371981	0.0827127	0.212932	6593	1466	3774	6	3	8	1098.83	488.667	471.75
Igsf8	1	7477	3.30293	1.06915	0.504347	24696	7994	3771	1	11	7	24696	726.727	538.714
Dctn1	6	34198	0.863764	0.0370197	0.11024	29539	1266	3770	30	3	11	984.633	422	342.727
Ube2h	6	93251	0.0984333	0.0138336	0.0403963	9179	1290	3767	10	3	8	917.9	430	470.875
Rab33b	3	12263	0.703498	0.137568	0.307021	8627	1687	3765	8	4	8	1078.38	421.75	470.625
Grsf1	5	16724	0.207905	0.06978	0.224946	3477	1167	3762	4	4	11	869.25	291.75	342
Zbtb7b	3	16030	0.276482	0.126388	0.234623	4432	2026	3761	5	5	5	886.4	405.2	752.2
Stmn4	14	17385	0.243428	0.0501582	0.215991	4232	872	3755	6	3	12	705.333	290.667	312.917
Lrrc1	9	114048	0.0432186	0.0114075	0.0329247	4929	1301	3755	8	3	11	616.125	433.667	341.364
Diexf	1	25885	0.0851458	0.0180027	0.144872	2204	466	3750	4	1	13	551	466	288.462
Hhat	1	258395	0.0638441	0.00857602	0.0145088	16497	2216	3749	24	8	15	687.375	277	249.933
BC005537	13	11243	0.599306	0.241661	0.333007	6738	2717	3744	5	4	9	1347.6	679.25	416
Ndufb2	6	7279	0.638137	0.0861382	0.513944	4645	627	3741	7	1	10	663.571	627	374.1
Gm996	2	4684	3.68126	0.303587	0.798249	17243	1422	3739	9	3	8	1915.89	474	467.375
Frmpd4	X	1105923	0.00116373	0.00112395	0.00337817	1287	1243	3736	3	5	13	429	248.6	287.385
Vstm2l	2	30067	0.163468	0.0185253	0.124056	4915	557	3730	9	2	11	546.111	278.5	339.091
Usp15	10	91990	0.0799761	0.00889227	0.0404935	7357	818	3725	10	2	12	735.7	409	310.417
Ralgps1	2	238070	0.150305	0.0105515	0.0156215	35783	2512	3719	45	7	10	795.178	358.857	371.9
Fam198b	3	61748	0.0162434	0.0273207	0.0600667	1003	1687	3709	2	6	13	501.5	281.167	285.308
Dnmbp	19	93371	0.0595153	0.00539782	0.0397233	5557	504	3709	10	2	11	555.7	252	337.182
Dip2c	13	392401	0.0249184	0.00445718	0.00944187	9778	1749	3705	15	4	12	651.867	437.25	308.75
Csta1	16	11244	0.0788865	0	0.32942	887	0	3704	2	0	12	443.5	0	308.667
Csrp1	1	32167	0.123667	0.0668076	0.115087	3978	2149	3702	8	7	11	497.25	307	336.545
Gadl1	9	166722	0.00679574	0.00320294	0.0222046	1133	534	3702	3	2	12	377.667	267	308.5
Gdf1	8	1771	10.6544	0.499718	2.08865	18869	885	3699	15	4	6	1257.93	221.25	616.5
Xkr4	1	465598	0.00955545	0.00500861	0.00793603	4449	2332	3695	8	5	12	556.125	466.4	307.917
Dnase1l3	14	29574	0.404139	0.0404409	0.124907	11952	1196	3694	17	4	13	703.059	299	284.154
Kcna2	3	13860	1.30498	0.238167	0.266378	18087	3301	3692	13	9	13	1391.31	366.778	284
Tyrp1	4	17597	0.0144343	0.105529	0.209808	254	1857	3692	1	6	13	254	309.5	284
Tmem132d	5	649587	0	0	0.00568361	0	0	3692	0	0	15	0	0	246.133
Gnaq	19	254633	0.0496361	0.00587512	0.0144954	12639	1496	3691	17	4	10	743.471	374	369.1
Nxt1	2	3412	1.20106	0.206331	1.08148	4098	704	3690	6	2	9	683	352	410
Hapln1	13	71304	0.00280489	0.0536155	0.0517082	200	3823	3687	1	12	12	200	318.583	307.25
Lrrc74a	12	29429	1.05732	0.108091	0.125251	31116	3181	3686	15	9	14	2074.4	353.444	263.286
Cenpc1	5	53560	0.100187	0.074776	0.06882	5366	4005	3686	4	13	10	1341.5	308.077	368.6
Slc37a1	17	55575	0.23883	0.0151687	0.0663248	13273	843	3686	17	3	8	780.765	281	460.75
Nphp4	4	86478	0.443986	0.0109508	0.042612	38395	947	3685	30	3	11	1279.83	315.667	335
Htra1	7	49456	0.131571	0.021595	0.0744702	6507	1068	3683	14	4	10	464.786	267	368.3
Nek10	14	208480	0.0379941	0.0479662	0.0176612	7921	10000	3682	10	27	13	792.1	370.37	283.231
Rbm15b	9	3016	1.5693	0.179377	1.21883	4733	541	3676	5	1	6	946.6	541	612.667
Ddx11	17	28655	1.18649	0.135055	0.128285	33999	3870	3676	42	8	10	809.5	483.75	367.6
Gtpbp3	8	11481	0.632175	0.110792	0.319659	7258	1272	3670	7	4	8	1036.86	318	458.75
Rasgef1b	5	35508	0.142137	0.0436803	0.103357	5047	1551	3670	9	5	11	560.778	310.2	333.636
Actr3b	5	90692	0.0542716	0.00610859	0.0404556	4922	554	3669	12	2	12	410.167	277	305.75
Ercc4	16	40934	0.178116	0.0214492	0.0895099	7291	878	3664	7	2	11	1041.57	439	333.091
Spred2	11	99585	1.05729	0.0703319	0.0367826	105290	7004	3663	62	16	12	1698.23	437.75	305.25
Paxip1	5	51593	0.164809	0.0199252	0.0709399	8503	1028	3660	10	2	11	850.3	514	332.727
Llgl1	11	14464	0.70589	0.0407909	0.252973	10210	590	3659	7	2	7	1458.57	295	522.714
Cntnap5c	17	640786	0	0	0.00570861	0	0	3658	0	0	11	0	0	332.545
Pkp4	2	194356	0.251322	0.0379664	0.0188006	48846	7379	3654	84	21	13	581.5	351.381	281.077
Crim1	17	176345	0.0557714	0.0190762	0.0206981	9835	3364	3650	14	9	14	702.5	373.778	260.714
Pcdhgc3	18	35464	0.239116	0.0328784	0.102667	8480	1166	3641	10	4	6	848	291.5	606.833
Snx19	9	39626	0.34336	0.0510019	0.0918841	13606	2021	3641	19	7	11	716.105	288.714	331
Gpr85	6	5485	1.60474	0.995624	0.663628	8802	5461	3640	11	5	9	800.182	1092.2	404.444
Hcn1	13	378709	0.0137599	0.0136332	0.00960104	5211	5163	3636	8	11	11	651.375	469.364	330.545
Ppfia2	10	463969	0.0307952	0.0159666	0.00783673	14288	7408	3636	28	17	11	510.286	435.765	330.545
Mapk10	5	303387	0.133061	0.0133888	0.0119814	40369	4062	3635	74	7	10	545.527	580.286	363.5
Atxn1	13	415237	0.0450153	0.00937778	0.00875404	18692	3894	3635	28	6	11	667.571	649	330.455
Mpdz	4	164316	0.0864189	0.0489971	0.0221159	14200	8051	3634	22	18	12	645.455	447.278	302.833
Cfap161	7	20780	0.508903	0.0528393	0.174783	10575	1098	3632	16	3	9	660.938	366	403.556
Tmem39a	16	33465	0.091648	0.0544151	0.108412	3067	1821	3628	5	4	8	613.4	455.25	453.5
Zfp704	3	183066	0.0930375	0.0153879	0.019818	17032	2817	3628	25	9	12	681.28	313	302.333
Fmn1	2	389032	0.0260853	0.0144821	0.00932571	10148	5634	3628	19	15	13	534.105	375.6	279.077
Kctd17	15	10740	2.16425	0.0688082	0.33743	23244	739	3624	9	3	12	2582.67	246.333	302
Fam168a	7	135019	0.0771817	0.0102874	0.0268407	10421	1389	3624	18	4	9	578.944	347.25	402.667
Vps53	11	133413	0.034307	0.00419	0.0271488	4577	559	3622	8	2	10	572.125	279.5	362.2
Scd2	19	13189	1.7184	0.361589	0.274471	22664	4769	3620	18	11	9	1259.11	433.545	402.222
Cdh13	8	1041189	0.00585484	0.00127835	0.00347679	6096	1331	3620	10	5	13	609.6	266.2	278.462
Hrh2	13	44052	0.580019	0.0558885	0.0821075	25551	2462	3617	21	6	13	1216.71	410.333	278.231
Grb2	11	64553	0.537636	0.0155996	0.0560005	34706	1007	3615	45	3	11	771.244	335.667	328.636
Dok5	2	147963	0.0664288	0.0236884	0.0244115	9829	3505	3612	15	9	12	655.267	389.444	301
Isyna1	8	2810	7.97544	0.313523	1.28434	22411	881	3609	17	3	9	1318.29	293.667	401
Bad	19	10039	1.23986	0.0743102	0.359498	12447	746	3609	3	2	5	4149	373	721.8
Col15a1	4	105007	0.0214081	0.0118278	0.0343691	2248	1242	3609	6	5	12	374.667	248.4	300.75
Sptbn1	11	168781	0.173621	0.0201444	0.0213768	29304	3400	3608	48	8	10	610.5	425	360.8
2610042L04Rik	14	19926	0.0226337	0.158135	0.180919	451	3151	3605	2	13	14	225.5	242.385	257.5
Gpr158	2	462978	0.0411272	0.00621628	0.00778439	19041	2878	3604	38	5	12	501.079	575.6	300.333
6430706D22Rik	1	15163	0.932335	0.230891	0.23742	14137	3501	3600	16	8	8	883.562	437.625	450
Tmtc2	10	386789	0.0723728	0.0199928	0.0093074	27993	7733	3600	42	21	12	666.5	368.238	300
Bhlhe23	2	2520	10.9325	0.789683	1.42817	27550	1990	3599	16	8	9	1721.88	248.75	399.889
Cntn3	6	401311	0	0.000996733	0.00896811	0	400	3599	0	2	8	0	200	449.875
Ttll7	3	131643	0.0412555	0.0189832	0.0273163	5431	2499	3596	12	8	13	452.583	312.375	276.615
Pik3c3	18	75380	0.247201	0.0927832	0.0476784	18634	6994	3594	31	20	13	601.097	349.7	276.462
Rab43	6	23312	0.453157	0.0649022	0.154127	10564	1513	3593	4	3	7	2641	504.333	513.286
Rusc1	3	9331	1.1331	0.106205	0.384953	10573	991	3592	3	3	9	3524.33	330.333	399.111
Mat2b	11	15890	0.334865	0.176715	0.225928	5321	2808	3590	3	7	13	1773.67	401.143	276.154
Tars	15	15996	0.190298	0.110153	0.224431	3044	1762	3590	3	6	14	1014.67	293.667	256.429
Zmat4	8	415792	0.00203708	0.00107746	0.00862691	847	448	3587	3	2	14	282.333	224	256.214
Ubtf	11	15183	1.7677	0.187908	0.235922	26839	2853	3582	13	7	6	2064.54	407.571	597
Fndc5	4	7595	2.73746	0.0978275	0.471494	20791	743	3581	9	1	10	2310.11	743	358.1
Mcur1	13	21799	0.582596	0.071884	0.164274	12700	1567	3581	20	4	7	635	391.75	511.571
Disp3	4	47702	0.217685	0.0232904	0.0750702	10384	1111	3581	16	2	11	649	555.5	325.545
Akirin2	4	15972	0.709116	0.276046	0.224142	11326	4409	3580	14	9	9	809	489.889	397.778
Wiz	17	35385	0.184711	0.0144411	0.101145	6536	511	3579	6	1	9	1089.33	511	397.667
Ascc3	10	258540	0.0313414	0.013611	0.0138354	8103	3519	3577	12	10	12	675.25	351.9	298.083
Rasl10b	11	11903	0.410737	0	0.300092	4889	0	3572	8	0	11	611.125	0	324.727
Tlr4	4	19031	0.809574	0.439073	0.187694	15407	8356	3572	27	22	12	570.63	379.818	297.667
St8sia1	6	142908	0.141273	0.0282699	0.0249951	20189	4040	3572	25	8	8	807.56	505	446.5
Kcnq2	2	59722	0.557851	0.0280968	0.0597602	33316	1678	3569	14	5	8	2379.71	335.6	446.125
Artn	4	3602	3.39339	0.111049	0.990006	12223	400	3566	16	2	12	763.938	200	297.167
Syt14	1	144543	0.0187142	0.00540324	0.0246709	2705	781	3566	3	1	11	901.667	781	324.182
Actl7b	4	1421	1.26882	0.902182	2.5088	1803	1282	3565	7	5	12	257.571	256.4	297.083
Zfp536	7	455618	0.167199	0.0148238	0.00782454	76179	6754	3565	89	21	12	855.944	321.619	297.083
Gatb	3	81504	0.206309	0.0303911	0.0437279	16815	2477	3564	26	7	10	646.731	353.857	356.4
1700023F06Rik	11	9606	1.61607	0.0404955	0.37081	15524	389	3562	8	1	8	1940.5	389	445.25
Medag	5	19975	0.242553	0.0352941	0.178273	4845	705	3561	7	2	10	692.143	352.5	356.1
Crtc1	8	57225	0.846868	0.0272259	0.062228	48462	1558	3561	21	5	10	2307.71	311.6	356.1
Wbp1l	19	58284	0.144019	0.0112552	0.0610974	8394	656	3561	12	2	9	699.5	328	395.667
Tspyl4	10	3879	2.58391	1.20289	0.917762	10023	4666	3560	9	9	11	1113.67	518.444	323.636
Sort1	3	77430	0.0864264	0.0100865	0.045977	6692	781	3560	12	2	10	557.667	390.5	356
Mex3b	7	4183	1.52737	0.61487	0.850586	6389	2572	3558	2	3	7	3194.5	857.333	508.286
Trappc9	15	471585	0.0367951	0.004839	0.00754265	17352	2282	3557	19	5	7	913.263	456.4	508.143
Jund	8	1668	10.2998	2.43106	2.13189	17180	4055	3556	10	4	4	1718	1013.75	889
Adcyap1r1	6	49474	0.370093	0.0628411	0.0718761	18310	3109	3556	17	10	12	1077.06	310.9	296.333
Tbl1x	X	151971	0.0966829	0.029782	0.0233992	14693	4526	3556	20	9	10	734.65	502.889	355.6
Pisd	5	49342	0.274432	0.0610839	0.0720279	13541	3014	3554	22	9	10	615.5	334.889	355.4
Pdzph1	17	112568	0	0	0.0315631	0	0	3553	0	0	13	0	0	273.308
Cox20	1	3564	2.30022	0.576319	0.996633	8198	2054	3552	7	4	2	1171.14	513.5	1776
Arid2	15	117475	0.0767397	0.0193573	0.0302277	9015	2274	3551	11	4	8	819.545	568.5	443.875
Erbb4	1	1075874	0.00740886	0.00996864	0.00329778	7971	10725	3548	16	25	13	498.188	429	272.923
Kcnk9	15	45252	1.04241	0.136679	0.0783833	47171	6185	3547	48	16	12	982.729	386.562	295.583
6030458C11Rik	15	16473	0.15407	0.0938505	0.21514	2538	1546	3544	5	4	10	507.6	386.5	354.4
Cadm3	1	34438	0.69914	0.256316	0.10291	24077	8827	3544	12	17	9	2006.42	519.235	393.778
Sugct	13	837324	0.00353865	0.00028185	0.00422537	2963	236	3538	1	1	11	2963	236	321.636
Scel	14	99456	0.0762146	0.0456081	0.0355635	7580	4536	3537	10	7	9	758	648	393
Cmip	8	202367	0.0384302	0.0071652	0.0174683	7777	1450	3535	12	5	12	648.083	290	294.583
Eef2kmt	16	11802	0.373411	0.0755804	0.299441	4407	892	3534	7	3	13	629.571	297.333	271.846
Akap1	11	33795	0.219973	0.0204764	0.104572	7434	692	3534	9	2	11	826	346	321.273
Basp1	15	50488	0.121474	0.138686	0.0699968	6133	7002	3534	9	19	13	681.444	368.526	271.846
Ankrd40	11	13841	0.845748	0.0778123	0.255039	11706	1077	3530	12	2	10	975.5	538.5	353
1700016H13Rik	5	7450	0.0872483	0.0849664	0.473691	650	633	3529	2	3	10	325	211	352.9
Gbx1	5	22423	0.0910672	0.0120412	0.157383	2042	270	3529	6	1	8	340.333	270	441.125
Tbcc	17	1164	10.5009	0.706186	3.03093	12223	822	3528	15	2	8	814.867	411	441
Elmo3	8	5160	1.76841	0.131395	0.683721	9125	678	3528	2	2	3	4562.5	339	1176
Podxl2	6	32487	0.314126	0.0102195	0.108597	10205	332	3528	7	1	9	1457.86	332	392
Klrb1b	6	12610	0.749564	0.3046	0.279619	9452	3841	3526	7	9	9	1350.29	426.778	391.778
Slc38a1	15	71496	0.161044	0.0346173	0.0493174	11514	2475	3526	16	7	9	719.625	353.571	391.778
Hs6st1	1	38047	0.936184	0.0772728	0.0926486	35619	2940	3525	43	10	11	828.349	294	320.455
Dmd	X	2257272	0.00176408	0.00136935	0.00156162	3982	3091	3525	11	11	15	362	281	235
Fstl5	3	635736	0.0191731	0.00984214	0.00553532	12189	6257	3519	29	20	14	420.31	312.85	251.357
Lhx1	11	7252	1.5404	0.201186	0.485108	11171	1459	3518	1	4	5	11171	364.75	703.6
Eml6	11	282986	0.0178631	0.00558685	0.0124317	5055	1581	3518	6	2	11	842.5	790.5	319.818
Gatad2a	8	89309	0.0736656	0.0110963	0.0393577	6579	991	3515	7	2	8	939.857	495.5	439.375
Cactin	10	5140	3.28696	0.417315	0.683658	16895	2145	3514	2	1	5	8447.5	2145	702.8
Sipa1l3	7	198270	0.357104	0.00432743	0.0177031	70803	858	3510	84	3	10	842.893	286	351
Nr1i2	16	46501	0.0149674	0.00544074	0.0754607	696	253	3509	2	1	9	348	253	389.889
Psmb1	17	22556	0.0483685	0.01831	0.15548	1091	413	3507	4	1	8	272.75	413	438.375
Csf2ra	19	4473	1.34339	0.70266	0.783814	6009	3143	3506	5	4	3	1201.8	785.75	1168.67
Sphk2	7	8536	3.02976	0.281396	0.410497	25862	2402	3504	1	5	7	25862	480.4	500.571
Ktn1	14	88291	0.0324835	0.0133649	0.0396869	2868	1180	3504	4	2	11	717	590	318.545
Gramd3	18	103456	0.0357157	0.0381515	0.0338695	3695	3947	3504	10	14	14	369.5	281.929	250.286
Nfia	4	346141	0.19815	0.0408937	0.0101115	68588	14155	3500	115	35	12	596.417	404.429	291.667
Dnm3	1	495582	0.0474957	0.00827108	0.0070624	23538	4099	3500	39	12	12	603.538	341.583	291.667
Siah1a	8	21928	0.0513043	0.0175119	0.159476	1125	384	3497	4	1	8	281.25	384	437.125
Steap2	5	29750	0.0659496	0.0357311	0.117546	1962	1063	3497	3	1	7	654	1063	499.571
Gnb5	9	39589	0.833893	0.0612291	0.0883326	33013	2424	3497	21	8	11	1572.05	303	317.909
Sash1	10	163852	0.0327918	0.021849	0.0213424	5373	3580	3497	18	15	14	298.5	238.667	249.786
Zfyve28	5	93476	0.490532	0.0264346	0.0373893	45853	2471	3495	21	7	9	2183.48	353	388.333
Srl	16	61601	0.0487979	0.00894466	0.0566874	3006	551	3492	6	2	11	501	275.5	317.455
Fmc1	6	4589	1.48769	0.457834	0.760732	6827	2101	3491	6	4	6	1137.83	525.25	581.833
Kcnk1	8	35516	2.1414	0.230572	0.0982937	76054	8189	3491	58	19	11	1311.28	431	317.364
Slc7a14	3	107521	0.237302	0.0163038	0.0324588	25515	1753	3490	44	5	11	579.886	350.6	317.273
Fstl4	11	423905	0.00137295	0.000639294	0.0082259	582	271	3487	2	1	9	291	271	387.444
Rims2	15	486087	0.0887022	0.0149047	0.00717361	43117	7245	3487	92	22	14	468.663	329.318	249.071
Dscr3	16	28906	0.383104	0.0471528	0.120598	11074	1363	3486	13	2	8	851.846	681.5	435.75
Prickle1	15	96778	0.0747277	0.0169357	0.0360206	7232	1639	3486	10	6	11	723.2	273.167	316.909
Ccdc112	18	29778	0.0981261	0.0301565	0.116932	2922	898	3482	2	3	10	1461	299.333	348.2
Gin1	1	23538	0.142153	0.0084969	0.147889	3346	200	3481	3	1	9	1115.33	200	386.778
Ehf	2	39845	0.00629941	0	0.0873635	251	0	3481	1	0	11	251	0	316.455
Zdhhc25	15	1368	38.867	3.2617	2.54167	53170	4462	3477	51	13	11	1042.55	343.231	316.091
Hdac2	10	27346	0.135157	0.0861918	0.127148	3696	2357	3477	4	5	11	924	471.4	316.091
Arnt2	7	163899	0.0156316	0.00704702	0.0212082	2562	1155	3476	5	4	13	512.4	288.75	267.385
Sorbs1	19	219027	0.27708	0.015304	0.0158611	60688	3352	3474	90	9	11	674.311	372.444	315.818
Lmo2	2	23893	0.041644	0.00837065	0.145315	995	200	3472	3	1	9	331.667	200	385.778
Epha5	5	362622	0.00180353	0.00770499	0.00957471	654	2794	3472	1	9	10	654	310.444	347.2
Raph1	1	84813	0.0537064	0.0197022	0.0409135	4555	1671	3470	3	3	10	1518.33	557	347
Zfyve9	4	143333	0.037514	0.00784886	0.0241954	5377	1125	3468	7	2	9	768.143	562.5	385.333
Epha3	16	320642	0.0434316	0.0294035	0.0108158	13926	9428	3468	28	28	12	497.357	336.714	289
Spsb1	4	58724	0.124055	0.0169437	0.0589537	7285	995	3462	15	3	11	485.667	331.667	314.727
Psmd11	11	44634	0.0655554	0.00761751	0.0775418	2926	340	3461	3	1	8	975.333	340	432.625
Bend5	4	45293	0.00463648	0.00551962	0.0764136	210	250	3461	1	1	12	210	250	288.417
Lrrc4	6	3622	16.4423	1.58724	0.954997	59554	5749	3459	78	13	12	763.513	442.231	288.25
Orai3	7	5336	1.32702	0.128748	0.648238	7081	687	3459	7	3	4	1011.57	229	864.75
Car7	8	15654	0.558707	0.0235084	0.220838	8746	368	3457	5	1	5	1749.2	368	691.4
Fkbp2	19	2728	2.62463	0.281891	1.2665	7160	769	3455	1	2	1	7160	384.5	3455
Lsm6	8	16276	0.342283	0.0935119	0.212276	5571	1522	3455	10	3	10	557.1	507.333	345.5
Aar2	2	21389	0.263874	0.0101454	0.161438	5644	217	3453	14	1	7	403.143	217	493.286
Tubb3	8	10463	1.43869	0.0393769	0.329733	15053	412	3450	11	1	7	1368.45	412	492.857
Mast1	8	25457	0.470126	0.0531877	0.135444	11968	1354	3448	13	4	8	920.615	338.5	431
Tpm3	3	28252	0.13684	0.0254141	0.121974	3866	718	3446	5	2	7	773.2	359	492.286
Baz2a	10	37727	0.260185	0.0525618	0.0913404	9816	1983	3446	5	5	9	1963.2	396.6	382.889
Fam110b	4	157093	0.0744782	0.0493211	0.0219361	11700	7748	3446	22	16	12	531.818	484.25	287.167
Acot10	15	1537	0	3.08848	2.23878	0	4747	3441	0	19	13	0	249.842	264.692
Cdh10	15	195290	0.00974448	0.0317374	0.0176097	1903	6198	3439	5	17	13	380.6	364.588	264.538
Nfic	10	35729	0.487895	0.101374	0.0962244	17432	3622	3438	6	6	8	2905.33	603.667	429.75
Cpsf3	12	28784	0.146818	0	0.119337	4226	0	3435	1	0	5	4226	0	687
Pex26	6	15171	0.495287	0.0456133	0.226155	7514	692	3431	8	2	9	939.25	346	381.222
Usp10	8	47201	0.232029	0.0188343	0.0726891	10952	889	3431	16	2	10	684.5	444.5	343.1
Kdm4c	4	163364	0.0265481	0.00829436	0.0209899	4337	1355	3429	6	4	12	722.833	338.75	285.75
Acvr2a	2	89156	0.0860514	0.04408	0.0384495	7672	3930	3428	10	12	12	767.2	327.5	285.667
Atf4	15	2358	6.58991	0.541561	1.45038	15539	1277	3420	5	3	5	3107.8	425.667	684
Ibtk	9	61975	0.0602501	0.0297701	0.0551835	3734	1845	3420	5	5	12	746.8	369	285
Bend3	10	36284	0.271497	0.0666685	0.0942289	9851	2419	3419	13	7	12	757.769	345.571	284.917
Map1lc3b	8	8323	3.33486	0.157515	0.410669	27756	1311	3418	21	4	10	1321.71	327.75	341.8
Cfap126	1	13050	0.833027	0.202069	0.261609	10871	2637	3414	9	6	6	1207.89	439.5	569
Stim1	7	169514	0.0285581	0.00361032	0.0201399	4841	612	3414	6	2	11	806.833	306	310.364
Timm21	18	5334	0.853393	0.4027	0.639858	4552	2148	3413	5	4	12	910.4	537	284.417
Galnt9	5	77026	0.405032	0.00727027	0.0443097	31198	560	3413	27	2	11	1155.48	280	310.273
Myt1l	12	394830	0.0690322	0.016017	0.00864423	27256	6324	3413	20	13	11	1362.8	486.462	310.273
Rpl34	3	3568	0.113509	0.153587	0.955437	405	548	3409	1	2	12	405	274	284.083
Smpd1	7	4030	2.74491	0.327295	0.845906	11062	1319	3409	11	3	8	1005.64	439.667	426.125
Ube2e3	2	53170	0.246605	0.137164	0.0640587	13112	7293	3406	20	17	11	655.6	429	309.636
Slc6a12	6	22700	0.0724229	0.0327753	0.15	1644	744	3405	4	2	10	411	372	340.5
Ppp1r1b	11	9391	0.666596	0.154936	0.362368	6260	1455	3403	3	4	8	2086.67	363.75	425.375
Sorcs3	19	599481	0	0.000333622	0.00567324	0	200	3401	0	1	12	0	200	283.417
Kat2b	17	105860	0.318005	0.0438598	0.0321084	33664	4643	3399	28	7	12	1202.29	663.286	283.25
Fabp5	3	4026	2.15226	0.518877	0.844014	8665	2089	3398	8	6	11	1083.12	348.167	308.909
Fras1	5	410774	0.000727894	0.000954296	0.00826975	299	392	3397	1	1	10	299	392	339.7
Otud1	2	2832	0.642655	0.503178	1.19809	1820	1425	3393	4	5	6	455	285	565.5
Gm10406	14	21335	0.0419967	0.234497	0.158941	896	5003	3391	4	23	13	224	217.522	260.846
Cpne8	15	191908	0.00237093	0.00113596	0.0176699	455	218	3391	2	1	10	227.5	218	339.1
Thyn1	9	7627	0.400944	0	0.444474	3058	0	3390	3	0	8	1019.33	0	423.75
Dut	2	11419	0.363867	0.178124	0.296786	4155	2034	3389	3	4	11	1385	508.5	308.091
Bcl7a	5	29636	0.381664	0.0190984	0.114354	11311	566	3389	14	2	10	807.929	283	338.9
Spata6	4	109192	0.00472562	0.0019049	0.0310371	516	208	3389	2	1	12	258	208	282.417
Dzip1	14	49941	0.0913878	0.0172403	0.0678401	4564	861	3388	4	3	9	1141	287	376.444
Stau2	1	291439	0.0180278	0.00503364	0.0116216	5254	1467	3387	7	5	9	750.571	293.4	376.333
Mpnd	17	7590	2.19974	0.199341	0.445982	16696	1513	3385	4	5	9	4174	302.6	376.111
Plec	15	60405	0.657926	0.0284248	0.0560384	39742	1717	3385	14	6	10	2838.71	286.167	338.5
Rab31	17	121024	0.0424296	0.0188227	0.0279531	5135	2278	3383	10	6	9	513.5	379.667	375.889
Nr5a2	1	117878	0.00608256	0.00755866	0.0286907	717	891	3382	2	3	13	358.5	297	260.154
Rad9b	5	31011	0.356003	0.0144465	0.109026	11040	448	3381	14	1	9	788.571	448	375.667
Tpra1	6	9988	2.65569	0.15799	0.338306	26525	1578	3379	21	5	11	1263.1	315.6	307.182
Hpn	7	16566	0.977424	0.0698418	0.203972	16192	1157	3379	13	5	7	1245.54	231.4	482.714
Btbd9	17	360965	0.0422451	0.00159295	0.00935825	15249	575	3378	20	2	10	762.45	287.5	337.8
Adamts1	16	9287	0.348229	0.414558	0.363627	3234	3850	3377	4	8	9	808.5	481.25	375.222
Ptov1	7	6722	2.83725	0.173758	0.502231	19072	1168	3376	7	3	6	2724.57	389.333	562.667
Rufy3	5	86353	0.116962	0.0319734	0.0390953	10100	2761	3376	9	8	9	1122.22	345.125	375.111
Pepd	7	132302	0.0163112	0.00179136	0.0255174	2158	237	3376	4	1	11	539.5	237	306.909
Fscb	12	3361	0	0.357037	1.00417	0	1200	3375	0	6	13	0	200	259.615
Cand1	10	40801	0.129899	0.0493125	0.0827186	5300	2012	3375	7	3	8	757.143	670.667	421.875
Slc16a7	10	170196	0.0242015	0.0210698	0.0198242	4119	3586	3374	4	10	12	1029.75	358.6	281.167
Cdh9	15	128339	0	0.0565845	0.026282	0	7262	3373	0	26	14	0	279.308	240.929
Psmg4	13	15209	0.899073	0.233546	0.221382	13674	3552	3367	15	9	9	911.6	394.667	374.111
Lrrc8d	5	115253	0.0636773	0.0112101	0.0292053	7339	1292	3366	11	5	12	667.182	258.4	280.5
Adamtsl1	4	914214	0.0034062	0.00339745	0.00368185	3114	3106	3366	9	11	14	346	282.364	240.429
Slc4a11	2	13407	0.0211084	0	0.250914	283	0	3364	1	0	10	283	0	336.4
Cntn5	9	1243885	0.00242868	0.00240537	0.00270363	3021	2992	3363	7	10	13	431.571	299.2	258.692
Tmod2	9	45705	0.164096	0.0513073	0.0734931	7500	2345	3359	11	5	8	681.818	469	419.875
Wfs1	5	22879	0.907863	0.0875475	0.146772	20771	2003	3358	29	7	12	716.241	286.143	279.833
Wdr37	13	68942	0.0755708	0.0349714	0.0486931	5210	2411	3357	8	7	10	651.25	344.429	335.7
Ap5z1	5	14767	2.37523	0.0641972	0.227128	35075	948	3354	32	3	10	1096.09	316	335.4
Fam192a	8	27023	0.0616512	0.0301595	0.123894	1666	815	3348	2	2	9	833	407.5	372
Iffo2	4	89835	0.550821	0.0280626	0.0372683	49483	2521	3348	31	5	7	1596.23	504.2	478.286
Stx18	5	99024	0.029205	0.00749313	0.0337898	2892	742	3346	8	3	8	361.5	247.333	418.25
Kcnd2	6	514303	0.0562023	0.0154909	0.006502	28905	7967	3344	63	20	13	458.81	398.35	257.231
Fam122a	19	855	22.9813	1.10175	3.90994	19649	942	3343	37	2	9	531.054	471	371.444
Has3	8	12661	0.152121	0.0178501	0.263802	1926	226	3340	4	1	9	481.5	226	371.111
Cobl	11	228347	0.0141232	0.0061135	0.0146269	3225	1396	3340	8	6	13	403.125	232.667	256.923
Dusp1	17	2882	7.33171	1.0923	1.15857	21130	3148	3339	16	7	9	1320.62	449.714	371
Csrnp2	15	15670	0.325463	0.0232291	0.212891	5100	364	3336	6	1	10	850	364	333.6
Nexn	3	29369	0.0322108	0.0068099	0.113521	946	200	3334	3	1	10	315.333	200	333.4
Gnas	2	62425	0.147169	0.0461514	0.0534081	9187	2881	3334	13	7	8	706.692	411.571	416.75
Nucb2	7	36216	0.0803512	0.039154	0.0919759	2910	1418	3331	5	5	10	582	283.6	333.1
Ypel5	17	13817	0.518709	0.148585	0.240935	7167	2053	3329	7	5	10	1023.86	410.6	332.9
Cds2	2	48903	0.454471	0.0331677	0.0680735	22225	1622	3329	34	4	10	653.676	405.5	332.9
Rnf115	3	63559	0.0709262	0.0070171	0.0523451	4508	446	3327	4	1	8	1127	446	415.875
Cbarp	10	9922	0.963616	0.128301	0.335215	9561	1273	3326	2	2	7	4780.5	636.5	475.143
Nfatc2	2	125248	0.16944	0.00996423	0.0265314	21222	1248	3323	26	5	10	816.231	249.6	332.3
Snx24	18	145259	0.0340495	0.0142091	0.0228695	4946	2064	3322	7	3	10	706.571	688	332.2
Opn4	14	9525	0.0703412	0.0256168	0.348136	670	244	3316	2	1	6	335	244	552.667
Gng4	13	43837	0.0102881	0.0195041	0.0756439	451	855	3316	2	2	10	225.5	427.5	331.6
Tmem240	4	5761	3.92102	0.218538	0.575247	22589	1259	3314	10	3	10	2258.9	419.667	331.4
Fam76b	9	27272	0.0340276	0.00803021	0.121443	928	219	3312	3	1	9	309.333	219	368
Dusp4	8	12285	0.871632	0.35637	0.269516	10708	4378	3311	12	10	8	892.333	437.8	413.875
Txndc2	17	4662	0.877306	0.246461	0.709996	4090	1149	3310	6	2	11	681.667	574.5	300.909
Kcnc4	3	21250	0.925365	0.0967529	0.155765	19664	2056	3310	28	7	10	702.286	293.714	331
Hrh4	18	15893	0.906185	0.584031	0.208142	14402	9282	3308	20	24	13	720.1	386.75	254.462
Cerk	15	47014	0.229421	0.00961416	0.0703407	10786	452	3307	3	1	7	3595.33	452	472.429
Npcd	15	44563	0.357382	0	0.0741422	15926	0	3304	7	0	11	2275.14	0	300.364
Map3k9	12	60166	0.23746	0.0222883	0.0548981	14287	1341	3303	17	4	10	840.412	335.25	330.3
Tpk1	6	321278	0.0263323	0.0212557	0.0102746	8460	6829	3301	16	17	9	528.75	401.706	366.778
Rrm2b	15	37168	0.110606	0.0618274	0.0887861	4111	2298	3300	3	5	6	1370.33	459.6	550
Gpr161	1	30957	0.0185418	0.00875408	0.106567	574	271	3299	2	1	10	287	271	329.9
Camk2a	18	62535	0.0348605	0.00377389	0.0527545	2180	236	3299	4	1	8	545	236	412.375
Kctd15	7	17719	0.44726	0.0680061	0.185733	7925	1205	3291	11	3	8	720.455	401.667	411.375
Mrln	10	15048	1.09902	0.123604	0.218102	16538	1860	3282	23	6	11	719.043	310	298.364
Gxylt1	15	35438	0.172188	0.0283876	0.0926124	6102	1006	3282	10	3	10	610.2	335.333	328.2
Tac4	11	7737	0.386455	0.0374822	0.423937	2990	290	3280	7	1	11	427.143	290	298.182
Nrbf2	10	18617	0.211097	0.0497395	0.176183	3930	926	3280	6	3	11	655	308.667	298.182
Inpp5f	7	85098	0.31338	0.0327387	0.038532	26668	2786	3279	41	8	11	650.439	348.25	298.091
Zfp804a	2	206658	0.0130264	0.0141248	0.0158668	2692	2919	3279	4	4	11	673	729.75	298.091
Adgrd1	5	107850	0.0143904	0.00537784	0.0303941	1552	580	3278	3	2	12	517.333	290	273.167
Enpp6	8	109876	0.0215061	0.0157268	0.0297972	2363	1728	3274	7	7	11	337.571	246.857	297.636
Hnrnpk	13	12202	0.287986	0.0377807	0.268071	3514	461	3271	3	2	7	1171.33	230.5	467.286
Cic	7	26456	0.984276	0.170661	0.123601	26040	4515	3270	6	7	6	4340	645	545
4932438H23Rik	16	41188	0.119744	0.0300087	0.0793921	4932	1236	3270	6	4	8	822	309	408.75
Grb14	2	110291	0.0233655	0.0345359	0.0296307	2577	3809	3268	6	14	11	429.5	272.071	297.091
Oaz2	9	13753	1.26678	0.0473351	0.237548	17422	651	3267	27	2	10	645.259	325.5	326.7
Abat	16	108140	0.039754	0.00537267	0.0302108	4299	581	3267	5	2	8	859.8	290.5	408.375
Arhgap44	11	160923	0.214687	0.0091783	0.0203016	34548	1477	3267	49	5	11	705.061	295.4	297
Dnajb5	4	9612	1.19455	0.139825	0.339055	11482	1344	3259	6	3	7	1913.67	448	465.571
Zfp438	18	124779	0.058247	0.0173507	0.0261182	7268	2165	3259	9	4	8	807.556	541.25	407.375
Kifc3	8	102985	0.061339	0.00793319	0.0316163	6317	817	3256	12	3	10	526.417	272.333	325.6
Cln8	8	20386	0.453694	0.0912881	0.159619	9249	1861	3254	13	4	11	711.462	465.25	295.818
Ide	19	65804	0.00334326	0.00674731	0.0494499	220	444	3254	1	2	8	220	222	406.75
Sema4g	19	14297	0.29111	0	0.22753	4162	0	3253	3	0	7	1387.33	0	464.714
Nfyc	4	74135	0.131449	0.0175221	0.0438659	9745	1299	3252	12	2	5	812.083	649.5	650.4
B3galnt2	13	44630	0.10661	0.0256554	0.0728434	4758	1145	3251	3	2	8	1586	572.5	406.375
Sil1	18	232995	0.0893496	0.00583704	0.0139488	20818	1360	3250	32	4	10	650.562	340	325
Tiam1	16	356659	0.387233	0.0340409	0.00910393	138110	12141	3247	143	35	13	965.804	346.886	249.769
Ndufa4l2	10	2188	5.03473	0.985375	1.48355	11016	2156	3246	2	4	4	5508	539	811.5
Hbegf	18	10879	0.568251	0.0474308	0.298097	6182	516	3243	6	1	7	1030.33	516	463.286
Atp1a1	3	28466	3.25908	0.24264	0.11389	92773	6907	3242	96	15	11	966.385	460.467	294.727
Rab3c	13	226810	0.0605397	0.0152771	0.0142939	13731	3465	3242	24	10	9	572.125	346.5	360.222
Yy1	12	27176	0.518215	0.0868781	0.11926	14083	2361	3241	17	4	5	828.412	590.25	648.2
Stard10	7	29541	0.793677	0.0388951	0.10961	23446	1149	3238	10	3	10	2344.6	383	323.8
Tns2	15	15989	0.972231	0.0158859	0.202389	15545	254	3236	14	1	8	1110.36	254	404.5
Tlr5	1	21257	0.162111	0.0671308	0.152044	3446	1427	3232	7	5	9	492.286	285.4	359.111
Serp2	14	24076	0.464072	0.13528	0.1342	11173	3257	3231	14	5	11	798.071	651.4	293.727
Lmnb1	18	45612	0.254122	0.0800886	0.0708366	11591	3653	3231	20	10	12	579.55	365.3	269.25
Peg3	7	26540	0.25	0.104145	0.121703	6635	2764	3230	4	3	2	1658.75	921.333	1615
Nfkbia	12	3238	6.38419	1.41785	0.997221	20672	4591	3229	22	12	10	939.636	382.583	322.9
Dnajb4	3	28853	0.130558	0.0663016	0.111912	3767	1913	3229	5	4	5	753.4	478.25	645.8
Tmem132b	5	260166	0.00724537	0	0.0123998	1885	0	3226	6	0	12	314.167	0	268.833
Fam109a	5	5608	2.93563	0.100927	0.575071	16463	566	3225	11	2	11	1496.64	283	293.182
Rasal1	5	30786	0.319333	0	0.104755	9831	0	3225	13	0	6	756.231	0	537.5
Ldhb	6	17709	0.231747	0.104015	0.181998	4104	1842	3223	6	6	9	684	307	358.111
Ralb	1	34478	0.272174	0.0377922	0.0934799	9384	1303	3223	8	2	11	1173	651.5	293
Zfp65	13	23865	0.162833	0.0322648	0.135009	3886	770	3222	6	3	7	647.667	256.667	460.286
Srgap3	6	229296	0.4446	0.0185219	0.0140343	101945	4247	3218	84	11	12	1213.63	386.091	268.167
Elovl4	9	27586	0.245451	0.0690568	0.116617	6771	1905	3217	9	5	8	752.333	381	402.125
Myo1b	1	166306	0.00395656	0.003698	0.0193138	658	615	3212	3	2	12	219.333	307.5	267.667
Rpl31	1	4061	3.27752	0.294509	0.790692	13310	1196	3211	25	4	10	532.4	299	321.1
Ninl	2	74893	0.00976059	0	0.0428745	731	0	3211	2	0	7	365.5	0	458.714
Inhbb	1	6784	1.66274	0.145195	0.473172	11280	985	3210	18	3	9	626.667	328.333	356.667
Atp5o	16	6408	10.0804	0.525125	0.50078	64595	3365	3209	75	11	11	861.267	305.909	291.727
Triqk	4	74649	0.116854	0.130692	0.0429745	8723	9756	3208	16	22	11	545.188	443.455	291.636
Wdr11	7	43876	0.0711323	0.0144726	0.0730696	3121	635	3206	6	3	10	520.167	211.667	320.6
Tusc1	4	1364	1.37097	2.13196	2.34971	1870	2908	3205	1	6	12	1870	484.667	267.083
Pgap1	1	84685	0.0338194	0.0144063	0.0378343	2864	1220	3204	4	3	11	716	406.667	291.273
Rybp	6	58794	0.334745	0.0897541	0.0544783	19681	5277	3203	21	9	8	937.19	586.333	400.375
Lancl1	1	38356	0.0567577	0.0157733	0.0834811	2177	605	3202	3	2	10	725.667	302.5	320.2
Ust	10	314070	0.130662	0.0190817	0.0101952	41037	5993	3202	65	13	13	631.338	461	246.308
Samd8	14	48196	0.0745705	0.0142543	0.0664163	3594	687	3201	4	2	6	898.5	343.5	533.5
Ccdc3	2	93103	0.0367228	0.0185601	0.0343813	3419	1728	3201	7	7	11	488.429	246.857	291
Cldnd1	16	6338	0.526665	0.114074	0.504891	3338	723	3200	3	1	9	1112.67	723	355.556
Prmt6	3	4890	0.571575	0.571779	0.654192	2795	2796	3199	2	7	9	1397.5	399.429	355.444
Unc13a	8	47341	0.377812	0.0433873	0.0675524	17886	2054	3198	8	6	7	2235.75	342.333	456.857
Igsf9b	9	58343	0.617966	0.055088	0.0548138	36054	3214	3198	39	11	9	924.462	292.182	355.333
Ell2	13	64878	0.031829	0.0215019	0.0492771	2065	1395	3197	2	3	10	1032.5	465	319.7
Ptpn4	1	185119	0.031947	0.00806508	0.0172538	5914	1493	3194	8	2	5	739.25	746.5	638.8
Zfp622	15	14116	0.241853	0.0627657	0.226126	3414	886	3192	3	2	8	1138	443	399
Edem1	6	30716	0.154545	0.0759539	0.103822	4747	2333	3189	5	7	10	949.4	333.286	318.9
Gcm1	9	13667	0.0978269	0.0493159	0.233189	1337	674	3187	5	3	9	267.4	224.667	354.111
Epha4	1	147904	0.0141511	0.0134073	0.021541	2093	1983	3186	5	4	5	418.6	495.75	637.2
Lrpap1	5	14210	3.23082	0.244898	0.224138	45910	3480	3185	41	11	11	1119.76	316.364	289.545
Ica1	6	147962	0.0770671	0.0326841	0.021519	11403	4836	3184	16	12	11	712.688	403	289.455
Ppp1r3a	6	41298	0.0226161	0.0264904	0.077074	934	1094	3183	3	4	11	311.333	273.5	289.364
Fsd1l	4	75539	0.0822357	0.0110009	0.0421372	6212	831	3183	10	3	10	621.2	277	318.3
Jun	4	3187	3.67713	1.52275	0.998431	11719	4853	3182	11	7	8	1065.36	693.286	397.75
Zfp90	8	11272	0.558197	0.0526969	0.282204	6292	594	3181	11	2	8	572	297	397.625
Fam20c	5	54983	0.0696215	0.00805704	0.0578542	3828	443	3181	7	2	9	546.857	221.5	353.444
Mrm1	11	6455	1.46615	0.107359	0.492486	9464	693	3179	8	2	8	1183	346.5	397.375
Dnm1	2	44868	0.479451	0.0850495	0.0708523	21512	3816	3179	4	9	8	5378	424	397.375
Adamts4	1	10217	0.0885779	0.029265	0.31105	905	299	3178	2	1	6	452.5	299	529.667
Abhd17c	7	42538	0.116672	0.0180544	0.0746862	4963	768	3177	7	2	9	709	384	353
Myom2	8	75768	0.0408616	0.0223181	0.0419306	3096	1691	3177	7	7	12	442.286	241.571	264.75
Atp6v0c	17	5814	0.841761	0.110939	0.546268	4894	645	3176	5	1	4	978.8	645	794
Crlf2	5	4285	3.07701	0.746558	0.73909	13185	3199	3167	6	3	3	2197.5	1066.33	1055.67
Arl6ip6	2	27138	0.0201931	0.0521409	0.1167	548	1415	3167	1	5	9	548	283	351.889
Prima1	12	45243	0.0942466	0.0184338	0.0699998	4264	834	3167	10	3	10	426.4	278	316.7
Zhx2	15	145166	0.456009	0.0642368	0.0218164	66197	9325	3167	69	22	11	959.377	423.864	287.909
Pcsk9	4	21992	0.882321	0.0742997	0.143961	19404	1634	3166	16	5	11	1212.75	326.8	287.818
Rgs2	1	4812	0.503533	0.450956	0.657731	2423	2170	3165	2	6	9	1211.5	361.667	351.667
Snx10	6	66779	0.264409	0.0597643	0.0473802	17657	3991	3164	27	10	11	653.963	399.1	287.636
2900026A02Rik	5	134914	0.0131565	0.00303156	0.023452	1775	409	3164	5	2	11	355	204.5	287.636
Ppm1a	12	38609	0.188324	0.063638	0.0819239	7271	2457	3163	12	6	8	605.917	409.5	395.375
Ttbk1	17	45228	0.309211	0.0129787	0.0699346	13985	587	3163	14	2	8	998.929	293.5	395.375
Prrt1	17	3594	3.10629	0.659154	0.8798	11164	2369	3162	3	6	6	3721.33	394.833	527
Eif5b	1	57570	0.0289213	0.00689595	0.0549244	1665	397	3162	6	1	7	277.5	397	451.714
Ly86	13	73692	0.0562883	0.0263665	0.0429083	4148	1943	3162	11	7	11	377.091	277.571	287.455
Atp8b2	3	23858	0.373376	0.0419985	0.132408	8908	1002	3159	8	3	8	1113.5	334	394.875
Slc19a1	10	18164	0.318102	0.0198745	0.17386	5778	361	3158	3	1	7	1926	361	451.143
Rcc2	4	21748	0.728205	0.0744896	0.145209	15837	1620	3158	9	4	6	1759.67	405	526.333
Il5ra	6	38663	0.0911466	0.144583	0.0816543	3524	5590	3157	5	14	13	704.8	399.286	242.846
Sel1l	12	43115	0.127287	0.0453207	0.0731996	5488	1954	3156	7	6	10	784	325.667	315.6
Myl6	10	3028	4.73349	0.975892	1.04194	14333	2955	3155	5	2	6	2866.6	1477.5	525.833
Arfgap2	2	11958	1.74385	0.105369	0.26384	20853	1260	3155	25	3	10	834.12	420	315.5
Etv5	16	58258	0.22536	0.0368533	0.0541557	13129	2147	3155	17	5	9	772.294	429.4	350.556
Negr1	3	754652	0.110895	0.0107533	0.00417941	83687	8115	3154	185	12	11	452.362	676.25	286.727
Btbd16	7	51831	0.0598676	0.00476549	0.060813	3103	247	3152	8	1	12	387.875	247	262.667
Ppm1l	3	243881	0.169862	0.0119197	0.0129161	41426	2907	3150	74	5	8	559.811	581.4	393.75
Igf1	10	78778	0	0	0.0399096	0	0	3144	0	0	9	0	0	349.333
B3gnt2	11	25598	0.225799	0.057192	0.122744	5780	1464	3142	8	3	9	722.5	488	349.111
Dct	14	39455	0.0379166	0.00884552	0.0796097	1496	349	3141	1	1	10	1496	349	314.1
Dysf	6	202471	0.0148614	0.00660835	0.0155133	3009	1338	3141	6	5	12	501.5	267.6	261.75
Appl2	10	48706	0.930748	0.103047	0.0643863	45333	5019	3136	28	16	10	1619.04	313.688	313.6
Fam19a2	10	477181	0	0.000917891	0.00656145	0	438	3131	0	2	11	0	219	284.636
Ccar1	10	48359	0.0591203	0.0134825	0.0647036	2859	652	3129	1	1	7	2859	652	447
Hecw2	1	388163	0.0265275	0.00691204	0.00805847	10297	2683	3128	25	6	8	411.88	447.167	391
Cavin2	1	13835	0.457318	0.195157	0.226021	6327	2700	3127	14	7	9	451.929	385.714	347.444
Tarbp1	8	49737	0.38774	0.0486358	0.0628506	19285	2419	3126	18	7	8	1071.39	345.571	390.75
Tapt1	5	51473	0.519923	0.0837138	0.0607114	26762	4309	3125	55	14	13	486.582	307.786	240.385
Shb	4	107553	0.0330907	0.00500218	0.0290554	3559	538	3125	7	2	8	508.429	269	390.625
Cck	9	5871	0.921649	0.050758	0.532107	5411	298	3124	11	1	11	491.909	298	284
Tmem210	2	1043	0.558965	0.237776	2.99041	583	248	3119	2	1	5	291.5	248	623.8
Ckap4	10	7584	0.674842	0.10087	0.411261	5118	765	3119	6	3	9	853	255	346.556
Kcnc1	7	42208	2.48777	0.0887509	0.0738249	105004	3746	3116	59	11	10	1779.73	340.545	311.6
Ncs1	2	50167	1.00859	0.040126	0.0620727	50598	2013	3114	27	6	12	1874	335.5	259.5
Serbp1	6	22324	0.280416	0.142268	0.139446	6260	3176	3113	8	9	8	782.5	352.889	389.125
Eif3f	7	7528	1.76116	0.133103	0.413257	13258	1002	3111	16	3	9	828.625	334	345.667
Morf4l1	9	23110	0.197231	0.0627001	0.134531	4558	1449	3109	5	3	8	911.6	483	388.625
Pink1	4	12888	1.00272	0.0426754	0.241155	12923	550	3108	13	2	7	994.077	275	444
Rack1	11	5882	1.10371	0.150289	0.527882	6492	884	3105	7	3	10	927.429	294.667	310.5
Ddx18	1	14146	0.110703	0.111763	0.219426	1566	1581	3104	2	6	11	783	263.5	282.182
Insig1	5	7251	1.23211	0.253069	0.427665	8934	1835	3101	9	5	9	992.667	367	344.556
Ice2	9	35175	0.0469367	0	0.0881592	1651	0	3101	2	0	6	825.5	0	516.833
Dhrs3	4	35383	0.280445	0.0219032	0.0876127	9923	775	3100	24	3	9	413.458	258.333	344.444
Clint1	11	58662	0.0283829	0.00601752	0.0528451	1665	353	3100	2	1	9	832.5	353	344.444
Grem2	1	88035	0.0570455	0.0254558	0.0351905	5022	2241	3098	13	8	11	386.308	280.125	281.636
Dcbld2	16	61211	0.0650863	0.0278381	0.0505628	3984	1704	3095	4	4	11	996	426	281.364
Amigo2	15	3163	0.221625	0.0695542	0.977869	701	220	3093	2	1	5	350.5	220	618.6
Rfk	19	7307	0.579034	0.161626	0.423293	4231	1181	3093	3	4	9	1410.33	295.25	343.667
Ctnna3	10	1573570	0.00963287	0.00213209	0.00196559	15158	3355	3093	28	8	9	541.357	419.375	343.667
Sema6d	2	577802	0.0616111	0.019299	0.00535131	35599	11151	3092	50	25	11	711.98	446.04	281.091
Cdh5	8	42887	0.034929	0.0248327	0.0720498	1498	1065	3090	6	4	12	249.667	266.25	257.5
Pcdhgc4	18	26795	0.0246688	0.0284755	0.115283	661	763	3089	2	1	2	330.5	763	1544.5
Frrs1l	4	30256	0.764543	0.107152	0.102095	23132	3242	3089	23	8	11	1005.74	405.25	280.818
Slc32a1	2	4982	0.0401445	0.0483741	0.619831	200	241	3088	1	1	6	200	241	514.667
Rras2	7	71000	0.306831	0.0489296	0.043493	21785	3474	3088	36	11	13	605.139	315.818	237.538
Psmd6	14	8761	0.682685	0.180915	0.352357	5981	1585	3087	8	3	11	747.625	528.333	280.636
Fars2	13	420168	0.0121594	0.00621656	0.00734468	5109	2612	3086	10	7	10	510.9	373.143	308.6
Eif4enif1	11	42197	0.156362	0.0342915	0.0730858	6598	1447	3084	6	2	3	1099.67	723.5	1028
Speer4b	5	5584	4.13771	0.0768266	0.552113	23105	429	3083	42	2	11	550.119	214.5	280.273
Med30	15	17987	0.108356	0.0646578	0.171235	1949	1163	3080	3	4	11	649.667	290.75	280
Apob	12	39188	0.00612432	0.0286312	0.0785189	240	1122	3077	1	4	12	240	280.5	256.417
Chd6	2	162098	0.0831226	0.0179459	0.0189762	13474	2909	3076	24	9	11	561.417	323.222	279.636
Creb3l1	2	41843	0.4916	0.0720551	0.073489	20570	3015	3075	23	7	5	894.348	430.714	615
Nphp3	9	41268	0.144373	0.0178346	0.0744887	5958	736	3074	8	2	10	744.75	368	307.4
Slc7a8	14	59672	0.475265	0.0333992	0.0514982	28360	1993	3073	28	6	10	1012.86	332.167	307.3
Rec114	9	91115	0.00265598	0	0.0337266	242	0	3073	1	0	11	242	0	279.364
Sntg1	1	938404	0	0.00403558	0.00327471	0	3787	3073	0	18	10	0	210.389	307.3
Hivep1	13	133132	0.0869363	0.0255536	0.0230748	11574	3402	3072	20	8	7	578.7	425.25	438.857
Tmem14a	1	11593	0.260847	0.0977314	0.264729	3024	1133	3069	5	3	8	604.8	377.667	383.625
Commd9	2	15378	2.53388	0.32553	0.199571	38966	5006	3069	54	10	11	721.593	500.6	279
Tnrc6b	15	229773	0.102231	0.00704173	0.0133523	23490	1618	3068	40	4	9	587.25	404.5	340.889
Gm13889	2	1291	7.86987	1.05267	2.3749	10160	1359	3066	3	4	3	3386.67	339.75	1022
Uri1	7	63560	0.0790592	0.0092983	0.0482379	5025	591	3066	5	2	10	1005	295.5	306.6
Cltc	11	63215	0.0876374	0.0171478	0.0484537	5540	1084	3063	7	1	5	791.429	1084	612.6
Tm9sf3	19	53154	0.0607292	0.00667871	0.0576062	3228	355	3062	3	1	9	1076	355	340.222
Trim24	6	95486	0.0438703	0.015175	0.0320466	4189	1449	3060	6	2	9	698.167	724.5	340
Smarcd3	5	31835	0.55128	0.0361552	0.0960578	17550	1151	3058	9	4	7	1950	287.75	436.857
St6galnac5	3	162326	0.00710915	0.00614196	0.0188386	1154	997	3058	4	4	10	288.5	249.25	305.8
Sqor	2	44227	0.0754743	0.036697	0.0690981	3338	1623	3056	7	5	11	476.857	324.6	277.818
Prrc2b	2	83456	0.654369	0.0133244	0.0366181	54611	1112	3056	27	3	10	2022.63	370.667	305.6
Jakmip2	18	156367	0.134172	0.0236687	0.0195246	20980	3701	3053	34	10	8	617.059	370.1	381.625
Dclk3	9	50038	0.00959271	0.011791	0.0609936	480	590	3052	2	2	12	240	295	254.333
Nfatc1	18	106867	0.0400217	0.0149625	0.0285589	4277	1599	3052	9	4	10	475.222	399.75	305.2
St6gal2	17	69200	0	0	0.0440896	0	0	3051	0	0	11	0	0	277.364
Camsap2	1	77982	0.148739	0.0220948	0.0391244	11599	1723	3051	21	5	7	552.333	344.6	435.857
Pdhx	2	52439	0.0715689	0.00398558	0.0581628	3753	209	3050	5	1	10	750.6	209	305
Itga6	2	71542	0.0283051	0.00949093	0.0426323	2025	679	3050	2	2	10	1012.5	339.5	305
Grk5	19	206220	0.0848463	0.0136359	0.01479	17497	2812	3050	30	5	6	583.233	562.4	508.333
Ccdc93	1	75394	0.037125	0.00452291	0.0404409	2799	341	3049	4	1	12	699.75	341	254.083
Dgkb	12	754071	0.0029838	0.0032119	0.00404339	2250	2422	3049	5	8	11	450	302.75	277.182
Zcchc2	1	43669	0.374728	0.14026	0.0697978	16364	6125	3048	13	14	7	1258.77	437.5	435.429
Dpp6	5	910144	0.1038	0.0083778	0.00334562	94473	7625	3045	158	24	11	597.93	317.708	276.818
Helb	10	29380	0.106671	0.0230769	0.103608	3134	678	3044	3	2	9	1044.67	339	338.222
Prom1	5	108413	0.22608	0.0346637	0.0280686	24510	3758	3043	28	9	10	875.357	417.556	304.3
Mlip	9	250699	0.000845636	0	0.0121341	212	0	3042	1	0	9	212	0	338
Cmya5	13	104012	0.0121044	0.00488405	0.029237	1259	508	3041	3	2	7	419.667	254	434.429
Tmtc1	6	211960	0.00317513	0	0.014347	673	0	3041	2	0	10	336.5	0	304.1
Nyap2	1	264815	0.0285482	0.0198629	0.0114835	7560	5260	3041	17	14	11	444.706	375.714	276.455
Glrx	13	10267	0.481543	0.224506	0.295997	4944	2305	3039	7	8	9	706.286	288.125	337.667
Pole4	6	36512	0.0693197	0.0214724	0.0832329	2531	784	3039	3	3	9	843.667	261.333	337.667
Zfand5	19	14563	0.551397	0.158484	0.208542	8030	2308	3037	8	4	8	1003.75	577	379.625
Fam160a1	3	125240	0.0257745	0.0080725	0.0242494	3228	1011	3037	5	3	10	645.6	337	303.7
Kirrel3	9	550823	0.052309	0.00635594	0.00551357	28813	3501	3037	42	13	12	686.024	269.308	253.083
Smarca5	8	39517	0.105752	0.0551155	0.0768277	4179	2178	3036	5	4	7	835.8	544.5	433.714
Ang	14	10860	0.596961	0.216667	0.279466	6483	2353	3035	6	4	5	1080.5	588.25	607
Wac	18	60197	0.0927621	0.0492383	0.0504178	5584	2964	3035	5	5	9	1116.8	592.8	337.222
Aste1	9	13006	0.0848839	0.0333692	0.233277	1104	434	3034	2	1	8	552	434	379.25
Csnk1a1	18	34788	0.163763	0.0280269	0.087214	5697	975	3034	9	3	10	633	325	303.4
Pigp	16	12253	0.69028	0.168122	0.247531	8458	2060	3033	18	4	5	469.889	515	606.6
Cbr4	8	15767	0.166487	0.0611404	0.192364	2625	964	3033	3	2	10	875	482	303.3
Irx3	8	3144	4.10751	0.708969	0.964377	12914	2229	3032	26	6	11	496.692	371.5	275.636
Tgfbr2	9	87669	0.0026121	0	0.0345846	229	0	3032	1	0	11	229	0	275.636
Tnfrsf11b	15	27866	0	0.0179789	0.108735	0	501	3030	0	2	11	0	250.5	275.455
Vdac1	11	28538	0.522987	0.043556	0.106104	14925	1243	3028	21	4	7	710.714	310.75	432.571
Map7	10	132671	0.158527	0.0332401	0.0228234	21032	4410	3028	30	13	10	701.067	339.231	302.8
Klc1	12	48996	0.321496	0.0142052	0.0617806	15752	696	3027	17	2	11	926.588	348	275.182
Gdpd5	7	80413	0.289655	0.01598	0.0376432	23292	1285	3027	11	4	8	2117.45	321.25	378.375
Fam174a	1	21657	0.12481	0.150575	0.139678	2703	3261	3025	3	4	9	901	815.25	336.111
Tle1	4	83778	0.0787796	0.0590609	0.0361073	6600	4948	3025	7	15	8	942.857	329.867	378.125
Rab28	5	83182	0.0881801	0.0540862	0.036354	7335	4499	3024	11	11	11	666.818	409	274.909
Kdm2b	5	118607	0.355847	0.00924903	0.025496	42206	1097	3024	53	3	11	796.34	365.667	274.909
Trappc10	10	57917	0.19761	0.0205984	0.0521954	11445	1193	3023	16	4	11	715.312	298.25	274.818
Luzp1	4	85020	0.134956	0.00631616	0.0355563	11474	537	3023	12	2	9	956.167	268.5	335.889
Unc79	12	235207	0.0130226	0.00548453	0.0128483	3063	1290	3022	5	3	6	612.6	430	503.667
Rps6ka5	12	176890	0.128266	0.0109955	0.0170728	22689	1945	3020	37	5	6	613.216	389	503.333
Tmem170b	13	35449	0.252645	0.083331	0.0851364	8956	2954	3018	16	7	10	559.75	422	301.8
Adprhl1	8	32500	0.00870769	0.00615385	0.0928	283	200	3016	1	1	8	283	200	377
Atp10a	7	173255	0.0468096	0.0162708	0.0173963	8110	2819	3014	13	8	11	623.846	352.375	274
Arl8b	6	40665	0.100848	0.0573466	0.074044	4101	2332	3011	7	7	8	585.857	333.143	376.375
Stat1	1	42426	0.4765	0.0935747	0.0709471	20216	3970	3010	24	11	9	842.333	360.909	334.444
B4galt5	2	50735	1.00727	0.0268848	0.0593082	51104	1364	3009	34	3	7	1503.06	454.667	429.857
Ccdc88a	11	137151	0.0182572	0.00714541	0.0219393	2504	980	3009	5	3	10	500.8	326.667	300.9
Ccne2	4	13429	0.271651	0.117581	0.223844	3648	1579	3006	3	2	7	1216	789.5	429.429
2010111I01Rik	13	361204	0.0924381	0.00962337	0.00832217	33389	3476	3006	42	10	11	794.976	347.6	273.273
Fam189a1	7	400438	0.0106683	0.00185297	0.00750179	4272	742	3004	6	2	11	712	371	273.091
Aifm3	16	17862	0.747341	0.040589	0.168122	13349	725	3003	12	2	7	1112.42	362.5	429
Zfp619	7	22650	0.347461	0.162031	0.132583	7870	3670	3003	8	11	9	983.75	333.636	333.667
Csad	15	27726	0.0692491	0.022542	0.108202	1920	625	3000	5	2	10	384	312.5	300
Synpo2	3	159631	0.00298814	0.00694101	0.0187808	477	1108	2998	2	4	10	238.5	277	299.8
Nog	11	1695	0.436578	0.146313	1.76755	740	248	2996	2	1	5	370	248	599.2
Cast	13	116443	0.00784075	0.00597717	0.0257293	913	696	2996	2	2	11	456.5	348	272.364
Myo3a	2	390750	0.0120102	0.00314523	0.00766731	4693	1229	2996	9	3	11	521.444	409.667	272.364
Tnc	4	87231	0.0485722	0.0379223	0.0342768	4237	3308	2990	6	9	11	706.167	367.556	271.818
Sh2d2a	3	8968	0.0548617	0	0.333185	492	0	2988	2	0	8	246	0	373.5
Tcerg1l	7	188757	0.0244388	0.00227276	0.0158246	4613	429	2987	11	2	9	419.364	214.5	331.889
St6galnac6	2	21098	0.615319	0.070054	0.14153	12982	1478	2986	4	5	9	3245.5	295.6	331.778
Tfdp1	8	39698	0.0987455	0.0157942	0.0751927	3920	627	2985	5	1	9	784	627	331.667
Phpt1	2	1795	0	0.593315	1.6624	0	1065	2984	0	1	4	0	1065	746
Syngr1	15	28168	0.859841	0.0826825	0.105936	24220	2329	2984	5	6	8	4844	388.167	373
Eif1	11	2151	4.87587	0.587634	1.38633	10488	1264	2982	11	2	8	953.455	632	372.75
Pdp1	4	8268	0.566401	0.292574	0.360426	4683	2419	2980	5	5	9	936.6	483.8	331.111
Dgke	11	25617	0.183355	0.0153414	0.116329	4697	393	2980	2	1	7	2348.5	393	425.714
Cog2	8	31242	0.984668	0.0316561	0.0953844	30763	989	2980	37	3	7	831.432	329.667	425.714
Thap1	8	5983	2.19856	0.715862	0.497911	13154	4283	2979	18	11	8	730.778	389.364	372.375
Cep126	9	57834	0.0360169	0.00345817	0.0514922	2083	200	2978	4	1	6	520.75	200	496.333
Elavl2	4	150023	0.0773215	0.0625104	0.0198503	11600	9378	2978	18	25	10	644.444	375.12	297.8
Cpox	16	10184	0.252946	0.239395	0.292321	2576	2438	2977	3	4	6	858.667	609.5	496.167
Grin1	2	28007	0.442961	0.0278859	0.106295	12406	781	2977	10	2	3	1240.6	390.5	992.333
Pacsin2	15	89000	0.00876404	0.00224719	0.0334494	780	200	2977	1	1	9	780	200	330.778
Fcor	8	1175	3.01447	0.48	2.52936	3542	564	2972	1	1	4	3542	564	743
Hpf1	8	17273	0.230765	0.0458519	0.171945	3986	792	2970	5	2	11	797.2	396	270
1700056E22Rik	1	967	0	1.68356	3.07032	0	1628	2969	0	2	6	0	814	494.833
Clip1	5	106813	0.184032	0.0106729	0.0277962	19657	1140	2969	27	4	8	728.037	285	371.125
Tuba4a	1	5638	1.39943	0.256297	0.52625	7890	1445	2967	1	3	4	7890	481.667	741.75
Eef1a1	9	3272	4.83466	0.728912	0.906479	15819	2385	2966	22	6	7	719.045	397.5	423.714
Wdr1	5	36117	0.55107	0.0617161	0.0820943	19903	2229	2965	22	6	9	904.682	371.5	329.444
Fbxo21	5	33429	1.17518	0.0241407	0.0886356	39285	807	2963	35	2	10	1122.43	403.5	296.3
Pcnt	10	91524	0.0562475	0.00653381	0.032374	5148	598	2963	5	2	6	1029.6	299	493.833
Vstm2a	11	26810	0.0589705	0.0474077	0.110481	1581	1271	2962	2	5	10	790.5	254.2	296.2
Zfp644	5	80096	0.0681557	0.0109743	0.0369806	5459	879	2962	11	3	10	496.273	293	296.2
Cirbp	10	6802	0	0.466921	0.435313	0	3176	2961	0	7	5	0	453.714	592.2
Ghitm	14	14879	0.32025	0.34505	0.198938	4765	5134	2960	8	13	11	595.625	394.923	269.091
Setd1b	5	26437	0.656996	0.0845406	0.111964	17369	2235	2960	9	6	8	1929.89	372.5	370
Slc38a2	15	12337	1.46754	0.170463	0.239848	18105	2103	2959	21	5	8	862.143	420.6	369.875
Lmtk3	7	20407	0.761552	0.052531	0.144999	15541	1072	2959	11	3	7	1412.82	357.333	422.714
Gnal	18	138495	0.0543558	0.00657785	0.0213654	7528	911	2959	8	3	8	941	303.667	369.875
Smox	2	33326	0.418292	0.0358579	0.0887295	13940	1195	2957	19	4	9	733.684	298.75	328.556
Ranbp9	13	78608	0.102483	0.0058391	0.037617	8056	459	2957	17	1	8	473.882	459	369.625
Nab1	1	43386	0.257802	0.0901673	0.0681095	11185	3912	2955	15	7	9	745.667	558.857	328.333
Herpud2	9	43688	0.0934353	0.0258652	0.0676387	4082	1130	2955	6	3	8	680.333	376.667	369.375
Rhoq	17	36959	0.121784	0.0226467	0.0799264	4501	837	2954	4	2	8	1125.25	418.5	369.25
Jade2	11	44199	0.558338	0.05387	0.0668341	24678	2381	2954	21	6	8	1175.14	396.833	369.25
Podxl	6	44445	0.0220047	0	0.0664417	978	0	2953	3	0	11	326	0	268.455
Zbtb16	9	181926	0.0611677	0.0115651	0.0162319	11128	2104	2953	11	5	10	1011.64	420.8	295.3
Rap2b	3	4197	1.04384	0.813676	0.70336	4381	3415	2952	1	7	10	4381	487.857	295.2
Rab24	13	2204	1.93376	0.117967	1.33802	4262	260	2949	1	1	4	4262	260	737.25
Wnt11	7	19664	0.863609	0.0671277	0.149817	16982	1320	2946	26	3	7	653.154	440	420.857
Aip	19	11413	1.61386	0.173048	0.257951	18419	1975	2944	2	3	7	9209.5	658.333	420.571
Rhobtb3	13	74288	0.0189802	0.0165841	0.0396295	1410	1232	2944	1	3	9	1410	410.667	327.111
Sez6l2	7	20044	0.528886	0.0163141	0.146827	10601	327	2943	5	1	6	2120.2	327	490.5
Ivns1abp	1	19946	0.22606	0.0956081	0.147498	4509	1907	2942	5	4	7	901.8	476.75	420.286
Hmgcr	13	21970	0.137324	0.0626764	0.13391	3017	1377	2942	4	3	6	754.25	459	490.333
Dbx1	7	5337	6.32565	0.263819	0.550497	33760	1408	2938	66	6	10	511.515	234.667	293.8
Eapp	12	25558	0.392675	0.0717975	0.114954	10036	1835	2938	16	3	7	627.25	611.667	419.714
Adad2	8	4178	0	0	0.702968	0	0	2937	0	0	4	0	0	734.25
Taf4	2	64495	0.672238	0.0497248	0.0455384	43356	3207	2937	57	8	9	760.632	400.875	326.333
Acer2	4	58177	0.0160201	0.0479743	0.0504667	932	2791	2936	1	10	10	932	279.1	293.6
Mkrn2	6	19801	0.285087	0.0191909	0.148225	5645	380	2935	10	1	9	564.5	380	326.111
Serpinh1	7	7864	0.531027	0.026704	0.373093	4176	210	2934	6	1	10	696	210	293.4
Fbxo11	17	74433	0.0917201	0.0165249	0.039418	6827	1230	2934	10	3	6	682.7	410	489
Sik3	9	211375	0.204215	0.00424364	0.0138805	43166	897	2934	73	4	9	591.315	224.25	326
Slc48a1	15	8328	1.52426	0.324808	0.351825	12694	2705	2930	9	6	10	1410.44	450.833	293
Oxsm	14	11157	1.87452	1.65224	0.262615	20914	18434	2930	38	38	9	550.368	485.105	325.556
Wdfy3	5	236966	0.255243	0.0143776	0.0123646	60484	3407	2930	103	12	11	587.223	283.917	266.364
Ndufaf4	4	6919	0.37621	0.0893193	0.423183	2603	618	2928	2	1	7	1301.5	618	418.286
Kcnj9	1	8815	0.407828	0.46194	0.331594	3595	4072	2923	4	9	6	898.75	452.444	487.167
Tnip1	11	52133	0.125161	0.00884277	0.0560681	6525	461	2923	12	1	8	543.75	461	365.375
Btaf1	19	86674	0.0884233	0.00593027	0.0337241	7664	514	2923	14	1	8	547.429	514	365.375
Marcks	10	5546	2.29517	2.1255	0.526506	12729	11788	2920	16	20	10	795.562	589.4	292
Tollip	7	20882	0.30567	0.020975	0.139785	6383	438	2919	10	1	6	638.3	438	486.5
Specc1l	10	100364	0.13471	0.0256267	0.0290841	13520	2572	2919	13	7	9	1040	367.429	324.333
Wnt5a	14	22699	0.0953346	0.0953787	0.128552	2164	2165	2918	5	8	8	432.8	270.625	364.75
Nrip1	16	86425	0.277373	0.0838415	0.0337402	23972	7246	2916	44	16	7	544.818	452.875	416.571
Msl3l2	10	9964	0.194601	0.187776	0.292553	1939	1871	2915	2	3	8	969.5	623.667	364.375
Glt1d1	5	77113	0.0306563	0.0025936	0.0377628	2364	200	2912	2	1	12	1182	200	242.667
Dhx30	9	33298	0.158028	0.0154964	0.0874227	5262	516	2911	7	2	8	751.714	258	363.875
Stim2	5	122535	0.119811	0.0217489	0.0237565	14681	2665	2911	22	7	9	667.318	380.714	323.444
Lrig3	10	49141	0.0446063	0.0336379	0.0592174	2192	1653	2910	6	6	11	365.333	275.5	264.545
Nufip1	14	26489	0.169051	0.0402809	0.109781	4478	1067	2908	7	2	5	639.714	533.5	581.6
Cyp46a1	12	27854	0.358871	0.0242694	0.104402	9996	676	2908	8	2	5	1249.5	338	581.6
Cacng5	11	40451	0.0309263	0	0.0718894	1251	0	2908	5	0	10	250.2	0	290.8
Ncor1	11	141752	0.0280419	0.00167899	0.0205147	3975	238	2908	7	1	7	567.857	238	415.429
Shc4	2	96702	0.0390064	0.00925524	0.0300614	3772	895	2907	3	3	7	1257.33	298.333	415.286
Rit2	18	342815	0.0438662	0.0187856	0.00847979	15038	6440	2907	26	16	8	578.385	402.5	363.375
Hsbp1	8	4392	6.13843	1.23315	0.661658	26960	5416	2906	29	16	11	929.655	338.5	264.182
Celsr2	3	24702	0.809165	0.0494292	0.117602	19988	1221	2905	7	4	7	2855.43	305.25	415
Txnrd3	6	31542	0.0896582	0.00754549	0.0920994	2828	238	2905	5	1	9	565.6	238	322.778
Gtf2a1	12	35226	0.192613	0.0599273	0.0824391	6785	2111	2904	6	3	7	1130.83	703.667	414.857
E2f3	13	79489	0.251997	0.0643863	0.0365208	20031	5118	2903	26	11	7	770.423	465.273	414.714
Pigt	2	10782	0.299573	0.0808755	0.268781	3230	872	2898	8	3	10	403.75	290.667	289.8
Lrrc49	9	100944	0.22349	0.0177227	0.0286892	22560	1789	2896	28	4	8	805.714	447.25	362
Fam196b	11	107821	0.00279166	0.0019384	0.0268501	301	209	2895	1	1	10	301	209	289.5
Dnajc7	11	37351	0.153436	0.00982571	0.0774812	5731	367	2894	11	1	8	521	367	361.75
Fubp1	3	26405	0.148116	0.0573755	0.109563	3911	1515	2893	1	1	1	3911	1515	2893
Prr16	18	186744	0.0533672	0.0436533	0.0154811	9966	8152	2891	12	13	7	830.5	627.077	413
Dhcr24	4	28076	0.185354	0.0293845	0.102935	5204	825	2890	4	3	8	1301	275	361.25
P4ha2	11	30745	0.281899	0.0157424	0.0939665	8667	484	2889	15	2	11	577.8	242	262.636
Prkar1b	5	132696	0.377547	0.0153659	0.0217716	50099	2039	2889	49	7	8	1022.43	291.286	361.125
Klf6	13	8905	0.621449	0.491634	0.324312	5534	4378	2888	5	5	7	1106.8	875.6	412.571
Spag9	11	129995	0.0876957	0.00929267	0.0222085	11400	1208	2887	22	3	8	518.182	402.667	360.875
Ankrd53	6	5683	0	0	0.507654	0	0	2885	0	0	8	0	0	360.625
Oc90	15	36345	0	0	0.0793782	0	0	2885	0	0	8	0	0	360.625
Kctd16	18	274669	0.00692834	0.00754727	0.0104926	1903	2073	2882	5	7	10	380.6	296.143	288.2
Plcxd2	16	50956	0.129818	0.0323613	0.056539	6615	1649	2881	8	4	8	826.875	412.25	360.125
Ncam2	16	423594	0.0110625	0.018343	0.00680132	4686	7770	2881	8	19	10	585.75	408.947	288.1
Lhpp	7	95783	0.309136	0.0174874	0.0300575	29610	1675	2879	23	5	8	1287.39	335	359.875
Gmeb2	2	36587	0.183125	0.0514664	0.0785798	6700	1883	2875	6	3	4	1116.67	627.667	718.75
Faap20	4	6886	7.72858	0.506971	0.417223	53219	3491	2873	17	9	9	3130.53	387.889	319.222
Tmem38a	8	15228	0.0714473	0.0386131	0.188666	1088	588	2873	3	2	8	362.667	294	359.125
Dcdc2a	13	154703	0.0039495	0.00344531	0.0185711	611	533	2873	2	2	9	305.5	266.5	319.222
Rab11b	17	18003	0.347553	0.0568239	0.159529	6257	1023	2872	7	4	7	893.857	255.75	410.286
Wls	3	98993	0.00909155	0.00340428	0.0289919	900	337	2870	3	1	10	300	337	287
Nfkbiz	16	27525	0.350372	0.135332	0.104233	9644	3725	2869	13	10	7	741.846	372.5	409.857
Ttc32	12	6398	1.43467	0.549547	0.448265	9179	3516	2868	10	8	8	917.9	439.5	358.5
Ntrk2	13	327402	0.215451	0.0168631	0.00875682	70539	5521	2867	109	12	8	647.147	460.083	358.375
Irgm1	11	6176	1.48899	0.272345	0.463892	9196	1682	2865	7	3	4	1313.71	560.667	716.25
Wipi1	11	37869	0.220233	0.0270934	0.0756555	8340	1026	2865	11	2	7	758.182	513	409.286
Zbtb14	17	7578	0.789786	0.167063	0.377672	5985	1266	2862	4	3	5	1496.25	422	572.4
Tle4	19	149902	0.0515337	0.00793185	0.0190591	7725	1189	2857	7	2	8	1103.57	594.5	357.125
Myo3b	2	390070	0	0	0.00732433	0	0	2857	0	0	11	0	0	259.727
L3hypdh	12	12012	0.302115	0.175574	0.237762	3629	2109	2856	1	2	2	3629	1054.5	1428
Cracr2a	6	112911	0.00293151	0.0035869	0.0252943	331	405	2856	1	2	10	331	202.5	285.6
Bhlhe41	6	7178	2.16188	0.7927	0.397604	15518	5690	2854	13	8	5	1193.69	711.25	570.8
Ube2e1	14	49138	0.234116	0.0775367	0.058061	11504	3810	2853	17	9	11	676.706	423.333	259.364
Aco1	4	55258	0.0998769	0.0272359	0.0516124	5519	1505	2852	7	3	7	788.429	501.667	407.429
Hdlbp	1	72876	0.0721225	0.0193754	0.0391212	5256	1412	2851	4	3	7	1314	470.667	407.286
Rnf144b	13	125272	0.0583291	0.00755157	0.0227585	7307	946	2851	13	3	9	562.077	315.333	316.778
Emilin3	2	5892	4.86982	0.199593	0.482688	28693	1176	2844	14	4	11	2049.5	294	258.545
Raver2	4	83333	0.0381842	0.0151321	0.0341281	3182	1261	2844	6	4	9	530.333	315.25	316
Atp5h	11	4229	3.02932	0.142114	0.672026	12811	601	2842	3	2	4	4270.33	300.5	710.5
Pigm	1	7554	0.467832	0.180567	0.376092	3534	1364	2841	4	4	7	883.5	341	405.857
Borcs6	11	1802	6.85461	0.796892	1.57603	12352	1436	2840	6	4	6	2058.67	359	473.333
Nap1l5	6	1844	10.4978	3.16269	1.54013	19358	5832	2840	32	14	10	604.938	416.571	284
Snx27	3	85173	0.0377584	0.00673922	0.0333439	3216	574	2840	3	2	7	1072	287	405.714
Elac2	11	23032	0.263156	0.0178882	0.123263	6061	412	2839	10	1	9	606.1	412	315.444
Kif5a	10	37653	0.190104	0.00825963	0.075399	7158	311	2839	4	1	9	1789.5	311	315.444
Bcl2l11	2	36510	0.244262	0.078499	0.0777047	8918	2866	2837	10	6	8	891.8	477.667	354.625
Tmem104	11	59537	0.688933	0.0275123	0.047651	41017	1638	2837	11	5	9	3728.82	327.6	315.222
Chl1	6	222455	0.102965	0.0688049	0.0127531	22905	15306	2837	35	33	10	654.429	463.818	283.7
Scn1a	2	170057	0.0544876	0.0140835	0.0166709	9266	2395	2835	13	4	6	712.769	598.75	472.5
Dock2	11	557078	0.000411073	0.00126374	0.00508546	229	704	2833	1	2	8	229	352	354.125
Mlycd	8	16225	0.382496	0.0380277	0.174422	6206	617	2830	7	2	10	886.571	308.5	283
Zfp521	18	285737	0.45152	0.056622	0.00990421	129016	16179	2830	204	39	7	632.431	414.846	404.286
Mecom	3	558464	0.00266803	0.0011836	0.00506568	1490	661	2829	4	3	11	372.5	220.333	257.182
Nr2f6	8	7838	1.45114	0.0552437	0.360806	11374	433	2828	2	1	5	5687	433	565.6
Sntb2	8	78493	0.0575338	0.00904539	0.0360287	4516	710	2828	6	1	7	752.667	710	404
Cdhr3	12	59080	0.0264895	0.0101049	0.0478504	1565	597	2827	4	2	8	391.25	298.5	353.375
Fryl	5	236509	0.0244346	0.00662131	0.011953	5779	1566	2827	6	4	8	963.167	391.5	353.375
Ahctf1	1	58787	0.126933	0.0246313	0.0480719	7462	1448	2826	13	5	8	574	289.6	353.25
Mrps22	9	12931	0.119867	0.0174774	0.218467	1550	226	2825	2	1	8	775	226	353.125
Rab2a	4	72135	0.137215	0.0270049	0.0391488	9898	1948	2824	18	3	7	549.889	649.333	403.429
Rundc3a	11	9153	0.311264	0.0751666	0.308205	2849	688	2821	7	2	6	407	344	470.167
B3galnt1	3	24803	0.944603	0.0415272	0.113736	23429	1030	2821	46	4	10	509.326	257.5	282.1
Agtr1b	3	52705	0.130424	0.162053	0.0535243	6874	8541	2821	8	25	11	859.25	341.64	256.455
Dio2	12	13887	1.21214	0.414128	0.203068	16833	5751	2820	31	17	8	543	338.294	352.5
Rtl5	X	4761	2.62046	0.453056	0.592102	12476	2157	2819	20	7	7	623.8	308.143	402.714
Cyp51	5	23602	0.246547	0.0319464	0.119439	5819	754	2819	9	1	8	646.556	754	352.375
Mllt10	2	157152	0.0850832	0.012402	0.017938	13371	1949	2819	17	4	5	786.529	487.25	563.8
Ebf3	7	120773	0.001863	0	0.0233247	225	0	2817	1	0	8	225	0	352.125
Sobp	10	172031	0.0181363	0.00502816	0.0163691	3120	865	2816	9	2	8	346.667	432.5	352
Pradc1	6	5161	1.11974	0.182135	0.545437	5779	940	2815	7	2	8	825.571	470	351.875
Btn1a1	13	8910	0.66936	0.1844	0.315713	5964	1643	2813	8	5	7	745.5	328.6	401.857
Cep162	9	65960	0.0461189	0.0108399	0.0426016	3042	715	2810	5	2	9	608.4	357.5	312.222
Fadd	7	4119	1.05365	0.0485555	0.681962	4340	200	2809	4	1	9	1085	200	312.111
Snapc5	9	3392	0.350236	0.0639741	0.82783	1188	217	2808	1	1	6	1188	217	468
Pxylp1	9	69334	0.786353	0.0908068	0.0404852	54521	6296	2807	36	16	10	1514.47	393.5	280.7
Stmn3	2	8042	0.675951	0.0374285	0.348794	5436	301	2805	5	1	6	1087.2	301	467.5
Tubb2a	13	3731	1.45564	0.187349	0.751541	5431	699	2804	9	2	8	603.444	349.5	350.5
Paics	5	16203	0.236191	0.0694933	0.172993	3827	1126	2803	3	2	7	1275.67	563	400.429
Sufu	19	91909	0.158515	0.0112067	0.0304867	14569	1030	2802	20	3	8	728.45	343.333	350.25
Rnf150	8	227913	0.0149092	0.00841988	0.0122898	3398	1919	2801	4	4	7	849.5	479.75	400.143
Fbxo30	10	16723	0.221611	0.057406	0.167434	3706	960	2800	4	1	6	926.5	960	466.667
Ubac1	2	23205	0.50028	0.0647274	0.120664	11609	1502	2800	15	3	6	773.933	500.667	466.667
Cntn1	15	290803	0.0649581	0.0166126	0.00962851	18890	4831	2800	37	14	10	510.541	345.071	280
Bcl9l	9	29072	1.25894	0.100062	0.0962782	36600	2909	2799	8	11	10	4575	264.455	279.9
Slc7a11	3	134152	0.0463057	0.0319116	0.0208644	6212	4281	2799	10	12	10	621.2	356.75	279.9
Dbpht2	12	2995	0.531219	0.765275	0.934224	1591	2292	2798	2	9	10	795.5	254.667	279.8
Polr3e	7	29689	0.216107	0.0733942	0.0942437	6416	2179	2798	13	6	7	493.538	363.167	399.714
Rps6kl1	12	16016	0.420517	0.0374001	0.174638	6735	599	2797	9	2	8	748.333	299.5	349.625
Rab21	10	27558	0.203643	0.0797953	0.101495	5612	2199	2797	8	3	7	701.5	733	399.571
Tmem260	14	78123	0.0431627	0.0207365	0.0357769	3372	1620	2795	8	5	9	421.5	324	310.556
Pik3c2g	6	355213	0.000563042	0.0033501	0.0078657	200	1190	2794	1	5	9	200	238	310.444
Smarcal1	1	49884	0.118956	0.0260404	0.0559899	5934	1299	2793	7	3	6	847.714	433	465.5
Gnaz	10	49731	0.273451	0.0528242	0.0561219	13599	2627	2791	13	6	10	1046.08	437.833	279.1
Eif1b	9	2722	2.73439	0.414034	1.02498	7443	1127	2790	9	4	8	827	281.75	348.75
Mapk9	11	39671	0.121247	0.0155529	0.0703285	4810	617	2790	6	2	9	801.667	308.5	310
Sfswap	5	70154	0.579625	0.0152664	0.0397554	40663	1071	2789	43	4	10	945.651	267.75	278.9
Arid5a	1	16297	1.00485	0.067988	0.171074	16376	1108	2788	8	4	6	2047	277	464.667
Echdc3	2	24530	0.488382	0.126498	0.113616	11980	3103	2787	14	7	8	855.714	443.286	348.375
Hey1	3	3680	3.64185	1.53995	0.756793	13402	5667	2785	12	9	6	1116.83	629.667	464.167
9530068E07Rik	11	12296	0.163224	0.0217144	0.226496	2007	267	2785	2	1	9	1003.5	267	309.444
Tpgs2	18	41711	0.0265158	0.042267	0.066745	1106	1763	2784	4	6	8	276.5	293.833	348
Park2	17	1222978	0.0119798	0.00363621	0.00227641	14651	4447	2784	23	13	9	637	342.077	309.333
Pfn2	3	5863	0.703735	0.505373	0.474672	4126	2963	2783	4	4	7	1031.5	740.75	397.571
Sumf1	6	78555	0.0202279	0.00980205	0.0354274	1589	770	2783	3	3	11	529.667	256.667	253
Rps15a	7	11774	0.291235	0.0494309	0.236198	3429	582	2781	6	2	9	571.5	291	309
Pax8	2	55040	0.0149346	0.00363372	0.0505087	822	200	2780	3	1	7	274	200	397.143
Ncoa2	1	234979	0.0537963	0.00930296	0.0118308	12641	2186	2780	24	4	7	526.708	546.5	397.143
[truncated: 15,008 more rows]

## Sheet: PeakCov_by_BP_over_Gene_Consens
Peak Coverage (Consensus) by base pairs over gene length
This table looks at the Genomic length and lists the ratio of coverage to length, the number of base pairs covered by peaks, total number of peaks, along with the average length in base pairs of each peak annotated to specific genes for consensus peaks between samples. Peaks are called by Macs2 and annotation is done with Homer, consensus calling is done with bedtools intersect.
Gene_Name	Chr	Genomic_Length	Whole_CB_Ratio	Granule_Ratio	Purkinje_Ratio	WholeCB_base_in_peak	Granule_base_in_peak	Purkinje_base_in_peak	WholeCB_Peak_Count	Granule_Peak_Count	Purkinje_Peak_Count	WholeCB_Avg_Peak	Granule_Avg_Peak	Purkinje_Avg_Peak
Anks1b	10	1099792	0.0681738	0.00685039	0.260281	74977	7534	286255	135	21	756	555.385	358.762	378.644
Itpr1	6	338014	0.0196767	0.0070648	0.388694	6651	2388	131384	7	5	34	950.143	477.6	3864.24
Car8	4	95680	0.00951087	0.00723244	0.996823	910	692	95376	2	3	66	455	230.667	1445.09
Inpp5a	7	190544	0.4707	0.0140545	0.353467	89689	2678	67351	66	8	106	1358.92	334.75	635.387
Atp2b2	6	298783	0.409464	0.0200949	0.223654	122341	6004	66824	129	19	191	948.38	316	349.864
Fam107b	2	77331	0.431948	0.0360787	0.730832	33403	2790	56516	45	8	75	742.289	348.75	753.547
Ier2	8	1522	45.747	3.14652	33.6084	69627	4789	51152	80	13	118	870.337	368.385	433.492
Mtss1	15	140772	0.0797318	0.0160827	0.343506	11224	2264	48356	17	9	95	660.235	251.556	509.011
Nkx6-2	7	3422	2.55026	0.091467	14.1195	8727	313	48317	19	1	110	459.316	313	439.245
Cacna1a	8	301608	0.30042	0.0144824	0.145029	90609	4368	43742	100	13	103	906.09	336	424.68
Arhgap26	18	774669	0.0927248	0.00726117	0.0527245	71831	5625	40844	103	18	119	697.388	312.5	343.227
Ndufb9	15	5716	1.43002	0.370364	7.07995	8174	2117	40469	13	7	65	628.769	302.429	622.6
Rgs8	1	44711	0.844222	0.125942	0.896983	37746	5631	40105	26	12	43	1451.77	469.25	932.674
Shank2	7	422567	0.00479687	0.00173227	0.0888735	2027	732	37555	5	3	126	405.4	244	298.056
Sfi1	11	61614	0.569627	0.235012	0.56604	35097	14480	34876	27	34	28	1299.89	425.882	1245.57
Kcnma1	14	712823	0.000655142	0.000592012	0.0476121	467	422	33939	2	2	123	233.5	211	275.927
Ppp1r16b	2	99602	0.00777093	0.00254011	0.338025	774	253	33668	3	1	49	258	253	687.102
Sec13	6	12630	0.44616	0.0168646	2.60198	5635	213	32863	12	1	80	469.583	213	410.788
Myo10	15	191124	0.0739468	0.0303206	0.170962	14133	5795	32675	19	14	98	743.842	413.929	333.418
Tgfb3	12	22297	0.605373	0.0700991	1.44952	13498	1563	32320	13	5	87	1038.31	312.6	371.494
Sorl1	9	159578	0.421668	0.0217574	0.1849	67289	3472	29506	77	11	89	873.883	315.636	331.528
Pcp4	16	58188	0.0606826	0.0193339	0.496219	3531	1125	28874	5	4	74	706.2	281.25	390.189
Atl2	17	47734	0.119747	0.0481208	0.602736	5716	2297	28771	10	4	54	571.6	574.25	532.796
Slc2a8	2	9094	2.99714	0.123818	2.8797	27256	1126	26188	33	3	47	825.939	375.333	557.191
Garnl3	2	145431	0.157704	0.0104242	0.17957	22935	1516	26115	37	3	59	619.865	505.333	442.627
Gpr63	4	42827	0.0386205	0.0220422	0.590422	1654	944	25286	2	2	64	827	472	395.094
Atoh1	6	2121	0.970769	0.735502	11.7331	2059	1560	24886	5	6	94	411.8	260	264.745
Cacna1g	11	65808	0.139071	0	0.365001	9152	0	24020	9	0	40	1016.89	0	600.5
Fam222a	5	44970	0.246209	0.0236157	0.505026	11072	1062	22711	11	3	55	1006.55	354	412.927
Ank1	8	175654	0.651622	0.020956	0.129095	114460	3681	22676	109	13	60	1050.09	283.154	377.933
Bcar1	8	33336	0.985331	0.0784437	0.673176	32847	2615	22441	22	8	42	1493.05	326.875	534.31
Ttll5	12	229068	0.0135156	0.00141006	0.0963164	3096	323	22063	9	1	69	344	323	319.754
Ksr2	5	353995	0.0765971	0.00219495	0.061241	27115	777	21679	37	3	72	732.838	259	301.097
Nr3c1	18	108877	0.529689	0.0551999	0.195064	57671	6010	21238	85	16	68	678.482	375.625	312.324
Gabbr2	4	329397	0.20315	0.00965097	0.0634705	66917	3179	20907	104	11	54	643.433	289	387.167
Calb1	4	25446	0.196023	0.176334	0.797493	4988	4487	20293	7	10	34	712.571	448.7	596.853
Dgkz	2	43041	0.623847	0.0654957	0.469599	26851	2819	20212	14	9	24	1917.93	313.222	842.167
Pde9a	17	90101	0.383692	0.00810202	0.214937	34571	730	19366	48	3	47	720.229	243.333	412.043
Trim9	12	103082	0.0695466	0.0178693	0.181205	7169	1842	18679	10	3	43	716.9	614	434.395
Zfand4	6	66081	0.021519	0.00802046	0.28111	1422	530	18576	3	2	41	474	265	453.073
Fam83d	2	18539	0.0474675	0.0871676	0.997465	880	1616	18492	2	4	45	440	404	410.933
Syndig1	2	173610	0.0773227	0.0401302	0.1039	13424	6967	18038	22	17	58	610.182	409.824	311
Elmo1	13	517758	0.0681206	0.0271652	0.0347286	35270	14065	17981	66	43	60	534.394	327.093	299.683
Mtcl1	17	112769	0.884286	0.0587484	0.15773	99720	6625	17787	103	23	50	968.155	288.043	355.74
Atp2a2	5	48713	0.448648	0.0230123	0.364276	21855	1121	17745	28	3	44	780.536	373.667	403.295
Kcnc3	7	14091	2.96892	0.280392	1.22191	41835	3951	17218	15	10	12	2789	395.1	1434.83
Auts2	5	1105888	0.0181709	0.00134643	0.0155287	20095	1489	17173	33	5	61	608.939	297.8	281.525
Lrrn2	1	59651	0.404352	0.0107961	0.285712	24120	644	17043	38	3	52	634.737	214.667	327.75
Zdhhc14	17	261255	0.142876	0.0121452	0.0644619	37327	3173	16841	68	8	52	548.926	396.625	323.865
Celf2	2	856648	0.0290143	0.00832547	0.019595	24855	7132	16786	41	21	58	606.22	339.619	289.414
Grm1	10	396298	0.053056	0.0109614	0.0408354	21026	4344	16183	40	7	46	525.65	620.571	351.804
Dgkh	14	173381	0.019933	0.00880143	0.0931071	3456	1526	16143	6	4	58	576	381.5	278.328
Psd2	18	49886	1.04498	0.0886421	0.319849	52130	4422	15956	45	15	44	1158.44	294.8	362.636
Inpp4a	1	110872	0.306606	0.0188686	0.142453	33994	2092	15794	53	6	49	641.396	348.667	322.327
Dab1	4	1125345	0.0551671	0.00331987	0.01389	62082	3736	15631	92	11	53	674.804	339.636	294.925
Sbk1	7	46155	0.968411	0.0420539	0.33849	44697	1941	15623	25	5	30	1787.88	388.2	520.767
Hpcal1	12	101078	0.582273	0.0356754	0.152219	58855	3606	15386	64	13	48	919.609	277.385	320.542
Mdfi	17	19364	0.440508	0.0252014	0.793276	8530	488	15361	10	2	20	853	244	768.05
Clmn	12	101960	0.0357297	0.0151138	0.146714	3643	1541	14959	12	5	39	303.583	308.2	383.564
Trio	15	295198	0.303518	0.0230997	0.0503425	89598	6819	14861	90	18	54	995.533	378.833	275.204
Ntm	9	968392	0.192144	0.0114995	0.0145788	186071	11136	14118	330	35	49	563.852	318.171	288.122
Ywhah	5	9151	1.41263	0.162933	1.54136	12927	1491	14105	16	3	25	807.938	497	564.2
Cttnbp2	6	148366	0.020045	0.0102517	0.0942871	2974	1521	13989	5	5	36	594.8	304.2	388.583
Rora	9	734461	0.04698	0.00208044	0.0190276	34505	1528	13975	51	5	46	676.569	305.6	303.804
Apaf1	10	93433	0.0850342	0.0150589	0.147111	7945	1407	13745	13	4	27	611.154	351.75	509.074
Dlg2	7	1972576	0.0203277	0.00435927	0.00693205	40098	8599	13674	80	24	51	501.225	358.292	268.118
Nsg1	5	22551	0.607601	0.0674915	0.604452	13702	1522	13631	9	5	32	1522.44	304.4	425.969
Itm2b	14	23064	1.31907	0.139005	0.5767	30423	3206	13301	34	7	26	894.794	458	511.577
Shisa6	11	314240	0.000801935	0	0.0418756	252	0	13159	1	0	38	252	0	346.289
Wdr4	17	25659	0.65934	0.0187848	0.506762	16918	482	13003	26	2	30	650.692	241	433.433
Prkg1	19	1200545	0	0	0.0108009	0	0	12967	0	0	40	0	0	324.175
Abcc3	11	49703	0.254673	0.00488904	0.258314	12658	243	12839	16	1	27	791.125	243	475.519
Arhgef33	17	92675	0	0	0.134945	0	0	12506	0	0	22	0	0	568.455
Dagla	19	59613	0.110932	0.00525053	0.208847	6613	313	12450	11	1	22	601.182	313	565.909
1700008O03Rik	7	25652	0.892601	0.0690005	0.467176	22897	1770	11984	21	5	25	1090.33	354	479.36
Atp1b1	1	21247	0.478468	0.203511	0.555373	10166	4324	11800	9	7	22	1129.56	617.714	536.364
Pde2a	7	91137	0.0204198	0.0045865	0.128159	1861	418	11680	3	2	27	620.333	209	432.593
Shank1	7	50320	0.212778	0.0169913	0.231797	10707	855	11664	17	2	21	629.824	427.5	555.429
Arhgap32	9	152311	0.0214627	0.00342063	0.0765211	3269	521	11655	8	2	34	408.625	260.5	342.794
Tbc1d2	4	45820	0.852968	0.0480794	0.252292	39083	2203	11560	65	7	38	601.277	314.714	304.211
Dpp10	1	1513678	0.00733115	0.00497067	0.00755841	11097	7524	11441	16	16	28	693.562	470.25	408.607
Washc2	6	54649	0.0285092	0	0.207927	1558	0	11363	2	0	20	779	0	568.15
Asph	4	220260	0.217579	0.0229501	0.0507128	47924	5055	11170	61	15	33	785.639	337	338.485
Zfp385c	11	64913	0.011138	0	0.171969	723	0	11163	2	0	30	361.5	0	372.1
Aff1	5	162949	0.0834924	0.0082848	0.0671498	13605	1350	10942	21	4	33	647.857	337.5	331.576
Dlgap4	2	150659	0.128708	0.0024957	0.0706629	19391	376	10646	27	1	35	718.185	376	304.171
Hunk	16	113541	0.0107274	0.00270387	0.0935169	1218	307	10618	3	1	27	406	307	393.259
Ptprm	17	687511	0.00239996	0.000890168	0.0153627	1650	612	10562	3	2	33	550	306	320.061
Srgap2	1	242102	0.0660878	0.0111275	0.0422921	16000	2694	10239	28	2	24	571.429	1347	426.625
Gm20172	1	1551	9.37782	2.79626	6.59832	14545	4337	10234	34	13	41	427.794	333.615	249.61
Tlnrd1	7	3847	1.39121	0.288277	2.64466	5352	1109	10174	4	3	16	1338	369.667	635.875
Kcnip1	11	363814	0.0152523	0.00537362	0.0279016	5549	1955	10151	14	8	35	396.357	244.375	290.029
Foxp4	17	57500	0.0453391	0	0.175426	2607	0	10087	4	0	21	651.75	0	480.333
Kitl	10	84787	0.00662837	0.0026773	0.118403	562	227	10039	2	1	32	281	227	313.719
Adgrb3	1	762232	0.0343649	0.00635502	0.0130393	26194	4844	9939	58	14	31	451.621	346	320.613
Trib1	15	8446	1.90303	0.570329	1.17168	16073	4817	9896	20	9	16	803.65	535.222	618.5
Nrxn3	12	1612060	0.0387703	0.00721065	0.00609469	62500	11624	9825	139	30	33	449.64	387.467	297.727
Sos1	17	86702	0.060979	0.0198842	0.111531	5287	1724	9670	6	3	13	881.167	574.667	743.846
Pvalb	15	15287	0.01655	0	0.631517	253	0	9654	1	0	15	253	0	643.6
Dhx58	11	9388	0.184171	0.0211973	1.01214	1729	199	9502	6	1	17	288.167	199	558.941
Cttn	7	35277	0.116365	0.0153925	0.265385	4105	543	9362	6	2	33	684.167	271.5	283.697
Crmp1	5	50106	0.37251	0.0512913	0.184888	18665	2570	9264	12	7	28	1555.42	367.143	330.857
Slc9a3	13	47986	0.0175676	0.00710624	0.192785	843	341	9251	3	1	28	281	341	330.393
Tbc1d7	13	19762	1.83984	0.105961	0.465995	36359	2094	9209	43	6	24	845.558	349	383.708
Coro2b	9	117553	0.869803	0.036843	0.0782796	102248	4331	9202	40	13	27	2556.2	333.154	340.815
Fam78b	1	89886	0.19735	0.0530783	0.101907	17739	4771	9160	17	11	24	1043.47	433.727	381.667
Grid2ip	5	34450	0.0056894	0	0.264325	196	0	9106	1	0	17	196	0	535.647
Pex5	6	18252	0.244192	0.0322704	0.495179	4457	589	9038	4	2	17	1114.25	294.5	531.647
Paxbp1	16	30343	0.0976832	0.0212899	0.295917	2964	646	8979	2	1	15	1482	646	598.6
Clvs1	4	182399	0.356175	0.0495397	0.049156	64966	9036	8966	104	23	30	624.673	392.87	298.867
Rbm4b	19	9495	1.20042	0.080674	0.942075	11398	766	8945	16	2	22	712.375	383	406.591
Rtn1	12	197303	0.174975	0.0207752	0.0452502	34523	4099	8928	53	13	27	651.377	315.308	330.667
Mbnl2	14	156029	0.350063	0.0287831	0.0564767	54620	4491	8812	84	16	27	650.238	280.688	326.37
Clstn3	6	34029	0.399042	0.0312968	0.258074	13579	1065	8782	12	2	23	1131.58	532.5	381.826
Tspan5	3	162586	0.665205	0.053953	0.053996	108153	8772	8779	113	22	30	957.106	398.727	292.633
Tspan11	6	65523	0.807777	0.0445645	0.132381	52928	2920	8674	18	7	29	2940.44	417.143	299.103
Ank2	3	577739	0.038893	0.00495033	0.0150085	22470	2860	8671	50	9	27	449.4	317.778	321.148
Nkiras2	11	8364	0.363582	0.0441176	1.03324	3041	369	8642	6	1	9	506.833	369	960.222
Astn2	4	1023735	0.034044	0.00879915	0.00825702	34852	9008	8453	62	22	27	562.129	409.455	313.074
Cacnb4	2	248290	0.284659	0.0224254	0.0339522	70678	5568	8430	104	19	23	679.596	293.053	366.522
Pcsk6	7	188251	0.0209189	0.00204514	0.0445947	3938	385	8395	7	1	24	562.571	385	349.792
Abr	11	206593	0.0527559	0.00310756	0.0401611	10899	642	8297	24	3	27	454.125	214	307.296
Zfp608	18	104508	0.264736	0.11224	0.0793528	27667	11730	8293	47	31	26	588.66	378.387	318.962
Myrf	19	32477	0.0758075	0.0174893	0.254457	2462	568	8264	6	2	20	410.333	284	413.2
Nptx1	11	9035	3.09851	0.252241	0.910681	27995	2279	8228	15	6	15	1866.33	379.833	548.533
Kalrn	16	604205	0.0153938	0.00219793	0.0134094	9301	1328	8102	14	4	32	664.357	332	253.188
Prmt8	6	80459	0.0526231	0.00585391	0.0999391	4234	471	8041	4	2	19	1058.5	235.5	423.211
Arid1b	17	353325	0.269019	0.0132343	0.022642	95051	4676	8000	155	11	26	613.232	425.091	307.692
Trpc3	3	69686	0.00901185	0	0.11437	628	0	7970	2	0	16	314	0	498.125
Wnk2	13	111712	0.374678	0.00903215	0.0711025	41856	1009	7943	45	3	22	930.133	336.333	361.045
Gria2	3	121386	0.0672565	0.0404989	0.0652382	8164	4916	7919	11	7	22	742.182	702.286	359.955
Zfp120	2	22272	0.0970277	0.0521282	0.35053	2161	1161	7807	4	4	20	540.25	290.25	390.35
Bcl11a	11	96068	0.00226923	0.00255028	0.0809114	218	245	7773	1	1	24	218	245	323.875
Slc20a1	2	12843	0.291521	0.164915	0.603987	3744	2118	7757	5	1	13	748.8	2118	596.692
Plekhd1	12	31616	0.0818257	0.00714828	0.244338	2587	226	7725	3	1	19	862.333	226	406.579
Tanc1	2	234108	0.197597	0.0196192	0.0329421	46259	4593	7712	75	14	16	616.787	328.071	482
Arhgap20	9	87709	0.0555359	0.00632774	0.0878587	4871	555	7706	2	2	22	2435.5	277.5	350.273
Ebf1	11	389997	0.0501029	0.00617953	0.0196719	19540	2410	7672	32	8	27	610.625	301.25	284.148
Lhx5	5	9525	0.0565879	0.0195276	0.805039	539	186	7668	2	1	18	269.5	186	426
Stac	9	128912	0	0	0.0583576	0	0	7523	0	0	23	0	0	327.087
Cacng2	15	128281	0.263546	0.0057374	0.0579587	33808	736	7435	47	1	20	719.319	736	371.75
Kif3c	12	41363	0.330344	0.0158838	0.179677	13664	657	7432	17	2	21	803.765	328.5	353.905
Umps	16	12257	2.41519	0.141797	0.60031	29603	1738	7358	35	7	29	845.8	248.286	253.724
Gramd1b	9	238151	0.43131	0.0246944	0.030867	102717	5881	7351	106	18	21	969.028	326.722	350.048
Trim32	4	11253	3.8444	0.784502	0.646583	43261	8828	7276	68	23	22	636.191	383.826	330.727
Kcnab1	3	429014	0.0284839	0.00852886	0.0169179	12220	3659	7258	20	12	26	611	304.917	279.154
Plcb4	2	355583	0.27174	0.0273354	0.0203891	96626	9720	7250	172	22	22	561.779	441.818	329.545
Akap6	12	456217	0.0401717	0.0078055	0.0158236	18327	3561	7219	37	10	24	495.324	356.1	300.792
Sybu	15	116208	0.279482	0.0559944	0.0619148	32478	6507	7195	47	19	21	691.021	342.474	342.619
Lrrc4c	2	1313498	0.0159346	0.00915723	0.00547469	20930	12028	7191	43	29	20	486.744	414.759	359.55
Mdk	2	2493	4.71801	0.580425	2.87726	11762	1447	7173	1	5	11	11762	289.4	652.091
Slc1a6	10	34270	0.14234	0.0246571	0.208842	4878	845	7157	4	2	11	1219.5	422.5	650.636
Ppp3ca	3	267604	0.268669	0.0300033	0.0265168	71897	8029	7096	162	22	20	443.809	364.955	354.8
Cacnb2	2	384821	0.000623667	0.00127592	0.0184164	240	491	7087	1	2	20	240	245.5	354.35
Spire1	18	122582	0.102177	0.00823938	0.057798	12525	1010	7085	26	4	21	481.731	252.5	337.381
Pid1	1	303550	0.0182573	0.00376215	0.0233075	5542	1142	7075	6	4	30	923.667	285.5	235.833
Syt2	1	106616	0.695055	0.019106	0.0659657	74104	2037	7033	66	7	22	1122.79	291	319.682
Slc24a2	4	247354	0.0133412	0.0125852	0.0283521	3300	3113	7013	7	11	21	471.429	283	333.952
Nfasc	1	177108	0.176039	0.00657791	0.0394053	31178	1165	6979	55	5	23	566.873	233	303.435
Sh3gl2	4	183925	0.572603	0.065978	0.0377165	105316	12135	6937	173	30	22	608.763	404.5	315.318
Ptprr	10	256720	0.0462138	0.0140075	0.0269593	11864	3596	6921	14	9	19	847.429	399.556	364.263
Kdelr2	5	18064	0.111935	0.0195416	0.382307	2022	353	6906	5	1	10	404.4	353	690.6
Hes3	4	5691	1.7619	0.0351432	1.21068	10027	200	6890	7	1	10	1432.43	200	689
Ank3	10	493951	0.216434	0.0155582	0.0139022	106908	7685	6867	164	23	22	651.878	334.13	312.136
Mtus2	5	358746	0.106145	0.00553595	0.0189493	38079	1986	6798	70	4	23	543.986	496.5	295.565
Arntl	7	106662	0.119743	0.0228666	0.0631715	12772	2439	6738	17	8	16	751.294	304.875	421.125
Anapc7	5	22469	0.413548	0	0.296453	9292	0	6661	13	0	16	714.769	0	416.312
Rasl11b	5	4152	8.00626	0.624518	1.60429	33242	2593	6661	45	7	18	738.711	370.429	370.056
Icmt	4	9895	0.900051	0.0459828	0.670339	8906	455	6633	13	1	13	685.077	455	510.231
Lrp8	4	74641	0.278386	0.0162779	0.0886912	20779	1215	6620	26	4	17	799.192	303.75	389.412
Tspan9	6	182199	0.423855	0.0371297	0.036279	77226	6765	6610	37	15	20	2087.19	451	330.5
Ctrb1	8	4492	0.437667	0	1.46906	1966	0	6599	2	0	6	983	0	1099.83
Ikbke	1	25002	1.13607	0.104352	0.263859	28404	2609	6597	36	8	22	789	326.125	299.864
Klhl8	5	49210	0.146312	0.0133306	0.134038	7200	656	6596	15	2	22	480	328	299.818
Nos1	5	92002	0.30257	0.00943458	0.0712593	27837	868	6556	41	3	22	678.951	289.333	298
Irf2bp2	8	5691	6.92585	1.35846	1.15006	39415	7731	6545	34	18	15	1159.26	429.5	436.333
Tmem200b	4	1941	0.724884	0.10304	3.36682	1407	200	6535	4	1	7	351.75	200	933.571
Sptbn2	19	41194	0.15075	0	0.158275	6210	0	6520	13	0	16	477.692	0	407.5
Ajap1	4	109591	0.0395835	0.00267358	0.0589829	4338	293	6464	12	1	21	361.5	293	307.81
Unc5d	8	572920	0.000764505	0.00151854	0.0112738	438	870	6459	1	5	22	438	174	293.591
Wwc1	11	142128	0.114608	0.0189125	0.0449454	16289	2688	6388	28	11	23	581.75	244.364	277.739
Mapt	11	100701	0.691433	0.023823	0.0631175	69628	2399	6356	66	8	18	1054.97	299.875	353.111
Pde10a	17	461277	0.233901	0.0152208	0.0137618	107893	7021	6348	165	16	18	653.897	438.812	352.667
Synj1	16	75217	0.0583512	0.00631506	0.0842629	4389	475	6338	5	1	14	877.8	475	452.714
Calm2	17	13524	1.22316	0.106182	0.467243	16542	1436	6319	26	3	18	636.231	478.667	351.056
Trim27	13	15274	0.956331	0.404871	0.413513	14607	6184	6316	11	13	11	1327.91	475.692	574.182
Id2	12	2294	3.76722	0.668265	2.74629	8642	1533	6300	6	4	9	1440.33	383.25	700
Grik4	9	426359	0.00711372	0	0.0147223	3033	0	6277	7	0	19	433.286	0	330.368
Ccdc85c	12	71824	0.753578	0.0333872	0.0871575	54125	2398	6260	15	6	16	3608.33	399.667	391.25
Tmem64	4	20923	0.705635	0.404101	0.297519	14764	8455	6225	22	18	17	671.091	469.722	366.176
Akap2	4	328737	0.00212632	0.000675312	0.0187871	699	222	6176	3	1	21	233	222	294.095
Dusp10	1	41256	0.166473	0.0477749	0.149699	6868	1971	6176	7	7	20	981.143	281.571	308.8
Ift27	15	14622	0.632198	0.0492409	0.42224	9244	720	6174	9	1	8	1027.11	720	771.75
Ptchd4	17	189131	0.0358482	0.0285199	0.0325594	6780	5394	6158	10	11	15	678	490.364	410.533
Erg28	12	9103	0.45886	0.104141	0.67637	4177	948	6157	4	2	12	1044.25	474	513.083
Irf2bpl	12	4098	14.4344	1.40459	1.50073	59152	5756	6150	45	12	18	1314.49	479.667	341.667
Btbd10	7	53767	0.0709171	0.0235646	0.114289	3813	1267	6145	4	4	18	953.25	316.75	341.389
Cntnap5b	1	713178	0.000280435	0.0011638	0.00859673	200	830	6131	1	4	18	200	207.5	340.611
Tenm2	11	1229309	0.00762949	0.00204749	0.00497678	9379	2517	6118	13	8	22	721.462	314.625	278.091
Syne1	10	530501	0.184522	0.0112064	0.0114967	97889	5945	6099	185	17	20	529.13	349.706	304.95
Baiap2	11	64020	0.290191	0.00718525	0.0949391	18578	460	6078	20	1	16	928.9	460	379.875
Rnf207	4	11975	0.100543	0	0.506806	1204	0	6069	4	0	4	301	0	1517.25
Apbb2	5	320082	0.0734187	0.00831662	0.018942	23500	2662	6063	41	8	20	573.171	332.75	303.15
Rbfox2	15	228015	0.186725	0.0105519	0.0265816	42576	2406	6061	68	6	17	626.118	401	356.529
Srgap1	10	266325	0.00747207	0.00290998	0.0227391	1990	775	6056	6	3	18	331.667	258.333	336.444
Loxhd1	18	160973	0.131183	0.0193138	0.0374783	21117	3109	6033	18	11	19	1173.17	282.636	317.526
Dgki	6	454163	0.0377838	0.00621363	0.0132574	17160	2822	6021	24	10	20	715	282.2	301.05
Eml1	12	168575	0.228183	0.0135311	0.0354145	38466	2281	5970	39	8	21	986.308	285.125	284.286
Mdga2	12	756490	0.00173961	0.00464778	0.0078851	1316	3516	5965	4	5	16	329	703.2	372.812
Gm13090	4	1880	36.9457	1.55372	3.16543	69458	2921	5951	66	9	21	1052.39	324.556	283.381
Sestd1	2	100253	0.204463	0.0271513	0.0590706	20498	2722	5922	31	8	16	661.226	340.25	370.125
Kcnip4	5	1135406	0.0242151	0.0038647	0.00520343	27494	4388	5908	58	13	21	474.034	337.538	281.333
Aebp2	6	55810	0.56067	0.131751	0.10568	31291	7353	5898	49	17	22	638.592	432.529	268.091
Pou2f1	1	137525	0.0737102	0.026417	0.0428213	10137	3633	5889	18	6	12	563.167	605.5	490.75
Ddx49	8	9606	0.0421611	0.0519467	0.612742	405	499	5886	1	1	3	405	499	1962
Pfkfb3	2	82642	0.0756637	0.0275405	0.0711987	6253	2276	5884	9	5	12	694.778	455.2	490.333
Ywhaz	15	26160	1.5289	0.197133	0.224885	39996	5157	5883	52	12	19	769.154	429.75	309.632
Cystm1	18	54356	0.516539	0.0309257	0.107495	28077	1681	5843	43	6	17	652.953	280.167	343.706
Dolpp1	2	8276	1.87579	0.14246	0.705776	15524	1179	5841	8	2	12	1940.5	589.5	486.75
Pcdh9	14	877270	0.0388193	0.0153818	0.00665588	34055	13494	5839	64	36	16	532.109	374.833	364.938
Akain1	17	49908	0.11435	0.0238038	0.116494	5707	1188	5814	9	4	18	634.111	297	323
Anp32a	9	37462	1.50027	0.0920666	0.154904	56203	3449	5803	40	9	16	1405.08	383.222	362.688
Syt7	19	64091	0.59002	0.0253234	0.089997	37815	1623	5768	11	4	18	3437.73	405.75	320.444
Gipc2	3	72062	0.167481	0.0315562	0.0798618	12069	2274	5755	17	5	14	709.941	454.8	411.071
Ubc	5	4053	4.62201	0.617074	1.41377	18733	2501	5730	18	6	16	1040.72	416.833	358.125
Olfr90	17	1046	0.273423	0	5.45124	286	0	5702	1	0	13	286	0	438.615
Ldlrad3	2	236183	0.357079	0.028461	0.0241169	84336	6722	5696	89	22	17	947.596	305.545	335.059
Tmem178b	6	383690	0.0353827	0.00723761	0.0147306	13576	2777	5652	28	6	19	484.857	462.833	297.474
Pgbd5	8	65414	0.919161	0.0355429	0.0858838	60126	2325	5618	62	9	19	969.774	258.333	295.684
Frmd5	2	261559	0.0227406	0.00535634	0.0214101	5948	1401	5600	9	4	16	660.889	350.25	350
Nrg2	18	179729	0.209465	0.00836815	0.0309633	37647	1504	5565	40	3	15	941.175	501.333	371
Galnt7	8	129205	0.212794	0.100135	0.0430711	27494	12938	5565	41	26	20	670.585	497.615	278.25
Ablim1	19	282187	0.499212	0.0246468	0.019565	140871	6955	5521	176	19	16	800.403	366.053	345.062
Rgs3	4	143185	0.461452	0.0434682	0.0384188	66073	6224	5501	61	18	16	1083.16	345.778	343.812
Afap1	5	110605	0.17435	0.0135347	0.0495366	19284	1497	5479	30	4	16	642.8	374.25	342.438
Clec2l	6	17797	0.279991	0.0984997	0.306456	4983	1753	5454	9	7	15	553.667	250.429	363.6
Tspan14	14	60363	0.14648	0.0467339	0.0901877	8842	2821	5444	11	8	13	803.818	352.625	418.769
Fos	12	3384	5.97518	1.38623	1.60845	20220	4691	5443	17	9	14	1189.41	521.222	388.786
Pgrmc2	3	16721	0.826326	0.28222	0.324981	13817	4719	5434	15	9	15	921.133	524.333	362.267
Phactr3	2	219518	0.53632	0.031847	0.0245538	117732	6991	5390	108	24	20	1090.11	291.292	269.5
Arl4a	12	4697	1.32191	0.786885	1.14413	6209	3696	5374	10	9	16	620.9	410.667	335.875
Rbms1	2	213000	0.00657277	0.00292958	0.0251362	1400	624	5354	2	2	19	700	312	281.789
Trim8	19	15147	2.30046	0.164917	0.352809	34845	2498	5344	32	6	15	1088.91	416.333	356.267
Slc6a6	6	75014	0.227144	0.0258352	0.0711867	17039	1938	5340	26	6	20	655.346	323	267
Nup93	8	102664	0.0894374	0.0139582	0.0517513	9182	1433	5313	10	4	15	918.2	358.25	354.2
Mapre2	18	141529	0.397233	0.0547874	0.0375329	56220	7754	5312	64	22	14	878.438	352.455	379.429
Gabbr1	17	28340	0.412138	0.0869442	0.187368	11680	2464	5310	6	5	19	1946.67	492.8	279.474
Dclk1	3	296705	0.20125	0.0230667	0.0178494	59712	6844	5296	79	19	19	755.848	360.211	278.737
Sema7a	9	22754	1.15971	0.101784	0.232179	26388	2316	5283	15	6	15	1759.2	386	352.2
Kcna6	6	32346	0.142676	0.045137	0.163235	4615	1460	5280	5	5	18	923	292	293.333
Tob1	11	4042	11.0569	1.17467	1.30406	44692	4748	5271	34	10	13	1314.47	474.8	405.462
App	16	222590	0.208716	0.0310257	0.0236623	46458	6906	5267	73	16	18	636.411	431.625	292.611
Tmeff2	1	286588	0.0601316	0.0240903	0.0183574	17233	6904	5261	26	11	15	662.808	627.636	350.733
Pwwp2b	7	18775	1.13188	0.0476165	0.278509	21251	894	5229	25	4	11	850.04	223.5	475.364
Cep76	18	23537	0	0.024727	0.222033	0	582	5226	0	1	11	0	582	475.091
Cited2	10	2447	4.69023	3.34328	2.13404	11477	8181	5222	8	8	10	1434.62	1022.62	522.2
Slc31a2	4	18020	0.297336	0.0193119	0.28929	5358	348	5213	9	1	13	595.333	348	401
Strn3	12	82266	0.0642307	0.0205188	0.0631974	5284	1688	5199	9	1	12	587.111	1688	433.25
Nt5dc3	10	59385	0.152328	0.0229182	0.0875305	9046	1361	5198	15	3	16	603.067	453.667	324.875
Rgs7bp	13	109027	0.160144	0.071652	0.0476671	17460	7812	5197	23	19	14	759.13	411.158	371.214
Trim2	3	146439	0.208237	0.0275132	0.0354345	30494	4029	5189	39	11	14	781.897	366.273	370.643
Tmem115	9	4712	6.14177	0.23663	1.09762	28940	1115	5172	34	4	16	851.176	278.75	323.25
Rpia	6	26456	0.462315	0.0798307	0.195003	12231	2112	5159	17	8	18	719.471	264	286.611
Wdr76	2	38138	0.164403	0.00770885	0.135167	6270	294	5155	13	1	16	482.308	294	322.188
Lrrc10b	19	2077	7.02552	0.235436	2.47087	14592	489	5132	10	2	17	1459.2	244.5	301.882
Magi2	5	1477757	0.0124303	0.0046848	0.003462	18369	6923	5116	36	17	17	510.25	407.235	300.941
Tenm4	7	739848	0.0031155	0.000270326	0.00691358	2305	200	5115	4	1	13	576.25	200	393.462
Arap1	7	64520	0.136423	0.00319281	0.0790298	8802	206	5099	19	1	18	463.263	206	283.278
Stpg4	17	38171	0.0703414	0	0.133478	2685	0	5095	4	0	8	671.25	0	636.875
Nol4	18	348473	0.0265817	0.0178837	0.0146181	9263	6232	5094	10	13	12	926.3	479.385	424.5
Frmd4a	2	596327	0.0255011	0.00737347	0.00853055	15207	4397	5087	27	12	20	563.222	366.417	254.35
Rps17	7	2502	1.64109	0.272582	2.02278	4106	682	5061	6	2	14	684.333	341	361.5
Ppp1r17	6	15193	0.293622	0.104522	0.331205	4461	1588	5032	8	7	18	557.625	226.857	279.556
Cntnap2	6	2241333	0.00729521	0.00427246	0.0022442	16351	9576	5030	33	32	20	495.485	299.25	251.5
Prelid3a	18	14970	1.12732	0.0817635	0.335003	16876	1224	5015	25	4	15	675.04	306	334.333
Itpka	2	8917	0.094875	0	0.561512	846	0	5007	3	0	9	282	0	556.333
Olfr1423	19	933	13.0204	3.06002	5.35691	12148	2855	4998	5	10	10	2429.6	285.5	499.8
Dock9	14	255792	0.383245	0.0225769	0.0194689	98031	5775	4980	151	12	16	649.212	481.25	311.25
Chtf18	17	8405	0.10696	0.0555622	0.591791	899	467	4974	2	1	3	449.5	467	1658
Cacng7	7	35267	0.210083	0.0251793	0.140613	7409	888	4959	8	2	12	926.125	444	413.25
Grm7	6	921650	0.000295123	0	0.00536429	272	0	4944	1	0	16	272	0	309
Arhgap5	12	68004	0.056232	0.0201165	0.0724957	3824	1368	4930	4	2	17	956	684	290
Mis18a	16	8060	0.762035	0.198015	0.611538	6142	1596	4929	10	6	15	614.2	266	328.6
Adgrl2	3	173511	0.0186674	0.00858735	0.0283844	3239	1490	4925	5	4	16	647.8	372.5	307.812
Vwa8	14	353253	0.00891995	0.00259304	0.0139305	3151	916	4921	7	2	16	450.143	458	307.562
Homer3	8	11482	0.105121	0.0199443	0.427887	1207	229	4913	2	1	10	603.5	229	491.3
Dap	15	49954	0.111563	0.0282059	0.0983104	5573	1409	4911	8	5	15	696.625	281.8	327.4
Lypd6b	2	161162	0.142254	0.0158908	0.030367	22926	2561	4894	34	8	16	674.294	320.125	305.875
Mfap3l	8	43903	0.112999	0.0472405	0.111245	4961	2074	4884	7	6	13	708.714	345.667	375.692
Cry2	2	30398	0.70804	0.105369	0.160636	21523	3203	4883	10	7	13	2152.3	457.571	375.615
Pqlc1	18	37484	0.2341	0.0252108	0.129842	8775	945	4867	9	3	12	975	315	405.583
Osbp2	11	160173	0.570889	0.015065	0.0303859	91441	2413	4867	99	9	15	923.646	268.111	324.467
B3gat1	9	27628	0.15915	0.0688794	0.175583	4397	1903	4851	6	6	16	732.833	317.167	303.188
Fam135b	15	289484	0.104773	0.0102044	0.016747	30330	2954	4848	56	8	17	541.607	369.25	285.176
Nr2f2	7	14792	0.123986	0.115062	0.327001	1834	1702	4837	4	4	16	458.5	425.5	302.312
Kif1a	1	86488	0.423469	0.0293682	0.0557765	36625	2540	4824	36	10	15	1017.36	254	321.6
Agfg1	1	61700	0.0359968	0.00643436	0.0780065	2221	397	4813	2	1	14	1110.5	397	343.786
Thsd7a	6	437646	0.00140982	0.00215242	0.0109701	617	942	4801	2	4	15	308.5	235.5	320.067
Kcnj3	2	162176	0.0804188	0.0381807	0.0295666	13042	6192	4795	24	19	14	543.417	325.895	342.5
Atp2a3	11	31875	0.0127686	0	0.149459	407	0	4764	1	0	14	407	0	340.286
Efna5	17	277134	0.0107457	0.00865285	0.0171758	2978	2398	4760	6	7	15	496.333	342.571	317.333
Ablim2	5	127094	0.145341	0.0114325	0.0374133	18472	1453	4755	21	3	14	879.619	484.333	339.643
Lingo3	10	11239	1.30465	0.0233117	0.422991	14663	262	4754	4	1	11	3665.75	262	432.182
Zfp219	14	14657	0.381183	0.358873	0.323873	5587	5260	4747	5	7	13	1117.4	751.429	365.154
Amfr	8	41053	1.0701	0.0900056	0.115631	43931	3695	4747	43	7	18	1021.65	527.857	263.722
Got2	8	24269	0.181054	0.131485	0.19424	4394	3191	4714	8	9	16	549.25	354.556	294.625
Mef2c	13	163047	0.0348918	0.0307151	0.0288996	5689	5008	4712	10	14	13	568.9	357.714	362.462
Gabrb2	11	209272	0.165679	0.0228602	0.0224684	34672	4784	4702	64	12	14	541.75	398.667	335.857
Maml3	3	418000	0.0800478	0.0149211	0.0111938	33460	6237	4679	44	11	11	760.455	567	425.364
Ppargc1a	5	113477	0.0497546	0.0123637	0.0411361	5646	1403	4668	15	4	15	376.4	350.75	311.2
Kdm6b	11	15168	1.54898	0.307489	0.30716	23495	4664	4659	7	9	14	3356.43	518.222	332.786
Dnah9	11	337258	0.000702726	0	0.0137758	237	0	4646	1	0	15	237	0	309.733
Tnrc18	5	93002	0.333778	0.0558483	0.0498914	31042	5194	4640	39	9	10	795.949	577.111	464
Apol7a	15	10892	1.17315	0.0902497	0.423705	12778	983	4615	10	3	9	1277.8	327.667	512.778
Jarid2	13	190870	0.14053	0.0163305	0.0241421	26823	3117	4608	52	8	11	515.827	389.625	418.909
Tbl1xr1	3	139943	0.189399	0.0596743	0.0328419	26505	8351	4596	47	17	14	563.936	491.235	328.286
Fry	5	379109	0.0800799	0.00385377	0.0121179	30359	1461	4594	49	4	14	619.571	365.25	328.143
Atp1a3	7	27792	0.611471	0.0204375	0.165083	16994	568	4588	19	2	8	894.421	284	573.5
Olfm4	14	22840	0.214974	0.303897	0.200525	4910	6941	4580	13	22	15	377.692	315.5	305.333
Elovl5	9	67155	0.13238	0.02798	0.0680664	8890	1879	4571	13	5	13	683.846	375.8	351.615
Zfp462	4	138516	0.0697465	0.0115005	0.0329854	9661	1593	4569	16	5	17	603.812	318.6	268.765
Tmx1	12	14471	0.421395	0.158662	0.31532	6098	2296	4563	13	7	15	469.077	328	304.2
Foxp2	6	540629	0.000691787	0.00091375	0.00843647	374	494	4561	1	1	18	374	494	253.389
Prkcg	7	27568	0.171213	0	0.165228	4720	0	4555	6	0	10	786.667	0	455.5
Klf9	19	26904	0.752825	0.254869	0.169231	20254	6857	4553	19	10	6	1066	685.7	758.833
Stox2	8	233800	0.0841873	0.0132421	0.019444	19683	3096	4546	36	10	14	546.75	309.6	324.714
Ece1	4	102993	0.856592	0.0191081	0.0441195	88223	1968	4544	61	6	14	1446.28	328	324.571
Coch	12	12431	0.0204328	0.0201915	0.365136	254	251	4539	1	1	15	254	251	302.6
Pcdhac2	18	43986	0.171555	0.017551	0.103101	7546	772	4535	10	1	11	754.6	772	412.273
Ptprb	10	114013	0.0242165	0.00389429	0.0397235	2761	444	4529	4	2	18	690.25	222	251.611
Nedd4	9	87507	0.169198	0.0169815	0.0517559	14806	1486	4529	26	5	12	569.462	297.2	377.417
Rbfox1	16	1526172	0.0375102	0.0012456	0.00296297	57247	1901	4522	139	7	17	411.849	271.571	266
Vav3	3	345046	0.0175803	0.00880462	0.0130707	6066	3038	4510	10	8	14	606.6	379.75	322.143
Mllt3	4	263440	0.0828234	0.0193175	0.0171007	21819	5089	4505	40	15	12	545.475	339.267	375.417
Hs3st1	5	31658	0.641228	0.165045	0.141828	20300	5225	4490	21	12	18	966.667	435.417	249.444
Rictor	15	92023	0.042359	0.00889995	0.0487704	3898	819	4488	6	3	14	649.667	273	320.571
Cxxc5	18	32292	2.33216	0.270222	0.138548	75310	8726	4474	33	26	14	2282.12	335.615	319.571
Calm1	12	10380	1.37572	0.247399	0.429383	14280	2568	4457	21	6	12	680	428	371.417
Spock2	10	28942	0.440744	0.0967798	0.153998	12756	2801	4457	11	6	11	1159.64	466.833	405.182
Pde5a	3	130217	0	0	0.034143	0	0	4446	0	0	16	0	0	277.875
Dgkg	16	188761	0.119553	0.0057692	0.0234423	22567	1089	4425	32	2	13	705.219	544.5	340.385
Camta1	4	802246	0.0263111	0.00263261	0.00550081	21108	2112	4413	41	4	13	514.829	528	339.462
Ptma	1	3987	7.85127	1.4314	1.10559	31303	5707	4408	16	11	10	1956.44	518.818	440.8
Rap1gap2	11	227560	0.0971568	0.000905256	0.0193268	22109	206	4398	36	1	14	614.139	206	314.143
Dlgap1	17	852341	0.0909108	0.00913484	0.00515521	77487	7786	4394	143	21	17	541.867	370.762	258.471
Psd3	8	522946	0.0829015	0.016365	0.00840048	43353	8558	4393	83	21	17	522.325	407.524	258.412
Cdh2	18	220370	0.116382	0.0316332	0.0199301	25647	6971	4392	35	14	10	732.771	497.929	439.2
Lsamp	16	2197319	0.028137	0.00453644	0.00199834	61826	9968	4391	132	33	17	468.379	302.061	258.294
Evl	12	133797	0.028618	0.00150975	0.0328034	3829	202	4389	6	1	9	638.167	202	487.667
Abt1	13	5506	1.38594	0.260988	0.794224	7631	1437	4373	7	5	11	1090.14	287.4	397.545
Phtf2	5	123462	0.0378902	0.0223794	0.0353631	4678	2763	4366	9	5	15	519.778	552.6	291.067
Kctd1	18	182762	0.0391547	0.0161631	0.0238452	7156	2954	4358	6	8	9	1192.67	369.25	484.222
Cdh6	15	144975	0.0036696	0.0240386	0.0299638	532	3485	4344	2	16	18	266	217.812	241.333
Schip1	3	561680	0.084039	0.0186209	0.0077286	47203	10459	4341	62	29	15	761.339	360.655	289.4
Large1	8	538942	0.0134411	0.0058652	0.0080491	7244	3161	4338	7	8	17	1034.86	395.125	255.176
Lrrfip1	1	130208	0.00521473	0	0.0332545	679	0	4330	2	0	14	339.5	0	309.286
Scn8a	15	176076	0.268958	0.0114666	0.0245519	47357	2019	4323	65	6	15	728.569	336.5	288.2
Zfp706	15	10376	3.68822	0.517733	0.416056	38269	5372	4317	46	11	11	831.935	488.364	392.455
Camk2b	11	96719	0.581819	0.0135651	0.0446034	56273	1312	4314	40	5	15	1406.83	262.4	287.6
Mbnl1	3	156921	0.203733	0.0381147	0.0274342	31970	5981	4305	59	15	9	541.864	398.733	478.333
Btbd3	2	30841	1.22613	0.628255	0.139165	37815	19376	4292	59	38	16	640.932	509.895	268.25
Fem1c	18	21366	0.303286	0.0995507	0.200552	6480	2127	4285	7	5	11	925.714	425.4	389.545
Nfil3	13	13865	0.504796	0.173026	0.308042	6999	2399	4271	4	6	9	1749.75	399.833	474.556
Cpeb2	5	56555	0.235346	0.0983644	0.0753956	13310	5563	4264	18	10	11	739.444	556.3	387.636
Nell2	15	309357	0.0666188	0.00943247	0.0137608	20609	2918	4257	28	8	15	736.036	364.75	283.8
Tenm3	8	616270	0.000348873	0.000621481	0.00687848	215	383	4239	1	2	15	215	191.5	282.6
Dpf1	7	13641	3.32857	0.136354	0.309728	45405	1860	4225	31	6	16	1464.68	310	264.062
Cdh11	8	153399	0.00880058	0.0124056	0.027536	1350	1903	4224	4	6	15	337.5	317.167	281.6
Ube2ql1	13	37058	0.28593	0.0787954	0.113768	10596	2920	4216	14	7	13	756.857	417.143	324.308
Gapdh	6	4616	2.75043	0.347054	0.911612	12696	1602	4208	8	4	7	1587	400.5	601.143
Dyrk1a	16	125508	0.252693	0.0217197	0.0335198	31715	2726	4207	63	7	9	503.413	389.429	467.444
Unc5c	3	369361	0.0770736	0.0255874	0.0113791	28468	9451	4203	41	19	14	694.341	497.421	300.214
Mab21l1	3	2492	10.6501	1.39607	1.68379	26540	3479	4196	42	11	15	631.905	316.273	279.733
Nova1	12	121586	0.123995	0.0860296	0.0344777	15076	10460	4192	24	18	11	628.167	581.111	381.091
Ndel1	11	31713	0.419323	0.0234289	0.132028	13298	743	4187	18	2	13	738.778	371.5	322.077
Tmcc3	10	279008	0.0352929	0.00963772	0.0149996	9847	2689	4185	22	9	14	447.591	298.778	298.929
Chn1	2	164687	0.0154839	0.00270817	0.0253936	2550	446	4182	6	2	15	425	223	278.8
Sh3pxd2a	19	204228	0.00471532	0	0.0204673	963	0	4180	2	0	14	481.5	0	298.571
Hist1h4h	13	435	23.8483	9.36092	9.6069	10374	4072	4179	11	11	10	943.091	370.182	417.9
Fyn	10	195639	0.222865	0.0128604	0.021279	43601	2516	4163	83	8	14	525.313	314.5	297.357
Aatf	11	90668	0.0504588	0.00677196	0.0459037	4575	614	4162	5	2	15	915	307	277.467
Gria3	X	277748	0	0	0.0149668	0	0	4157	0	0	12	0	0	346.417
Slc23a2	2	92613	0.213966	0.00923197	0.0448749	19816	855	4156	30	3	15	660.533	285	277.067
Nrcam	12	273080	0.126963	0.0246118	0.0151567	34671	6721	4139	60	19	14	577.85	353.737	295.643
Adam23	1	150386	0.0628649	0.0171692	0.0275092	9454	2582	4137	11	7	12	859.455	368.857	344.75
Csdc2	15	14183	0.520764	0.0211521	0.291194	7386	300	4130	7	1	8	1055.14	300	516.25
Fam53b	7	101805	1.001	0.0481411	0.0405579	101907	4901	4129	51	14	13	1998.18	350.071	317.615
Gpx5	13	6299	0.833307	0.314177	0.654707	5249	1979	4124	5	6	12	1049.8	329.833	343.667
Rmdn3	2	20034	0.07058	0.01767	0.205401	1414	354	4115	1	1	8	1414	354	514.375
Pmm1	15	9823	1.19607	0.0460145	0.418711	11749	452	4113	9	1	9	1305.44	452	457
Nr4a3	4	41295	0.426347	0.14871	0.0995762	17606	6141	4112	17	10	7	1035.65	614.1	587.429
Mprip	11	118393	0.0767782	0.00393604	0.0347064	9090	466	4109	15	1	11	606	466	373.545
Nr2f1	13	9903	1.99031	0.960416	0.414723	19710	9511	4107	23	14	10	856.957	679.357	410.7
Ccni	5	24563	0.262753	0.0443757	0.166755	6454	1090	4096	7	3	12	922	363.333	341.333
Kcna1	6	5988	7.19305	0.725785	0.682699	43072	4346	4088	41	11	10	1050.54	395.091	408.8
Fzd1	5	4197	5.68144	2.50965	0.974029	23845	10533	4088	28	24	15	851.607	438.875	272.533
Setmar	6	12078	0.599106	0.193244	0.337473	7236	2334	4076	8	5	12	904.5	466.8	339.667
Trpm3	19	856365	0.113788	0.0116306	0.00475381	97444	9960	4071	176	25	17	553.659	398.4	239.471
C8b	4	38232	0.279269	0.0169753	0.106377	10677	649	4067	19	2	14	561.947	324.5	290.5
Ppp1r12b	1	201285	0.0776113	0.00531088	0.0200263	15622	1069	4031	22	3	15	710.091	356.333	268.733
Ttc7b	12	220053	0.144856	0.00493063	0.018291	31876	1085	4025	49	4	13	650.531	271.25	309.615
Tspoap1	11	25388	0.395147	0.0276115	0.158382	10032	701	4021	10	2	9	1003.2	350.5	446.778
Agap3	5	49871	0.570893	0.0367147	0.080628	28471	1831	4021	25	5	12	1138.84	366.2	335.083
Gm15319	8	25539	0.240808	0.0323818	0.15725	6150	827	4016	10	2	12	615	413.5	334.667
Grip1	10	633432	0.00392939	0.00285429	0.00631165	2489	1808	3998	4	5	14	622.25	361.6	285.571
Eepd1	9	122564	0.0858001	0.0109167	0.032481	10516	1338	3981	15	4	12	701.067	334.5	331.75
Nwd2	5	161444	0	0	0.0246153	0	0	3974	0	0	12	0	0	331.167
Tbc1d14	5	95668	0.099469	0.0117281	0.041529	9516	1122	3973	18	2	12	528.667	561	331.083
Faap100	11	9185	0.445182	0.0414807	0.431355	4089	381	3962	4	1	8	1022.25	381	495.25
Nrxn1	17	1059441	0.0611898	0.00583232	0.00373027	64827	6179	3952	135	16	10	480.2	386.188	395.2
Brinp2	1	111058	0.0618596	0.0249779	0.035522	6870	2774	3945	9	7	14	763.333	396.286	281.786
A930018P22Rik	2	1978	11.458	1.13043	1.99393	22664	2236	3944	32	5	14	708.25	447.2	281.714
Klf12	14	414048	0.0326967	0.0135322	0.00952064	13538	5603	3942	24	12	15	564.083	466.917	262.8
Daam1	12	161256	0.0637	0.00830357	0.0243898	10272	1339	3933	24	5	14	428	267.8	280.929
Snrpa1	7	14252	2.0033	0.11023	0.275119	28551	1571	3921	43	6	14	663.977	261.833	280.071
Osbpl6	2	194140	0.0725662	0.00630473	0.0201916	14088	1224	3920	28	4	16	503.143	306	245
Ckb	12	2978	6.23976	1.00134	1.31498	18582	2982	3916	9	6	4	2064.67	497	979
Kcnmb1	11	10629	0	0.0195691	0.36805	0	208	3912	0	1	11	0	208	355.636
Irs1	1	58316	0.280609	0.109267	0.0670485	16364	6372	3910	13	16	8	1258.77	398.25	488.75
Cpeb4	11	63424	0.224205	0.0156881	0.0615855	14220	995	3906	18	2	11	790	497.5	355.091
Gm21119	8	25785	0.139228	0.1637	0.151406	3590	4221	3904	5	11	10	718	383.727	390.4
Samd4	14	222853	0.0402373	0.0121291	0.0175093	8967	2703	3902	10	8	11	896.7	337.875	354.727
Coq8a	1	30783	0.716369	0.0296267	0.126758	22052	912	3902	26	3	13	848.154	304	300.154
Ipo5	14	36776	0.132124	0.0438873	0.105857	4859	1614	3893	3	4	8	1619.67	403.5	486.625
Gfod1	13	108928	0.49473	0.0285693	0.0357117	53890	3112	3890	35	8	14	1539.71	389	277.857
Cdk5rap2	4	193581	0.12541	0.0313151	0.0200846	24277	6062	3888	36	19	13	674.361	319.053	299.077
Efr3a	15	86783	0.0875171	0.0346036	0.0447899	7595	3003	3887	14	9	12	542.5	333.667	323.917
Map1a	2	21233	1.13564	0.150897	0.18297	24113	3204	3885	12	7	9	2009.42	457.714	431.667
2310022B05Rik	8	27614	0.440067	0.0317593	0.140364	12152	877	3876	19	3	11	639.579	292.333	352.364
1700122O11Rik	17	1549	0.388638	0.177534	2.50097	602	275	3874	2	1	6	301	275	645.667
Plxdc1	11	63207	0.121664	0.00810037	0.0611008	7690	512	3862	9	2	11	854.444	256	351.091
Mnt	11	14806	1.48548	0.163042	0.26003	21994	2414	3850	9	4	8	2443.78	603.5	481.25
Prkcz	4	101233	0.580986	0.0177116	0.0380311	58815	1793	3850	47	6	14	1251.38	298.833	275
Ncoa7	10	162119	0.0887866	0.0223169	0.0235999	14394	3618	3826	23	6	13	625.826	603	294.308
Zmynd8	2	114830	0.664461	0.0333798	0.0332927	76300	3833	3823	56	15	13	1362.5	255.533	294.077
Osbpl1a	18	186528	0.218905	0.0324563	0.0204741	40832	6054	3819	62	16	12	658.581	378.375	318.25
Mpzl1	1	42299	0.420743	0.110452	0.0901676	17797	4672	3814	20	12	12	889.85	389.333	317.833
Pld6	11	3749	0.321419	0	1.01707	1205	0	3813	3	0	10	401.667	0	381.3
Bean1	8	48681	0.00423163	0.023767	0.0783262	206	1157	3813	1	1	9	206	1157	423.667
Ahcyl2	6	143932	0.0510033	0.00846233	0.0264708	7341	1218	3810	10	2	11	734.1	609	346.364
Pcp2	8	2175	0.691034	0	1.73747	1503	0	3779	4	0	2	375.75	0	1889.5
Nav3	10	774463	0.0340481	0.0110722	0.00487176	26369	8575	3773	48	28	15	549.354	306.25	251.533
Tnik	3	408685	0.0473592	0.0110354	0.00919535	19355	4510	3758	27	7	13	716.852	644.286	289.077
Cds1	5	58729	0.3871	0.0284527	0.0639548	22734	1671	3756	34	6	12	668.647	278.5	313
Ripor2	13	232283	0.00212241	0.00111932	0.0161183	493	260	3744	2	1	12	246.5	260	312
Slc4a3	1	13388	1.5968	0.373245	0.279355	21378	4997	3740	24	14	12	890.75	356.929	311.667
Ext1	15	277923	0.0652987	0.0105605	0.0134534	18148	2935	3739	32	9	11	567.125	326.111	339.909
Dnajc3	14	43722	0.329559	0.0617996	0.0854947	14409	2702	3738	19	7	10	758.368	386	373.8
Slitrk5	14	8038	0.681637	0.620428	0.464668	5479	4987	3735	5	9	13	1095.8	554.111	287.308
Dach1	14	382913	0.000864426	0.00199001	0.0097385	331	762	3729	1	3	12	331	254	310.75
Gtf2ird1	5	99061	0.0903585	0.00884304	0.0376334	8951	876	3728	15	4	14	596.733	219	266.286
Mapkapk2	1	44127	0.171097	0.0131892	0.0842795	7550	582	3719	16	2	11	471.875	291	338.091
Pbx1	1	312907	0.100656	0.00909535	0.0118853	31496	2846	3719	53	10	15	594.264	284.6	247.933
Bcl6	16	23801	0.793286	0.247763	0.156128	18881	5897	3716	13	10	11	1452.38	589.7	337.818
Grik1	16	394366	0.0018105	0.00131604	0.0094075	714	519	3710	3	2	11	238	259.5	337.273
Pofut2	10	10358	2.00203	0.0265495	0.358177	20737	275	3710	31	1	15	668.935	275	247.333
Foxk2	11	49907	0.0678662	0.00871621	0.0742782	3387	435	3707	3	1	11	1129	435	337
Thy1	9	5196	1.00905	0.0764049	0.713433	5243	397	3707	9	2	12	582.556	198.5	308.917
Slc12a5	2	38886	0.950548	0.0401173	0.0951242	36963	1560	3699	28	4	8	1320.11	390	462.375
Lrrn3	12	34390	0.249695	0.14068	0.107502	8587	4838	3697	14	10	13	613.357	483.8	284.385
Svil	18	198760	0.019521	0.00771785	0.0185601	3880	1534	3689	6	4	17	646.667	383.5	217
Nek2	1	11601	0.447548	0.201965	0.31799	5192	2343	3689	8	6	11	649	390.5	335.364
Lpp	16	599072	0.0960018	0.00818099	0.00615118	57512	4901	3685	73	10	11	787.836	490.1	335
Trpv4	5	36270	0.0926385	0.00882272	0.101599	3360	320	3685	8	1	10	420	320	368.5
Zfp184	13	15686	0.169705	0.0802627	0.234349	2662	1259	3676	3	3	8	887.333	419.667	459.5
Fgf9	14	42174	0.541115	0.171267	0.0869256	22821	7223	3666	29	14	8	786.931	515.929	458.25
Trak1	9	177417	0.677804	0.0263785	0.0206575	120254	4680	3665	64	13	12	1878.97	360	305.417
Tdrd3	14	128866	0.0383422	0.0262133	0.0284326	4941	3378	3664	7	7	9	705.857	482.571	407.111
Fhod3	18	424879	0.0120834	0.00452835	0.00861657	5134	1924	3661	5	5	12	1026.8	384.8	305.083
Kif5c	2	155481	0.343347	0.037921	0.0235141	53384	5896	3656	63	17	11	847.365	346.824	332.364
Hlf	11	54360	0.260486	0.0402686	0.0672185	14160	2189	3654	17	4	9	832.941	547.25	406
Cdk5r1	11	4162	4.48318	0.314753	0.876261	18659	1310	3647	9	3	8	2073.22	436.667	455.875
Kcnn2	18	417138	0.0213359	0.0119625	0.00873332	8900	4990	3643	15	10	11	593.333	499	331.182
Dnajc7	11	37351	0.120907	0.00982571	0.0974807	4516	367	3641	7	1	7	645.143	367	520.143
Noct	3	27198	0.478418	0.186448	0.133833	13012	5071	3640	20	13	11	650.6	390.077	330.909
Klrb1c	6	10157	1.48321	0.404549	0.357783	15065	4109	3634	12	10	8	1255.42	410.9	454.25
Pfkp	13	69010	0.0973482	0.0346037	0.0525431	6718	2388	3626	9	6	12	746.444	398	302.167
Chd9	8	226165	0.0685738	0.020852	0.0160237	15509	4716	3624	22	13	10	704.955	362.769	362.4
Rhobtb2	14	20647	0.297864	0.028285	0.174989	6150	584	3613	6	1	6	1025	584	602.167
Gpc6	14	1051230	0.0026626	0.0012804	0.00342171	2799	1346	3597	4	2	10	699.75	673	359.7
Sgk1	10	117720	0.383546	0.0861111	0.0305301	45151	10137	3594	67	23	11	673.896	440.739	326.727
Plppr5	3	114901	0	0.00213227	0.0312617	0	245	3592	0	1	10	0	245	359.2
Wapl	14	74056	0.0502998	0.00641407	0.0484903	3725	475	3591	5	1	10	745	475	359.1
Bmpr1b	3	332290	0.0160793	0.00679527	0.0108068	5343	2258	3591	15	8	12	356.2	282.25	299.25
Gng13	17	1931	0.35681	0	1.85759	689	0	3587	3	0	7	229.667	0	512.429
Trabd2b	4	208375	0.00665147	0.00225075	0.0171902	1386	469	3582	3	2	13	462	234.5	275.538
Pcmtd1	1	84709	0.111759	0.0314016	0.0422859	9467	2660	3582	15	5	9	631.133	532	398
Tex14	11	150759	0.133432	0.0183405	0.0237399	20116	2765	3579	21	6	8	957.905	460.833	447.375
Ldhal6b	17	1445	34.7356	0.910727	2.47336	50193	1316	3574	81	5	11	619.667	263.2	324.909
Immp2l	12	931499	0.0127558	0.00235964	0.00383683	11882	2198	3574	20	5	9	594.1	439.6	397.111
Bicdl1	5	83447	0.173415	0.0128944	0.0428056	14471	1076	3572	14	2	8	1033.64	538	446.5
Tex35	1	9540	0.281027	0.114151	0.374109	2681	1089	3569	8	5	14	335.125	217.8	254.929
Ankrd33b	15	76249	0.00361972	0.00320004	0.0467941	276	244	3568	1	1	11	276	244	324.364
Ptprj	2	150894	0.390241	0.0291794	0.0236126	58885	4403	3563	77	11	12	764.74	400.273	296.917
Fbxo47	11	30329	0.124073	0.0157275	0.117346	3763	477	3559	4	2	8	940.75	238.5	444.875
Sptan1	2	65892	0.100847	0.0087264	0.053785	6645	575	3544	9	1	8	738.333	575	443
Got1	19	24854	0.544057	0.0411604	0.142029	13522	1023	3530	16	3	12	845.125	341	294.167
Pkm	9	23008	0.603095	0.091403	0.153164	13876	2103	3524	17	5	9	816.235	420.6	391.556
Bbs7	3	40336	0.0476745	0.012743	0.0873413	1923	514	3523	2	1	9	961.5	514	391.444
Rabac1	7	2979	3.70191	0.335012	1.1806	11028	998	3517	2	3	8	5514	332.667	439.625
Col18a1	10	114353	0.0224568	0.00425	0.0306594	2568	486	3506	5	2	12	513.6	243	292.167
Fam117a	11	44855	0.0115037	0.00604169	0.0781184	516	271	3504	1	1	10	516	271	350.4
Ldlrad4	18	328277	0.219997	0.019581	0.0106709	72220	6428	3503	122	16	12	591.967	401.75	291.917
Csf2ra	19	4473	1.29868	0.638498	0.782249	5809	2856	3499	4	3	3	1452.25	952	1166.33
C1qtnf4	2	4666	3.14766	0.191384	0.74925	14687	893	3496	15	4	11	979.133	223.25	317.818
Robo2	16	519987	0.00247314	0.00466358	0.0067194	1286	2425	3494	3	2	13	428.667	1212.5	268.769
Rasgrp1	2	62895	0.00697989	0.00389538	0.0554734	439	245	3489	2	1	15	219.5	245	232.6
Sv2c	13	173135	0.018396	0.0207237	0.0201115	3185	3588	3482	7	9	10	455	398.667	348.2
Scrt1	15	5927	0.164839	0.637085	0.587144	977	3776	3480	4	8	7	244.25	472	497.143
Tuba8	6	15365	0.0976896	0	0.226359	1501	0	3478	2	0	10	750.5	0	347.8
B3galt2	1	9241	0.296829	0.0994481	0.376042	2743	919	3475	7	3	13	391.857	306.333	267.308
Cacna2d2	9	129614	0.298131	0.00398877	0.0267487	38642	517	3467	59	2	13	654.949	258.5	266.692
Mtmr7	8	83703	0.0706546	0.0177174	0.0413725	5914	1483	3463	14	4	10	422.429	370.75	346.3
Ncam1	9	296790	0.0787897	0.00821793	0.0116614	23384	2439	3461	49	7	10	477.224	348.429	346.1
Slc10a2	8	22069	0.132947	0.160451	0.156781	2934	3541	3460	5	12	16	586.8	295.083	216.25
Cnnm2	19	118597	0.0863344	0.0059445	0.029107	10239	705	3452	19	1	12	538.895	705	287.667
Ttc7	17	98884	0.297247	0.0339185	0.034859	29393	3354	3447	21	8	8	1399.67	419.25	430.875
Tmem144	3	40210	0.285775	0.0860482	0.0857249	11491	3460	3447	18	9	10	638.389	384.444	344.7
Manf	9	3186	2.57188	0.243566	1.08004	8194	776	3441	7	1	6	1170.57	776	573.5
Cpeb1	7	108440	0.0264755	0	0.0317042	2871	0	3438	4	0	11	717.75	0	312.545
Slc22a12	19	7188	12.0921	0.495548	0.478019	86918	3562	3436	28	11	12	3104.21	323.818	286.333
Opcml	9	1134636	0.0432905	0.00316225	0.00302828	49119	3588	3436	89	11	15	551.899	326.182	229.067
Trim42	9	20397	0.080502	0.0263274	0.168456	1642	537	3436	3	1	14	547.333	537	245.429
Cdk5r2	1	2704	2.66309	0.487056	1.26997	7201	1317	3434	2	3	4	3600.5	439	858.5
Pcdh17	14	94003	0.0253822	0.0458922	0.0364988	2386	4314	3431	5	6	7	477.2	719	490.143
Retreg1	15	130399	0.0523777	0.0250309	0.0262885	6830	3264	3428	14	6	10	487.857	544	342.8
Hlcs	16	184690	0.15029	0.0143809	0.0185554	27757	2656	3427	30	4	10	925.233	664	342.7
Jade1	3	61131	0.322717	0.0400288	0.0560599	19728	2447	3427	29	6	9	680.276	407.833	380.778
Erp29	5	7722	0.677156	0.0643616	0.443408	5229	497	3424	4	1	7	1307.25	497	489.143
Ubash3b	9	150600	0.375551	0.0131873	0.0226228	56558	1986	3407	82	6	11	689.732	331	309.727
Cstf2t	19	3752	0.987473	0.145522	0.907783	3705	546	3406	3	1	11	1235	546	309.636
Per1	11	14744	1.82956	0.176004	0.231009	26975	2595	3406	1	4	7	26975	648.75	486.571
Mycn	12	5744	1.21327	0.400766	0.592618	6969	2302	3404	6	6	11	1161.5	383.667	309.455
Map4	9	152496	0.116974	0.0185907	0.0223219	17838	2835	3404	21	7	9	849.429	405	378.222
Ntrk3	7	401049	0.194001	0.0216133	0.00848525	77804	8668	3403	127	24	12	612.63	361.167	283.583
Col4a2	8	136483	0.0726904	0.0136501	0.0248969	9921	1863	3398	11	6	11	901.909	310.5	308.909
Ndufb7	8	4866	2.65125	0.116112	0.697904	12901	565	3396	9	1	8	1433.44	565	424.5
Ski	4	68461	1.02591	0.0233271	0.0496049	70235	1597	3396	42	4	11	1672.26	399.25	308.727
Tsc22d1	14	92805	0.215732	0.0563978	0.0365282	20021	5234	3390	24	8	8	834.208	654.25	423.75
Kcna5	6	2862	14.609	1.59713	1.18449	41811	4571	3390	26	13	14	1608.12	351.615	242.143
Snap25	2	68976	0.859879	0.196518	0.049104	59311	13555	3387	86	30	9	689.663	451.833	376.333
Zzz3	3	67354	0.0904029	0.0256406	0.050242	6089	1727	3384	8	3	8	761.125	575.667	423
Sh2d4b	14	79478	0.0194268	0.00330909	0.0425149	1544	263	3379	3	1	13	514.667	263	259.923
Hdac9	12	869516	0.00541566	0.0026118	0.00388492	4709	2271	3378	7	7	12	672.714	324.429	281.5
Dbp	7	5104	0	0.758033	0.661834	0	3869	3378	0	7	7	0	552.714	482.571
Rgs7	1	433414	0.0433004	0.00742708	0.00777548	18767	3219	3370	37	10	13	507.216	321.9	259.231
B230118H07Rik	2	68253	0.25322	0.0703266	0.0492433	17283	4800	3361	24	15	11	720.125	320	305.545
Lpcat4	2	7271	0.740063	0.201485	0.46156	5381	1465	3356	3	3	8	1793.67	488.333	419.5
Bcl2l1	2	51061	0.791073	0.0642173	0.0656861	40393	3279	3354	22	8	9	1836.05	409.875	372.667
Fbxo33	12	19071	0.332599	0.133344	0.175187	6343	2543	3341	9	8	12	704.778	317.875	278.417
Dscam	16	579913	0.00239864	0.00229862	0.00574914	1391	1333	3334	5	5	11	278.2	266.6	303.091
Fgf12	16	592971	0.0550044	0.0104541	0.0056141	32616	6199	3329	54	14	11	604	442.786	302.636
Hsp90ab1	17	5484	2.60376	0.398249	0.606309	14279	2184	3325	8	6	8	1784.88	364	415.625
Stxbp6	12	222226	0.0058319	0.00490942	0.0149532	1296	1091	3323	4	4	12	324	272.75	276.917
Atp2c1	9	109896	0.049374	0.00780738	0.0301649	5426	858	3315	9	3	10	602.889	286	331.5
Palld	8	391258	0.00127537	0.000618518	0.00847011	499	242	3314	1	1	9	499	242	368.222
Ccdc50	16	63350	0.0665825	0.0286661	0.0522494	4218	1816	3310	7	7	10	602.571	259.429	331
Dst	1	400437	0.135939	0.00867053	0.00826597	54435	3472	3310	90	13	13	604.833	267.077	254.615
Hipk2	6	181776	0.0333872	0.00613392	0.0181652	6069	1115	3302	11	4	10	551.727	278.75	330.2
Mgmt	7	233731	0.00143327	0	0.0141231	335	0	3301	1	0	10	335	0	330.1
Skor2	18	43938	0.0124266	0.0190951	0.0750603	546	839	3298	2	2	11	273	419.5	299.818
Adcy8	15	223262	0.0445933	0.0286659	0.0147629	9956	6400	3296	13	14	11	765.846	457.143	299.636
Ift57	16	65833	0.151079	0.0632206	0.0500357	9946	4162	3294	17	13	10	585.059	320.154	329.4
Rnf19b	4	26383	0.540537	0.048175	0.124815	14261	1271	3293	18	3	9	792.278	423.667	365.889
Epha7	4	154369	0.0343528	0.0209109	0.021319	5303	3228	3291	5	4	11	1060.6	807	299.182
Shf	2	20271	1.77756	0.550392	0.162153	36033	11157	3287	14	20	8	2573.79	557.85	410.875
Rfc5	5	9879	0.200729	0.0203462	0.33222	1983	201	3282	2	1	6	991.5	201	547
Caln1	5	476922	0.211284	0.00394823	0.00687953	100766	1883	3281	181	8	11	556.718	235.375	298.273
Tbc1d9	8	107583	0.296487	0.0258219	0.0304881	31897	2778	3280	43	9	11	741.791	308.667	298.182
Dpysl2	14	65825	0.373354	0.0257957	0.0497683	24576	1698	3276	46	7	10	534.261	242.571	327.6
Arid1a	4	77762	0.160966	0.0376919	0.0421285	12517	2931	3276	12	7	7	1043.08	418.714	468
Arrdc3	13	12659	0.456276	0.379809	0.258709	5776	4808	3275	3	7	6	1925.33	686.857	545.833
Bod1	11	6705	2.84057	0.283371	0.487547	19046	1900	3269	32	6	10	595.188	316.667	326.9
Siah3	14	70160	0.0371437	0.00317845	0.0464937	2606	223	3262	5	1	8	521.2	223	407.75
Tox3	8	101304	0.0352799	0.01304	0.0321902	3574	1321	3261	8	5	13	446.75	264.2	250.846
Midn	10	10097	0.1031	0.290383	0.322472	1041	2932	3256	1	6	6	1041	488.667	542.667
Zbtb2	10	21034	0.770562	0.0918037	0.154797	16208	1931	3256	21	4	11	771.81	482.75	296
Klf10	15	9244	1.04078	0.439745	0.35212	9621	4065	3255	5	8	9	1924.2	508.125	361.667
Cd276	9	30734	0.848897	0.0204659	0.105876	26090	629	3254	28	3	11	931.786	209.667	295.818
Arl5a	2	26926	0.903736	0.0424868	0.12085	24334	1144	3254	38	3	10	640.368	381.333	325.4
Sema3f	9	28976	0.481571	0.0176008	0.112024	13954	510	3246	15	2	6	930.267	255	541
Vldlr	19	37748	0.337819	0.0892498	0.0858853	12752	3369	3242	15	8	7	850.133	421.125	463.143
Esd	14	18469	0.123125	0.0357356	0.175375	2274	660	3239	3	2	12	758	330	269.917
Mbp	18	110492	0.581526	0.0875629	0.029251	64254	9675	3232	80	30	9	803.175	322.5	359.111
Itga3	11	32328	0.305865	0	0.0999753	9888	0	3232	9	0	8	1098.67	0	404
Fat1	8	116811	0.325466	0.112969	0.0276258	38018	13196	3227	66	21	10	576.03	628.381	322.7
Foxk1	5	60515	0.397389	0.0290672	0.0532595	24048	1759	3223	45	5	9	534.4	351.8	358.111
Cerk	15	47014	0.223231	0.00665759	0.0684902	10495	313	3220	2	1	6	5247.5	313	536.667
Tecr	8	22794	0.637448	0.0487848	0.141221	14530	1112	3219	12	3	10	1210.83	370.667	321.9
Myo18a	11	102735	0.341685	0.0121186	0.0313136	35103	1245	3217	48	5	11	731.312	249	292.455
Spock1	13	487138	0.1286	0.00395165	0.00658951	62646	1925	3210	98	6	11	639.245	320.833	291.818
Nr1d1	11	7402	3.83856	0.579978	0.433667	28413	4293	3210	9	9	8	3157	477	401.25
Gad1	2	40712	0	0.00491256	0.078822	0	200	3209	0	1	6	0	200	534.833
Plppr4	3	41732	0.0768715	0.0361593	0.0767517	3208	1509	3203	3	3	7	1069.33	503	457.571
Adamts3	5	206248	0.00513944	0.0018085	0.0155202	1060	373	3201	3	1	8	353.333	373	400.125
Prl5a1	13	9112	0.303117	0.207748	0.351076	2762	1893	3199	5	6	7	552.4	315.5	457
Smad2	18	69384	0.112432	0.0273982	0.0460769	7801	1901	3197	11	5	7	709.182	380.2	456.714
Abcc12	8	76121	0.755613	0.0700201	0.0419595	57518	5330	3194	62	14	12	927.71	380.714	266.167
Tmem184b	15	42620	0.0804786	0.00797748	0.0746363	3430	340	3181	4	1	7	857.5	340	454.429
Lpin1	12	111298	0.148296	0.019641	0.0285809	16505	2186	3181	24	9	12	687.708	242.889	265.083
Tle3	9	46132	0.331288	0.0278115	0.0687375	15283	1283	3171	17	3	9	899	427.667	352.333
Galnt18	7	308317	0.0476198	0.00781339	0.0102751	14682	2409	3168	18	6	11	815.667	401.5	288
Plxdc2	2	399536	0.0140388	0.00778904	0.00792419	5609	3112	3166	8	7	6	701.125	444.571	527.667
Irs2	8	23778	0.331399	0.112331	0.132938	7880	2671	3161	11	3	8	716.364	890.333	395.125
Gm6588	5	2313	13.8997	0.475573	1.36662	32150	1100	3161	39	5	10	824.359	220	316.1
Sphkap	1	152970	0.240269	0.0315683	0.0206642	36754	4829	3161	76	15	12	483.605	321.933	263.417
Corin	5	204449	0.00104182	0	0.0154464	213	0	3158	1	0	11	213	0	287.091
Celf4	18	276526	0.770904	0.0733964	0.0113733	213175	20296	3145	153	55	13	1393.3	369.018	241.923
Rbms3	9	1299839	0.00164944	0.000360814	0.00241491	2144	469	3139	5	2	12	428.8	234.5	261.583
Mreg	1	52866	0.423788	0.0374721	0.0593765	22404	1981	3139	25	7	10	896.16	283	313.9
Kazn	4	137012	0.378376	0.0117289	0.022852	51842	1607	3131	89	6	12	582.494	267.833	260.917
Brd2	17	10612	1.04354	0.322371	0.294478	11074	3421	3125	7	3	5	1582	1140.33	625
Cadm2	16	965488	0.0253002	0.00875205	0.0032336	24427	8450	3122	40	17	10	610.675	497.059	312.2
Aldoc	11	4709	1.04948	0.137396	0.662773	4942	647	3121	2	1	6	2471	647	520.167
Fam174b	7	36613	0.011881	0	0.0851064	435	0	3116	1	0	8	435	0	389.5
Nt5c2	19	129800	0.194969	0.0133282	0.0239831	25307	1730	3113	39	7	11	648.897	247.143	283
Olfm1	2	37644	1.174	0.0585485	0.0826692	44194	2204	3112	32	6	11	1381.06	367.333	282.909
Tmem135	7	264509	0.0494917	0.013043	0.0117463	13091	3450	3107	25	8	11	523.64	431.25	282.455
Pja2	17	50878	0.207772	0.0572153	0.0609694	10571	2911	3102	16	8	9	660.688	363.875	344.667
Rps29	12	1465	2.50648	0.806143	2.11468	3672	1181	3098	6	3	11	612	393.667	281.636
Dnajb2	1	9287	1.55486	0.235706	0.332939	14440	2189	3092	7	6	8	2062.86	364.833	386.5
Ppp2r5c	12	135932	0.293926	0.0143086	0.0227246	39954	1945	3089	41	7	9	974.488	277.857	343.222
Phactr1	13	457904	0.0471081	0.00903246	0.00674377	21571	4136	3088	35	15	12	616.314	275.733	257.333
Slc25a25	2	36959	0.490625	0.0330637	0.083525	18133	1222	3087	18	3	12	1007.39	407.333	257.25
Chchd3	6	268067	0.0200957	0.00513305	0.0115083	5387	1376	3085	9	4	11	598.556	344	280.455
Cnnm1	19	56775	0.564474	0.0484544	0.0543197	32048	2751	3084	33	6	8	971.152	458.5	385.5
Epb41l3	17	214307	0.107043	0.00789055	0.0143906	22940	1691	3084	37	5	13	620	338.2	237.231
Gprc5b	7	23165	0.984589	0.152299	0.133132	22808	3528	3084	25	11	12	912.32	320.727	257
Ykt6	11	12023	3.1745	0.176162	0.255926	38167	2118	3077	19	6	10	2008.79	353	307.7
Gphn	12	458394	0.0131524	0.00600575	0.00671038	6029	2753	3076	11	9	10	548.091	305.889	307.6
Gpr85	6	5485	1.55169	0.968095	0.559891	8511	5310	3071	11	6	9	773.727	885	341.222
Prss52	14	9429	8.23958	0.546399	0.325273	77691	5152	3067	76	10	10	1022.25	515.2	306.7
Mex3c	18	19532	0.618831	0.20044	0.156973	12087	3915	3066	11	9	10	1098.82	435	306.6
Aurkb	11	6018	1.86225	0.261715	0.508973	11207	1575	3063	9	6	8	1245.22	262.5	382.875
Atf7ip	6	92062	0.321305	0.0397775	0.0332602	29580	3662	3062	57	10	8	518.947	366.2	382.75
Abcg1	17	60291	0.379227	0.0244315	0.0506377	22864	1473	3053	29	5	8	788.414	294.6	381.625
Ttc39b	4	103956	0.187714	0.0452884	0.0293586	19514	4708	3052	27	14	10	722.741	336.286	305.2
Ppp2r2b	18	414251	0.0237489	0.00970185	0.00736269	9838	4019	3050	14	14	9	702.714	287.071	338.889
Man1a2	3	123271	0.0448037	0.00819333	0.024726	5523	1010	3048	8	2	10	690.375	505	304.8
Erc2	14	856110	0.0091285	0.00323907	0.00355795	7815	2773	3046	12	10	10	651.25	277.3	304.6
Rtn4	11	51385	0.0791476	0.032383	0.0592196	4067	1664	3043	6	4	9	677.833	416	338.111
Galnt13	2	681993	0.0163917	0.00496926	0.00446046	11179	3389	3042	15	9	10	745.267	376.556	304.2
Zfp516	18	94652	0.0759625	0.022176	0.0320331	7190	2099	3032	6	5	7	1198.33	419.8	433.143
Ap1b1	11	55968	0.11687	0.0115959	0.0541202	6541	649	3029	12	3	10	545.083	216.333	302.9
Fam49a	12	118827	0.0890033	0.0220068	0.0254824	10576	2615	3028	15	8	11	705.067	326.875	275.273
Rtn4rl1	11	73777	0.992938	0.032422	0.0410426	73256	2392	3028	35	8	11	2093.03	299	275.273
Prickle2	6	335248	0.00778826	0.0021238	0.00902914	2611	712	3027	8	1	12	326.375	712	252.25
Wscd2	5	99393	0.705985	0.0167919	0.0304549	70170	1669	3027	34	6	11	2063.82	278.167	275.182
Dusp6	10	4259	1.32989	1.1073	0.710495	5664	4716	3026	5	5	9	1132.8	943.2	336.222
Pim1	17	5327	2.0413	0.15581	0.567862	10874	830	3025	10	2	7	1087.4	415	432.143
Prkd1	12	307868	0.0030695	0.00238739	0.00982564	945	735	3025	2	3	7	472.5	245	432.143
St8sia5	18	69604	0.784653	0.0741337	0.0434458	54615	5160	3024	28	12	11	1950.54	430	274.909
Opn5	17	54613	0.0100892	0.0133302	0.0552066	551	728	3015	2	3	9	275.5	242.667	335
Slc6a17	3	50471	0.571873	0.0348121	0.0596382	28863	1757	3010	28	5	6	1030.82	351.4	501.667
Smarca2	19	173249	0.281329	0.0363869	0.0173507	48740	6304	3006	77	13	9	632.987	484.923	334
Klhl29	12	298211	0.0500686	0.00595887	0.0100499	14931	1777	2997	24	4	8	622.125	444.25	374.625
Sfxn5	6	120374	0.0920298	0.00879758	0.0248891	11078	1059	2996	7	2	6	1582.57	529.5	499.333
Gm8439	4	20929	0.666157	0.116537	0.143055	13942	2439	2994	8	5	9	1742.75	487.8	332.667
Numa1	7	80854	0.0873797	0.017983	0.0369555	7065	1454	2988	11	3	6	642.273	484.667	498
Emb	13	53843	0.183106	0.0792118	0.055309	9859	4265	2978	17	12	12	579.941	355.417	248.167
Zfp385a	15	26192	0.231865	0.026153	0.113661	6073	685	2977	7	3	10	867.571	228.333	297.7
Mef2d	3	29715	0.857446	0.118762	0.0999495	25479	3529	2970	8	8	7	3184.88	441.125	424.286
Fat3	9	591097	0.00564882	0.00225175	0.00502117	3339	1331	2968	9	3	8	371	443.667	371
Kif16b	2	283270	0.118244	0.0646697	0.0104741	33495	18319	2967	65	50	12	515.308	366.38	247.25
Slc16a1	3	19795	0.730487	0.107249	0.149836	14460	2123	2966	18	7	11	803.333	303.286	269.636
Egln2	7	8145	1.54586	0.158011	0.363904	12591	1287	2964	3	2	7	4197	643.5	423.429
Zbtb7b	3	16030	0.26413	0.100998	0.184841	4234	1619	2963	6	3	3	705.667	539.667	987.667
Cadps	14	450517	0.0154978	0.00644593	0.00657467	6982	2904	2962	10	7	11	698.2	414.857	269.273
Ptch1	13	65133	0.50251	0.105446	0.0454762	32730	6868	2962	31	12	7	1055.81	572.333	423.143
Tgfb2	1	83198	0.0202048	0.00569725	0.0356018	1681	474	2962	4	2	7	420.25	237	423.143
Chd7	4	177254	0.865645	0.0562075	0.0166936	153439	9963	2959	211	32	9	727.199	311.344	328.778
Apba1	19	190710	0.184133	0.0163285	0.0155105	35116	3114	2958	48	6	7	731.583	519	422.571
Akap11	14	44563	0.141799	0.0368467	0.0663331	6319	1642	2956	9	4	10	702.111	410.5	295.6
Nol4l	2	122510	0.474141	0.0312301	0.0241286	58087	3826	2956	45	10	8	1290.82	382.6	369.5
Esrrb	12	160512	0.0105849	0.00435481	0.0184098	1699	699	2955	4	3	9	424.75	233	328.333
Zfand3	17	205785	0.106315	0.00572442	0.0143208	21878	1178	2947	44	2	7	497.227	589	421
Kcnd3	3	221673	0.0294352	0.00812458	0.0132447	6525	1801	2936	9	4	6	725	450.25	489.333
Tnks	8	136512	0.0672322	0.0205476	0.0214853	9178	2805	2933	13	9	12	706	311.667	244.417
Fbxw11	11	104093	0.919024	0.0460742	0.0281575	95664	4796	2931	103	8	9	928.777	599.5	325.667
Zfp703	8	4127	2.09498	0.480737	0.70899	8646	1984	2926	6	6	7	1441	330.667	418
Zbtb38	9	48909	0.677299	0.024106	0.0597641	33126	1179	2923	40	4	12	828.15	294.75	243.583
Mpv17l2	8	2284	0	0.580998	1.27977	0	1327	2923	0	2	2	0	663.5	1461.5
Stk17b	1	29719	0.0204919	0.00861402	0.0982536	609	256	2920	1	1	10	609	256	292
Fndc9	11	4315	1.11472	0.164542	0.676014	4810	710	2917	15	3	10	320.667	236.667	291.7
Pebp1	5	4914	2.06634	0.157713	0.59361	10154	775	2917	14	2	8	725.286	387.5	364.625
Agbl1	7	894812	0.00129413	0.000508487	0.00325655	1158	455	2914	3	2	9	386	227.5	323.778
Gp1bb	16	2085	7.4705	0.22494	1.39616	15576	469	2911	1	2	6	15576	234.5	485.167
Mgst2	3	22318	1.55175	0.0983063	0.130433	34632	2194	2911	47	7	9	736.851	313.429	323.444
Pde4dip	3	198880	0.0868514	0.00827635	0.014637	17273	1646	2911	24	4	9	719.708	411.5	323.444
Ptrhd1	12	5924	0.857698	0.159183	0.490547	5081	943	2906	6	2	8	846.833	471.5	363.25
Bckdhb	9	199096	0.0367511	0.00934725	0.0145809	7317	1861	2903	17	8	12	430.412	232.625	241.917
Lsm11	11	16667	0.248035	0.0262795	0.173637	4134	438	2894	3	1	8	1378	438	361.75
Dym	18	268184	0.0941108	0.00614876	0.0107874	25239	1649	2893	29	5	7	870.31	329.8	413.286
Adgrl1	8	41850	0.68638	0.101649	0.0691278	28725	4254	2893	17	9	7	1689.71	472.667	413.286
Hnrnpll	17	32782	0.203862	0.0454518	0.0881886	6683	1490	2891	11	5	7	607.545	298	413
Mxi1	19	63166	0.63493	0.0728398	0.04561	40106	4601	2881	32	9	7	1253.31	511.222	411.571
Tmem267	13	122374	0.0158857	0.0135895	0.0235099	1944	1663	2877	2	3	6	972	554.333	479.5
Sez6l	5	158035	0.218907	0.00642896	0.0181795	34595	1016	2873	40	4	9	864.875	254	319.222
Kif26b	1	403733	0.158833	0.00997937	0.00710866	64126	4029	2870	95	12	13	675.011	335.75	220.769
Ubl3	5	48155	0.472474	0.0329976	0.0595161	22752	1589	2866	38	4	8	598.737	397.25	358.25
Etl4	2	900329	0	0.000121067	0.00318217	0	109	2865	0	1	11	0	109	260.455
Mapk4	18	136874	0.142576	0.0268568	0.0209024	19515	3676	2861	21	12	11	929.286	306.333	260.091
Fat4	3	125046	0.00495018	0.0147146	0.0228476	619	1840	2857	2	5	11	309.5	368	259.727
Ang	14	10860	0.547422	0.0423573	0.262799	5945	460	2854	5	1	5	1189	460	570.8
Csrnp3	2	185780	0.0240553	0.0096835	0.0153569	4469	1799	2853	9	6	11	496.556	299.833	259.364
Rcvrn	11	8008	3.85015	0.432692	0.356144	30832	3465	2852	15	10	11	2055.47	346.5	259.273
Adamts1	16	9287	0.332292	0.387531	0.306881	3086	3599	2850	4	9	8	771.5	399.889	356.25
4930404N11Rik	10	1797	4.35392	0	1.58486	7824	0	2848	9	0	4	869.333	0	712
Arid5b	10	186221	0.106937	0.0356243	0.0152937	19914	6634	2848	24	13	9	829.75	510.308	316.444
Relt	7	17600	0.655	0.0522159	0.161818	11528	919	2848	24	2	8	480.333	459.5	356
Cntn4	6	1021651	0.00528556	0.00465423	0.00278667	5400	4755	2847	11	12	12	490.909	396.25	237.25
Grid2	6	1448316	0.00432088	0.000577222	0.00196504	6258	836	2846	10	4	11	625.8	209	258.727
Khdrbs2	1	485855	0.00215702	0.00103735	0.0058536	1048	504	2844	1	1	9	1048	504	316
Reep2	18	6875	2.04611	0.313745	0.413236	14067	2157	2841	8	5	8	1758.38	431.4	355.125
Bhlhe41	6	7178	2.27083	0.732098	0.395793	16300	5255	2841	14	7	6	1164.29	750.714	473.5
Trappc9	15	471585	0.0313729	0.00391022	0.00602224	14795	1844	2840	19	4	7	778.684	461	405.714
Ppm1b	17	67251	0.178347	0.0149589	0.0421852	11994	1006	2837	20	3	11	599.7	335.333	257.909
Ccdc85a	11	198640	0.00565344	0.00123842	0.014267	1123	246	2834	3	1	8	374.333	246	354.25
Ubtf	11	15183	1.74807	0.175064	0.185997	26541	2658	2824	16	8	6	1658.81	332.25	470.667
Slitrk1	14	4252	1.95484	0.994591	0.662512	8312	4229	2817	11	8	9	755.636	528.625	313
Foxo3	10	94915	0.763041	0.0564716	0.0296581	72424	5360	2815	86	8	5	842.14	670	563
Fmn2	1	320905	0.0161356	0.00696468	0.00877207	5178	2235	2815	7	6	11	739.714	372.5	255.909
Hivep2	10	185300	0.220998	0.0328009	0.0151808	40951	6078	2813	69	11	7	593.493	552.545	401.857
AI413582	17	1960	13.9031	0.423469	1.43469	27250	830	2812	15	3	5	1816.67	276.667	562.4
Fbxl22	9	6135	2.19902	0.279707	0.458191	13491	1716	2811	9	5	5	1499	343.2	562.2
Slc3a1	17	35861	0.0406012	0.00560497	0.0783581	1456	201	2810	4	1	9	364	201	312.222
Steap2	5	29750	0.065916	0.0357311	0.0943529	1961	1063	2807	3	1	6	653.667	1063	467.833
Rims4	2	58933	0.612509	0.0355319	0.0476134	36097	2094	2806	36	6	9	1002.69	349	311.778
Sorcs1	19	535348	0.00313067	0.000722894	0.00523585	1676	387	2803	5	1	11	335.2	387	254.818
Ctnnd2	15	856749	0.0223566	0.00487657	0.00327167	19154	4178	2803	42	10	9	456.048	417.8	311.444
Ddx10	9	149419	0.0238591	0.0066859	0.0187526	3565	999	2802	7	3	9	509.286	333	311.333
G3bp2	5	31574	0.292139	0.0616963	0.0887439	9224	1948	2802	9	4	8	1024.89	487	350.25
Mdm2	10	21884	0.35679	0.103866	0.127902	7808	2273	2799	9	4	9	867.556	568.25	311
Orai3	7	5336	1.29891	0.127624	0.524363	6931	681	2798	6	3	4	1155.17	227	699.5
Trim67	8	41622	0.295661	0.0300562	0.0669358	12306	1251	2786	13	5	9	946.615	250.2	309.556
Zbtb46	2	71665	0.318468	0.024768	0.0387637	22823	1775	2778	29	4	8	787	443.75	347.25
Dhx35	2	63408	0.0608756	0.016654	0.0437484	3860	1056	2774	4	3	10	965	352	277.4
Lamp5	2	17679	1.47672	0.251881	0.156853	26107	4453	2773	49	17	10	532.796	261.941	277.3
Ctdsp2	10	21259	0.963263	0.164307	0.130392	20478	3493	2772	9	6	6	2275.33	582.167	462
Fam155a	8	565260	0.0240049	0.00395747	0.0049004	13569	2237	2770	24	6	11	565.375	372.833	251.818
Plpbp	8	13578	0.367285	0.0724702	0.203859	4987	984	2768	4	2	8	1246.75	492	346
Car10	11	503722	0.12494	0.00832801	0.00548715	62935	4195	2764	127	15	11	495.551	279.667	251.273
Lonrf1	8	33298	0.28299	0.0730675	0.082978	9423	2433	2763	11	7	7	856.636	347.571	394.714
Dnajb12	10	19732	1.20444	0.106984	0.139976	23766	2111	2762	17	5	8	1398	422.2	345.25
Zfp423	8	297786	0.0701947	0.00671959	0.00925833	20903	2001	2757	36	6	8	580.639	333.5	344.625
Adcy1	11	115018	0.635335	0.0379245	0.0239528	73075	4362	2755	86	13	11	849.709	335.538	250.455
Nectin1	9	70387	0.124554	0.0099024	0.0390129	8767	697	2746	11	2	7	797	348.5	392.286
9230019H11Rik	10	9706	0	0	0.282815	0	0	2745	0	0	8	0	0	343.125
Tm6sf1	7	25362	0.126015	0.0162842	0.108233	3196	413	2745	4	1	9	799	413	305
Papss1	3	78904	0.14344	0.0414047	0.0347764	11318	3267	2744	17	9	10	665.765	363	274.4
Rcan1	16	74219	0.136838	0.0152522	0.0369312	10156	1132	2741	15	3	8	677.067	377.333	342.625
Sox12	2	4436	2.56492	0.441839	0.617899	11378	1960	2741	9	6	6	1264.22	326.667	456.833
Rad23b	4	42195	0.12492	0.0276573	0.0648418	5271	1167	2736	7	2	8	753	583.5	342
Xylt1	7	286652	0.0161659	0.00151752	0.00953072	4634	435	2732	15	2	10	308.933	217.5	273.2
Tub	7	23580	1.22943	0.0765479	0.115776	28990	1805	2730	27	5	8	1073.7	361	341.25
Ccdc141	2	160735	0.00714219	0.00392572	0.0169658	1148	631	2727	3	1	11	382.667	631	247.909
Map3k7	4	59371	0.0610399	0.0263934	0.0458978	3624	1567	2725	6	5	10	604	313.4	272.5
Mmd	11	29134	0.118487	0.0325393	0.0934647	3452	948	2723	6	3	10	575.333	316	272.3
Golim4	3	80774	0.0587689	0.0428851	0.0336866	4747	3464	2721	8	9	9	593.375	384.889	302.333
Pigk	3	128842	0.0653436	0.0125347	0.0210956	8419	1615	2718	17	6	9	495.235	269.167	302
Ubald1	16	5538	2.45829	0.250271	0.490249	13614	1386	2715	4	3	8	3403.5	462	339.375
Oxr1	15	413567	0.108161	0.0215056	0.00656484	44732	8894	2715	84	25	10	532.524	355.76	271.5
Adgrl3	5	804996	0.0121901	0.0100994	0.00337145	9813	8130	2714	14	16	10	700.929	508.125	271.4
Kcng4	8	11827	0.0437135	0	0.229306	517	0	2712	2	0	8	258.5	0	339
Pisd	5	49342	0.241903	0.0599084	0.0549431	11936	2956	2711	22	9	9	542.545	328.444	301.222
Tex261	6	6929	0.508731	0.0815413	0.390966	3525	565	2709	5	2	6	705	282.5	451.5
Uck2	1	62438	0.611727	0.0550146	0.043339	38195	3435	2706	52	12	10	734.519	286.25	270.6
Snhg11	2	10514	0.796842	0.035857	0.257086	8378	377	2703	6	1	6	1396.33	377	450.5
Atp6v0e	17	23252	1.57543	0.0821435	0.116205	36632	1910	2702	40	5	8	915.8	382	337.75
BC048403	10	12936	0.253479	0.0630025	0.208874	3279	815	2702	3	2	9	1093	407.5	300.222
D1Ertd622e	1	18117	0.246343	0.177347	0.149031	4463	3213	2700	5	5	7	892.6	642.6	385.714
Trib2	12	25196	0.11986	0.0513177	0.107041	3020	1293	2697	8	4	8	377.5	323.25	337.125
Coa5	1	13019	0.301175	0.0618327	0.206928	3921	805	2694	6	3	11	653.5	268.333	244.909
Loxl2	14	86767	0	0.00237417	0.0310371	0	206	2693	0	1	10	0	206	269.3
Klf7	1	92836	0.356112	0.0863135	0.0290081	33060	8013	2693	52	16	7	635.769	500.812	384.714
Cdk14	5	576868	0.00366635	0.00164856	0.00466311	2115	951	2690	4	4	9	528.75	237.75	298.889
Ndrg4	8	38135	0.336856	0.0378917	0.0704864	12846	1445	2688	9	3	7	1427.33	481.667	384
Exoc3	13	39245	0.0589629	0.0142439	0.0684673	2314	559	2687	2	2	8	1157	279.5	335.875
Ptprs	17	64058	0.42282	0.0251959	0.0419308	27085	1614	2686	13	3	8	2083.46	538	335.75
Skor1	9	10792	0.987305	0.127409	0.248888	10655	1375	2686	10	4	9	1065.5	343.75	298.444
Selenos	7	9757	0.342626	0.0423286	0.27529	3343	413	2686	5	1	8	668.6	413	335.75
Zfat	15	175093	0.157065	0.0322115	0.0153347	27501	5640	2685	34	11	9	808.853	512.727	298.333
Robo1	16	737790	0.0321541	0.0165792	0.00363789	23723	12232	2684	40	31	10	593.075	394.581	268.4
St7	6	249123	0.0370861	0.00917619	0.0107698	9239	2286	2683	20	7	11	461.95	326.571	243.909
1700012A03Rik	6	8676	0.484901	0.128976	0.309129	4207	1119	2682	10	4	10	420.7	279.75	268.2
Slc8a1	17	365273	0.035661	0.011115	0.00733698	13026	4060	2680	29	13	9	449.172	312.308	297.778
Slc32a1	2	4982	0.0401445	0.0375351	0.537535	200	187	2678	1	1	7	200	187	382.571
Soga3	10	55635	0.0929091	0.0537611	0.0480453	5169	2991	2673	5	6	6	1033.8	498.5	445.5
Dtx1	5	31665	0.668719	0.0105479	0.0843834	21175	334	2672	10	1	8	2117.5	334	334
Pik3r1	13	87457	0.204546	0.0916793	0.0305179	17889	8018	2669	28	18	8	638.893	445.444	333.625
Peg3	7	26540	0.231952	0.104145	0.100528	6156	2764	2668	3	3	3	2052	921.333	889.333
Flrt3	2	13279	1.19023	0.575872	0.200843	15805	7647	2667	30	21	11	526.833	364.143	242.455
Erbb4	1	1075874	0.00687627	0.00673778	0.00247613	7398	7249	2664	14	18	10	528.429	402.722	266.4
Gabra1	11	51992	0.107824	0.0473342	0.0511617	5606	2461	2660	7	8	9	800.857	307.625	295.556
Prkag2	5	237899	0.286475	0.0158975	0.0111812	68152	3782	2660	78	11	9	873.744	343.818	295.556
Mybbp1a	11	10414	0.206645	0.0521413	0.255329	2152	543	2659	5	2	10	430.4	271.5	265.9
Npl	1	46699	0.0440481	0.0109852	0.0569177	2057	513	2658	5	2	8	411.4	256.5	332.25
D5Ertd579e	5	95540	0.11681	0.0150094	0.0277685	11160	1434	2653	21	3	6	531.429	478	442.167
Snx19	9	39626	0.327361	0.0440115	0.0669258	12972	1744	2652	19	6	9	682.737	290.667	294.667
Dut	2	11419	0.362466	0.123916	0.232157	4139	1415	2651	3	2	9	1379.67	707.5	294.556
Rhbdd1	1	128910	0.0168722	0.00671011	0.0205182	2175	865	2645	3	3	7	725	288.333	377.857
Camk1d	2	421059	0.0446042	0.00743126	0.00627466	18781	3129	2642	30	9	9	626.033	347.667	293.556
Dip2a	10	82327	0.0423798	0.02252	0.0320672	3489	1854	2640	6	5	6	581.5	370.8	440
Agtpbp1	13	107837	0.302206	0.0229235	0.0244536	32589	2472	2637	49	8	8	665.082	309	329.625
Tacc1	8	101873	0.0548526	0.00535961	0.0258655	5588	546	2635	9	1	8	620.889	546	329.375
Ap1ar	3	30517	0.0725497	0.0138284	0.0863125	2214	422	2634	3	1	10	738	422	263.4
Susd4	1	132553	0.0542726	0.00701606	0.0198562	7194	930	2632	10	2	9	719.4	465	292.444
Tob2	15	10057	2.83325	0.441682	0.26141	28494	4442	2629	9	8	4	3166	555.25	657.25
Cpne9	6	23289	0.109708	0	0.112843	2555	0	2628	1	0	6	2555	0	438
Fgf14	14	699221	0.0521781	0.00443637	0.00375418	36484	3102	2625	79	10	10	461.823	310.2	262.5
Scn4b	9	15532	0.0969611	0	0.168813	1506	0	2622	2	0	7	753	0	374.571
Fbxl3	14	19328	0.468077	0.0771937	0.135503	9047	1492	2619	13	4	7	695.923	373	374.143
Ddit4	10	2096	13.9866	2.33397	1.24857	29316	4892	2617	28	11	6	1047	444.727	436.167
Tarbp1	8	49737	0.380944	0.0358084	0.0526168	18947	1781	2617	19	6	8	997.211	296.833	327.125
Fbxw7	3	163931	0.0663328	0.0133959	0.015964	10874	2196	2617	21	6	9	517.81	366	290.778
Utp18	11	26524	1.30312	0.0916528	0.0986277	34564	2431	2616	65	9	8	531.754	270.111	327
Setd6	8	3130	2.83131	0.105431	0.834824	8862	330	2613	4	1	5	2215.5	330	522.6
Cd47	16	61176	0.264957	0.0612822	0.0426965	16209	3749	2612	32	11	8	506.531	340.818	326.5
Pten	19	68584	0.125365	0.0420069	0.0380555	8598	2881	2610	11	5	2	781.636	576.2	1305
Tbc1d1	5	195182	0.0854126	0.0105491	0.013367	16671	2059	2609	22	7	10	757.773	294.143	260.9
Ip6k2	9	22542	0.379159	0.024532	0.115606	8547	553	2606	16	2	8	534.188	276.5	325.75
Fmn1	2	389032	0.0249465	0.0110299	0.00669611	9705	4291	2605	20	13	10	485.25	330.077	260.5
Fkbp2	19	2728	2.52383	0.281891	0.954545	6885	769	2604	2	2	3	3442.5	384.5	868
Asic2	11	1088234	0.0040166	0.000448433	0.00239287	4371	488	2604	9	2	10	485.667	244	260.4
Cabp7	11	9887	0.151917	0	0.262668	1502	0	2597	4	0	9	375.5	0	288.556
Gpr151	18	1772	3.20655	1.56603	1.46501	5682	2775	2596	10	9	10	568.2	308.333	259.6
Isx	8	20333	0.0743127	0.0581813	0.127527	1511	1183	2593	3	5	10	503.667	236.6	259.3
Acsl6	11	60952	0.296036	0.0162259	0.0424596	18044	989	2588	16	1	7	1127.75	989	369.714
Fgd3	13	58758	0.00847544	0	0.044028	498	0	2587	2	0	7	249	0	369.571
Far2	6	135343	0	0.00297762	0.0190996	0	403	2585	0	2	9	0	201.5	287.222
Slc38a1	15	71496	0.15426	0.0313584	0.0360859	11029	2242	2580	16	6	8	689.312	373.667	322.5
Cdkal1	13	663929	0.0187987	0.00805809	0.00388596	12481	5350	2580	23	14	10	542.652	382.143	258
Pgm2	5	35402	0.140049	0.0413253	0.072849	4958	1463	2579	9	3	7	550.889	487.667	368.429
Gfra2	14	89719	0.0133082	0.00979726	0.0287342	1194	879	2578	3	3	10	398	293	257.8
Kcnab2	4	86806	0.0275557	0.00544893	0.0296754	2392	473	2576	5	1	9	478.4	473	286.222
Zfp704	3	183066	0.0890116	0.0110233	0.014066	16295	2018	2575	25	7	10	651.8	288.286	257.5
Tbc1d22a	15	284045	0.148269	0.00710451	0.00903026	42115	2018	2565	54	7	11	779.907	288.286	233.182
Dbndd2	2	7214	0.592459	0.119767	0.353895	4274	864	2553	2	2	8	2137	432	319.125
Wiz	17	35385	0.175442	0.0144411	0.0720079	6208	511	2548	6	1	8	1034.67	511	318.5
Cpe	8	100513	0.309502	0.0520928	0.02535	31109	5236	2548	45	16	8	691.311	327.25	318.5
Tiam2	17	193085	0.0505425	0.00566072	0.0131911	9759	1093	2547	20	5	11	487.95	218.6	231.545
Dupd1	14	38012	0.0621646	0.0126539	0.0670052	2363	481	2547	7	2	10	337.571	240.5	254.7
Mpdz	4	164316	0.0836498	0.0325896	0.0154945	13745	5355	2546	22	14	8	624.773	382.5	318.25
Pdzrn3	6	228289	0.00287355	0.00456001	0.011135	656	1041	2542	2	4	10	328	260.25	254.2
Lmo2	2	23893	0.0395095	0.00837065	0.106265	944	200	2539	3	1	7	314.667	200	362.714
Ccser2	14	93842	0.110825	0.04076	0.0270348	10400	3825	2537	21	15	10	495.238	255	253.7
Atxn7l1	12	225493	0.118979	0.0171979	0.0112287	26829	3878	2532	36	12	8	745.25	323.167	316.5
Api5	2	26455	0.781478	0.255075	0.0957097	20674	6748	2532	19	17	8	1088.11	396.941	316.5
Arhgef37	18	44938	0.222217	0.0400329	0.0562998	9986	1799	2530	11	4	8	907.818	449.75	316.25
Ptprd	4	2270506	0.0187214	0.00605944	0.00111429	42507	13758	2530	84	45	14	506.036	305.733	180.714
Plxna4	6	443650	0.011863	0.00442241	0.00570044	5263	1962	2529	9	5	10	584.778	392.4	252.9
Phf3	1	71581	0.0505162	0.0303432	0.0353306	3616	2172	2529	4	5	7	904	434.4	361.286
Hs6st1	1	38047	0.901701	0.0750913	0.0663916	34307	2857	2526	44	10	8	779.705	285.7	315.75
Ankrd44	1	281048	0.0232309	0.00692408	0.00898423	6529	1946	2525	11	6	10	593.545	324.333	252.5
Gls	1	69785	0.245955	0.0613026	0.0361826	17164	4278	2525	33	13	8	520.121	329.077	315.625
Ppp4r4	12	81549	0.0479221	0.0054691	0.0309507	3908	446	2524	3	1	9	1302.67	446	280.444
Bcl7a	5	29636	0.349204	0.0180186	0.0851667	10349	534	2524	14	2	7	739.214	267	360.571
Bad	19	10039	1.22492	0.0743102	0.251021	12297	746	2520	4	2	4	3074.25	373	630
Myo16	8	480832	0.0039806	0.00215876	0.00524092	1914	1038	2520	5	4	12	382.8	259.5	210
Sec23a	12	53634	0.0287318	0.0151956	0.0469665	1541	815	2519	4	1	10	385.25	815	251.9
Slc35f1	10	421090	0.0013845	0.0019497	0.00597972	583	821	2518	2	3	7	291.5	273.667	359.714
Pxdn	12	80051	0.285805	0.042298	0.0314425	22879	3386	2517	29	8	8	788.931	423.25	314.625
Ywhaq	12	27108	0.896488	0.120555	0.092777	24302	3268	2515	28	9	7	867.929	363.111	359.286
Traf3ip2	10	42374	0.5973	0.0252041	0.0592816	25310	1068	2512	33	4	8	766.97	267	314
Pex26	6	15171	0.481181	0.0375717	0.165315	7300	570	2508	8	2	8	912.5	285	313.5
Tpk1	6	321278	0.0242967	0.0133872	0.00778454	7806	4301	2501	15	11	7	520.4	391	357.286
Cfap126	1	13050	0.774406	0.19387	0.191648	10106	2530	2501	9	6	3	1122.89	421.667	833.667
Lrch1	14	193202	0.056723	0.00424426	0.0129398	10959	820	2500	20	3	9	547.95	273.333	277.778
Brinp3	1	406844	0.0248031	0.025221	0.00614486	10091	10261	2500	18	25	8	560.611	410.44	312.5
Myl6	10	3028	4.51948	0.861295	0.824306	13685	2608	2496	3	2	4	4561.67	1304	624
Cdh26	2	56836	0.124974	0.0248434	0.0438806	7103	1412	2494	12	6	11	591.917	235.333	226.727
Shisa2	14	6353	0.501653	0.0423422	0.392413	3187	269	2493	9	1	7	354.111	269	356.143
Myo5a	9	152674	0.0333194	0.00514822	0.0163093	5087	786	2490	9	1	5	565.222	786	498
6430706D22Rik	1	15163	0.85425	0.140276	0.16415	12953	2127	2489	18	5	4	719.611	425.4	622.25
Fcor	8	1175	2.98128	0.48	2.11574	3503	564	2486	1	1	4	3503	564	621.5
Cyth3	5	87804	0.0187349	0	0.0283131	1645	0	2486	2	0	9	822.5	0	276.222
Creb3l1	2	41843	0.444113	0.0640967	0.0592931	18583	2682	2481	21	6	6	884.905	447	413.5
Stk39	2	261664	0.1082	0.0158295	0.00947398	28312	4142	2479	47	14	8	602.383	295.857	309.875
Ptprg	14	688510	0.0493094	0.010376	0.00359762	33950	7144	2477	61	17	9	556.557	420.235	275.222
Tmem161b	13	73772	0.145692	0.0910372	0.0335358	10748	6716	2474	11	12	7	977.091	559.667	353.429
Usp6nl	2	123724	0.0657754	0.0179917	0.0199961	8138	2226	2474	13	7	8	626	318	309.25
Larp1	11	52971	0.236375	0.013498	0.0466859	12521	715	2473	21	2	8	596.238	357.5	309.125
Mical3	6	199293	0.214082	0.0072406	0.0124089	42665	1443	2473	29	4	8	1471.21	360.75	309.125
D830031N03Rik	4	8311	0.366021	0	0.297557	3042	0	2473	6	0	9	507	0	274.778
Fez2	17	48941	0.273084	0.0530639	0.0505098	13365	2597	2472	16	7	8	835.312	371	309
Slc4a10	2	280269	0.0141257	0.00650447	0.0088201	3959	1823	2472	8	6	8	494.875	303.833	309
Cbx4	11	8649	1.34397	0.127414	0.285698	11624	1102	2471	7	3	8	1660.57	367.333	308.875
Lrrtm1	6	15103	0.722241	0.430312	0.163544	10908	6499	2470	21	17	9	519.429	382.294	274.444
Tlr4	4	19031	0.777573	0.270138	0.129788	14798	5141	2470	28	13	10	528.5	395.462	247
Hbp1	12	24079	1.37946	0.428714	0.102496	33216	10323	2468	41	22	9	810.146	469.227	274.222
Wdr34	2	17329	0.214669	0.0115413	0.14242	3720	200	2468	5	1	6	744	200	411.333
Atrnl1	19	522310	0.00157952	0	0.00472325	825	0	2467	2	0	8	412.5	0	308.375
Ppia	11	3951	2.3551	0.233612	0.624399	9305	923	2467	10	3	7	930.5	307.667	352.429
Slc14a2	18	450795	0.014612	0.00360918	0.00547034	6587	1627	2466	12	7	9	548.917	232.429	274
Nsun3	16	54375	0.0463816	0.0438621	0.0453149	2522	2385	2464	2	10	11	1261	238.5	224
Pip4k2c	10	14519	0.582203	0.0405675	0.16964	8453	589	2463	13	2	9	650.231	294.5	273.667
Tbc1d4	14	166832	0.054438	0.0226096	0.0147454	9082	3772	2460	17	10	7	534.235	377.2	351.429
Polr3h	15	11218	1.10385	0.053218	0.219112	12383	597	2458	12	2	6	1031.92	298.5	409.667
Trps1	15	235712	0.0257263	0.0110007	0.0104195	6064	2593	2456	8	6	10	758	432.167	245.6
Snx18	13	26386	0.798113	0.289585	0.0930797	21059	7641	2456	24	13	7	877.458	587.769	350.857
Nog	11	1695	0.436578	0.146313	1.44779	740	248	2454	2	1	5	370	248	490.8
Gpm6a	8	106029	0.218827	0.0539947	0.0231352	23202	5725	2453	51	17	7	454.941	336.765	350.429
Phactr2	10	266696	0.00587935	0.00157108	0.00919024	1568	419	2451	5	2	10	313.6	209.5	245.1
Hspa8	9	3927	4.42755	0.657754	0.624141	17387	2583	2451	28	6	5	620.964	430.5	490.2
Ypel5	17	13817	0.489687	0.148585	0.177173	6766	2053	2448	8	5	7	845.75	410.6	349.714
Igsf8	1	7477	3.28982	0.886452	0.32727	24598	6628	2447	2	13	6	12299	509.846	407.833
Baz2a	10	37727	0.260079	0.0523233	0.0648077	9812	1974	2445	5	5	7	1962.4	394.8	349.286
Rab28	5	83182	0.0839244	0.0410666	0.0293453	6981	3416	2441	10	8	9	698.1	427	271.222
Eif4g3	4	215308	0.127989	0.00400357	0.0113372	27557	862	2441	53	3	8	519.943	287.333	305.125
Limch1	5	311271	0.0727019	0.00991098	0.0078324	22630	3085	2438	38	10	8	595.526	308.5	304.75
Plekhb2	1	29605	0.349029	0.0441142	0.082351	10333	1306	2438	19	5	10	543.842	261.2	243.8
Phc2	4	98180	0.461917	0.0230291	0.0248218	45351	2261	2437	31	6	8	1462.94	376.833	304.625
Klhl25	7	25796	0.438711	0.101295	0.0943169	11317	2613	2433	19	9	10	595.632	290.333	243.3
Dct	14	39455	0.03523	0.00884552	0.0616398	1390	349	2432	1	1	8	1390	349	304
Coro1c	5	66268	0.338067	0.0106084	0.0366844	22403	703	2431	38	2	8	589.553	351.5	303.875
Epha4	1	147904	0.0139888	0.0128326	0.0164363	2069	1898	2431	5	4	5	413.8	474.5	486.2
Ercc4	16	40934	0.170225	0.0213026	0.059315	6968	872	2428	8	2	8	871	436	303.5
Fbrsl1	5	86753	0.481586	0.0111466	0.0279875	41779	967	2428	43	3	7	971.605	322.333	346.857
Tnpo2	8	20669	0.3169	0.0639121	0.117422	6550	1321	2427	3	3	5	2183.33	440.333	485.4
Pitrm1	13	32037	0.124637	0.0366451	0.0757249	3993	1174	2426	6	4	9	665.5	293.5	269.556
Arhgap31	16	114693	0.0131917	0.0048826	0.0211347	1513	560	2424	3	2	7	504.333	280	346.286
Prr16	18	186744	0.0469145	0.0350855	0.0129643	8761	6552	2421	13	10	5	673.923	655.2	484.2
Ccnl1	3	12099	1.28986	0.45855	0.200099	15606	5548	2421	18	15	7	867	369.867	345.857
Pdgfa	5	21357	0.605937	0.0124549	0.113218	12941	266	2418	19	1	6	681.105	266	403
1700016H13Rik	5	7450	0.0872483	0.0849664	0.324161	650	633	2415	2	3	9	325	211	268.333
Cep126	9	57834	0.0314348	0.00345817	0.0416883	1818	200	2411	3	1	6	606	200	401.833
Dok5	2	147963	0.0657124	0.0186601	0.0162879	9723	2761	2410	15	8	9	648.2	345.125	267.778
Grin2a	16	427663	0.179934	0.00830093	0.00562125	76951	3550	2404	130	8	9	591.931	443.75	267.111
Crlf2	5	4285	2.88541	0.746558	0.560793	12364	3199	2403	7	3	1	1766.29	1066.33	2403
Brpf1	6	17724	0.348003	0.0703002	0.135466	6168	1246	2401	5	2	5	1233.6	623	480.2
Fndc3b	3	295146	0.013678	0.0032323	0.00813496	4037	954	2401	4	4	7	1009.25	238.5	343
Psmg4	13	15209	0.882438	0.221579	0.157538	13421	3370	2396	16	9	9	838.812	374.444	266.222
Selenow	7	5164	1.18377	0.098567	0.463788	6113	509	2395	6	1	5	1018.83	509	479
Spns2	11	38267	0.0167507	0.00870201	0.0625604	641	333	2394	2	1	8	320.5	333	299.25
Arap2	5	163715	0.00504535	0.00659683	0.014623	826	1080	2394	2	4	8	413	270	299.25
Pitpnm2	5	131071	0.324984	0.00460056	0.0182344	42596	603	2390	34	1	9	1252.82	603	265.556
Mbd2	18	57943	0.113387	0.0277169	0.0412129	6570	1606	2388	9	4	8	730	401.5	298.5
Vapa	17	35229	0.131142	0.0313378	0.0677567	4620	1104	2387	7	2	5	660	552	477.4
Upp2	2	225674	0.0620497	0.0275176	0.0105728	14003	6210	2386	19	16	9	737	388.125	265.111
Map1b	13	95095	0.440013	0.0459225	0.0250802	41843	4367	2385	66	9	8	633.985	485.222	298.125
Snx29	16	432565	0.0536035	0.00496804	0.00550669	23187	2149	2382	34	7	8	681.971	307	297.75
Tspyl4	10	3879	2.5437	0.957463	0.614076	9867	3714	2382	9	9	8	1096.33	412.667	297.75
Atf4	15	2358	3.71332	0.535199	1.00933	8756	1262	2380	4	3	5	2189	420.667	476
Gtf2a1	12	35226	0.189122	0.0547607	0.0675637	6662	1929	2380	6	3	6	1110.33	643	396.667
Nfic	10	35729	0.445436	0.0929777	0.0665286	15915	3322	2377	7	7	6	2273.57	474.571	396.167
Fggy	4	369433	0.0131553	0.00652892	0.00643148	4860	2412	2376	8	6	8	607.5	402	297
Socs7	11	36108	0.883627	0.0327074	0.0657472	31906	1181	2374	22	4	7	1450.27	295.25	339.143
Usp2	9	28607	0.954836	0.114448	0.0829867	27315	3274	2374	6	7	7	4552.5	467.714	339.143
Nell1	7	887940	0.00283127	0.000795099	0.00267248	2514	706	2373	1	2	8	2514	353	296.625
Ndufaf4	4	6919	0.360168	0.0893193	0.342824	2492	618	2372	2	1	7	1246	618	338.857
Fam49b	15	131382	0.521966	0.037547	0.0180238	68577	4933	2368	59	14	8	1162.32	352.357	296
Ofcc1	13	286130	0.0125188	0.00736728	0.00826198	3582	2108	2364	8	7	9	447.75	301.143	262.667
Eapp	12	25558	0.342867	0.0697238	0.0924955	8763	1782	2364	14	3	6	625.929	594	394
Herpud2	9	43688	0.0924968	0.0258652	0.054111	4041	1130	2364	6	3	6	673.5	376.667	394
Aven	2	138371	0.0778415	0.0430654	0.0170845	10771	5959	2364	15	14	7	718.067	425.643	337.714
D430041D05Rik	2	267941	0.128372	0.0109502	0.00882284	34396	2934	2364	61	7	9	563.869	419.143	262.667
Paxip1	5	51593	0.160971	0.0176574	0.0458008	8305	911	2363	10	2	8	830.5	455.5	295.375
Fam122a	19	855	18.6234	0.825731	2.7614	15923	706	2361	32	1	7	497.594	706	337.286
Btn2a2	13	11182	0.0331783	0.0182436	0.210964	371	204	2359	1	1	8	371	204	294.875
Ube2r2	4	57350	0.132799	0.0256495	0.041116	7616	1471	2358	11	4	5	692.364	367.75	471.6
Pla2g4a	1	131673	0.0619489	0.0543923	0.0179004	8157	7162	2357	16	20	9	509.812	358.1	261.889
Pebp4	14	219499	0.0040638	0.00228703	0.0107335	892	502	2356	2	2	7	446	251	336.571
Lsm6	8	16276	0.329626	0.0865077	0.14463	5365	1408	2354	10	3	7	536.5	469.333	336.286
Gmpr	13	38959	0.730152	0.112991	0.0603968	28446	4402	2353	42	14	8	677.286	314.429	294.125
Klf4	4	5324	1.71619	0.552404	0.440834	9137	2941	2347	14	8	6	652.643	367.625	391.167
Ing2	8	7982	0.603733	0.273115	0.293911	4819	2180	2346	4	4	5	1204.75	545	469.2
Siah2	3	17463	0.498998	0.107313	0.134341	8714	1874	2346	15	4	5	580.933	468.5	469.2
Adcyap1	17	7521	0	0	0.311661	0	0	2344	0	0	9	0	0	260.444
Scn2b	9	12195	1.03214	0.0847888	0.192128	12587	1034	2343	5	4	7	2517.4	258.5	334.714
Fbxo2	4	5804	1.26258	0.256375	0.403343	7328	1488	2341	7	4	9	1046.86	372	260.111
Hnrnpl	7	13723	0.96699	0.144429	0.170079	13270	1982	2334	8	4	4	1658.75	495.5	583.5
Grip2	6	65742	0.033312	0.00436555	0.0355024	2190	287	2334	4	1	8	547.5	287	291.75
Plekhm3	1	167705	0.0245789	0.00867595	0.0139173	4122	1455	2334	7	4	8	588.857	363.75	291.75
Triqk	4	74649	0.101716	0.0811263	0.0312529	7593	6056	2333	13	16	9	584.077	378.5	259.222
Reep3	10	87757	0.518659	0.0714701	0.0265734	45516	6272	2332	35	17	8	1300.46	368.941	291.5
Iqsec1	6	328885	0.309893	0.019709	0.00708758	101919	6482	2331	78	19	9	1306.65	341.158	259
Gria1	11	318674	0.00480114	0.000583669	0.00730841	1530	186	2329	4	1	9	382.5	186	258.778
Ext2	2	126938	0.323244	0.016638	0.0183318	41032	2112	2327	64	8	8	641.125	264	290.875
Actr3	1	42823	0.133129	0.0430376	0.0542699	5701	1843	2324	7	4	7	814.429	460.75	332
Zcchc2	1	43669	0.352126	0.117062	0.0531727	15377	5112	2322	15	12	7	1025.13	426	331.714
Arl3	19	42074	0.170652	0.018515	0.0550459	7180	779	2316	12	2	7	598.333	389.5	330.857
Med28	5	9048	0.519341	0.113948	0.255858	4699	1031	2315	4	3	6	1174.75	343.667	385.833
Brinp1	4	192884	0.11102	0.0239004	0.0119917	21414	4610	2313	39	11	7	549.077	419.091	330.429
Lgr4	2	96611	0.163791	0.0301725	0.023931	15824	2915	2312	30	6	6	527.467	485.833	385.333
Ndufa4l2	10	2188	5.12934	0.973492	1.0553	11223	2130	2309	4	4	7	2805.75	532.5	329.857
Herc3	6	88934	0.126577	0.0255021	0.0259631	11257	2268	2309	20	5	7	562.85	453.6	329.857
A1cf	19	80232	0.00370176	0.00307857	0.0287292	297	247	2305	1	1	8	297	247	288.125
Bicral	17	60363	0.190249	0.0267548	0.0381856	11484	1615	2305	15	4	6	765.6	403.75	384.167
Kdm4b	17	76809	0.494174	0.0245154	0.0299835	37957	1883	2303	28	4	7	1355.61	470.75	329
Galc	12	57166	0.0732778	0.0183151	0.0402862	4189	1047	2303	5	3	8	837.8	349	287.875
Megf9	4	103002	0.0731248	0.0410477	0.0223297	7532	4228	2300	13	12	9	579.385	352.333	255.556
Grb2	11	64553	0.45733	0.0125168	0.0356141	29522	808	2299	50	3	8	590.44	269.333	287.375
Zbtb49	5	30723	0.0893467	0.0265925	0.0747974	2745	817	2298	3	3	5	915	272.333	459.6
Ap2b1	11	106012	0.0240067	0.0028959	0.0216579	2545	307	2296	2	1	8	1272.5	307	287
Zzef1	11	130895	0.020207	0	0.0175408	2645	0	2296	2	0	9	1322.5	0	255.111
Trappc5	8	4445	1.54736	0.210799	0.516535	6878	937	2296	4	2	9	1719.5	468.5	255.111
Map7	10	132671	0.154819	0.0291398	0.0172834	20540	3866	2293	29	12	9	708.276	322.167	254.778
Arid2	15	117475	0.068389	0.0184976	0.019502	8034	2173	2291	8	4	7	1004.25	543.25	327.286
Rap1gap	4	65136	1.07131	0.0411754	0.0351572	69781	2682	2290	31	10	9	2251	268.2	254.444
Mast1	8	25457	0.403347	0.04431	0.0899163	10268	1128	2289	11	4	6	933.455	282	381.5
Cetn3	13	14079	0.378791	0.233042	0.162512	5333	3281	2288	6	7	7	888.833	468.714	326.857
Cox20	1	3564	2.27525	0.518519	0.641695	8109	1848	2287	7	3	3	1158.43	616	762.333
Fam220a	5	15812	0.351948	0.0241589	0.144574	5565	382	2286	6	1	7	927.5	382	326.571
Fmnl1	11	27795	0.526893	0.00834682	0.0821731	14645	232	2284	27	1	7	542.407	232	326.286
4930467E23Rik	8	23952	0.0763193	0.0414162	0.0953574	1828	992	2284	4	2	5	457	496	456.8
Dad1	14	18445	0.285443	0.0601247	0.123719	5265	1109	2282	7	4	8	752.143	277.25	285.25
H2afy	13	62005	0.156036	0.00525764	0.036739	9675	326	2278	16	1	9	604.688	326	253.111
Myo5c	9	73432	0.0575498	0.00270999	0.0310219	4226	199	2278	11	1	7	384.182	199	325.429
Angptl2	2	31649	1.16506	0.00631931	0.0719454	36873	200	2277	66	1	8	558.682	200	284.625
Capn15	17	27433	0.877593	0.0219444	0.0829293	24075	602	2275	16	1	5	1504.69	602	455
Irgm1	11	6176	1.45402	0.260039	0.367876	8980	1606	2272	6	3	4	1496.67	535.333	568
Amigo2	15	3163	0.181473	0.0613342	0.717989	574	194	2271	2	1	5	287	194	454.2
Csmd1	8	1642848	0.00386646	0.00246827	0.00138175	6352	4055	2270	11	8	8	577.455	506.875	283.75
Hnrnpk	13	12202	0.279053	0.0377807	0.185953	3405	461	2269	3	2	4	1135	230.5	567.25
Dync1i1	6	302401	0.0326388	0.0136607	0.00749998	9870	4131	2268	19	11	8	519.474	375.545	283.5
Ago2	15	83323	0.272986	0.0276394	0.0271954	22746	2303	2266	27	6	7	842.444	383.833	323.714
Nxph1	6	300602	0.00666662	0.011946	0.00753155	2004	3591	2264	6	12	9	334	299.25	251.556
Slc15a4	5	37234	0.359188	0.0395069	0.0607778	13374	1471	2263	17	4	8	786.706	367.75	282.875
Slc35c1	2	7755	1.2432	0.0798195	0.291425	9641	619	2260	12	2	3	803.417	309.5	753.333
Tex44	1	1721	11.4085	1.70192	1.31261	19634	2929	2259	12	5	6	1636.17	585.8	376.5
Yy1	12	27176	0.465006	0.0845967	0.083088	12637	2299	2258	13	4	4	972.077	574.75	564.5
Jun	4	3187	3.66081	1.43301	0.708503	11667	4567	2258	11	6	5	1060.64	761.167	451.6
Nav1	1	253526	0.00987275	0.00296222	0.00890638	2503	751	2258	9	3	9	278.111	250.333	250.889
Spred2	11	99585	0.95172	0.0521163	0.0226641	94777	5190	2257	71	12	8	1334.89	432.5	282.125
Alox5ap	5	23150	0.14216	0.0260475	0.0974946	3291	603	2257	6	2	6	548.5	301.5	376.167
Hipk3	2	67966	0.0860136	0.0231881	0.0332078	5846	1576	2257	6	3	5	974.333	525.333	451.4
A730008H23Rik	1	15163	0.351645	0.20616	0.148849	5332	3126	2257	2	2	1	2666	1563	2257
Hbegf	18	10879	0.484328	0.0413641	0.207372	5269	450	2256	6	1	6	878.167	450	376
Fut8	12	238214	0.20398	0.019684	0.00947048	48591	4689	2256	91	13	8	533.967	360.692	282
Ncoa1	12	229821	0.0200895	0.00362891	0.00981634	4617	834	2256	4	3	6	1154.25	278	376
Samd8	14	48196	0.0732426	0.0142543	0.0467466	3530	687	2253	4	2	5	882.5	343.5	450.6
Msl1	11	12344	0.712816	0.148007	0.182518	8799	1827	2253	7	5	6	1257	365.4	375.5
Dctd	8	42576	0.0444147	0.0163003	0.0528702	1891	694	2251	4	2	9	472.75	347	250.111
Rgs2	1	4812	0.503533	0.380507	0.467789	2423	1831	2251	2	6	7	1211.5	305.167	321.571
Atp5h	11	4229	2.98865	0.142114	0.532041	12639	601	2250	4	2	4	3159.75	300.5	562.5
Slc25a4	8	3895	1.95533	0.67163	0.57715	7616	2616	2248	10	4	7	761.6	654	321.143
Aco1	4	55258	0.0893988	0.0242137	0.0406276	4940	1338	2245	5	3	7	988	446	320.714
Tmem65	15	41370	0.636355	0.0664249	0.0542422	26326	2748	2244	39	6	7	675.026	458	320.571
Pimreg	11	4945	2.87786	0.129626	0.453792	14231	641	2244	18	3	8	790.611	213.667	280.5
Rai1	11	94185	0.209407	0.00865318	0.0238042	19723	815	2242	26	3	8	758.577	271.667	280.25
Magoh	4	7670	0.406128	0.0445893	0.292177	3115	342	2241	3	1	6	1038.33	342	373.5
Pogk	1	16244	0.267607	0.0511574	0.137959	4347	831	2241	4	2	7	1086.75	415.5	320.143
Arl14ep	2	11869	0.323363	0.137333	0.188727	3838	1630	2240	10	6	8	383.8	271.667	280
Spg7	8	32253	0.0986575	0.0143553	0.0693889	3182	463	2238	3	1	4	1060.67	463	559.5
Cdh5	8	42887	0.0301257	0.0179075	0.0521137	1292	768	2235	5	3	9	258.4	256	248.333
Rapgef2	3	224002	0.090642	0.0276158	0.00996866	20304	6186	2233	34	25	10	597.176	247.44	223.3
Arpc5l	2	7813	0.40215	0.0607961	0.285806	3142	475	2233	3	1	5	1047.33	475	446.6
Itgb6	2	124312	0.00416693	0.00183409	0.0178905	518	228	2224	2	1	8	259	228	278
Thap1	8	5983	1.97894	0.629283	0.371051	11840	3765	2220	16	10	6	740	376.5	370
Adgrb1	15	73270	0.173809	0.0229562	0.0302716	12735	1682	2218	16	7	6	795.938	240.286	369.667
Cltc	11	63215	0.071676	0.014949	0.0350708	4531	945	2217	8	1	4	566.375	945	554.25
Igfbp3	11	7838	1.77966	0.0361061	0.28247	13949	283	2214	17	1	5	820.529	283	442.8
Cdh20	1	226953	0.0418148	0.0258159	0.00974651	9490	5859	2212	14	16	12	677.857	366.188	184.333
Tmem151b	17	7726	2.14289	0.297178	0.286177	16556	2296	2211	5	8	6	3311.2	287	368.5
Rybp	6	58794	0.321444	0.0880192	0.0376059	18899	5175	2211	20	9	5	944.95	575	442.2
Tmcc2	1	34967	0.922069	0.0936883	0.063231	32242	3276	2211	22	11	10	1465.55	297.818	221.1
Gnaz	10	49731	0.263397	0.0402968	0.0444391	13099	2004	2210	13	4	8	1007.62	501	276.25
Lrrc14	15	4483	1.17131	0.0885568	0.492304	5251	397	2207	1	1	4	5251	397	551.75
Trim7	11	25055	0.470804	0.0458591	0.0880862	11796	1149	2207	16	4	4	737.25	287.25	551.75
Azi2	9	29296	0.411012	0.0611346	0.0753345	12041	1791	2207	15	5	5	802.733	358.2	441.4
Mgat5	1	283322	0.0282223	0.00484961	0.00778266	7996	1374	2205	15	5	9	533.067	274.8	245
Agfg2	5	34264	0.0971574	0.0147093	0.0642949	3329	504	2203	3	1	6	1109.67	504	367.167
Sphk1	11	5750	0.472	0	0.382957	2714	0	2202	10	0	8	271.4	0	275.25
Mapk8	14	69261	0.349966	0.0302768	0.0317062	24239	2097	2196	31	7	5	781.903	299.571	439.2
Myh10	11	124712	0.271361	0.0102797	0.0176086	33842	1282	2196	54	3	7	626.704	427.333	313.714
Wdsub1	2	30228	0.52802	0.0414186	0.0726479	15961	1252	2196	29	3	7	550.379	417.333	313.714
Mtus1	8	142813	0.167744	0.0430143	0.0153697	23956	6143	2195	19	14	8	1260.84	438.786	274.375
4931440F15Rik	11	3274	0.799939	0.122175	0.669823	2619	400	2193	6	2	9	436.5	200	243.667
1700056E22Rik	1	967	0	1.41262	2.26577	0	1366	2191	0	2	4	0	683	547.75
Kat6b	14	173263	0.101089	0.0165009	0.0126282	17515	2859	2188	33	6	5	530.758	476.5	437.6
Dusp4	8	12285	0.823199	0.290028	0.178022	10113	3563	2187	12	10	7	842.75	356.3	312.429
Hdac4	1	266921	0.108519	0.0048741	0.00818594	28966	1301	2185	44	3	5	658.318	433.667	437
Ppp1r1b	11	9391	1.12959	0.125013	0.232563	10608	1174	2184	7	4	7	1515.43	293.5	312
Zfp90	8	11272	0.543204	0.0503903	0.193577	6123	568	2182	11	2	7	556.636	284	311.714
Rb1	14	133094	0.0256811	0.00777646	0.0163869	3418	1035	2181	3	3	5	1139.33	345	436.2
Rab43	6	23312	0.428749	0.0411376	0.093557	9995	959	2181	4	3	5	2498.75	319.667	436.2
Wwox	8	913054	0.0942102	0.00691854	0.00238759	86019	6317	2180	133	18	8	646.759	350.944	272.5
Rtl5	X	4761	2.61416	0.285024	0.457677	12446	1357	2179	20	4	6	622.3	339.25	363.167
Add3	19	106884	0.167649	0.0277871	0.0203772	17919	2970	2178	33	6	5	543	495	435.6
Myo6	9	146699	0.0424611	0.00561013	0.0148399	6229	823	2177	12	2	7	519.083	411.5	311
Myc	15	4984	0.638443	0.474518	0.436597	3182	2365	2176	5	5	6	636.4	473	362.667
Serbp1	6	22324	0.277594	0.115257	0.0974736	6197	2573	2176	8	7	6	774.625	367.571	362.667
Nrn1	13	8856	2.45901	1.15515	0.245596	21777	10230	2175	14	17	7	1555.5	601.765	310.714
Cand1	10	40801	0.129311	0.0433813	0.0531605	5276	1770	2169	7	2	6	753.714	885	361.5
Elf2	3	87944	0.112447	0.0211839	0.0246521	9889	1863	2168	14	5	5	706.357	372.6	433.6
Rreb1	13	173606	0.0180466	0.00333514	0.0124823	3133	579	2167	7	2	7	447.571	289.5	309.571
Tubb2a	13	3731	1.35728	0.116591	0.580541	5064	435	2166	9	1	6	562.667	435	361
Gtpbp3	8	11481	0.585925	0.0746451	0.188572	6727	857	2165	9	3	9	747.444	285.667	240.556
Pdp2	8	7555	0.609265	0.140569	0.286565	4603	1062	2165	5	3	6	920.6	354	360.833
Nptn	9	70640	0.104148	0.00798414	0.03062	7357	564	2163	12	1	8	613.083	564	270.375
Znrf1	8	89237	0.0829701	0.00367561	0.0242388	7404	328	2163	11	1	6	673.091	328	360.5
Ptpre	7	148471	0.0682355	0.00476187	0.0145685	10131	707	2163	19	3	7	533.211	235.667	309
Ccdc112	18	29778	0.0981261	0.0290147	0.0726039	2922	864	2162	2	3	6	1461	288	360.333
Myl9	2	6239	0.216381	0	0.34653	1350	0	2162	4	0	7	337.5	0	308.857
Aifm3	16	17862	0.718733	0.040421	0.120983	12838	722	2161	11	2	6	1167.09	361	360.167
Fmnl2	2	275945	0.0838283	0.00851257	0.00782402	23132	2349	2159	39	8	7	593.128	293.625	308.429
Cldnd1	16	6338	0.52556	0.114074	0.34017	3331	723	2156	3	1	8	1110.33	723	269.5
Knop1	7	13782	0.352997	0.0315629	0.156291	4865	435	2154	10	2	5	486.5	217.5	430.8
Lrrn1	6	40447	0.358815	0.208545	0.0532549	14513	8435	2154	22	21	8	659.682	401.667	269.25
Iffo2	4	89835	0.516848	0.0233651	0.0239773	46431	2099	2154	28	5	5	1658.25	419.8	430.8
Cdh18	15	925397	0.0381804	0.0105576	0.00232657	35332	9770	2153	76	27	7	464.895	361.852	307.571
Mat2b	11	15890	0.332599	0.128194	0.135494	5285	2037	2153	3	4	8	1761.67	509.25	269.125
Strip2	6	42670	0.0852355	0.0124678	0.0504336	3637	532	2152	3	2	8	1212.33	266	269
Arhgap12	18	111651	0.0522432	0.0142587	0.0192654	5833	1592	2151	7	3	5	833.286	530.667	430.2
Dmrtb1	4	7941	0.260798	0.0571716	0.270873	2071	454	2151	4	2	9	517.75	227	239
BC029722	2	1474	16.1391	2.39891	1.45726	23789	3536	2148	5	9	6	4757.8	392.889	358
Dbndd1	8	10746	0.135585	0	0.199795	1457	0	2147	4	0	6	364.25	0	357.833
Negr1	3	754652	0.0914594	0.00956865	0.00284369	69020	7221	2146	170	10	6	406	722.1	357.667
Tiam1	16	356659	0.351781	0.0253491	0.00601134	125466	9041	2144	147	25	9	853.51	361.64	238.222
Slc22a15	3	68678	0.120839	0.0237776	0.0312036	8299	1633	2143	13	4	7	638.385	408.25	306.143
Scel	14	99456	0.0762146	0.0407517	0.0215372	7580	4053	2142	10	8	9	758	506.625	238
Srrm3	5	67883	0.492863	0.00873562	0.0315543	33457	593	2142	36	2	7	929.361	296.5	306
Insig1	5	7251	1.11626	0.242449	0.29527	8094	1758	2141	8	5	6	1011.75	351.6	356.833
Dlc1	8	385393	0.0311033	0.0065284	0.00555277	11987	2516	2140	16	5	8	749.188	503.2	267.5
Casq2	3	60100	0.031797	0.00836938	0.0355907	1911	503	2139	4	2	7	477.75	251.5	305.571
Epha3	16	320642	0.0313059	0.0173402	0.00666475	10038	5560	2137	21	16	10	478	347.5	213.7
Serp2	14	24076	0.437282	0.124605	0.0886775	10528	3000	2135	13	6	7	809.846	500	305
Mllt10	2	157152	0.0838042	0.0111294	0.0135856	13170	1749	2135	17	3	4	774.706	583	533.75
Arpp19	9	22700	0.139163	0.0211894	0.0940088	3159	481	2134	4	2	6	789.75	240.5	355.667
Gnal	18	138495	0.0480739	0.00452002	0.0153941	6658	626	2132	6	2	7	1109.67	313	304.571
Maf	8	3642	10.5324	1.2073	0.585393	38359	4397	2132	54	14	8	710.352	314.071	266.5
Csnk1g3	18	93427	0.0923823	0.0228842	0.0228093	8631	2138	2131	19	6	7	454.263	356.333	304.429
Rheb	5	39539	0.228812	0.0322466	0.0538962	9047	1275	2131	14	2	5	646.214	637.5	426.2
Kcna4	2	7864	0.202442	0.128815	0.270982	1592	1013	2131	4	2	8	398	506.5	266.375
Stx18	5	99024	0.0274075	0.00749313	0.0214897	2714	742	2128	8	3	7	339.25	247.333	304
Prkar1a	11	20252	0.350978	0.0492297	0.105027	7108	997	2127	10	3	4	710.8	332.333	531.75
Rcc2	4	21748	0.674867	0.0736619	0.0977561	14677	1602	2126	11	4	4	1334.27	400.5	531.5
Ldhd	8	4726	2.3339	0.151291	0.44964	11030	715	2125	11	3	8	1002.73	238.333	265.625
Pakap	4	328737	0.0174516	0	0.00645197	5737	0	2121	11	0	8	521.545	0	265.125
Sorbs1	19	219027	0.254859	0.0114917	0.00967917	55821	2517	2120	91	8	8	613.418	314.625	265
Ascc3	10	258540	0.0306838	0.0117931	0.00819989	7933	3049	2120	12	9	7	661.083	338.778	302.857
Nr5a2	1	117878	0.00606559	0.00747383	0.0179847	715	881	2120	2	3	8	357.5	293.667	265
Kcnk9	15	45252	0.984487	0.109564	0.0468267	44550	4958	2119	47	13	7	947.872	381.385	302.714
Mapk8ip1	2	17588	0.447748	0.100523	0.120423	7875	1768	2118	1	3	3	7875	589.333	706
L3hypdh	12	12012	0.285964	0.0537796	0.176157	3435	646	2116	2	2	3	1717.5	323	705.333
Llgl1	11	14464	0.678166	0.0407909	0.146225	9809	590	2115	7	2	7	1401.29	295	302.143
Chst8	7	138244	0.0134689	0.00343595	0.0152918	1862	475	2114	5	2	6	372.4	237.5	352.333
Dnajc6	4	146152	0.132923	0.0145328	0.0144576	19427	2124	2113	37	8	7	525.054	265.5	301.857
Synj2	17	103011	0.180874	0.018134	0.020493	18632	1868	2111	29	5	7	642.483	373.6	301.571
Rnf139	15	13162	0.287038	0.0805349	0.160386	3778	1060	2111	2	1	5	1889	1060	422.2
Slc45a1	4	22781	2.23542	0.0445108	0.0926649	50925	1014	2111	92	4	8	553.533	253.5	263.875
Fam13b	18	64481	0.0845055	0.0102356	0.0327228	5449	660	2110	6	2	4	908.167	330	527.5
Eif4ebp2	10	24171	0.23673	0.0311117	0.0872947	5722	752	2110	10	1	5	572.2	752	422
Msl3l2	10	9964	0.194601	0.143216	0.211762	1939	1427	2110	2	2	7	969.5	713.5	301.429
Hcn1	13	378709	0.0136886	0.0098783	0.00556892	5184	3741	2109	8	10	7	648	374.1	301.286
Stim2	5	122535	0.0979965	0.0200759	0.0172032	12008	2460	2108	16	6	6	750.5	410	351.333
Ide	19	65804	0.0031761	0	0.0320193	209	0	2107	1	0	6	209	0	351.167
Cadm3	1	34438	0.687758	0.21697	0.0611824	23685	7472	2107	12	15	7	1973.75	498.133	301
Nmnat2	1	164269	0.458851	0.0273454	0.0128204	75375	4492	2106	91	14	8	828.297	320.857	263.25
Grk5	19	206220	0.0723208	0.0133062	0.0101978	14914	2744	2103	27	5	5	552.37	548.8	420.6
Srl	16	61601	0.046785	0.00894466	0.0341391	2882	551	2103	6	2	8	480.333	275.5	262.875
Cnih2	19	5654	0	0.0946233	0.371772	0	535	2102	0	2	4	0	267.5	525.5
Arl15	13	362957	0.0185614	0.00766482	0.00578581	6737	2782	2100	11	9	8	612.455	309.111	262.5
Nacc2	2	67277	0.321581	0.00799679	0.0311994	21635	538	2099	28	2	9	772.679	269	233.222
Ttc8	12	62665	0.0873215	0.0130376	0.0334158	5472	817	2094	8	2	6	684	408.5	349
Eef1a2	2	9362	1.7351	0.214164	0.22367	16244	2005	2094	6	5	7	2707.33	401	299.143
Hdlbp	1	72876	0.0700642	0.0192244	0.0287337	5106	1401	2094	4	3	5	1276.5	467	418.8
Fam135a	1	89249	0.0799561	0.0344654	0.0234512	7136	3076	2093	15	6	7	475.733	512.667	299
Camk2d	3	250025	0.178766	0.0219778	0.00836716	44696	5495	2092	86	18	6	519.721	305.278	348.667
Psmg1	16	11028	0.243653	0.04144	0.189608	2687	457	2091	1	1	6	2687	457	348.5
Lasp1	11	39761	0.597244	0.0131284	0.0525389	23747	522	2089	20	2	7	1187.35	261	298.429
Fam214a	9	79585	0.213646	0.0189986	0.0262487	17003	1512	2089	23	3	6	739.261	504	348.167
Unc13a	8	47341	0.35728	0.0341142	0.0441267	16914	1615	2089	10	5	5	1691.4	323	417.8
Cers6	2	252842	0.0940152	0.019704	0.00825812	23771	4982	2088	45	13	7	528.244	383.231	298.286
Jdp2	12	40852	0.279301	0.0204152	0.0510624	11410	834	2086	16	1	5	713.125	834	417.2
Arhgap17	7	90698	0.135483	0.00867715	0.0229884	12288	787	2085	15	2	6	819.2	393.5	347.5
Arid5a	1	16297	0.956802	0.0663926	0.127876	15593	1082	2084	11	4	5	1417.55	270.5	416.8
Elmo3	8	5160	1.74283	0.0812016	0.403682	8993	419	2083	2	1	3	4496.5	419	694.333
Slc44a1	4	182066	0.253683	0.038541	0.0114409	46187	7017	2083	64	15	6	721.672	467.8	347.167
Auh	13	94563	0.177575	0.0125736	0.0220171	16792	1189	2082	24	3	8	699.667	396.333	260.25
Isyna1	8	2810	7.27865	0.207117	0.740925	20453	582	2082	17	2	5	1203.12	291	416.4
Ptbp2	3	65725	0.123484	0.0524762	0.0316774	8116	3449	2082	14	8	8	579.714	431.125	260.25
Sgms1	19	266988	0.131373	0.0142328	0.00779061	35075	3800	2080	60	10	9	584.583	380	231.111
Tmem232	17	284784	0.00531631	0.00222976	0.00730027	1514	635	2079	4	3	7	378.5	211.667	297
Dtnbp1	13	80018	0.255005	0.020008	0.0259692	20405	1601	2078	40	6	9	510.125	266.833	230.889
Tank	2	75587	0.0463307	0.021591	0.0274783	3502	1632	2077	7	5	7	500.286	326.4	296.714
Ptprn	1	17463	0.619825	0.100785	0.11888	10824	1760	2076	8	5	6	1353	352	346
Slc16a7	10	170196	0.0241428	0.0156055	0.012186	4109	2656	2074	4	7	8	1027.25	379.429	259.25
Zfp438	18	124779	0.0559068	0.0150747	0.0166134	6976	1881	2073	8	3	4	872	627	518.25
Npcd	15	44563	0	0	0.046496	0	0	2072	0	0	7	0	0	296
Gmeb2	2	36587	0.147675	0.0398776	0.0566321	5403	1459	2072	3	3	3	1801	486.333	690.667
Nefm	14	5460	1.93498	0.37326	0.379304	10565	2038	2071	12	4	6	880.417	509.5	345.167
Cic	7	26456	0.948178	0.143106	0.0782809	25085	3786	2071	6	7	3	4180.83	540.857	690.333
Trim11	11	13366	0.279665	0.0156367	0.154871	3738	209	2070	6	1	5	623	209	414
Gbx1	5	22423	0.0654239	0.0115952	0.0923159	1467	260	2070	4	1	8	366.75	260	258.75
Atp1a1	3	28466	2.81971	0.171573	0.0726481	80266	4884	2068	91	12	7	882.044	407	295.429
Pcnt	10	91524	0.0537236	0.00653381	0.0225842	4917	598	2067	4	2	5	1229.25	299	413.4
Nufip1	14	26489	0.151006	0.0327306	0.0779569	4000	867	2065	6	1	5	666.667	867	413
Hrh4	18	15893	0.870761	0.406279	0.129743	13839	6457	2062	20	17	9	691.95	379.824	229.111
Stmn4	14	17385	0.231234	0.0467645	0.11855	4020	813	2061	6	3	7	670	271	294.429
Nfkbia	12	3238	5.32304	0.958925	0.636195	17236	3105	2060	21	7	7	820.762	443.571	294.286
Sec14l1	11	44101	1.26308	0.0464162	0.0466203	55703	2047	2056	30	5	5	1856.77	409.4	411.2
Gpr6	10	2309	0.917713	0.364227	0.889996	2119	841	2055	6	4	7	353.167	210.25	293.571
Jakmip1	5	122273	0.0272096	0.00300148	0.0168067	3327	367	2055	5	1	7	665.4	367	293.571
Kbtbd11	8	22309	1.75472	0.160832	0.0920705	39146	3588	2054	23	9	9	1702	398.667	228.222
Mlxip	5	63135	0.215538	0.0122594	0.0325176	13608	774	2053	18	2	7	756	387	293.286
Wipi1	11	37869	0.20188	0.0270934	0.0541868	7645	1026	2052	11	2	5	695	513	410.4
Igf1	10	78778	0	0	0.0260479	0	0	2052	0	0	9	0	0	228
Sgip1	4	232332	0.0492227	0.00531567	0.00882788	11436	1235	2051	24	3	7	476.5	411.667	293
Csrp1	1	32167	0.121304	0.0662791	0.063761	3902	2132	2051	8	7	7	487.75	304.571	293
Pard3	8	548394	0.0235032	0.00448765	0.00373636	12889	2461	2049	25	7	9	515.56	351.571	227.667
Spata6	4	109192	0.00472562	0.0019049	0.0187468	516	208	2047	2	1	8	258	208	255.875
Dctn1	6	34198	0.817884	0.0340371	0.0597696	27970	1164	2044	30	3	7	932.333	388	292
Wfs1	5	22879	0.84606	0.079243	0.0893396	19357	1813	2044	26	7	8	744.5	259	255.5
Cobl	11	228347	0.0135758	0.00436178	0.00894691	3100	996	2043	8	4	9	387.5	249	227
Nacad	11	8231	1.86502	0.0954926	0.247965	15351	786	2041	10	3	5	1535.1	262	408.2
Cluh	11	21353	0.684072	0.0535756	0.0954901	14607	1144	2039	9	3	8	1623	381.333	254.875
Car7	8	15654	0.71247	0.0233167	0.130063	11153	365	2036	7	1	5	1593.29	365	407.2
Trim44	2	100782	0.0350757	0.00830505	0.020202	3535	837	2036	7	1	6	505	837	339.333
Borcs6	11	1802	5.03607	0.471143	1.12875	9075	849	2034	6	3	6	1512.5	283	339
Prickle1	15	96778	0.0700882	0.0184133	0.0209965	6783	1782	2032	9	7	7	753.667	254.571	290.286
Pitpnm3	11	88251	0.280212	0.00745601	0.0230252	24729	658	2032	22	3	8	1124.05	219.333	254
Zdhhc5	2	27211	0.162839	0.0468561	0.0745654	4431	1275	2029	2	1	3	2215.5	1275	676.333
Pole4	6	36512	0.0690458	0.0214724	0.055516	2521	784	2027	3	3	5	840.333	261.333	405.4
Rab33b	3	12263	0.68091	0.109027	0.165294	8350	1337	2027	8	3	5	1043.75	445.667	405.4
Tlr5	1	21257	0.158818	0.0449264	0.0952627	3376	955	2025	7	3	7	482.286	318.333	289.286
Eml6	11	282986	0.01681	0.00476349	0.0071523	4757	1348	2024	5	3	7	951.4	449.333	289.143
Ctif	18	266331	0.0754174	0.00980359	0.0075883	20086	2611	2021	32	9	8	627.688	290.111	252.625
Tmem38b	4	35975	0.0826685	0.036025	0.0561779	2974	1296	2021	6	4	9	495.667	324	224.556
Pip5k1c	10	27011	0.880641	0.10207	0.0747103	23787	2757	2018	1	7	4	23787	393.857	504.5
Cyp51	5	23602	0.227947	0.0319464	0.0855012	5380	754	2018	8	1	6	672.5	754	336.333
9530068E07Rik	11	12296	0.163142	0.0209011	0.164037	2006	257	2017	2	1	7	1003	257	288.143
Rack1	11	5882	1.10303	0.116287	0.342741	6488	684	2016	7	2	6	926.857	342	336
Tacc2	7	187348	0.185115	0.00788906	0.0107554	34681	1478	2015	42	6	7	825.738	246.333	287.857
Lancl1	1	38356	0.0567577	0.0157733	0.0525342	2177	605	2015	3	2	7	725.667	302.5	287.857
Col22a1	15	238433	0.0385224	0.00745702	0.00844682	9185	1778	2014	17	6	8	540.294	296.333	251.75
Hdac11	6	18023	0.958886	0.0751817	0.111691	17282	1355	2013	13	3	7	1329.38	451.667	287.571
Tpgs2	18	41711	0.0262281	0.0372084	0.0482367	1094	1552	2012	4	5	6	273.5	310.4	335.333
Tmem125	4	3104	0	0.566366	0.648196	0	1758	2012	0	2	3	0	879	670.667
Myh15	16	141619	0.00810626	0.0121241	0.014193	1148	1717	2010	4	7	7	287	245.286	287.143
Ipo11	13	142520	0.0158013	0.00632894	0.0140963	2252	902	2009	2	3	8	1126	300.667	251.125
Parp1	1	32109	0.284998	0.0225793	0.0625681	9151	725	2009	9	2	5	1016.78	362.5	401.8
Npas3	12	823499	0.00742199	0.00131391	0.00243838	6112	1082	2008	16	4	8	382	270.5	251
Cds2	2	48903	0.429933	0.0321248	0.0410609	21025	1571	2008	34	4	6	618.382	392.75	334.667
Fto	8	354915	0.0490117	0.00407703	0.00565206	17395	1447	2006	27	5	9	644.259	289.4	222.889
Psip1	4	30780	0.211241	0.0691033	0.0651722	6502	2127	2006	11	4	4	591.091	531.75	501.5
Gnai1	5	95221	0.284916	0.0463763	0.0210458	27130	4416	2004	40	11	7	678.25	401.455	286.286
Stmn2	3	52078	0.635374	0.135547	0.0384807	33089	7059	2004	44	12	5	752.023	588.25	400.8
Cdc42bpa	1	205132	0.11203	0.0056354	0.00976444	22981	1156	2003	47	4	6	488.957	289	333.833
Map6	7	69691	0.070913	0.0121393	0.0287125	4942	846	2001	7	3	6	706	282	333.5
Ghitm	14	14879	0.298138	0.252504	0.134283	4436	3757	1998	7	9	7	633.714	417.444	285.429
Mapk9	11	39671	0.120794	0.0151496	0.0503642	4792	601	1998	6	2	7	798.667	300.5	285.429
Serinc2	4	25711	0.450819	0.0225973	0.0777099	11591	581	1998	9	2	6	1287.89	290.5	333
E030018B13Rik	7	3683	21.0443	1.3785	0.542221	77506	5077	1997	59	14	8	1313.66	362.643	249.625
Abcd3	3	56399	0.0387241	0.0143088	0.0354084	2184	807	1997	4	1	6	546	807	332.833
Phf12	11	47786	0.467961	0.042209	0.0417486	22362	2017	1995	24	5	6	931.75	403.4	332.5
Hsph1	5	19656	0.203449	0.0384615	0.101496	3999	756	1995	7	1	7	571.286	756	285
Fabp5	3	4026	2.06533	0.490561	0.495529	8315	1975	1995	7	6	7	1187.86	329.167	285
Fign	2	126531	0.00503434	0.0108037	0.0157669	637	1367	1995	2	4	7	318.5	341.75	285
Map4k4	1	125398	0.345683	0.01697	0.0159014	43348	2128	1994	58	7	8	747.379	304	249.25
Ibtk	9	61975	0.0595079	0.0216216	0.0321581	3688	1340	1993	5	3	8	737.6	446.667	249.125
Grb14	2	110291	0.0215249	0.0335023	0.0180704	2374	3695	1993	6	14	7	395.667	263.929	284.714
Iqsec3	6	100746	0.00718639	0.00221349	0.0197725	724	223	1992	1	1	8	724	223	249
Dtd1	2	168795	0.0304452	0.00536746	0.0118013	5139	906	1992	9	3	7	571	302	284.571
Paqr8	1	49045	0.594984	0.105148	0.0406158	29181	5157	1992	39	10	7	748.231	515.7	284.571
P4ha2	11	30745	0.245015	0.0141161	0.0647585	7533	434	1991	14	2	8	538.071	217	248.875
Lrpprc	17	85540	0.0809913	0.0142506	0.023264	6928	1219	1990	10	3	6	692.8	406.333	331.667
BC005537	13	11243	0.573335	0.228142	0.17691	6446	2565	1989	5	5	5	1289.2	513	397.8
Trafd1	5	13908	1.24274	0.0457291	0.143011	17284	636	1989	31	2	5	557.548	318	397.8
Cdh12	15	1140269	0	0.000452525	0.00174345	0	516	1988	0	3	9	0	172	220.889
Heatr5a	12	95451	0.034688	0.00422206	0.0208274	3311	403	1988	6	1	5	551.833	403	397.6
Slc35b1	11	6921	2.48649	0.0551943	0.287242	17209	382	1988	9	1	3	1912.11	382	662.667
Rab11fip3	17	80520	0.434004	0.00981123	0.0246647	34946	790	1986	41	3	6	852.341	263.333	331
Wdr37	13	68942	0.0700009	0.0285747	0.0288068	4826	1970	1986	7	5	7	689.429	394	283.714
Sphk2	7	8536	3.00551	0.230436	0.232662	25655	1967	1986	1	5	4	25655	393.4	496.5
Car2	3	14498	0.0929094	0.129259	0.136984	1347	1874	1986	2	3	5	673.5	624.667	397.2
Zbtb14	17	7578	0.789786	0.161388	0.261942	5985	1223	1985	4	3	1	1496.25	407.667	1985
Ppp1r9b	11	15687	1.80493	0.044113	0.126538	28314	692	1985	5	2	6	5662.8	346	330.833
Gpr84	15	2378	6.98318	0.573171	0.833894	16606	1363	1983	7	4	5	2372.29	340.75	396.6
Crim1	17	176345	0.0495279	0.0161218	0.0112393	8734	2843	1982	12	8	8	727.833	355.375	247.75
Cirbp	10	6802	2.23817	0.37092	0.291385	15224	2523	1982	1	6	4	15224	420.5	495.5
Snapc5	9	3392	0.350236	0.0639741	0.584316	1188	217	1982	1	1	7	1188	217	283.143
Itgb1	8	47547	0.0910468	0.0283299	0.0416851	4329	1347	1982	8	3	7	541.125	449	283.143
Cntnap5a	1	902568	0.0026757	0	0.00219263	2415	0	1979	5	0	8	483	0	247.375
Efnb2	8	43809	0.14198	0.0829282	0.0451505	6220	3633	1978	12	10	7	518.333	363.3	282.571
Chd6	2	162098	0.0766388	0.0128009	0.0121963	12423	2075	1977	21	6	7	591.571	345.833	282.429
Kcns2	15	6053	0.389063	0.286139	0.32645	2355	1732	1976	5	6	5	471	288.667	395.2
Sacs	14	102239	0.0509297	0.0131848	0.0193273	5207	1348	1976	8	4	6	650.875	337	329.333
Wsb2	5	21297	0.191435	0.01357	0.0927361	4077	289	1975	7	1	7	582.429	289	282.143
Asap1	15	296063	0.0372927	0.00532319	0.0066675	11041	1576	1974	16	4	6	690.062	394	329
Nudt6	3	15261	0.328878	0.0293559	0.129284	5019	448	1973	4	2	4	1254.75	224	493.25
Zfand5	19	14563	0.513493	0.14063	0.135412	7478	2048	1972	8	3	5	934.75	682.667	394.4
Dcc	18	1097436	0.000738084	0.00141603	0.00179692	810	1554	1972	3	5	9	270	310.8	219.111
Slc41a2	10	107035	0.227739	0.0184332	0.0184145	24376	1973	1971	37	6	7	658.811	328.833	281.571
Nyap2	1	264815	0.0272303	0.0162415	0.00744293	7211	4301	1971	17	12	8	424.176	358.417	246.375
Bbs10	10	3049	1.08724	0.377173	0.644802	3315	1150	1966	5	2	5	663	575	393.2
Edil3	13	501752	0	0.00136721	0.00391628	0	686	1965	0	2	8	0	343	245.625
Rps6ka5	12	176890	0.112494	0.0107242	0.0111086	19899	1897	1965	34	5	5	585.265	379.4	393
Ing1	8	7490	1.17076	0.33271	0.26235	8769	2492	1965	3	2	3	2923	1246	655
Fgf18	11	29971	0.109072	0.0138134	0.0654966	3269	414	1963	5	2	8	653.8	207	245.375
Nlgn2	11	14662	0.533011	0.0235302	0.133884	7815	345	1963	3	1	2	2605	345	981.5
Chst2	9	6345	0.662569	0.247281	0.309377	4204	1569	1963	8	5	6	525.5	313.8	327.167
Rps6kc1	1	140132	0.0319056	0.00779265	0.0140082	4471	1092	1963	9	4	7	496.778	273	280.429
Wnt11	7	19664	0.71669	0.0670769	0.0997762	14093	1319	1962	20	3	3	704.65	439.667	654
Ikzf2	1	156032	0.0234631	0.0194575	0.0125743	3661	3036	1962	5	6	5	732.2	506	392.4
Bmper	9	262125	0.0463214	0.0113038	0.00748116	12142	2963	1961	18	9	8	674.556	329.222	245.125
Hs3st5	10	327584	0.00897174	0.00839174	0.0059832	2939	2749	1960	3	3	8	979.667	916.333	245
Zfp804a	2	206658	0.0120005	0.0123392	0.00948427	2480	2550	1960	3	5	6	826.667	510	326.667
Cntn2	1	33827	1.42023	0.0814143	0.0579419	48042	2754	1960	36	7	7	1334.5	393.429	280
Tpm3	3	28252	0.132345	0.0233258	0.0693402	3739	659	1959	5	2	6	747.8	329.5	326.5
Psmc1	12	13163	0.836359	0.107498	0.14875	11009	1415	1958	16	5	7	688.062	283	279.714
Stk38l	6	53818	0.0407299	0.0226504	0.0363819	2192	1219	1958	3	3	6	730.667	406.333	326.333
Tmem54	4	6079	0.974831	0.0791249	0.322092	5926	481	1958	6	2	9	987.667	240.5	217.556
Npas4	19	5962	2.46209	0.194733	0.328246	14679	1161	1957	9	2	4	1631	580.5	489.25
Spsb3	17	5510	0.489474	0.117241	0.355172	2697	646	1957	2	1	5	1348.5	646	391.4
Rpl31	1	4061	2.81236	0.225314	0.481901	11421	915	1957	22	3	7	519.136	305	279.571
Morf4l1	9	23110	0.191865	0.0500649	0.0844656	4434	1157	1952	5	3	5	886.8	385.667	390.4
Vmn1r238	18	921	2.7253	1.05537	2.11835	2510	972	1951	6	4	4	418.333	243	487.75
Zfyve28	5	93476	0.457989	0.0201763	0.0208717	42811	1886	1951	17	6	6	2518.29	314.333	325.167
Atg4c	4	65854	0.0475446	0.020758	0.029611	3131	1367	1950	6	4	6	521.833	341.75	325
Naa20	2	14327	1.05053	0.126754	0.135897	15051	1816	1947	16	4	5	940.688	454	389.4
Cpox	16	10184	0.249509	0.19187	0.191084	2541	1954	1946	3	4	6	847	488.5	324.333
Nr1d2	14	35051	0.369376	0.0591424	0.0555191	12947	2073	1946	19	3	3	681.421	691	648.667
Lrfn5	12	335078	0.000731173	0.00140863	0.0058076	245	472	1946	1	2	5	245	236	389.2
Gin1	1	23538	0.0398505	0.0084969	0.0826323	938	200	1945	3	1	5	312.667	200	389
Lrrc73	17	3152	2.33598	0.179886	0.616751	7363	567	1944	7	2	4	1051.86	283.5	486
Zfp619	7	22650	0.346269	0.124812	0.0858278	7843	2827	1944	8	7	5	980.375	403.857	388.8
Raver2	4	83333	0.0312841	0.0144481	0.0233281	2607	1204	1944	5	4	8	521.4	301	243
Map3k4	17	91176	0.214278	0.0131833	0.0213104	19537	1202	1943	36	2	6	542.694	601	323.833
Tns2	15	15989	0.936331	0.0125711	0.121521	14971	201	1943	15	1	6	998.067	201	323.833
Slc25a37	14	43265	0.093586	0.0157864	0.0449093	4049	683	1943	4	2	6	1012.25	341.5	323.833
Ube2h	6	93251	0.0908408	0.0137371	0.0208148	8471	1281	1941	9	3	6	941.222	427	323.5
Sash1	10	163852	0.0304116	0.0149037	0.01184	4983	2442	1940	17	12	8	293.118	203.5	242.5
Slx4ip	2	180733	0.0590429	0.0130524	0.0107341	10671	2359	1940	15	4	4	711.4	589.75	485
Prss16	13	7566	0.224425	0.106133	0.256278	1698	803	1939	4	3	6	424.5	267.667	323.167
Nphp3	9	41268	0.125061	0.0178346	0.0469371	5161	736	1937	7	2	6	737.286	368	322.833
Fbrs	7	12513	0.612883	0.0982978	0.154799	7669	1230	1937	2	3	2	3834.5	410	968.5
Tmem11	11	14587	0.364366	0.0235141	0.132721	5315	343	1936	11	1	6	483.182	343	322.667
Sqor	2	44227	0.0679675	0.0304339	0.0437742	3006	1346	1936	6	5	8	501	269.2	242
Zfp385b	2	407085	0.128632	0.0101453	0.00475331	52364	4130	1935	99	13	8	528.929	317.692	241.875
Mecom	3	558464	0.00178167	0.000764597	0.00346307	995	427	1934	2	2	8	497.5	213.5	241.75
Ankrd40	11	13841	0.666137	0.0687089	0.139513	9220	951	1931	9	2	5	1024.44	475.5	386.2
Podxl2	6	32487	0.296519	0.0102195	0.0594392	9633	332	1931	8	1	6	1204.12	332	321.833
Inpp5e	2	12955	0.659205	0.0285604	0.149054	8540	370	1931	12	1	7	711.667	370	275.857
4932438H23Rik	16	41188	0.102991	0.026464	0.0468583	4242	1090	1930	5	4	4	848.4	272.5	482.5
Tpra1	6	9988	2.53204	0.11694	0.193232	25290	1168	1930	21	3	8	1204.29	389.333	241.25
Zbtb43	2	18273	0.472829	0.0625513	0.10562	8640	1143	1930	5	4	6	1728	285.75	321.667
Dnal4	15	13019	1.47538	0.0554574	0.148168	19208	722	1929	11	2	5	1746.18	361	385.8
Ubr5	15	111527	0.0826347	0.00928923	0.0172873	9216	1036	1928	19	3	7	485.053	345.333	275.429
Hey1	3	3680	3.59022	1.34755	0.523913	13212	4959	1928	14	11	4	943.714	450.818	482
Itga6	2	71542	0.0283051	0.00854044	0.0269492	2025	611	1928	2	2	7	1012.5	305.5	275.429
Fmc1	6	4589	1.4112	0.457834	0.419699	6476	2101	1926	5	4	4	1295.2	525.25	481.5
Slc12a2	18	68144	0.122696	0.0290855	0.0282343	8361	1982	1924	13	5	7	643.154	396.4	274.857
1810013L24Rik	16	28823	0.448808	0.0588419	0.0667522	12936	1696	1924	22	6	7	588	282.667	274.857
St3gal3	4	202761	0.126099	0.0109932	0.009489	25568	2229	1924	17	7	7	1504	318.429	274.857
Xkr4	1	465598	0.00952538	0.0032861	0.00413232	4435	1530	1924	8	3	7	554.375	510	274.857
B3gnt2	11	25598	0.201188	0.057192	0.0751231	5150	1464	1923	7	3	7	735.714	488	274.714
Cd180	13	13085	0.340925	0.216584	0.146886	4461	2834	1922	11	8	7	405.545	354.25	274.571
Fnip2	3	111823	0.268943	0.0273378	0.0171879	30074	3057	1922	43	6	7	699.395	509.5	274.571
Inpp5f	7	85098	0.287762	0.0283438	0.022574	24488	2412	1921	38	8	7	644.421	301.5	274.429
Mex3b	7	4183	1.52737	0.541238	0.458044	6389	2264	1916	2	3	4	3194.5	754.667	479
Nmur2	11	15998	0.0134392	0.015752	0.11964	215	252	1914	1	1	7	215	252	273.429
Suds3	5	24316	1.456	0.0280474	0.0787136	35404	682	1914	62	2	6	571.032	341	319
Naa50	16	23537	0.0186515	0.082041	0.0812338	439	1931	1912	1	1	1	439	1931	1912
Plk2	13	5799	0.789619	0.54061	0.329367	4579	3135	1910	6	7	7	763.167	447.857	272.857
Fsd1l	4	75539	0.066191	0.0110009	0.025285	5000	831	1910	9	3	7	555.556	277	272.857
Kpnb1	11	28168	0.214073	0.0433471	0.0677364	6030	1221	1908	6	2	4	1005	610.5	477
Gsk3a	7	9594	1.14155	0.146237	0.198874	10952	1403	1908	2	2	3	5476	701.5	636
Adamts4	1	10217	0.0826074	0.029265	0.186748	844	299	1908	2	1	4	422	299	477
Chd2	7	115095	0.142143	0.0133281	0.0165689	16360	1534	1907	29	4	7	564.138	383.5	272.429
Tmod2	9	45705	0.151821	0.0440871	0.0416147	6939	2015	1902	10	5	6	693.9	403	317
Med13l	5	204760	0.381188	0.00521586	0.00928892	78052	1068	1902	153	3	6	510.144	356	317
Opn4	14	9525	0.0646719	0.0256168	0.19937	616	244	1899	2	1	4	308	244	474.75
Ercc1	7	11747	0.999915	0.0719333	0.161658	11746	845	1899	15	2	5	783.067	422.5	379.8
Kdm4c	4	163364	0.0233711	0.00710683	0.011606	3818	1161	1896	4	4	7	954.5	290.25	270.857
Lemd2	17	14870	0.85232	0.0426362	0.127438	12674	634	1895	19	2	5	667.053	317	379
Hectd1	12	85815	0.0646157	0.0141467	0.0220824	5545	1214	1895	9	2	4	616.111	607	473.75
Zfp958	8	17065	0.451861	0.146733	0.110929	7711	2504	1893	4	3	2	1927.75	834.667	946.5
Ccdc90b	7	21146	0.403291	0.110848	0.0894732	8528	2344	1892	14	6	3	609.143	390.667	630.667
Nhlrc3	3	11263	1.11329	0.193554	0.167984	12539	2180	1892	22	5	5	569.955	436	378.4
Snx24	18	145259	0.0337122	0.0115862	0.0130181	4897	1683	1891	7	4	7	699.571	420.75	270.143
Stau2	1	291439	0.0174513	0.00419985	0.00648849	5086	1224	1891	8	4	4	635.75	306	472.75
Atad2b	12	130042	0.0988065	0.0143338	0.0145338	12849	1864	1890	16	6	6	803.062	310.667	315
Ctnna3	10	1573570	0.00897386	0.00210159	0.00120109	14121	3307	1890	27	8	5	523	413.375	378
Fez1	9	57061	0.690472	0.0636862	0.0331224	39399	3634	1890	68	11	6	579.397	330.364	315
Scd2	19	13189	1.59951	0.277428	0.143225	21096	3659	1889	18	9	6	1172	406.556	314.833
B3galnt2	13	44630	0.0965942	0.0256554	0.0423258	4311	1145	1889	2	2	5	2155.5	572.5	377.8
Tbcel	9	59958	0.132643	0.0122919	0.0315054	7953	737	1889	13	3	7	611.769	245.667	269.857
Tsc22d2	3	52069	0.105821	0.0500298	0.0362788	5510	2605	1889	4	5	3	1377.5	521	629.667
Tmem14a	1	11593	0.258777	0.094281	0.162857	3000	1093	1888	5	3	6	600	364.333	314.667
Zfp407	18	381839	0.0127122	0.00386027	0.00493925	4854	1474	1886	6	2	4	809	737	471.5
Ccar1	10	48359	0.0547158	0.0134825	0.0389793	2646	652	1885	1	1	5	2646	652	377
Smad7	18	28407	1.05143	0.102088	0.0663217	29868	2900	1884	31	8	4	963.484	362.5	471
Mrm1	11	6455	1.39225	0.0658404	0.291867	8987	425	1884	9	1	7	998.556	425	269.143
Cmtm4	8	47617	0.362644	0.00903039	0.0395027	17268	430	1881	26	1	7	664.154	430	268.714
Usp9x	X	101831	0.0346162	0.0203867	0.0184521	3525	2076	1879	2	3	3	1762.5	692	626.333
Foxj2	6	25183	1.10058	0.112735	0.0745741	27716	2839	1878	22	6	5	1259.82	473.167	375.6
Ralyl	3	710633	0.0165078	0.00476336	0.00263849	11731	3385	1875	23	10	6	510.043	338.5	312.5
Nxt1	2	3412	1.02638	0.146835	0.549531	3502	501	1875	5	1	6	700.4	501	312.5
Pigm	1	7554	0.467832	0.165608	0.248213	3534	1251	1875	4	4	7	883.5	312.75	267.857
Fosb	7	7356	3.05411	0.215742	0.254758	22466	1587	1874	11	6	6	2042.36	264.5	312.333
Wdr19	5	60720	0.0985343	0.0235343	0.030863	5983	1429	1874	9	5	6	664.778	285.8	312.333
Ccdc3	2	93103	0.0365402	0.0154238	0.0201282	3402	1436	1874	7	6	6	486	239.333	312.333
Ppfia2	10	463969	0.0294761	0.0134018	0.00403475	13676	6218	1872	27	18	5	506.519	345.444	374.4
Atp6v0c	17	5814	0.593567	0.110423	0.321809	3451	642	1871	6	1	3	575.167	642	623.667
Ddx20	3	9305	2.2202	0.234605	0.201075	20659	2183	1871	32	6	6	645.594	363.833	311.833
Synpo2	3	159631	0.00298814	0.00662152	0.0117208	477	1057	1871	2	4	6	238.5	264.25	311.833
Wbp1l	19	58284	0.136693	0.0111523	0.0320843	7967	650	1870	12	2	5	663.917	325	374
E2f3	13	79489	0.22929	0.0568381	0.0235253	18226	4518	1870	24	9	4	759.417	502	467.5
Tle1	4	83778	0.0781828	0.0362386	0.022309	6550	3036	1869	7	9	5	935.714	337.333	373.8
Setd1b	5	26437	0.611681	0.0705829	0.0706585	16171	1866	1868	9	6	6	1796.78	311	311.333
Dapk1	13	161245	0.0202053	0.00340476	0.0115787	3258	549	1867	8	2	5	407.25	274.5	373.4
Gnaq	19	254633	0.0464787	0.00579658	0.00732034	11835	1476	1864	18	4	5	657.5	369	372.8
Chd4	6	34611	0.248216	0.0740227	0.0538268	8591	2562	1863	4	5	4	2147.75	512.4	465.75
Btbd9	17	360965	0.0416689	0.00159295	0.00515839	15041	575	1862	20	2	7	752.05	287.5	266
Eif5	12	8653	0.514735	0.12019	0.215185	4454	1040	1862	7	3	4	636.286	346.667	465.5
Sdhaf1	7	967	23.1324	1.59462	1.92451	22369	1542	1861	9	4	5	2485.44	385.5	372.2
Pcyox1l	18	10799	1.0238	0.168534	0.172238	11056	1820	1860	13	5	4	850.462	364	465
Klrb1b	6	12610	0.746312	0.271768	0.147502	9411	3427	1860	7	9	5	1344.43	380.778	372
Trim24	6	95486	0.042823	0.0142639	0.0194793	4089	1362	1860	6	2	6	681.5	681	310
Pik3c3	18	75380	0.213744	0.0627885	0.0246617	16112	4733	1859	27	12	8	596.741	394.417	232.375
Cntnap5c	17	640786	0	0	0.00290112	0	0	1859	0	0	7	0	0	265.571
Cux2	5	192454	0.0488169	0.00333067	0.00964906	9395	641	1857	15	3	7	626.333	213.667	265.286
Cox4i2	2	10865	1.38297	0.102623	0.170916	15026	1115	1857	14	2	5	1073.29	557.5	371.4
Egr1	18	3750	5.1192	0.92	0.494933	19197	3450	1856	5	6	4	3839.4	575	464
Fignl1	11	8708	0.366904	0.125861	0.213137	3195	1096	1856	4	4	6	798.75	274	309.333
Junb	8	1840	10.5951	0.75163	1.00815	19495	1383	1855	1	4	5	19495	345.75	371
Prkca	11	410502	0.00862602	0.0013788	0.00451399	3541	566	1853	6	2	7	590.167	283	264.714
Gorasp2	2	30217	0.13092	0.0289241	0.0612569	3956	874	1851	2	2	5	1978	437	370.2
Mrps30	13	7143	0.247655	0.243175	0.258995	1769	1737	1850	3	5	7	589.667	347.4	264.286
Zfpm1	8	55111	0.583386	0.0239698	0.0335505	32151	1321	1849	23	3	5	1397.87	440.333	369.8
Pde4b	4	519717	0.0664977	0.00472565	0.00355578	34560	2456	1848	80	10	5	432	245.6	369.6
Btg1	10	5804	8.03549	2.73208	0.318229	46638	15857	1847	62	29	5	752.226	546.793	369.4
Dyrk3	1	9794	0.165612	0.0288952	0.188381	1622	283	1845	2	1	6	811	283	307.5
Scd3	19	40729	0.151735	0.0179725	0.0452749	6180	732	1844	3	2	4	2060	366	461
Mcur1	13	21799	0.527501	0.0672508	0.084591	11499	1466	1844	18	4	5	638.833	366.5	368.8
Adap1	5	53747	0.348392	0.044542	0.0342531	18725	2394	1841	17	3	5	1101.47	798	368.2
Dcun1d4	5	79785	0.0694366	0.0238015	0.0230745	5540	1899	1841	5	3	5	1108	633	368.2
Hsd17b12	2	125213	0.0357072	0.0121872	0.0147029	4471	1526	1841	3	3	4	1490.33	508.667	460.25
Parvb	15	83646	0.123198	0.00475815	0.0219975	10305	398	1840	13	2	6	792.692	199	306.667
Ly86	13	73692	0.0550263	0.0197579	0.0249688	4055	1456	1840	11	5	8	368.636	291.2	230
Pcgf5	19	112642	0.0729213	0.02112	0.0163083	8214	2379	1837	10	7	5	821.4	339.857	367.4
Sil1	18	232995	0.0757227	0.00418893	0.00788	17643	976	1836	26	3	6	678.577	325.333	306
Aar2	2	21389	0.200944	0.00986488	0.0858385	4298	211	1836	9	1	5	477.556	211	367.2
Tprg	16	135528	0.00900921	0.00201434	0.0135396	1221	273	1835	3	1	9	407	273	203.889
Axin2	11	30435	0.499655	0.0611138	0.0602924	15207	1860	1835	28	6	6	543.107	310	305.833
Lmo1	7	36636	0.3374	0.0514521	0.0500873	12361	1885	1835	13	7	7	950.846	269.286	262.143
Celf3	3	13904	0.841341	0.0623562	0.131976	11698	867	1835	10	3	6	1169.8	289	305.833
Gnas	2	62425	0.134129	0.0398398	0.0293953	8373	2487	1835	12	6	4	697.75	414.5	458.75
Smg7	1	65652	0.065573	0.0235027	0.0279504	4305	1543	1835	5	3	4	861	514.333	458.75
Dkk1	19	3621	0	0	0.50649	0	0	1834	0	0	7	0	0	262
Nab1	1	43386	0.244918	0.0746324	0.0422717	10626	3238	1834	14	5	6	759	647.6	305.667
Eif1b	9	2722	2.64842	0.413666	0.673402	7209	1126	1833	8	4	7	901.125	281.5	261.857
En1	1	5505	0	0.15495	0.33297	0	853	1833	0	2	7	0	426.5	261.857
Sertad2	11	109769	0.20831	0.0344451	0.0166896	22866	3781	1832	35	8	4	653.314	472.625	458
Ccdc92	5	28007	0.809333	0.0729103	0.0653765	22667	2042	1831	28	5	4	809.536	408.4	457.75
Anxa3	5	52584	0	0.00387951	0.0348015	0	204	1830	0	1	7	0	204	261.429
Sema6a	18	125947	0.074309	0.0466228	0.014514	9359	5872	1828	12	10	6	779.917	587.2	304.667
Pgpep1l	7	27624	0.325442	0.0485809	0.0661743	8990	1342	1828	14	3	7	642.143	447.333	261.143
Mthfr	4	20475	0.630623	0	0.0892308	12912	0	1827	8	0	6	1614	0	304.5
Gadd45g	13	1791	16.5315	1.56393	1.01675	29608	2801	1821	29	9	7	1020.97	311.222	260.143
Znrf3	11	168519	0.0487423	0.00718613	0.0108059	8214	1211	1821	12	4	6	684.5	302.75	303.5
Igfbp5	1	16801	0.865841	0.268734	0.108386	14547	4515	1821	10	9	6	1454.7	501.667	303.5
Atxn7	14	145863	0.0196554	0.00725338	0.0124775	2867	1058	1820	2	2	4	1433.5	529	455
U2af2	7	17796	0.133569	0.101877	0.102102	2377	1813	1817	4	4	2	594.25	453.25	908.5
Smarcd3	5	31835	0.538998	0.0296843	0.0570755	17159	945	1817	10	3	6	1715.9	315	302.833
Btrc	19	166280	0.057349	0.00887659	0.0109153	9536	1476	1815	16	4	6	596	369	302.5
Gabrg2	11	90655	0.0399978	0.0115713	0.0200099	3626	1049	1814	5	4	6	725.2	262.25	302.333
Ebf2	14	197627	0.0394936	0.00705875	0.00917385	7805	1395	1813	9	5	6	867.222	279	302.167
Ttc32	12	6398	1.39356	0.509534	0.28337	8916	3260	1813	9	7	6	990.667	465.714	302.167
Dnm3	1	495582	0.0410164	0.00562974	0.00365832	20327	2790	1813	35	9	7	580.771	310	259
Inpp1	1	32262	0.187403	0.0367925	0.0561961	6046	1187	1813	6	2	6	1007.67	593.5	302.167
Gtf2f2	14	113929	0.0116301	0.00300187	0.0159046	1325	342	1812	1	1	6	1325	342	302
Tmem198	1	6162	1.44012	0.0756248	0.29406	8874	466	1812	5	2	5	1774.8	233	362.4
Pknox2	9	256364	0.0505999	0.0153415	0.00706417	12972	3933	1811	20	7	5	648.6	561.857	362.2
Xpo1	11	41689	0.139629	0.0343016	0.0434167	5821	1430	1810	5	4	6	1164.2	357.5	301.667
Hdac2	10	27346	0.131463	0.068127	0.0661888	3595	1863	1810	4	3	5	898.75	621	362
Arrdc4	7	12245	0.290568	0.130012	0.147815	3558	1592	1810	6	5	6	593	318.4	301.667
Dysf	6	202471	0.0144169	0.00442533	0.00893955	2919	896	1810	6	3	7	486.5	298.667	258.571
Adamtsl1	4	914214	0.00305399	0.00275865	0.00197984	2792	2522	1810	9	10	8	310.222	252.2	226.25
Polr1c	17	4126	0.442559	0.443529	0.438197	1826	1830	1808	5	2	2	365.2	915	904
Trim37	11	93607	0.0297948	0.00505304	0.0193148	2789	473	1808	5	1	6	557.8	473	301.333
Tango6	8	168372	0.0237272	0.00563633	0.0107203	3995	949	1805	7	4	7	570.714	237.25	257.857
Atp10b	11	112409	0.0843616	0.0237881	0.0160485	9483	2674	1804	22	8	6	431.045	334.25	300.667
Nfe2l1	11	12555	1.06531	0.0519315	0.143688	13375	652	1804	11	2	5	1215.91	326	360.8
Elac2	11	23032	0.230071	0.0178882	0.0782824	5299	412	1803	8	1	6	662.375	412	300.5
Fam171b	2	70851	0.0757223	0.037346	0.0254478	5365	2646	1803	6	4	5	894.167	661.5	360.6
Polr3k	2	6471	0.534693	0.117756	0.278628	3460	762	1803	5	2	5	692	381	360.6
Ppp1r3a	6	41298	0.0226161	0.0224466	0.0436341	934	927	1802	3	4	7	311.333	231.75	257.429
Smc3	19	45436	0.148891	0.0202923	0.0396382	6765	922	1801	8	2	4	845.625	461	450.25
Impact	18	37099	0.111593	0.0614572	0.0485458	4140	2280	1801	2	3	2	2070	760	900.5
Dtwd2	18	59457	0.052744	0.0254974	0.0302403	3136	1516	1798	4	3	5	784	505.333	359.6
Rab2a	4	72135	0.130076	0.0262563	0.0249255	9383	1894	1798	19	3	7	493.842	631.333	256.857
Mier1	4	51365	0.105169	0.02564	0.0349849	5402	1317	1797	6	2	4	900.333	658.5	449.25
Prpf4b	13	30763	0.142606	0.0583818	0.0583818	4387	1796	1796	4	3	4	1096.75	598.667	449
Igf1r	7	280842	0.0786456	0.00718553	0.00639149	22087	2018	1795	47	6	6	469.936	336.333	299.167
Hapln1	13	71304	0.00280489	0.0318916	0.0251599	200	2274	1794	1	11	7	200	206.727	256.286
Cpsf3	12	28784	0.139974	0	0.0623263	4029	0	1794	1	0	4	4029	0	448.5
Wdr11	7	43876	0.0709955	0.0099143	0.040888	3115	435	1794	6	2	7	519.167	217.5	256.286
Usp15	10	91990	0.0774215	0.00571801	0.0194912	7122	526	1793	10	1	5	712.2	526	358.6
Osbpl9	4	141128	0.082698	0.0099059	0.0127048	11671	1398	1793	21	4	6	555.762	349.5	298.833
Hsp90aa1	12	5360	1.15429	0.152425	0.334142	6187	817	1791	9	2	5	687.444	408.5	358.2
Psap	10	24971	0.487445	0.0517801	0.0717232	12172	1293	1791	14	4	6	869.429	323.25	298.5
P3h3	6	16658	0.715812	0.113819	0.107396	11924	1896	1789	6	3	3	1987.33	632	596.333
Zfp532	18	109214	0.11634	0.0281466	0.0163624	12706	3074	1787	19	10	8	668.737	307.4	223.375
Papola	12	54251	0.0957402	0.00943761	0.0329395	5194	512	1787	7	1	6	742	512	297.833
Elovl4	9	27586	0.241826	0.0453491	0.064743	6671	1251	1786	9	4	6	741.222	312.75	297.667
Rit2	18	342815	0.0404096	0.00994997	0.00520689	13853	3411	1785	24	10	6	577.208	341.1	297.5
Ankrd55	13	95552	0.0331861	0.0260172	0.0186809	3171	2486	1785	11	9	7	288.273	276.222	255
Gatb	3	81504	0.171844	0.0282195	0.0219008	14006	2300	1785	19	7	5	737.158	328.571	357
Lrrc8d	5	115253	0.0623932	0.00875465	0.015479	7191	1009	1784	11	4	7	653.727	252.25	254.857
Col5a1	2	153090	0.0529166	0.00130642	0.0116271	8101	200	1780	17	1	7	476.529	200	254.286
Epc1	18	80158	0.155106	0.0164051	0.0221937	12433	1315	1779	24	3	4	518.042	438.333	444.75
Ktn1	14	88291	0.028542	0.0106693	0.020138	2520	942	1778	3	3	6	840	314	296.333
Tyrp1	4	17597	0	0.0730238	0.10104	0	1285	1778	0	5	7	0	257	254
Map1lc3b	8	8323	3.23189	0.132885	0.213505	26899	1106	1777	26	3	6	1034.58	368.667	296.167
Tbl1x	X	151971	0.0898066	0.0248929	0.0116864	13648	3783	1776	19	7	6	718.316	540.429	296
Pcdhgc3	18	35464	0.223917	0.0233476	0.050079	7941	828	1776	10	3	4	794.1	276	444
Slc35b2	17	3759	1.93961	0.168662	0.472466	7291	634	1776	2	2	3	3645.5	317	592
Cpne8	15	191908	0.00232924	0.00108906	0.00925443	447	209	1776	2	1	8	223.5	209	222
Enox1	14	564998	0.0285948	0.00673631	0.00313983	16156	3806	1774	25	11	6	646.24	346	295.667
Atp5o	16	6408	9.10971	0.352372	0.276529	58375	2258	1772	82	8	7	711.89	282.25	253.143
Btn1a1	13	8910	0.640516	0.175084	0.198765	5707	1560	1771	8	5	5	713.375	312	354.2
Rbm15	3	8253	1.18381	0.223919	0.214589	9770	1848	1771	11	2	3	888.182	924	590.333
Shc4	2	96702	0.0390064	0.00920353	0.018314	3772	890	1771	3	3	7	1257.33	296.667	253
Creg1	1	11552	0.347732	0.118594	0.153307	4017	1370	1771	5	5	5	803.4	274	354.2
Pcsk1	13	45036	0.0165201	0.0224709	0.0393019	744	1012	1770	2	3	6	372	337.333	295
Cactin	10	5140	3.34222	0.417315	0.344358	17179	2145	1770	3	1	3	5726.33	2145	590
Setd7	3	45506	0.155364	0.0352701	0.038874	7070	1605	1769	6	3	2	1178.33	535	884.5
Tor1aip2	1	33198	0.149617	0.0759082	0.0532863	4967	2520	1769	6	5	4	827.833	504	442.25
Epc2	2	100463	0.071708	0.0178971	0.0175985	7204	1798	1768	10	2	4	720.4	899	442
Prrc2b	2	83456	0.639367	0.0132884	0.0211848	53359	1109	1768	28	3	6	1905.68	369.667	294.667
Gxylt1	15	35438	0.15949	0.0283876	0.0498617	5652	1006	1767	9	3	4	628	335.333	441.75
B4galnt3	6	91487	0	0	0.0193033	0	0	1766	0	0	6	0	0	294.333
Nans	4	14110	0.415379	0.0634302	0.125159	5861	895	1766	6	3	5	976.833	298.333	353.2
Nsun6	2	59939	0.0278283	0.00762442	0.0294633	1668	457	1766	1	1	7	1668	457	252.286
D16Ertd472e	16	36353	0.018953	0.0486892	0.0485517	689	1770	1765	2	7	6	344.5	252.857	294.167
Rps6	4	2753	1.08209	0.323284	0.640756	2979	890	1764	4	4	4	744.75	222.5	441
D3Ertd751e	3	60702	0.0045468	0.00845112	0.0290435	276	513	1763	1	3	7	276	171	251.857
Hivep1	13	133132	0.0822342	0.0210994	0.013235	10948	2809	1762	19	7	5	576.211	401.286	352.4
Sncb	13	7736	1.87086	0.257368	0.227766	14473	1991	1762	5	5	5	2894.6	398.2	352.4
Clint1	11	58662	0.0269681	0.00601752	0.0300365	1582	353	1762	2	1	6	791	353	293.667
Cbx3	6	13345	0.12012	0.060622	0.13196	1603	809	1761	5	2	1	320.6	404.5	1761
Adgrd1	5	107850	0.0140102	0.00215114	0.0163282	1511	232	1761	3	1	8	503.667	232	220.125
Vstm2l	2	30067	0.154222	0.0118735	0.0585692	4637	357	1761	8	1	6	579.625	357	293.5
Fstl5	3	635736	0.0173626	0.00594115	0.00276687	11038	3777	1759	26	11	7	424.538	343.364	251.286
Dynlrb2	8	10901	2.00881	0.311348	0.16127	21898	3394	1758	31	11	7	706.387	308.545	251.143
Sipa1l2	8	151746	0.194081	0.0102737	0.0115786	29451	1559	1757	48	3	6	613.562	519.667	292.833
Fryl	5	236509	0.0239314	0.00561078	0.00742889	5660	1327	1757	6	3	5	943.333	442.333	351.4
Kcnq2	2	59722	0.434547	0.0235759	0.0293694	25952	1408	1754	15	4	5	1730.13	352	350.8
Mrps23	11	7120	2.04171	0.187219	0.246208	14537	1333	1753	21	4	5	692.238	333.25	350.6
Parp16	9	24569	0.454597	0.0382189	0.0713501	11169	939	1753	15	4	4	744.6	234.75	438.25
Fah	7	20784	0.156322	0.0651944	0.0843437	3249	1355	1753	4	2	6	812.25	677.5	292.167
Col9a1	1	75075	0.152701	0.0637496	0.02335	11464	4786	1753	16	14	7	716.5	341.857	250.429
Lifr	15	106876	0.0612018	0.0131086	0.0163928	6541	1401	1752	11	4	7	594.636	350.25	250.286
Gpr68	12	31517	1.14002	0.119808	0.0555573	35930	3776	1751	39	12	8	921.282	314.667	218.875
Aloxe3	11	23220	0.351292	0.0537468	0.0754091	8157	1248	1751	7	3	3	1165.29	416	583.667
Bcl2l11	2	36510	0.226376	0.073925	0.0479321	8265	2699	1750	9	6	5	918.333	449.833	350
Sec16b	1	61693	0.0870763	0.039113	0.0283663	5372	2413	1750	7	8	6	767.429	301.625	291.667
Specc1l	10	100364	0.125404	0.0201965	0.0174266	12586	2027	1749	11	5	6	1144.18	405.4	291.5
Akirin2	4	15972	0.66698	0.158152	0.109504	10653	2526	1749	14	5	5	760.929	505.2	349.8
Slc26a7	4	119376	0.00175915	0.00174239	0.0146512	210	208	1749	1	1	7	210	208	249.857
Ehf	2	39845	0.00629941	0	0.0438951	251	0	1749	1	0	6	251	0	291.5
Haus1	18	16320	0.44038	0.0449755	0.107108	7187	734	1748	14	3	3	513.357	244.667	582.667
Clec16a	16	199540	0.053042	0.00379373	0.00876015	10584	757	1748	19	2	6	557.053	378.5	291.333
Kmt2a	9	77942	0.12322	0.017513	0.0224269	9604	1365	1748	12	2	4	800.333	682.5	437
Elavl2	4	150023	0.0743686	0.0429268	0.0116515	11157	6440	1748	17	17	6	656.294	378.824	291.333
Atp8b2	3	23858	0.341604	0.0373879	0.0732668	8150	892	1748	8	3	7	1018.75	297.333	249.714
Dcbld2	16	61211	0.0649556	0.0243257	0.0285406	3976	1489	1747	4	3	6	994	496.333	291.167
Slc35f3	8	256984	0.213235	0.00784874	0.00679809	54798	2017	1747	71	7	8	771.803	288.143	218.375
Hist1h2ah	13	405	7.2716	3.31111	4.31111	2945	1341	1746	7	3	5	420.714	447	349.2
Prkab2	3	15602	0.215677	0.0337777	0.111781	3365	527	1744	3	1	4	1121.67	527	436
Rusc1	3	9331	1.05669	0.106205	0.186904	9860	991	1744	4	3	5	2465	330.333	348.8
Ythdc2	18	61979	0.0832701	0.044983	0.0281224	5161	2788	1743	6	5	4	860.167	557.6	435.75
Gcm1	9	13667	0.0968757	0.0493159	0.12746	1324	674	1742	5	3	6	264.8	224.667	290.333
Nrg1	8	1084158	0.000259187	0	0.00160678	281	0	1742	1	0	8	281	0	217.75
Flt3	5	69749	0.042739	0.00263803	0.0249753	2981	184	1742	5	1	5	596.2	184	348.4
Samd5	10	52273	0.0102156	0.0222677	0.0333059	534	1164	1741	2	4	6	267	291	290.167
Ttc27	17	145836	0.00870841	0.00202282	0.0119244	1270	295	1739	1	1	5	1270	295	347.8
Tmem259	10	7206	1.81307	0.178462	0.241327	13065	1286	1739	5	2	1	2613	643	1739
Cbarp	10	9922	0.949405	0.128301	0.175166	9420	1273	1738	3	2	7	3140	636.5	248.286
Stim1	7	169514	0.0223639	0.00356313	0.0102469	3791	604	1737	4	2	7	947.75	302	248.143
Grsf1	5	16724	0.207187	0.0672686	0.103803	3465	1125	1736	4	4	7	866.25	281.25	248
Zfp281	1	5153	0.815641	0.265865	0.336891	4203	1370	1736	6	3	5	700.5	456.667	347.2
Hist1h2bl	13	381	10.9081	4.32283	4.55381	4156	1647	1735	3	5	5	1385.33	329.4	347
Cyp46a1	12	27854	0.342751	0.0242694	0.0622532	9547	676	1734	7	2	5	1363.86	338	346.8
Etv6	6	234459	0.0263756	0.00493476	0.00739148	6184	1157	1733	9	2	6	687.111	578.5	288.833
Rab11fip5	6	39673	0.283745	0.00988078	0.0436821	11257	392	1733	13	1	5	865.923	392	346.6
Cbx7	15	55313	0.248893	0.0186936	0.0312946	13767	1034	1731	12	3	7	1147.25	344.667	247.286
Vstm2a	11	26810	0.0589705	0.032749	0.0645655	1581	878	1731	2	4	7	790.5	219.5	247.286
Acsl1	8	65015	0.110098	0.022887	0.0266092	7158	1488	1730	11	5	6	650.727	297.6	288.333
Actr3b	5	90692	0.0510078	0.00610859	0.0190756	4626	554	1730	12	2	6	385.5	277	288.333
Rasgef1a	6	80042	0.359186	0.0236626	0.0215887	28750	1894	1728	19	6	6	1513.16	315.667	288
Tpd52	3	78864	0.278074	0.0364932	0.0218858	21930	2878	1726	31	8	7	707.419	359.75	246.571
Cyp2u1	3	13667	0.423356	0.0842906	0.126216	5786	1152	1725	5	4	6	1157.2	288	287.5
Eef2kmt	16	11802	0.372988	0.0742247	0.146077	4402	876	1724	7	3	6	628.857	292	287.333
Cdk19	10	134532	0.192214	0.0218684	0.0127999	25859	2942	1722	35	7	4	738.829	420.286	430.5
Jmjd1c	10	159976	0.095233	0.00492574	0.0107641	15235	788	1722	37	2	6	411.757	394	287
Uvrag	7	254426	0.0511779	0.00421734	0.00676818	13021	1073	1722	16	2	5	813.812	536.5	344.4
Filip1l	16	219528	0.00636365	0.00383095	0.00783955	1397	841	1721	4	3	6	349.25	280.333	286.833
Tmem39a	16	33465	0.091648	0.046825	0.0514269	3067	1567	1721	5	4	4	613.4	391.75	430.25
Rhoq	17	36959	0.119863	0.0226467	0.0465381	4430	837	1720	4	2	5	1107.5	418.5	344
Shb	4	107553	0.0294088	0.00500218	0.0159921	3163	538	1720	6	2	6	527.167	269	286.667
Dnajb5	4	9612	1.12443	0.135976	0.178839	10808	1307	1719	7	3	4	1544	435.667	429.75
Ldhb	6	17709	0.231408	0.058106	0.0970128	4098	1029	1718	6	4	6	683	257.25	286.333
Nek10	14	208480	0.0362241	0.0181168	0.00822621	7552	3777	1715	10	12	7	755.2	314.75	245
Dnm1	2	44868	0.48928	0.0578586	0.0382232	21953	2596	1715	7	6	5	3136.14	432.667	343
Elfn2	15	51439	0.0106923	0	0.033321	550	0	1714	2	0	5	275	0	342.8
Dcdc2a	13	154703	0.0039495	0.00159661	0.0110728	611	247	1713	2	1	6	305.5	247	285.5
Nsd1	13	108544	0.100245	0.0160304	0.0157816	10881	1740	1713	6	4	4	1813.5	435	428.25
Lingo1	9	177851	0.167753	0.0128197	0.00963166	29835	2280	1713	42	9	6	710.357	253.333	285.5
Gsg1l	7	203992	0.0926605	0.00237264	0.00839739	18902	484	1713	34	2	6	555.941	242	285.5
Nav2	7	651028	0.139029	0.00961249	0.00262815	90512	6258	1711	116	14	7	780.276	447	244.429
Mycl	4	6834	0.271583	0.0598478	0.250366	1856	409	1711	4	2	6	464	204.5	285.167
Rbm15b	9	3016	1.46386	0.179045	0.566976	4415	540	1710	4	1	4	1103.75	540	427.5
Ankrd6	4	146807	0.0337859	0.00631441	0.0116479	4960	927	1710	7	3	6	708.571	309	285
Tubb3	8	10463	1.15378	0.0393769	0.163337	12072	412	1709	11	1	6	1097.45	412	284.833
Ctdp1	18	61737	0.108914	0.0185464	0.0276657	6724	1145	1708	8	3	5	840.5	381.667	341.6
Apoa1	9	1840	13.3935	0.328804	0.928261	24644	605	1708	48	3	6	513.417	201.667	284.667
Pura	18	11439	0.543317	0.14468	0.149226	6215	1655	1707	4	3	3	1553.75	551.667	569
Golph3	15	30142	0.426879	0.0986663	0.0566319	12867	2974	1707	19	7	7	677.211	424.857	243.857
Apob	12	39188	0.00612432	0.0267684	0.0435337	240	1049	1706	1	4	8	240	262.25	213.25
Fem1b	9	19825	0.193846	0.0416646	0.0860025	3843	826	1705	5	2	5	768.6	413	341
Prmt6	3	4890	0.571575	0.363804	0.348466	2795	1779	1704	2	3	6	1397.5	593	284
Agap1	1	440472	0.177687	0.00472221	0.00386858	78266	2080	1704	100	5	6	782.66	416	284
Cpb2	14	41269	0	0.0102983	0.0412658	0	425	1703	0	2	5	0	212.5	340.6
Rspo3	10	82762	0.029615	0.0218216	0.0205771	2451	1806	1703	6	7	5	408.5	258	340.6
Elavl3	9	37019	0.53378	0.0524055	0.0460034	19760	1940	1703	12	4	5	1646.67	485	340.6
Ahctf1	1	58787	0.109293	0.0246143	0.028952	6425	1447	1702	12	5	5	535.417	289.4	340.4
Tppp	13	26335	0.347294	0.086349	0.0645529	9146	2274	1700	11	6	5	831.455	379	340
Wnt3	11	43808	0.115983	0	0.0388057	5081	0	1700	10	0	5	508.1	0	340
Mapk10	5	303387	0.102809	0.0115166	0.00559681	31191	3494	1698	60	5	8	519.85	698.8	212.25
Prtg	9	110034	0.103314	0	0.0154225	11368	0	1697	19	0	5	598.316	0	339.4
Rrs1	1	2048	1.43701	0.46875	0.828613	2943	960	1697	1	1	5	2943	960	339.4
Tmem170b	13	35449	0.236932	0.0711727	0.0478434	8399	2523	1696	15	6	5	559.933	420.5	339.2
Tmpo	10	33745	0.428982	0.0827975	0.0502593	14476	2794	1696	12	6	4	1206.33	465.667	424
Sipa1l3	7	198270	0.329127	0.00406516	0.00855399	65256	806	1696	91	3	6	717.099	268.667	282.667
Grem2	1	88035	0.0566025	0.0151985	0.0192651	4983	1338	1696	13	4	7	383.308	334.5	242.286
Gas7	11	233554	0.048233	0.00354522	0.00725742	11265	828	1695	27	3	5	417.222	276	339
Spcs3	8	9566	0.340163	0.245453	0.177086	3254	2348	1694	3	5	5	1084.67	469.6	338.8
Rps6ka2	17	133201	0.050833	0.00506753	0.0127101	6771	675	1693	9	2	5	752.333	337.5	338.6
Kmt2e	5	69795	0.0722688	0.0089548	0.0242568	5044	625	1693	15	2	6	336.267	312.5	282.167
Slc25a24	3	45261	0.00614215	0.00517001	0.0374053	278	234	1693	1	1	5	278	234	338.6
Pou1f1	16	14495	0.0186961	0.0540186	0.116454	271	783	1688	1	3	7	271	261	241.143
Col15a1	4	105007	0.0185988	0.00949461	0.0160751	1953	997	1688	5	4	6	390.6	249.25	281.333
Ltv1	10	14541	0.142631	0.0473145	0.116017	2074	688	1687	1	1	7	2074	688	241
Mical2	7	129370	0.541903	0.0183118	0.0130401	70106	2369	1687	65	8	6	1078.55	296.125	281.167
Fam189a1	7	400438	0.0101139	0.00140346	0.0042004	4050	562	1682	5	2	7	810	281	240.286
Frmpd4	X	1105923	0.000928636	0.000490088	0.00152	1027	542	1681	3	2	6	342.333	271	280.167
Fam131a	16	9808	1.31627	0.213703	0.171391	12910	2096	1681	8	5	4	1613.75	419.2	420.25
Olfr412	11	939	1.78594	0	1.7902	1677	0	1681	5	0	7	335.4	0	240.143
Kif14	1	65169	0.0209609	0.00306894	0.0257945	1366	200	1681	3	1	6	455.333	200	280.167
Xxylt1	16	126086	0.211499	0.0203671	0.0133242	26667	2568	1680	38	8	7	701.763	321	240
Gnb5	9	39589	0.800349	0.0339488	0.042436	31685	1344	1680	22	5	6	1440.23	268.8	280
Adam15	3	10389	0.513813	0.0568871	0.16171	5338	591	1680	5	2	5	1067.6	295.5	336
Slc2a13	15	305566	0.0827972	0.0151489	0.00549472	25300	4629	1679	38	13	5	665.789	356.077	335.8
Psapl1	5	2548	0.172684	0	0.658948	440	0	1679	2	0	7	220	0	239.857
Skil	3	27520	0.160211	0.0396439	0.0610102	4409	1091	1679	4	1	4	1102.25	1091	419.75
Rad9b	5	31011	0.315275	0.0144465	0.0541098	9777	448	1678	13	1	5	752.077	448	335.6
Pgap1	1	84685	0.0328157	0.013438	0.0198146	2779	1138	1678	4	3	6	694.75	379.333	279.667
Eef1a1	9	3272	4.64425	0.639059	0.512531	15196	2091	1677	21	5	3	723.619	418.2	559
Ampd3	7	44200	0.223235	0.0299548	0.0379412	9867	1324	1677	16	5	7	616.688	264.8	239.571
Echdc3	2	24530	0.427762	0.104974	0.0683653	10493	2575	1677	13	6	6	807.154	429.167	279.5
Myo3a	2	390750	0.0111734	0.00284069	0.00429175	4366	1110	1677	8	4	7	545.75	277.5	239.571
Snx21	2	7994	1.51539	0.0953215	0.209782	12114	762	1677	6	2	4	2019	381	419.25
Disp3	4	47702	0.20953	0.0232904	0.0351348	9995	1111	1676	16	2	5	624.688	555.5	335.2
Mcph1	8	208059	0.0152745	0.00725275	0.0080506	3178	1509	1675	6	3	7	529.667	503	239.286
Hdac7	15	51839	0.423581	0.0315593	0.0322923	21958	1636	1674	20	3	7	1097.9	545.333	239.143
Adcyap1r1	6	49474	0.342665	0.0415976	0.033836	16953	2058	1674	18	7	7	941.833	294	239.143
Cdk13	13	93537	0.0433091	0.0212857	0.017886	4051	1991	1673	2	2	3	2025.5	995.5	557.667
Rundc3a	11	9153	0.26505	0.0751666	0.182782	2426	688	1673	7	2	5	346.571	344	334.6
Gramd3	18	103456	0.0348457	0.022454	0.0161518	3605	2323	1671	10	9	7	360.5	258.111	238.714
Tubgcp3	8	57972	0.0547678	0.00997033	0.0288243	3175	578	1671	5	2	6	635	289	278.5
Mtnr1b	9	11943	0.0969606	0.107594	0.139831	1158	1285	1670	4	2	7	289.5	642.5	238.571
Hmgb2	8	4093	9.57269	1.22551	0.408014	39181	5016	1670	39	13	5	1004.64	385.846	334
Tspan2	3	37541	0.0668869	0.0310594	0.0444847	2511	1166	1670	4	5	7	627.75	233.2	238.571
Mast4	13	602012	0.000971741	0.00333548	0.00277237	585	2008	1669	2	7	7	292.5	286.857	238.429
Ppp1r3b	8	12401	0.422385	0.184824	0.134505	5238	2292	1668	11	4	6	476.182	573	278
Kcnc4	3	21250	0.723341	0.0661176	0.0784941	15371	1405	1668	25	5	6	614.84	281	278
Mamdc2	19	145834	0.0821482	0.0098331	0.0114308	11980	1434	1667	20	4	7	599	358.5	238.143
Rasgef1b	5	35508	0.134702	0.0396249	0.0469472	4783	1407	1667	8	5	6	597.875	281.4	277.833
Tmem17	11	6949	0.850338	0.314434	0.239747	5909	2185	1666	14	7	5	422.071	312.143	333.2
Cenpc1	5	53560	0.0983757	0.0501307	0.0311053	5269	2685	1666	4	7	5	1317.25	383.571	333.2
Syt14	1	144543	0.0186173	0.00485669	0.0115191	2691	702	1665	3	1	5	897	702	333
Ly6c2	15	3813	0.408078	0.402046	0.436402	1556	1533	1664	2	2	1	778	766.5	1664
Wbp4	14	21332	0.421339	0.122633	0.0780049	8988	2616	1664	5	5	3	1797.6	523.2	554.667
Gng4	13	43837	0.00463079	0.00743664	0.0379588	203	326	1664	1	1	4	203	326	416
Siah1a	8	21928	0.0330171	0.017147	0.0758847	724	376	1664	3	1	4	241.333	376	416
Ptpru	4	69832	0.15702	0.00721732	0.0238143	10965	504	1663	18	2	7	609.167	252	237.571
Etv5	16	58258	0.219318	0.0324591	0.0284939	12777	1891	1660	17	4	5	751.588	472.75	332
Slc41a3	6	41683	0.190605	0.00789291	0.0398244	7945	329	1660	11	1	5	722.273	329	332
Thyn1	9	7627	0.34627	0	0.217123	2641	0	1656	4	0	4	660.25	0	414
Cxadr	16	58286	0.0372302	0.0279827	0.0283945	2170	1631	1655	1	4	6	2170	407.75	275.833
Pitpnm1	19	13968	0.923253	0.10252	0.118414	12896	1432	1654	5	3	4	2579.2	477.333	413.5
Dis3	14	23147	0.193416	0.0561196	0.0714131	4477	1299	1653	7	3	4	639.571	433	413.25
Eno4	19	27997	0.151516	0.0244669	0.0590063	4242	685	1652	3	1	4	1414	685	413
Fars2	13	420168	0.0120166	0.00550256	0.00393176	5049	2312	1652	10	6	5	504.9	385.333	330.4
Map3k1	13	62566	0.17818	0.0533996	0.0263881	11148	3341	1651	19	7	5	586.737	477.286	330.2
Marcks	10	5546	2.22539	1.56113	0.297692	12342	8658	1651	15	17	6	822.8	509.294	275.167
Cdc14a	3	156190	0.0265958	0.0101223	0.0105641	4154	1581	1650	5	5	7	830.8	316.2	235.714
Rhobtb3	13	74288	0.0189802	0.0129496	0.0221974	1410	962	1649	1	2	4	1410	481	412.25
Enpp6	8	109876	0.012778	0.00892825	0.0150078	1404	981	1649	5	4	7	280.8	245.25	235.571
Kcnj11	7	3830	5.10261	0.181462	0.430287	19543	695	1648	10	3	5	1954.3	231.667	329.6
Aste1	9	13006	0.0848839	0.0330617	0.126634	1104	430	1647	2	1	4	552	430	411.75
Pdp1	4	8268	0.536647	0.228471	0.199202	4437	1889	1647	5	3	5	887.4	629.667	329.4
Luc7l2	6	58137	0.0764573	0.0264032	0.0283124	4445	1535	1646	7	2	3	635	767.5	548.667
Ryr1	7	121836	0	0	0.0135018	0	0	1645	0	0	5	0	0	329
Nuf2	1	33531	0.151621	0.0731264	0.0490591	5084	2452	1645	6	6	6	847.333	408.667	274.167
Sfxn3	19	8881	1.51503	0.159104	0.185114	13455	1413	1644	8	4	4	1681.88	353.25	411
Sox4	13	4781	2.06128	0.654047	0.343861	9855	3127	1644	9	4	5	1095	781.75	328.8
Slc7a11	3	134152	0.0445987	0.0189114	0.0122548	5983	2537	1644	9	8	6	664.778	317.125	274
Ninl	2	74893	0.00976059	0	0.0219513	731	0	1644	2	0	3	365.5	0	548
Plcb3	19	21299	0.369783	0	0.0771398	7876	0	1643	17	0	4	463.294	0	410.75
Dip2c	13	392401	0.0223394	0.00444188	0.00418704	8766	1743	1643	15	4	6	584.4	435.75	273.833
Hpf1	8	17273	0.226596	0.0458519	0.0950617	3914	792	1642	5	2	6	782.8	396	273.667
Rnf44	13	14509	1.06713	0.109449	0.113102	15483	1588	1641	5	2	2	3096.6	794	820.5
Adh5	3	12407	0.368905	0.0552914	0.132183	4577	686	1640	5	2	4	915.4	343	410
Gdf1	8	1771	6.88425	0.258611	0.925466	12192	458	1639	14	2	2	870.857	229	819.5
Tcim	8	1775	0.186479	0	0.92338	331	0	1639	1	0	7	331	0	234.143
Arhgap35	7	120521	0.0621054	0.0083388	0.0135993	7485	1005	1639	4	2	5	1871.25	502.5	327.8
Fbxo30	10	16723	0.199187	0.057406	0.0979489	3331	960	1638	3	1	4	1110.33	960	409.5
Smad3	9	111228	0.0405114	0.00416262	0.0147265	4506	463	1638	9	1	6	500.667	463	273
Dnmt3a	12	108437	0.491364	0.0354676	0.0150963	53282	3846	1637	62	10	6	859.387	384.6	272.833
Rab21	10	27558	0.195624	0.0695261	0.0593657	5391	1916	1636	8	3	3	673.875	638.667	545.333
Pom121l2	13	7541	0.275825	0.0759846	0.216815	2080	573	1635	2	2	4	1040	286.5	408.75
Arhgap23	11	86870	0.393554	0.0254173	0.0188097	34188	2208	1634	36	8	5	949.667	276	326.8
Ptms	6	4272	2.47121	0.526217	0.382257	10557	2248	1633	3	3	2	3519	749.333	816.5
Epha5	5	362622	0.00180353	0.00473496	0.0044978	654	1717	1631	1	5	5	654	343.4	326.2
Zfp825	13	13939	0.340125	0.130641	0.116938	4741	1821	1630	6	6	5	790.167	303.5	326
Nefl	14	5233	0.372444	0.120772	0.311294	1949	632	1629	2	3	4	974.5	210.667	407.25
Rnf114	2	23529	2.0173	0.1601	0.0692337	47465	3767	1629	23	10	5	2063.7	376.7	325.8
Smarcal1	1	49884	0.110998	0.0248777	0.0326558	5537	1241	1629	7	3	4	791	413.667	407.25
Crtc1	8	57225	0.773211	0.0185059	0.0284491	44247	1059	1628	27	3	4	1638.78	353	407
Lmnb1	18	45612	0.23792	0.0600061	0.0356704	10852	2737	1627	19	7	6	571.158	391	271.167
Sirt4	5	6716	2.61689	0.214116	0.242108	17575	1438	1626	9	4	2	1952.78	359.5	813
Hcfc1	X	23566	0.286642	0.0802003	0.0689553	6755	1890	1625	2	4	3	3377.5	472.5	541.667
Hs3st3b1	11	36499	0.0276172	0.00534261	0.0444944	1008	195	1624	4	1	6	252	195	270.667
Sec61g	11	6847	0.29093	0.0936176	0.237184	1992	641	1624	2	2	6	996	320.5	270.667
Plekhb1	7	18499	0.261798	0.155306	0.0877885	4843	2873	1624	9	6	3	538.111	478.833	541.333
Slc37a1	17	55575	0.235232	0.00674764	0.0292038	13073	375	1623	16	1	5	817.062	375	324.6
Lmtk3	7	20407	0.64963	0.0505709	0.0795315	13257	1032	1623	14	3	4	946.929	344	405.75
Zc3h4	7	36787	0.322831	0.058662	0.0441188	11876	2158	1623	7	4	3	1696.57	539.5	541
Gadl1	9	166722	0.00609997	0.00320294	0.00972877	1017	534	1622	3	2	6	339	267	270.333
Pcbp1	6	1710	3.7731	0.484795	0.948538	6452	829	1622	6	1	4	1075.33	829	405.5
Madd	2	46478	0.131137	0.0197728	0.0348982	6095	919	1622	6	2	4	1015.83	459.5	405.5
Prkcq	2	129115	0.00488712	0.00876738	0.0125624	631	1132	1622	2	5	7	315.5	226.4	231.714
Zbtb16	9	181926	0.0605521	0.0115651	0.00891022	11016	2104	1621	11	5	6	1001.45	420.8	270.167
Pde7a	3	88215	0.0555121	0.0154169	0.0183756	4897	1360	1621	8	2	5	612.125	680	324.2
Ubac1	2	23205	0.485456	0.0577893	0.0698556	11265	1341	1621	15	3	6	751	447	270.167
Etnk1	6	41681	0.152947	0.0333725	0.0388426	6375	1391	1619	10	1	3	637.5	1391	539.667
Kbtbd8	6	11914	0.259107	0.0935034	0.135891	3087	1114	1619	3	2	4	1029	557	404.75
Il1rap	16	148414	0.00834153	0.00400906	0.0109019	1238	595	1618	1	1	5	1238	595	323.6
Trpm1	7	115938	0.0835274	0.00826304	0.0139557	9684	958	1618	18	4	4	538	239.5	404.5
Smad1	8	61034	0.233395	0.0510699	0.0264934	14245	3117	1617	22	9	5	647.5	346.333	323.4
Sowahb	5	3900	3.57128	0.728974	0.414615	13928	2843	1617	7	5	5	1989.71	568.6	323.4
Rims2	15	486087	0.0775581	0.0110659	0.00332451	37700	5379	1616	86	17	7	438.372	316.412	230.857
Zfp142	1	21803	0.0343989	0.0358208	0.0741182	750	781	1616	3	1	3	250	781	538.667
Sugct	13	837324	0.0035291	0.000194668	0.00192876	2955	163	1615	1	1	7	2955	163	230.714
Btbd16	7	51831	0.0576296	0.00368505	0.031159	2987	191	1615	8	1	7	373.375	191	230.714
Atp2b1	10	111514	0.177197	0.0577237	0.0144556	19760	6437	1612	36	11	2	548.889	585.182	806
Ankrd10	8	24175	0.0600207	0.0289555	0.0666805	1451	700	1612	6	2	5	241.833	350	322.4
Mpp7	18	278908	0.0588904	0.020064	0.0057761	16425	5596	1611	26	10	5	631.731	559.6	322.2
Kcnq3	15	300256	0.0376246	0.0148407	0.00536542	11297	4456	1611	14	13	6	806.929	342.769	268.5
Ccne2	4	13429	0.256609	0.112816	0.119964	3446	1515	1611	2	2	4	1723	757.5	402.75
Odc1	12	6695	2.53801	0.220314	0.240478	16992	1475	1610	14	3	4	1213.71	491.667	402.5
Ces5a	8	36767	0.268284	0.0663095	0.0437893	9864	2438	1610	8	4	4	1233	609.5	402.5
Pdhx	2	52439	0.070501	0.00383303	0.0307023	3697	201	1610	5	1	5	739.4	201	322
Scn1a	2	170057	0.052012	0.0114256	0.00946741	8845	1943	1610	13	3	5	680.385	647.667	322
Hexim1	11	3401	2.73008	0.266098	0.473096	9285	905	1609	6	2	3	1547.5	452.5	536.333
Caap1	4	56716	0.0361097	0.0105967	0.0283694	2048	601	1609	3	2	6	682.667	300.5	268.167
Slc25a33	4	30232	0.191817	0.0224596	0.0532218	5799	679	1609	10	2	5	579.9	339.5	321.8
Camk2a	18	62535	0.0262093	0.00377389	0.0257136	1639	236	1608	3	1	6	546.333	236	268
Tanc2	11	339319	0.00627138	0.000710246	0.0047389	2128	241	1608	4	1	4	532	241	402
Mtfp1	11	3951	1.98355	0.129081	0.406732	7837	510	1607	5	1	5	1567.4	510	321.4
Sel1l	12	43115	0.12404	0.0314276	0.0372492	5348	1355	1606	7	4	5	764	338.75	321.2
Ndufa12	10	22406	0.138668	0.0274034	0.0716772	3107	614	1606	4	1	5	776.75	614	321.2
Mrpl15	1	12534	0.184299	0.0929472	0.128131	2310	1165	1606	4	4	6	577.5	291.25	267.667
Zdhhc25	15	1368	35.9437	2.48611	1.17325	49171	3401	1605	59	10	5	833.407	340.1	321
Chmp4b	2	37758	0.863049	0.0242598	0.0425075	32587	916	1605	44	4	5	740.614	229	321
Rap2a	14	28734	0.299262	0.0839424	0.0558224	8599	2412	1604	11	5	3	781.727	482.4	534.667
Ivns1abp	1	19946	0.21102	0.0660784	0.0804171	4209	1318	1604	4	3	3	1052.25	439.333	534.667
Cracr2a	6	112911	0.00272781	0.00353376	0.014197	308	399	1603	1	2	6	308	199.5	267.167
Mmp24	2	43025	0.676351	0.0513422	0.0372574	29100	2209	1603	22	5	5	1322.73	441.8	320.6
Stag1	9	360836	0.0188839	0.0045644	0.00443969	6814	1647	1602	9	1	1	757.111	1647	1602
Gatad2a	8	89309	0.0659172	0.0110963	0.0179265	5887	991	1601	5	2	5	1177.4	495.5	320.2
Irak1bp1	9	17883	0.119779	0.0398143	0.0894704	2142	712	1600	2	1	4	1071	712	400
Hspd1	1	10409	0.303199	0.096455	0.153617	3156	1004	1599	2	1	4	1578	1004	399.75
Map3k9	12	60166	0.221703	0.0214074	0.0265599	13339	1288	1598	17	4	5	784.647	322	319.6
Lrrc49	9	100944	0.206471	0.0142158	0.0158306	20842	1435	1598	30	3	5	694.733	478.333	319.6
Lrpap1	5	14210	3.15883	0.182266	0.112386	44887	2590	1597	44	8	6	1020.16	323.75	266.167
Sorcs3	19	599481	0	0.000333622	0.0026623	0	200	1596	0	1	6	0	200	266
Epha6	16	952049	0.00104196	0.00123208	0.00167638	992	1173	1596	2	4	5	496	293.25	319.2
Foxq1	13	2807	0.215889	0.201995	0.568579	606	567	1596	2	2	5	303	283.5	319.2
Wwc2	8	164463	0.013012	0.00401914	0.00970431	2140	661	1596	2	2	6	1070	330.5	266
Pcdhgc5	18	22328	0.957094	0.0609549	0.071435	21370	1361	1595	10	4	3	2137	340.25	531.667
Appl2	10	48706	0.863487	0.0702993	0.0327475	42057	3424	1595	30	11	5	1401.9	311.273	319
Stat1	1	42426	0.439471	0.0547777	0.0375949	18645	2324	1595	24	8	5	776.875	290.5	319
Lnx1	5	110466	0.0758061	0.00898919	0.0144298	8374	993	1594	15	2	6	558.267	496.5	265.667
Hjurp	1	15163	0.250016	0.0444503	0.105058	3791	674	1593	5	2	4	758.2	337	398.25
Taf4b	18	117115	0.0214405	0.00543056	0.0135935	2511	636	1592	3	1	5	837	636	318.4
Ppm1a	12	38609	0.171126	0.0380222	0.0412339	6607	1468	1592	10	2	3	660.7	734	530.667
Cdh13	8	1041189	0.00562434	0.00124665	0.00152902	5856	1298	1592	11	5	6	532.364	259.6	265.333
Arl6	16	26443	0.115456	0.107666	0.0601672	3053	2847	1591	4	10	6	763.25	284.7	265.167
Rnf144b	13	125272	0.0539785	0.00595504	0.0127004	6762	746	1591	15	2	6	450.8	373	265.167
Rab11b	17	18003	0.334444	0.0346053	0.0883186	6021	623	1590	7	2	4	860.143	311.5	397.5
Acvr2a	2	89156	0.0848737	0.0292409	0.0178339	7567	2607	1590	10	7	5	756.7	372.429	318
Tbce	13	41690	0.114248	0.0136484	0.0381147	4763	569	1589	5	1	5	952.6	569	317.8
Eif1	11	2151	4.4914	0.494654	0.738261	9661	1064	1588	10	1	3	966.1	1064	529.333
Tsc22d4	5	22485	0.486057	0.0670669	0.0706249	10929	1508	1588	7	4	4	1561.29	377	397
Pnrc2	4	2930	1.80614	0.198976	0.54198	5292	583	1588	5	1	5	1058.4	583	317.6
Celsr3	9	26650	0.605253	0.0436023	0.0595122	16130	1162	1586	17	4	4	948.824	290.5	396.5
Ndufa13	8	8379	0.911207	0.100012	0.189283	7635	838	1586	7	2	4	1090.71	419	396.5
Pnpla6	8	28884	0.265441	0.0463578	0.0549093	7667	1339	1586	5	4	2	1533.4	334.75	793
Gorab	1	18762	0.0779768	0.0392282	0.0844793	1463	736	1585	1	2	5	1463	368	317
Azin1	15	31840	0.11228	0.0480842	0.0497487	3575	1531	1584	2	3	4	1787.5	510.333	396
Mdh1	11	15243	0.123795	0.0497933	0.103917	1887	759	1584	2	1	4	943.5	759	396
Rasl10b	11	11903	0.403176	0	0.133076	4799	0	1584	9	0	6	533.222	0	264
Fut10	8	74408	0.0754086	0.00987797	0.021288	5611	735	1584	10	3	5	561.1	245	316.8
Klhl35	7	8019	1.07121	0.0621025	0.197531	8590	498	1584	10	2	6	859	249	264
Pik3c2g	6	355213	0	0.00226343	0.00445648	0	804	1583	0	4	5	0	201	316.6
Wdr41	13	46971	0.049456	0.026676	0.0336804	2323	1253	1582	2	4	5	1161.5	313.25	316.4
P3h2	16	146497	0.00136522	0.00648477	0.010792	200	950	1581	1	4	6	200	237.5	263.5
Cfap161	7	20780	0.48051	0.0520212	0.0760828	9985	1081	1581	15	3	4	665.667	360.333	395.25
Foxn2	17	49823	0.77131	0.0698874	0.0317123	38429	3482	1580	62	10	4	619.823	348.2	395
Flnb	14	133632	0.110475	0.0109704	0.0118235	14763	1466	1580	24	5	6	615.125	293.2	263.333
Slc38a2	15	12337	1.22056	0.149145	0.127989	15058	1840	1579	20	5	4	752.9	368	394.75
Zhx2	15	145166	0.382073	0.0510037	0.0108772	55464	7404	1579	70	22	6	792.343	336.545	263.167
Setd1a	7	22734	0.275798	0.03387	0.0694554	6270	770	1579	5	3	2	1254	256.667	789.5
2410131K14Rik	5	17888	0.556518	0.0135286	0.0882715	9955	242	1579	21	1	5	474.048	242	315.8
Raph1	1	84813	0.0537064	0.0192777	0.0186174	4555	1635	1579	3	3	4	1518.33	545	394.75
Nrip1	16	86425	0.237582	0.0484351	0.0182586	20533	4186	1578	41	13	4	500.805	322	394.5
Zscan20	4	26560	0.233396	0.0143825	0.0594127	6199	382	1578	5	1	6	1239.8	382	263
Ppm1l	3	243881	0.134668	0.0101935	0.00647037	32843	2486	1578	58	5	4	566.259	497.2	394.5
Ralgapa2	2	272379	0.0194472	0.00639183	0.0057934	5297	1741	1578	9	3	5	588.556	580.333	315.6
Gm13889	2	1291	7.45391	1.00387	1.22153	9623	1296	1577	3	4	3	3207.67	324	525.667
Rnf182	13	55214	0.510414	0.0410584	0.0285435	28182	2267	1576	39	7	6	722.615	323.857	262.667
Maz	7	4908	0.127954	0.383863	0.321108	628	1884	1576	1	2	2	628	942	788
Exoc6b	6	451027	0.00757383	0.000705058	0.00349425	3416	318	1576	7	1	5	488	318	315.2
Tmem132d	5	649587	0	0	0.00242616	0	0	1576	0	0	6	0	0	262.667
Slc39a10	1	85309	0.0433131	0.0310987	0.018474	3695	2653	1576	3	5	4	1231.67	530.6	394
Pcdh15	10	1550396	0.000712721	0.00128677	0.00101587	1105	1995	1575	3	6	6	368.333	332.5	262.5
Cdh8	8	392001	0.029602	0.0121046	0.00401785	11604	4745	1575	16	9	6	725.25	527.222	262.5
Il5ra	6	38663	0.089543	0.102475	0.0407108	3462	3962	1574	5	9	7	692.4	440.222	224.857
Gzf1	2	11927	0.430787	0.0705123	0.131802	5138	841	1572	5	2	5	1027.6	420.5	314.4
Smox	2	33326	0.395217	0.0357379	0.0471704	13171	1191	1572	18	4	5	731.722	297.75	314.4
Tnip1	11	52133	0.0993037	0.00884277	0.0301345	5177	461	1571	9	1	4	575.222	461	392.75
Maml2	9	411432	0.123053	0.00737911	0.00381837	50628	3036	1571	95	9	6	532.926	337.333	261.833
Bhlhe40	6	6297	0.0352549	0.417342	0.249484	222	2628	1571	1	1	1	222	2628	1571
Tmem121	12	3594	3.10545	0.116305	0.436283	11161	418	1568	12	2	6	930.083	209	261.333
Gclc	9	39951	0.195064	0.0421266	0.0392481	7793	1683	1568	8	3	4	974.125	561	392
Slc7a14	3	107521	0.208815	0.0142019	0.0145832	22452	1527	1568	38	4	5	590.842	381.75	313.6
Rasal1	5	30786	0.300786	0	0.0508998	9260	0	1567	13	0	5	712.308	0	313.4
Pinx1	14	59496	0.312945	0.0169759	0.0263211	18619	1010	1566	21	4	5	886.619	252.5	313.2
Fbxo21	5	33429	1.01098	0.0113973	0.0468456	33796	381	1566	39	1	5	866.564	381	313.2
Pop1	15	35343	0.0233144	0.0202303	0.0442803	824	715	1565	2	3	5	412	238.333	313
Smarca5	8	39517	0.10517	0.0504593	0.0396032	4156	1994	1565	5	4	3	831.2	498.5	521.667
Ankrd17	5	139412	0.0404485	0.0104367	0.0112257	5639	1455	1565	8	3	3	704.875	485	521.667
Rufy3	5	86353	0.114009	0.0302248	0.0181233	9845	2610	1565	8	8	6	1230.62	326.25	260.833
Kcna2	3	13860	1.29654	0.214214	0.112915	17970	2969	1565	13	8	6	1382.31	371.125	260.833
Nckap5	1	917161	0.00610907	0.00289698	0.00170635	5603	2657	1565	12	9	7	466.917	295.222	223.571
Dus3l	17	5337	1.81825	0.257635	0.293049	9704	1375	1564	1	3	4	9704	458.333	391
Dgke	11	25617	0.162978	0.0153414	0.0610532	4175	393	1564	2	1	5	2087.5	393	312.8
Pdgfrl	8	64550	0.0865066	0.0274206	0.0242293	5584	1770	1564	8	4	5	698	442.5	312.8
Rpl34	3	3568	0.113509	0.0725897	0.438061	405	259	1563	1	1	4	405	259	390.75
Kctd15	7	17719	0.4292	0.0567188	0.088154	7605	1005	1562	12	2	6	633.75	502.5	260.333
Plag1	4	37428	0.132868	0.0117559	0.0417335	4973	440	1562	2	2	4	2486.5	220	390.5
Crb2	2	22855	1.73931	0.0841829	0.0683439	39752	1924	1562	51	4	6	779.451	481	260.333
Slc7a1	5	72495	0.0772053	0.00893855	0.0215325	5597	648	1561	8	3	6	699.625	216	260.167
Plcxd2	16	50956	0.129661	0.0322828	0.0306146	6607	1645	1560	8	4	4	825.875	411.25	390
Atxn1	13	415237	0.0406105	0.00780759	0.00375689	16863	3242	1560	24	6	4	702.625	540.333	390
Ints6	14	84839	0.0195665	0.0101722	0.018376	1660	863	1559	2	1	3	830	863	519.667
Jund	8	1668	7.97842	0.997002	0.934652	13308	1663	1559	6	2	2	2218	831.5	779.5
4430402I18Rik	19	50250	0.0460299	0	0.031005	2313	0	1558	2	0	4	1156.5	0	389.5
Entpd4b	14	29540	0	0.0294516	0.052742	0	870	1558	0	1	7	0	870	222.571
Tlk1	2	113322	0.0283087	0.00764194	0.0137484	3208	866	1558	7	1	4	458.286	866	389.5
Rfx3	19	249446	0.0295054	0.00802979	0.00624183	7360	2003	1557	11	4	4	669.091	500.75	389.25
Cdhr3	12	59080	0.0264049	0.00990183	0.0263541	1560	585	1557	4	2	4	390	292.5	389.25
Tusc3	8	159270	0.0174986	0.00679977	0.00977585	2787	1083	1557	5	2	6	557.4	541.5	259.5
Nt5c3	6	41533	0.100619	0.0277129	0.0374883	4179	1151	1557	5	1	4	835.8	1151	389.25
Dip2b	15	180810	0.271346	0.00714009	0.00860019	49062	1291	1555	91	4	6	539.143	322.75	259.167
Rsrc2	5	20989	0.0124351	0.0249655	0.0740864	261	524	1555	1	1	3	261	524	518.333
Psen2	1	36435	0.440922	0.0356525	0.0426787	16065	1299	1555	21	4	4	765	324.75	388.75
Cln8	8	20386	0.435201	0.0859904	0.0762288	8872	1753	1554	13	4	4	682.462	438.25	388.5
Ablim3	18	112433	0.346099	0.0339847	0.0138127	38913	3821	1553	47	10	6	827.936	382.1	258.833
Acer2	4	58177	0.0160201	0.0254396	0.0266944	932	1480	1553	1	7	6	932	211.429	258.833
Lrrc74a	12	29429	1.03225	0.0975908	0.0527371	30378	2872	1552	17	8	6	1786.94	359	258.667
Aqp12	1	5936	1.26718	0.0436321	0.261456	7522	259	1552	10	1	6	752.2	259	258.667
Psmb1	17	22556	0.0281522	0.01831	0.0687622	635	413	1551	2	1	5	317.5	413	310.2
Il17d	14	18338	1.11343	0.101756	0.0845239	20418	1866	1550	22	4	5	928.091	466.5	310
Impg1	9	152152	0.00419975	0	0.0101872	639	0	1550	2	0	5	319.5	0	310
Ppa2	3	68126	0.0406893	0.0215483	0.022752	2772	1468	1550	4	4	5	693	367	310
Rnf145	11	46557	0.200894	0.0276865	0.033271	9353	1289	1549	16	3	5	584.562	429.667	309.8
Tmem154	3	38384	0	0.00526261	0.0403554	0	202	1549	0	1	6	0	202	258.167
Nat9	11	5028	9.19312	0.309467	0.307876	46223	1556	1548	18	5	5	2567.94	311.2	309.6
Dedd	1	13187	0.389626	0.109881	0.117313	5138	1449	1547	5	4	4	1027.6	362.25	386.75
Msl2	9	30700	0.270358	0.0573941	0.0503583	8300	1762	1546	12	1	1	691.667	1762	1546
Anapc4	5	32600	0.108313	0.0237423	0.0474233	3531	774	1546	4	2	5	882.75	387	309.2
Nr4a1	15	20527	0.869976	0.0951917	0.0752667	17858	1954	1545	14	4	4	1275.57	488.5	386.25
4930596D02Rik	14	2491	0.0903252	0.457246	0.620233	225	1139	1545	1	5	6	225	227.8	257.5
Vmac	17	3768	2.3612	0.218418	0.409766	8897	823	1544	10	2	3	889.7	411.5	514.667
Akap7	10	130074	0.199317	0.0250703	0.0118625	25926	3261	1543	46	7	6	563.609	465.857	257.167
Dnajb4	3	28853	0.12841	0.0285932	0.053478	3705	825	1543	5	2	5	741	412.5	308.6
Rassf3	10	65901	0.10405	0.0171925	0.0233987	6857	1133	1542	11	3	4	623.364	377.667	385.5
Krr1	10	15736	0.22045	0.063485	0.0979283	3469	999	1541	4	3	5	867.25	333	308.2
Mbd3	10	6993	1.12627	0.235092	0.220363	7876	1644	1541	1	4	3	7876	411	513.667
Ocel1	8	2392	3.93227	0.38587	0.644231	9406	923	1541	2	2	4	4703	461.5	385.25
Hivep3	4	404262	0.165618	0.00967937	0.00381188	66953	3913	1541	94	13	6	712.266	301	256.833
Lingo2	4	1245101	0	0.000310015	0.00123765	0	386	1541	0	2	6	0	193	256.833
Zfr	15	67853	0.0984776	0.0226372	0.0226961	6682	1536	1540	10	4	4	668.2	384	385
Atp6ap1l	13	21917	0.0201214	0.0193001	0.0702651	441	423	1540	2	2	6	220.5	211.5	256.667
Ankhd1	18	98306	0.0484101	0.00964336	0.0156552	4759	948	1539	4	2	2	1189.75	474	769.5
Arg1	10	12264	1.07591	0.151337	0.125489	13195	1856	1539	22	4	5	599.773	464	307.8
Tfdp1	8	39698	0.0933296	0.0157942	0.0387677	3705	627	1539	5	1	5	741	627	307.8
Tmem217	17	26379	0.0610713	0.0396148	0.058266	1611	1045	1537	4	3	2	402.75	348.333	768.5
Dnajb1	8	4461	1.58417	0.26048	0.344542	7067	1162	1537	5	3	2	1413.4	387.333	768.5
Cpxm2	7	122053	0.122119	0.00981541	0.0125929	14905	1198	1537	13	3	7	1146.54	399.333	219.571
Laptm5	4	23017	0.634357	0.0456185	0.0667333	14601	1050	1536	16	3	6	912.562	350	256
Dtx4	19	35117	0.224592	0.0653245	0.0436825	7887	2294	1534	13	5	5	606.692	458.8	306.8
Tspan13	12	27924	0.171071	0.0542186	0.0549348	4777	1514	1534	5	4	6	955.4	378.5	255.667
Rnf115	3	63559	0.0691012	0.0070171	0.0241351	4392	446	1534	4	1	6	1098	446	255.667
Fam174a	1	21657	0.12481	0.122408	0.0708316	2703	2651	1534	3	3	6	901	883.667	255.667
Ncoa2	1	234979	0.0497789	0.00807732	0.00652824	11697	1898	1534	22	3	4	531.682	632.667	383.5
Fam192a	8	27023	0.0501795	0.0301595	0.0567295	1356	815	1533	2	2	4	678	407.5	383.25
Eif3f	7	7528	1.72503	0.12686	0.20364	12986	955	1533	15	3	5	865.733	318.333	306.6
Pcsk2	2	270130	0.0176285	0.00526413	0.00567505	4762	1422	1533	4	3	5	1190.5	474	306.6
Spock3	8	406095	0	0	0.00377252	0	0	1532	0	0	6	0	0	255.333
Hnrnpf	6	25283	0.366135	0.0611478	0.0605941	9257	1546	1532	11	3	5	841.545	515.333	306.4
Ctla4	1	6808	0.0866627	0.0343713	0.225029	590	234	1532	2	1	5	295	234	306.4
Tgfbrap1	1	51438	0.104456	0.0321552	0.029764	5373	1654	1531	8	4	5	671.625	413.5	306.2
Lrrc41	4	21775	0.193662	0.0247072	0.0701722	4217	538	1528	1	2	3	4217	269	509.333
Rtel1	2	36878	0.0818374	0.00569445	0.0414339	3018	210	1528	6	1	5	503	210	305.6
Derl1	15	22917	1.25588	0.159619	0.0666318	28781	3658	1527	39	10	4	737.974	365.8	381.75
Nucb2	7	36216	0.0792467	0.0268666	0.0421637	2870	973	1527	5	4	5	574	243.25	305.4
Nsmce2	15	227438	0.0188051	0.00236548	0.00670512	4277	538	1525	7	2	5	611	269	305
Zfp169	13	25805	0.176439	0.0229413	0.0590583	4553	592	1524	7	2	5	650.429	296	304.8
Nek7	1	135921	0.0149057	0.00605499	0.0112124	2026	823	1524	4	3	6	506.5	274.333	254
Nfkbiz	16	27525	0.333551	0.10129	0.0553315	9181	2788	1523	13	8	4	706.231	348.5	380.75
Manba	3	85794	0.0987715	0.0191272	0.0177518	8474	1641	1523	12	7	4	706.167	234.429	380.75
Stard6	18	28613	0.0179639	0.0217733	0.0531926	514	623	1522	2	2	6	257	311.5	253.667
Sfpq	4	15690	0.463926	0.0570427	0.0970045	7279	895	1522	11	3	3	661.727	298.333	507.333
Spsb4	9	74874	0.0108315	0.00361941	0.0203141	811	271	1521	2	1	5	405.5	271	304.2
Gse1	8	352883	0.22601	0.0145487	0.00431021	79755	5134	1521	58	14	7	1375.09	366.714	217.286
Gpat3	5	53390	0.0311856	0.00606855	0.0284885	1665	324	1521	1	2	7	1665	162	217.286
Trim55	3	47948	0.0705973	0.026487	0.0317219	3385	1270	1521	1	1	1	3385	1270	1521
Ccdc9	7	12754	1.10561	0.161675	0.119178	14101	2062	1520	7	4	4	2014.43	515.5	380
Clpb	7	131865	0.0665757	0.00712092	0.0115194	8779	939	1519	10	3	5	877.9	313	303.8
Rnf32	5	32466	0.0798374	0.0152467	0.0467874	2592	495	1519	4	1	4	648	495	379.75
Zfp644	5	80096	0.0641106	0.0107371	0.0189647	5135	860	1519	11	3	5	466.818	286.667	303.8
Ube2v1	2	24382	0.655237	0.0337134	0.0623001	15976	822	1519	12	2	5	1331.33	411	303.8
Arl8b	6	40665	0.100725	0.0509775	0.0373294	4096	2073	1518	7	9	5	585.143	230.333	303.6
Creb1	1	71755	0.144784	0.0425197	0.0211553	10389	3051	1518	17	6	5	611.118	508.5	303.6
Frrs1l	4	30256	0.709479	0.0893707	0.0501388	21466	2704	1517	23	8	6	933.304	338	252.833
Arhgap15	2	647130	0.00141084	0.00200114	0.00234265	913	1295	1516	4	5	6	228.25	259	252.667
Vegfa	17	15377	0.657215	0.106133	0.0985238	10106	1632	1515	5	5	5	2021.2	326.4	303
Cry1	10	53355	0.368382	0.0432574	0.0283947	19655	2308	1515	33	6	4	595.606	384.667	378.75
Mms22l	4	106500	0.04523	0.0193146	0.0142254	4817	2057	1515	10	7	5	481.7	293.857	303
Hhat	1	258395	0.0471217	0.00758529	0.00586312	12176	1960	1515	18	9	7	676.444	217.778	216.429
Seh1l	18	20612	0.294489	0.0527363	0.0734524	6070	1087	1514	5	2	3	1214	543.5	504.667
4930524B15Rik	11	14060	0.27276	0.0152916	0.107681	3835	215	1514	6	1	6	639.167	215	252.333
Clcn4	7	18543	0.330098	0.062018	0.0815941	6121	1150	1513	3	2	4	2040.33	575	378.25
Stard10	7	29541	0.755255	0.0302969	0.051217	22311	895	1513	16	2	5	1394.44	447.5	302.6
Nbea	3	558507	0.0159443	0.00505276	0.00270901	8905	2822	1513	14	6	6	636.071	470.333	252.167
Mus81	19	5829	2.55275	0.359238	0.259393	14880	2094	1512	1	3	3	14880	698	504
Rps23	13	1611	2.62322	1.33333	0.938547	4226	2148	1512	7	5	5	603.714	429.6	302.4
Ankmy2	12	40168	0.00565126	0.0131448	0.0376419	227	528	1512	1	1	1	227	528	1512
Hes7	11	3652	2.76479	0.137733	0.413746	10097	503	1511	5	2	3	2019.4	251.5	503.667
Cdnf	2	13312	0.817758	0.170898	0.113507	10886	2275	1511	15	5	3	725.733	455	503.667
Ntrk2	13	327402	0.189715	0.0145356	0.00461207	62113	4759	1510	104	10	6	597.24	475.9	251.667
Adad2	8	4178	0	0	0.361178	0	0	1509	0	0	4	0	0	377.25
Timm22	11	9341	0.511723	0.0483888	0.161439	4780	452	1508	11	2	4	434.545	226	377
Tbcc	17	1164	9.65808	0.694158	1.29467	11242	808	1507	14	2	6	803	404	251.167
Sin3a	9	56327	0.187867	0.024482	0.0267545	10582	1379	1507	3	3	2	3527.33	459.667	753.5
B3glct	5	84370	0.0174233	0	0.0178618	1470	0	1507	1	0	4	1470	0	376.75
Ggh	4	24115	0.130168	0.041385	0.0624922	3139	998	1507	5	3	6	627.8	332.667	251.167
Bach1	16	34393	0.126392	0.0275347	0.043788	4347	947	1506	5	3	6	869.4	315.667	251
Gpr180	14	26104	0.189013	0.0437864	0.0576923	4934	1143	1506	3	3	5	1644.67	381	301.2
Usp53	3	53018	0.0579803	0.0225772	0.0284054	3074	1197	1506	2	2	2	1537	598.5	753
Cdon	9	86125	0.120023	0.00899855	0.0174746	10337	775	1505	19	2	6	544.053	387.5	250.833
Zmat4	8	415792	0.00129873	0.00107746	0.0036196	540	448	1505	2	2	7	270	224	215
Hnrnpd	5	23004	0.29534	0.0683359	0.0654234	6794	1572	1505	10	4	4	679.4	393	376.25
Prkar1b	5	132696	0.353507	0.0132634	0.0113417	46909	1760	1505	51	6	5	919.784	293.333	301
Ctbp1	5	27272	0.279811	0.0627383	0.0551481	7631	1711	1504	9	4	4	847.889	427.75	376
Hspbap1	16	58103	0.0158856	0.011101	0.0258679	923	645	1503	2	2	5	461.5	322.5	300.6
Otulin	15	33923	0.32394	0.0293311	0.0443062	10989	995	1503	17	3	5	646.412	331.667	300.6
Cldn10	14	86655	0.0171946	0.0102245	0.0173446	1490	886	1503	5	4	6	298	221.5	250.5
Trappc10	10	57917	0.169398	0.0167308	0.0259509	9811	969	1503	16	3	6	613.188	323	250.5
Bcl9l	9	29072	1.22011	0.072544	0.0516992	35471	2109	1503	9	9	6	3941.22	234.333	250.5
Anks6	4	41759	0.248857	0.0223185	0.0359922	10392	932	1503	9	3	5	1154.67	310.667	300.6
Gm44505	19	32467	0	0.0556565	0.0462624	0	1807	1502	0	3	2	0	602.333	751
Sergef	7	196654	0.371571	0.0151637	0.00763778	73071	2982	1502	65	9	6	1124.17	331.333	250.333
Rab11a	9	22457	2.78786	0.0742308	0.0668388	62607	1667	1501	89	6	4	703.449	277.833	375.25
Rrbp1	2	63869	0.0891356	0.0273529	0.0235012	5693	1747	1501	8	5	5	711.625	349.4	300.2
Wdr5	2	21379	0.385799	0.0616493	0.0702091	8248	1318	1501	9	2	2	916.444	659	750.5
H6pd	4	29549	1.22126	0.0438594	0.0507631	36087	1296	1500	23	5	5	1569	259.2	300
Csrnp1	9	13496	1.27104	0.0476437	0.11107	17154	643	1499	11	2	4	1559.45	321.5	374.75
Zfp36l1	12	5254	1.7697	0.424819	0.285116	9298	2232	1498	9	7	5	1033.11	318.857	299.6
Pptc7	5	39884	0.781441	0.0157206	0.0375589	31167	627	1498	30	2	5	1038.9	313.5	299.6
Ube2cbp	9	157645	0.0754353	0.0233309	0.00949602	11892	3678	1497	18	10	5	660.667	367.8	299.4
Ddc	11	84044	0.00611584	0.00561611	0.0178002	514	472	1496	2	1	4	257	472	374
Lhpp	7	95783	0.297078	0.0130399	0.0156082	28455	1249	1495	23	4	5	1237.17	312.25	299
2610301B20Rik	4	24928	0.153642	0.0527118	0.0599727	3830	1314	1495	3	5	4	1276.67	262.8	373.75
Hnrnpa3	2	10147	0.49522	0.089386	0.147334	5025	907	1495	5	3	5	1005	302.333	299
Pacsin2	15	89000	0.00876404	0.00223596	0.0167865	780	199	1494	1	1	6	780	199	249
Slc35e4	11	7643	1.15007	0.103101	0.195473	8790	788	1494	11	3	5	799.091	262.667	298.8
Vangl1	3	51111	0.0183131	0.00530219	0.0292305	936	271	1494	2	1	5	468	271	298.8
St6galnac6	2	21098	0.609015	0.0409517	0.0708124	12849	864	1494	4	4	5	3212.25	216	298.8
Tubb4b	2	2543	4.31852	0.593	0.587495	10982	1508	1494	2	3	2	5491	502.667	747
[truncated: 15,008 more rows]
