# Supplementary material for: Chromatin architecture at susceptible gene loci in cerebellar Purkinje cells characterizes DNA damage–induced neurodegeneration
Source: Sci Adv. 2021 Dec 15;7(51):eabg6363. doi: 10.1126/sciadv.abg6363 (PMC11323782; doi:10.1126/sciadv.abg6363)
Supplement: Supplementary file 2 — Tables S1 to S6 [file sciadv.abg6363_tables_s1_to_s6.zip › sciadv.abg6363_table_s6.xlsx]

## Sheet: Sheet1
	Reagent or Resource	Source	Identifier
	Oligonucleotides	Sequence
	Mouse ITPR1 DRIP	Forward: gacgcgggtttcacatactt	DRIP-qPCR and γ-H2AX ChIP
		Reverse: gctggccagaaagatcagac	DRIP-qPCR
	Mouse ACTb DRIP	Forward: tgctccccgggctgtatt	DRIP-qPCR
		Reverse: acataggagtccttctgacccatt	DRIP-qPCR
	Mouse AK132462 DRIP	Forward: gataatggtggactgaacctctg	DRIP-qPCR
		Reverse: tacctgaagttgggttgtgtctt	DRIP-qPCR
	Mouse GRID2 DRIP	Forward: gcgaccgctgattctatcat	DRIP-qPCR and γ-H2AX ChIP
		Reverse: ggctcagtcactgcttaggg	DRIP-qPCR
	Mouse LYNX1 DRIP	Forward: aacaccgcacgaagtgtgta	DRIP-qPCR
		Reverse: ttcaccaccacgatccctat	DRIP-qPCR
	Mouse Mroh5 DRIP	Forward: ggagactctggcaggacatc	DRIP-qPCR
		Reverse: aatggagacccagagccttt	DRIP-qPCR
	Mouse Ubash3b DRIP	Forward: cactccatgggaacacacag	DRIP-qPCR
		Reverse: ctcaagccactgtgtgagga	DRIP-qPCR
	Mouse Fus DRIP	Forward: ccagggatatggttccactg	DRIP-qPCR
		Reverse: accttcctgaggtgctgcta	DRIP-qPCR
	Mouse Ube2e ChIP	Forward: gctttggtccattcagtggt	γ-H2AX ChIP
		Reverse: gagaaagcttgctggtggac	γ-H2AX ChIP
	Mouse CDK8 ChIP	Forward: caaggcgaagaggaaagatg	γ-H2AX ChIP
		Reverse: ggacagaggcagtcttggag	γ-H2AX ChIP
	Mouse ACTb AS ex2-ex4	Forward: tcgccatggatgacgata	Alternative splicing
		Reverse: aaggaaggctggaaaagagc	Alternative splicing
	Mouse ACTb AS ex4-ex6	Forward: agccatgtacgtagccatcc	Alternative splicing
		Reverse: acatctgctggaaggtggac	Alternative splicing
	Mouse Pol i AS	Forward: gcttcttgcgactccaaatc	Alternative splicing
		Reverse: cccagtttcctggcttcata	Alternative splicing
	Mouse ITPR1 AS3	Forward: aagcaactgctggaggagaa	Alternative splicing (exon skipping)
		Reverse: accaaaatttgtcggagtgc	Alternative splicing (exon skipping)
	Mouse ITPR1 ex2-AS1	Forward: gagccgagtgctgtagtcaa	Alternative splicing (intron retention)
		Reverse: ctcacccaagaccatgacca	Alternative splicing (intron retention)
	Mouse Pnpla3 AS	Forward: caagcaggtgacaaggaaca	Alternative splicing
		Reverse: ccttcagtgctgaggtgtca	Alternative splicing
	Mouse Car8 AS	Forward: gactggaccaccgttcagat	Alternative splicing
		Reverse: tcactcacgggatgtgaaaa	Alternative splicing
	Mouse Afaf1l1 AS	Forward: ctgttcagtgctggcatgtt	Alternative splicing
		Reverse: tggcaaacaagacaaaacca	Alternative splicing
	Mouse Abhd14a AS	Forward: tggactttagccgtctggtt	Alternative splicing
		Reverse: tgtgacattagggcctctcc	Alternative splicing
	Mouse ITPR1 Pol II p-Ser5 ChIP	Forward: gttctgctgaagcgtttcct	RNA Pol ll p-Ser5 ChIP-qPCR
		Reverse: gaacacccacacctcctctc	RNA Pol ll p-Ser5 ChIP-qPCR
	Mouse GRID2 Pol II p-Ser5 ChIP	Forward: gggaaagctgcactcaactc	RNA Pol ll p-Ser5 ChIP-qPCR
		Reverse: agcaaggggaaaacttccat	RNA Pol ll p-Ser5 ChIP-qPCR
	Mouse LYNX1 Pol II p-Ser5 ChIP	Forward: aacaccgcacgaagtgtgta	RNA Pol ll p-Ser5 ChIP-qPCR
		Reverse: ttcaccaccacgatccctat	RNA Pol ll p-Ser5 ChIP-qPCR
	Mouse GAPDH Pol II p-Ser5 ChIP	Forward: tgagagaggcccagctactc	RNA Pol ll p-Ser5 ChIP-qPCR
		Reverse: ttataggaacccggatggtg	RNA Pol ll p-Ser5 ChIP-qPCR
	Mouse CACNB4 Pol II p-Ser5 ChIP	Forward: cacgcgacgttttgttaatg	RNA Pol ll p-Ser5 ChIP-qPCR
		Reverse: agccccgaaccctagtctc	RNA Pol ll p-Ser5 ChIP-qPCR
	Human H2AFX	Forward: tacctcaccgtgagatcct	qRT-PCR
		Reverse: agcttgttggctcctcgtc	qRT-PCR
	Human ITPR1	Forward: ccattgctgggaagctagag	qRT-PCR
		Reverse: ctctgttgggcttggagaag	qRT-PCR
	Human GRID2	Forward: ggcaggcattcaaaaggtaa	qRT-PCR
		Reverse: ccccgatcagcaacagtatt	qRT-PCR
	Human CACNB4	Forward: ccgcttgtcttccagttctc	qRT-PCR
		Reverse: atatcccccaggtgatcctc	qRT-PCR
	Human LYNX1	Forward: tcctcatgggcttacctctg	qRT-PCR
		Reverse: tcctggtgggggtgtagtag	qRT-PCR
	Human GAPDH	Forward: aatcccatcaccatcttcca	qRT-PCR
		Reverse: tggactccacgacgtactca	qRT-PCR
	Human ITPR1 DRIP	Forward: agaaatccgagctcctagcc	DRIP-qPCR
		Reverse: aagtcacccctgggaagc	DRIP-qPCR
	Human CACNB4 DRIP	Forward: gaggaggtgtgaggaaggaa	DRIP-qPCR
		Reverse: ctcctcctcctacgccaag	DRIP-qPCR
	Human GRID2 DRIP	Forward: gcagcgatgggtctgatct	DRIP-qPCR
		Reverse: ggcatcgccagagttgtttg	DRIP-qPCR
	Human snRNP DRIP	Forward: gccaaatgagtgaggatggt	DRIP-qPCR
		Reverse: tcctctctgcctgactccat	DRIP-qPCR
	Human APOE DRIP	Forward: ccggtgagaagcgcagtcgg	DRIP-qPCR
		Reverse: cccaagcccgaccccgagta	DRIP-qPCR
	Human GRID2 AS	Forward: cttggttttgtccgtctggt	Alternative splicing
		Reverse: aacatccattccctgctgag	Alternative splicing
	Human CACNB4 AS	Forward: atgtcctcctcctcctacgc	Alternative splicing
		Reverse: ggcctgcttgtgtaggaatc	Alternative splicing
	Human RnaseH1	Forward: actcagatctcgagctcaagatgttctatgccgtgagg	GFP-RnaseH1 plasmid
		Reverse: gtcgactgcagaattcgatcagtcttccgattgtttag	GFP-RnaseH1 plasmid
	Human ITPR1 Pol ll ChIP	Forward: gacccaggtcaggtgagtgt	RNA Pol ll ChIP-qPCR
		Reverse: tgagccacggagtttctttt	RNA Pol ll ChIP-qPCR
	Human CACNB4 Pol ll ChIP	Forward: ttgtgcatgtgtgtggacag	RNA Pol ll ChIP-qPCR
		Reverse: ctccacgcaccaaagataca	RNA Pol ll ChIP-qPCR
	Human LYNX1 Pol ll ChIP	Forward: tcttcttgtctggcccaagt	RNA Pol ll ChIP-qPCR
		Reverse: agccctggttagggttgtct	RNA Pol ll ChIP-qPCR
	Human GAPDH Pol ll ChIP	Forward: gcaaggagagctcaaggtca	RNA Pol ll ChIP-qPCR
		Reverse: acctcctgtttctggggact	RNA Pol ll ChIP-qPCR
